# Supplementary material for: Molecular mechanisms of re-emerging chloramphenicol susceptibility in extended-spectrum beta-lactamase-producing Enterobacterales
Source: Nat Commun. 2024 Oct 18;15:9019. doi: 10.1038/s41467-024-53391-2 (PMC11489765; doi:10.1038/s41467-024-53391-2)
Supplement: Supplementary file 4 — Supplementary Data 1 [file 41467_2024_53391_MOESM4_ESM.xls]

## Sheet: suppl.table1
Strain_ID	ST	Species	CHL susceptibility	CatA1	CatA2	CatB4	CatB3	FloR	CmlA1	CmlA5	study	ENA accession	lane
CAB153	46	E. coli	R	0	0	0	1	0	0	0	DASSIM	ERR3425924	26141_1_134
CAC127	46	E. coli	R	0	0	0	0	0	0	0	DASSIM	ERR3425925	26141_1_135
CAD13R	46	E. coli	R	0	0	0	1	0	0	0	DASSIM	ERR3425926	26141_1_136
CAE12N	131	E. coli	R	0	0	0	0	0	0	0	DASSIM	ERR3425927	26141_1_137
CAI10E	167	E. coli	R	1	0	0	0	0	0	0	DASSIM	ERR3425928	26141_1_138
CAJ10A	131	E. coli	S	0	0	0	0	0	0	0	DASSIM	ERR3425929	26141_1_139
CAD13P	44	E. coli	S	0	0	1	0	0	0	0	DASSIM	ERR3425930	26141_1_140
CAI10F	9847	E. coli	R	1	0	0	0	0	0	0	DASSIM	ERR3425931	26141_1_141
CAB14X	636	E. coli	S	0	0	0	0	0	0	0	DASSIM	ERR3425932	26141_1_142
CAC11I	636	E. coli	S	0	0	0	0	0	0	0	DASSIM	ERR3425933	26141_1_143
CAD137	10	E. coli	S	0	0	0	0	0	0	0	DASSIM	ERR3425934	26141_1_144
CAE12R	46	E. coli	S	0	0	0	1	0	0	0	DASSIM	ERR3425935	26141_1_145
CAL10S	656	E. coli	S	0	0	0	0	0	0	0	DASSIM	ERR3425936	26141_1_146
CAM10R	656	E. coli	S	0	0	0	0	0	0	0	DASSIM	ERR3425937	26141_1_147
CAM10K	443	E. coli	S	1	0	0	0	0	0	0	DASSIM	ERR3425938	26141_1_148
CAC126	1237	E. coli	R	1	0	1	0	0	0	0	DASSIM	ERR3425939	26141_1_149
CAB13C	131	E. coli	S	0	0	0	0	0	0	0	DASSIM	ERR3425940	26141_1_150
CAC124	131	E. coli	S	0	0	1	0	0	0	0	DASSIM	ERR3425941	26141_1_151
CAD13N	410	E. coli	S	0	0	1	0	0	0	0	DASSIM	ERR3425942	26141_1_152
CAE12K	131	E. coli	S	0	0	0	0	0	0	0	DASSIM	ERR3425943	26141_1_153
CAC122	101	E. coli	R	0	0	0	0	0	1	0	DASSIM	ERR3425944	26141_1_154
CAE12H	443	E. coli	S	1	0	0	0	0	0	0	DASSIM	ERR3425945	26141_1_155
CAB139	131	E. coli	S	0	0	0	0	0	0	0	DASSIM	ERR3425946	26141_1_156
CAC123	410	E. coli	S	0	0	1	0	0	0	0	DASSIM	ERR3425947	26141_1_157
CAD134	391	E. coli	R	1	0	0	0	0	0	0	DASSIM	ERR3425948	26141_1_158
CAE12L	44	E. coli	S	0	0	1	0	0	0	0	DASSIM	ERR3425949	26141_1_159
CAD13K	636	E. coli	S	0	0	0	0	0	0	0	DASSIM	ERR3425950	26141_1_160
CAE12F	44	E. coli	S	0	0	1	0	0	0	0	DASSIM	ERR3425951	26141_1_161
CAC11X	617	E. coli	R	1	0	1	0	0	0	0	DASSIM	ERR3425952	26141_1_162
CAB13L	46	E. coli	R	0	0	0	1	0	0	0	DASSIM	ERR3425954	26141_1_164
CAC11F	46	E. coli	R	0	0	0	1	0	0	0	DASSIM	ERR3425955	26141_1_165
CAD13J	131	E. coli	S	0	0	0	0	0	0	0	DASSIM	ERR3425956	26141_1_166
CAM10H	636	E. coli	S	0	0	0	0	0	0	0	DASSIM	ERR3425958	26141_1_168
CAB13I	44	E. coli	S	0	0	1	0	0	0	0	DASSIM	ERR3425959	26141_1_169
CAD12Z	410	E. coli	S	0	0	1	0	0	0	0	DASSIM	ERR3425960	26141_1_170
CAC11W	410	E. coli	S	0	0	1	0	0	0	0	DASSIM	ERR3425961	26141_1_171
CAC11C	131	E. coli	S	0	0	0	0	0	0	0	DASSIM	ERR3425962	26141_1_172
CAD115	131	E. coli	S	0	0	0	0	0	0	0	DASSIM	ERR3425963	26141_1_173
CAE110	131	E. coli	S	0	0	0	0	0	0	0	DASSIM	ERR3425964	26141_1_174
CAC119	3489	E. coli	R	0	0	0	0	0	1	0	DASSIM	ERR3425965	26141_1_175
CAE10Z	4981	E. coli	S	0	0	0	0	0	0	0	DASSIM	ERR3425966	26141_1_176
CAB12F	1722	E. coli	S	0	0	0	0	0	0	0	DASSIM	ERR3425967	26141_1_177
CAC11D	44	E. coli	S	0	0	1	0	0	0	0	DASSIM	ERR3425968	26141_1_178
CAD113	167	E. coli	S	0	0	0	0	0	0	0	DASSIM	ERR3425969	26141_1_179
CAE116	1722	E. coli	S	0	0	0	0	0	0	0	DASSIM	ERR3425970	26141_1_180
CAH108	410	E. coli	S	0	0	1	0	0	0	0	DASSIM	ERR3425971	26141_1_181
CAI107	167	E. coli	S	0	0	0	0	0	0	0	DASSIM	ERR3425972	26141_1_182
CAJ105	656	E. coli	S	0	0	0	0	0	0	0	DASSIM	ERR3425973	26141_1_183
CAG10D	3580	E. coli	R	0	0	0	0	0	1	0	DASSIM	ERR3425974	26141_1_184
CAB12D	354	E. coli	S	0	0	0	0	0	0	0	DASSIM	ERR3425976	26141_1_186
CAC116	167	E. coli	S	0	0	0	0	0	0	0	DASSIM	ERR3425977	26141_1_187
CAC117	648	E. coli	R	1	0	1	0	0	0	0	DASSIM	ERR3425979	26141_1_189
CAD10X	648	E. coli	R	1	0	1	0	0	0	0	DASSIM	ERR3425980	26141_1_190
CAJ102	38	E. coli	S	0	0	0	0	0	0	0	DASSIM	ERR3425981	26141_1_191
CAG106	3168	E. coli	S	0	0	0	0	0	0	0	DASSIM	ERR3425982	26141_1_192
CAH103	3168	E. coli	S	0	0	0	0	0	0	0	DASSIM	ERR3425983	26141_1_193
CAI109	636	E. coli	S	0	0	0	0	0	0	0	DASSIM	ERR3425984	26141_1_194
CAJ109	44	E. coli	S	0	0	0	0	0	0	0	DASSIM	ERR3425985	26141_1_195
CAM107	2705	E. coli	R	0	0	0	0	0	1	0	DASSIM	ERR3425986	26141_1_196
CAM10B	636	E. coli	S	0	0	0	0	0	0	0	DASSIM	ERR3425987	26141_1_197
CAB11F	636	E. coli	S	0	0	0	0	0	0	0	DASSIM	ERR3425988	26141_1_198
CAC10Y	636	E. coli	S	0	0	0	0	0	0	0	DASSIM	ERR3425989	26141_1_199
CAE10Q	636	E. coli	S	0	0	0	0	0	0	0	DASSIM	ERR3425990	26141_1_200
CAC110	410	E. coli	S	0	0	1	0	0	0	0	DASSIM	ERR3425991	26141_1_201
CAD10T	73	E. coli	S	0	0	0	0	0	0	0	DASSIM	ERR3425992	26141_1_202
CAE10N	656	E. coli	S	0	0	0	0	0	0	0	DASSIM	ERR3425993	26141_1_203
CAG10A	46	E. coli	S	0	0	0	1	0	0	0	DASSIM	ERR3425994	26141_1_204
CAI104	46	E. coli	S	0	0	0	1	0	0	0	DASSIM	ERR3425995	26141_1_205
CAB11K	648	E. coli	R	1	0	1	0	0	0	0	DASSIM	ERR3425996	26141_1_206
CAE10T	167	E. coli	R	1	0	0	0	0	0	0	DASSIM	ERR3425997	26141_1_207
CAF10N	5824	E. coli	NA	0	0	0	0	0	0	0	DASSIM	ERR3425998	26141_1_208
CAC111	410	E. coli	S	0	0	1	0	0	0	0	DASSIM	ERR3425999	26141_1_209
CAE10P	648	E. coli	R	1	0	1	0	0	0	0	DASSIM	ERR3426000	26141_1_210
CAF10J	131	E. coli	S	0	0	0	0	0	0	0	DASSIM	ERR3426001	26141_1_211
CAL108	46	E. coli	S	0	0	0	1	0	0	0	DASSIM	ERR3426002	26141_1_212
CAM108	656	E. coli	S	0	0	0	0	0	0	0	DASSIM	ERR3426003	26141_1_213
CAE10V	940	E. coli	R	1	0	0	0	0	0	0	DASSIM	ERR3426004	26141_1_214
CAC10V	1722	E. coli	S	0	0	0	0	0	0	0	DASSIM	ERR3426005	26141_1_215
CAF10G	131	E. coli	S	0	0	0	0	0	0	0	DASSIM	ERR3426007	26141_1_217
CAC10X	167	E. coli	R	1	0	0	0	0	0	0	DASSIM	ERR3426008	26141_1_218
CAD10M	648	E. coli	R	1	0	1	0	0	0	0	DASSIM	ERR3426009	26141_1_219
CAF10K	34	E. coli	NA	0	0	0	0	0	0	0	DASSIM	ERR3426010	26141_1_220
CAG104	44	E. coli	S	0	0	1	0	0	0	0	DASSIM	ERR3426011	26141_1_221
CAH101	405	E. coli	S	0	0	1	0	0	0	0	DASSIM	ERR3426012	26141_1_222
CAI101	405	E. coli	S	0	0	1	0	0	0	0	DASSIM	ERR3426013	26141_1_223
CAC10Z	636	E. coli	S	0	0	0	0	0	0	0	DASSIM	ERR3426014	26141_1_224
CAD10Q	656	E. coli	NA	0	0	0	0	0	0	0	DASSIM	ERR3426015	26141_1_225
CAE10S	940	E. coli	R	0	0	0	0	0	0	0	DASSIM	ERR3426016	26141_1_226
CAB11R	131	E. coli	S	0	0	0	0	0	0	0	DASSIM	ERR3426017	26141_1_227
CAC10R	131	E. coli	S	0	0	0	0	0	0	0	DASSIM	ERR3426018	26141_1_228
CAE10K	656	E. coli	S	0	0	0	0	0	0	0	DASSIM	ERR3426019	26141_1_229
CAF10E	517	E. coli	S	0	0	0	0	0	0	0	DASSIM	ERR3426020	26141_1_230
CAC10Q	648	E. coli	R	1	0	1	0	0	0	0	DASSIM	ERR3426022	26141_1_232
CAC10S	167	E. coli	S	1	0	0	0	0	0	0	DASSIM	ERR3426026	26141_1_236
CAL101	131	E. coli	S	0	0	0	0	0	0	0	DASSIM	ERR3426027	26141_1_237
CAM100	NA	E. coli	S	0	0	0	0	0	0	0	DASSIM	ERR3426029	26141_1_239
CAD110	424	E. coli	R	0	1	1	0	0	0	1	DASSIM	ERR3426030	26141_1_240
CAE10W	1722	E. coli	S	0	0	0	0	0	0	0	DASSIM	ERR3426031	26141_1_241
CAI100	44	E. coli	S	0	0	1	0	0	0	0	DASSIM	ERR3426032	26141_1_242
CAB117	354	E. coli	R	0	0	0	0	0	0	0	DASSIM	ERR3426033	26141_1_243
CAC10H	617	E. coli	R	0	0	1	0	0	0	0	DASSIM	ERR3426034	26141_1_244
CAE10A	354	E. coli	R	0	0	0	0	0	0	0	DASSIM	ERR3426036	26141_1_246
CAF109	617	E. coli	S	0	0	1	0	0	0	0	DASSIM	ERR3426037	26141_1_247
CAE10D	46	E. coli	S	0	0	0	1	0	0	0	DASSIM	ERR3426038	26141_1_248
CAB10P	167	E. coli	R	1	0	0	0	0	0	0	DASSIM	ERR3426040	26141_1_250
CAC10A	167	E. coli	R	1	0	0	0	0	0	0	DASSIM	ERR3426041	26141_1_251
CAD109	46	E. coli	S	1	0	0	0	0	0	0	DASSIM	ERR3426042	26141_1_252
CAF105	219	E. coli	R	0	0	0	0	0	1	0	DASSIM	ERR3426043	26141_1_253
CAC10E	44	E. coli	S	0	0	1	0	0	0	0	DASSIM	ERR3426044	26141_1_254
CAC10D	131	E. coli	R	0	0	1	0	0	0	0	DASSIM	ERR3426045	26141_1_255
CAD10B	46	E. coli	R	0	0	0	1	0	0	0	DASSIM	ERR3426046	26141_1_256
CAF108	131	E. coli	S	0	0	0	0	0	0	0	DASSIM	ERR3426047	26141_1_257
CAC10J	410	E. coli	S	0	0	1	0	0	0	0	DASSIM	ERR3426048	26141_1_258
CAD10H	48	E. coli	S	0	0	0	0	0	1	0	DASSIM	ERR3426049	26141_1_259
CAE10C	167	E. coli	S	0	0	0	0	0	0	0	DASSIM	ERR3426050	26141_1_260
CAF10A	1722	E. coli	R	0	0	0	0	0	0	0	DASSIM	ERR3426051	26141_1_261
CAB10K	656	E. coli	S	0	0	0	0	0	0	0	DASSIM	ERR3426052	26141_1_262
CAC107	1722	E. coli	S	0	0	0	0	0	0	0	DASSIM	ERR3426053	26141_1_263
CAE105	1722	E. coli	S	0	0	0	0	0	0	0	DASSIM	ERR3426055	26141_1_265
CAF103	219	E. coli	S	0	0	0	0	0	1	0	DASSIM	ERR3426056	26141_1_266
CAC109	648	E. coli	R	1	0	1	0	0	0	0	DASSIM	ERR3426057	26141_1_267
CAD108	648	E. coli	R	1	0	1	0	0	0	0	DASSIM	ERR3426058	26141_1_268
CAC103	617	E. coli	S	0	0	1	0	0	0	0	DASSIM	ERR3426060	26141_1_270
CAD104	636	E. coli	S	0	0	0	0	0	0	0	DASSIM	ERR3426061	26141_1_271
CAF102	405	E. coli	S	0	0	1	0	0	0	0	DASSIM	ERR3426062	26141_1_272
CAC102	405	E. coli	S	0	0	1	0	0	0	0	DASSIM	ERR3426063	26141_1_273
CAD105	46	E. coli	R	0	0	0	1	0	0	0	DASSIM	ERR3426064	26141_1_274
CAC104	1722	E. coli	S	0	0	0	0	0	0	0	DASSIM	ERR3426065	26141_1_275
CAD103	38	E. coli	S	0	0	0	0	0	0	0	DASSIM	ERR3426066	26141_1_276
CAB10W	131	E. coli	S	0	0	1	0	0	0	0	DASSIM	ERR3426067	26141_1_277
CAC100	131	E. coli	S	0	0	1	0	0	0	0	DASSIM	ERR3426068	26141_1_278
CAD101	131	E. coli	S	0	0	1	0	0	0	0	DASSIM	ERR3426069	26141_1_279
CAF107	131	E. coli	S	0	0	1	0	0	0	0	DASSIM	ERR3426070	26141_1_280
CAE104	1722	E. coli	S	0	0	0	0	0	0	0	DASSIM	ERR3426072	26141_1_282
CAE10J	191	E. coli	R	0	0	0	0	0	1	0	DASSIM	ERR3426073	26141_1_283
CAC146	2083	E. coli	S	0	0	0	0	0	0	0	DASSIM	ERR3168700	26141_1_284
CAC12C	410	E. coli	S	0	0	1	0	0	0	0	DASSIM	ERR3426074	26141_1_285
CAE117	410	E. coli	S	0	0	1	0	0	0	0	DASSIM	ERR3426075	26141_1_286
CAL117	1201	E. coli	NA	0	0	0	0	0	1	0	DASSIM	ERR3426076	26141_1_287
CAL118	10	E. coli	NA	0	0	0	0	0	0	0	DASSIM	ERR3426077	26141_1_288
CAL10X	48	E. coli	R	0	0	0	0	0	1	0	DASSIM	ERR3426078	26141_1_289
CAL10Y	2077	E. coli	R	1	0	1	0	0	0	0	DASSIM	ERR3426079	26141_1_290
CAB159	48	E. coli	R	1	0	0	0	0	0	0	DASSIM	ERR3426080	26141_1_291
CAC12A	131	E. coli	S	0	0	0	0	0	0	0	DASSIM	ERR3426081	26141_1_292
CAM10P	410	E. coli	R	1	0	1	0	0	0	0	DASSIM	ERR3426082	26141_1_293
CAD117	167	E. coli	S	0	0	0	0	0	0	0	DASSIM	ERR3426084	26141_1_295
CAD10R	617	E. coli	R	1	0	1	0	0	0	0	DASSIM	ERR3426085	26141_1_296
CAC105	167	E. coli	S	1	0	0	0	0	0	0	DASSIM	ERR3426086	26141_1_297
CAD10A	167	E. coli	NA	1	0	0	0	0	0	0	DASSIM	ERR3426087	26141_1_298
CAC11J	617	E. coli	NA	0	0	1	0	0	0	0	DASSIM	ERR3426088	26141_1_299
CAB161	224	E. coli	S	1	0	0	0	0	0	0	DASSIM	ERR3865252	28099_1_1
CAB16W	617	E. coli	R	0	0	1	0	0	0	0	DASSIM	ERR3865253	28099_1_2
CEF191	410	E. coli	NA	0	0	1	0	0	0	0	DASSIM	ERR3865255	28099_1_7
CAB15Z	424	E. coli	S	0	0	1	0	0	0	0	DASSIM	ERR3865256	28099_1_10
CAL11J	224	E. coli	S	1	0	0	0	0	1	0	DASSIM	ERR3865257	28099_1_11
CAB15Y	38	E. coli	S	0	0	0	0	0	0	0	DASSIM	ERR3865258	28099_1_14
CAB15M	9847	E. coli	R	1	0	0	0	0	0	0	DASSIM	ERR3865259	28099_1_18
CAL11H	131	E. coli	R	0	0	0	0	0	0	0	DASSIM	ERR3865260	28099_1_19
CAB15H	131	E. coli	S	0	0	0	0	0	0	0	DASSIM	ERR3865261	28099_1_22
CAF11K	9847	E. coli	S	0	0	0	0	0	0	0	DASSIM	ERR3865262	28099_1_23
CAC11R	410	E. coli	S	0	0	1	0	0	0	0	DASSIM	ERR3865263	28099_1_26
CAF11J	636	E. coli	S	0	0	0	0	0	0	0	DASSIM	ERR3865264	28099_1_27
CAC11Q	410	E. coli	S	0	0	1	0	0	0	0	DASSIM	ERR3865265	28099_1_30
CAE133	34	E. coli	S	0	0	0	0	0	0	0	DASSIM	ERR3865266	28099_1_31
CAC11P	6636	E. coli	S	0	0	0	0	0	0	0	DASSIM	ERR3865267	28099_1_34
CAE131	167	E. coli	NA	0	0	0	0	0	0	0	DASSIM	ERR3865268	28099_1_35
CAC11N	101	E. coli	S	0	0	0	0	0	1	0	DASSIM	ERR3865269	28099_1_38
CAD11X	940	E. coli	R	1	0	0	0	0	0	0	DASSIM	ERR3865270	28099_1_39
CAC13I	167	E. coli	S	1	0	0	0	0	0	0	DASSIM	ERR3865271	28099_1_41
CAC11K	617	E. coli	R	0	0	1	0	0	0	0	DASSIM	ERR3865272	28099_1_42
CAC14L	1722	E. coli	S	0	0	0	0	0	0	0	DASSIM	ERR3865273	28099_1_43
CAC11H	656	E. coli	S	0	0	0	0	0	0	0	DASSIM	ERR3865275	28099_1_46
CAB19C	167	E. coli	S	1	0	0	0	0	0	0	DASSIM	ERR3865276	28099_1_47
CAD10N	410	E. coli	S	0	0	1	0	0	0	0	DASSIM	ERR3865277	28099_1_49
CAC11G	656	E. coli	S	0	0	0	0	0	0	0	DASSIM	ERR3865278	28099_1_50
CAB18F	131	E. coli	S	0	0	1	0	0	0	0	DASSIM	ERR3865279	28099_1_51
CAD13V	656	E. coli	S	0	0	0	0	0	0	0	DASSIM	ERR3865280	28099_1_53
CAB15B	46	E. coli	S	0	0	0	1	0	0	0	DASSIM	ERR3865281	28099_1_54
CAB18D	NA	E. coli	R	0	0	0	0	0	1	0	DASSIM	ERR3865282	28099_1_55
CAD120	131	E. coli	R	0	0	0	0	0	0	0	DASSIM	ERR3865283	28099_1_57
CAB15A	46	E. coli	S	1	0	0	0	0	0	0	DASSIM	ERR3865284	28099_1_58
CAB18C	648	E. coli	R	1	0	1	0	0	0	0	DASSIM	ERR3865285	28099_1_59
CAH10J	5824	E. coli	S	0	0	0	0	0	0	0	DASSIM	ERR3865286	28099_1_61
CAB158	1421	E. coli	S	0	0	0	0	0	0	0	DASSIM	ERR3865287	28099_1_62
CAJ10S	155	E. coli	S	0	0	0	0	0	0	0	DASSIM	ERR3865288	28099_1_63
CAI10H	131	E. coli	S	0	0	0	0	0	0	0	DASSIM	ERR3865289	28099_1_65
CAB157	609	E. coli	S	0	0	1	0	0	0	0	DASSIM	ERR3865290	28099_1_66
CAJ10D	10	E. coli	R	0	0	0	0	0	0	0	DASSIM	ERR3865292	28099_1_69
CAB14Y	38	E. coli	S	0	0	0	0	0	0	0	DASSIM	ERR3865293	28099_1_70
CAD11V	46	E. coli	R	0	0	0	1	0	0	0	DASSIM	ERR3865294	28099_1_71
CAB15S	38	E. coli	S	0	0	0	0	0	0	0	DASSIM	ERR3865295	28099_1_73
CAB138	131	E. coli	S	0	0	0	0	0	0	0	DASSIM	ERR3865296	28099_1_74
CAD11U	405	E. coli	S	0	0	1	0	0	0	0	DASSIM	ERR3865297	28099_1_75
CAC13H	940	E. coli	R	1	0	0	0	0	0	0	DASSIM	ERR3865298	28099_1_77
CAB12E	44	E. coli	S	0	0	1	0	0	0	0	DASSIM	ERR3865299	28099_1_78
CAI113	410	E. coli	S	0	0	1	0	0	0	0	DASSIM	ERR3865300	28099_1_79
CAC132	5824	E. coli	S	0	0	0	0	0	0	0	DASSIM	ERR3865301	28099_1_81
CAB11X	354	E. coli	S	0	0	0	0	0	0	0	DASSIM	ERR3865302	28099_1_82
CAE12Z	38	E. coli	S	0	0	0	0	0	0	0	DASSIM	ERR3865303	28099_1_83
CAD10H	410	E. coli	S	0	0	1	0	0	0	0	DASSIM	ERR3865304	28099_1_85
CAB11P	155	E. coli	R	0	0	0	0	1	0	0	DASSIM	ERR3865305	28099_1_86
CAF11H	906	E. coli	S	0	0	0	0	0	0	0	DASSIM	ERR3865306	28099_1_87
CAD141	410	E. coli	S	0	0	1	0	0	0	0	DASSIM	ERR3865307	28099_1_89
CAC10X	617	E. coli	R	0	0	0	0	0	0	0	DASSIM	ERR3865308	28099_1_90
CAD12P	131	E. coli	R	0	0	0	0	0	0	0	DASSIM	ERR3865309	28099_1_91
CAG11T	5824	E. coli	S	0	0	0	0	0	0	0	DASSIM	ERR3865310	28099_1_93
CAC11A	167	E. coli	S	1	0	0	0	0	0	0	DASSIM	ERR3865311	28099_1_94
CAD12M	131	E. coli	S	0	0	1	0	0	0	0	DASSIM	ERR3865312	28099_1_95
CAH10I	48	E. coli	R	0	0	0	0	0	1	0	DASSIM	ERR3865313	28099_1_98
CAC114	131	E. coli	S	0	0	0	0	0	0	0	DASSIM	ERR3865314	28099_1_99
CAD12L	5824	E. coli	S	0	0	0	0	0	0	0	DASSIM	ERR3865315	28099_1_100
CAI10H	167	E. coli	S	0	0	0	0	0	0	0	DASSIM	ERR3865316	28099_1_102
CAC10W	10	E. coli	S	0	0	0	0	0	0	0	DASSIM	ERR3865317	28099_1_103
CAD12K	69	E. coli	S	0	0	0	0	0	0	0	DASSIM	ERR3865318	28099_1_104
CAI10X	167	E. coli	S	1	0	0	0	0	0	0	DASSIM	ERR3865319	28099_1_106
CAC10M	2852	E. coli	R	0	0	0	0	0	0	0	DASSIM	ERR3865320	28099_1_107
CAB15V	636	E. coli	S	0	0	0	0	0	0	0	DASSIM	ERR3865322	28099_1_110
CAC10I	38	E. coli	S	0	0	0	0	0	0	0	DASSIM	ERR3865323	28099_1_111
CAC14J	617	E. coli	S	0	0	1	0	0	0	0	DASSIM	ERR3865324	28099_1_112
CAC13G	405	E. coli	S	0	0	1	0	0	0	0	DASSIM	ERR3865325	28099_1_114
CAC10G	617	E. coli	S	0	0	0	0	0	0	0	DASSIM	ERR3865326	28099_1_115
CAB199	44	E. coli	R	0	0	1	0	1	0	0	DASSIM	ERR3865327	28099_1_116
CAC131	410	E. coli	S	0	0	1	0	0	0	0	DASSIM	ERR3865328	28099_1_118
CAC10C	38	E. coli	S	0	0	0	0	0	0	0	DASSIM	ERR3865329	28099_1_119
CAB190	131	E. coli	NA	0	0	0	0	0	0	0	DASSIM	ERR3865330	28099_1_120
CAC108	44	E. coli	S	0	0	1	0	1	0	0	DASSIM	ERR3865332	28099_1_123
CAB195	617	E. coli	R	1	0	1	0	0	0	0	DASSIM	ERR3865334	28099_1_125
CAD13Y	44	E. coli	S	0	0	1	0	0	0	0	DASSIM	ERR3865335	28099_1_127
CAC106	1421	E. coli	R	0	0	0	0	0	0	0	DASSIM	ERR3865336	28099_1_128
CAB194	44	E. coli	S	0	0	1	0	0	0	0	DASSIM	ERR3865337	28099_1_129
CAG11H	617	E. coli	R	0	0	0	0	0	0	0	DASSIM	ERR3865338	28099_1_131
CAB114	167	E. coli	S	0	1	0	0	0	0	0	DASSIM	ERR3865339	28099_1_132
CAC14R	1722	E. coli	S	0	0	0	0	0	0	0	DASSIM	ERR3865340	28099_1_133
CAH10B	1421	E. coli	S	0	0	0	0	0	0	0	DASSIM	ERR3865341	28099_1_135
CAB116	10	E. coli	R	0	0	0	0	0	0	0	DASSIM	ERR3865342	28099_1_136
CAC14S	69	E. coli	S	0	0	0	0	0	0	0	DASSIM	ERR3865343	28099_1_137
CAI10C	156	E. coli	S	0	0	0	0	0	0	0	DASSIM	ERR3865344	28099_1_139
CAC14G	410	E. coli	S	0	0	1	0	0	0	0	DASSIM	ERR3865346	28099_1_141
CAI10W	48	E. coli	S	1	0	0	0	0	0	0	DASSIM	ERR3865347	28099_1_143
CAB111	9847	E. coli	S	0	0	0	0	0	0	0	DASSIM	ERR3865348	28099_1_144
CAD12G	617	E. coli	S	0	0	0	0	0	0	0	DASSIM	ERR3865349	28099_1_145
CAB10Z	167	E. coli	S	0	0	1	0	0	0	0	DASSIM	ERR3865351	28099_1_148
CAD12D	410	E. coli	S	0	0	1	0	0	0	0	DASSIM	ERR3865352	28099_1_149
CAC13D	131	E. coli	S	0	0	1	0	0	0	0	DASSIM	ERR3865353	28099_1_151
CAB10T	617	E. coli	R	0	0	1	0	0	0	0	DASSIM	ERR3865354	28099_1_152
CAD12F	131	E. coli	NA	0	0	1	0	0	0	0	DASSIM	ERR3865355	28099_1_153
CAC130	410	E. coli	S	0	0	1	0	0	0	0	DASSIM	ERR3865356	28099_1_155
CAB10R	410	E. coli	S	0	0	1	0	0	0	0	DASSIM	ERR3865357	28099_1_156
CAD12H	2089	E. coli	S	0	0	0	0	0	0	0	DASSIM	ERR3865358	28099_1_157
CAD107	9847	E. coli	R	1	0	0	0	0	0	0	DASSIM	ERR3865359	28099_1_159
CAB16C	44	E. coli	S	0	0	1	0	1	0	0	DASSIM	ERR3865360	28099_1_160
CAD12M	34	E. coli	S	0	0	0	0	0	0	0	DASSIM	ERR3865361	28099_1_161
CAD13W	410	E. coli	S	0	0	1	0	0	0	0	DASSIM	ERR3865362	28099_1_163
CAD14P	648	E. coli	R	1	0	1	0	0	0	0	DASSIM	ERR3865364	28099_1_165
CAG11D	10	E. coli	S	0	0	0	0	0	0	0	DASSIM	ERR3865365	28099_1_167
CAB16L	410	E. coli	S	0	0	1	0	0	0	0	DASSIM	ERR3865366	28099_1_168
CAC14I	44	E. coli	S	0	0	1	0	0	0	0	DASSIM	ERR3865367	28099_1_169
CAH10A	648	E. coli	R	1	0	1	0	0	0	0	DASSIM	ERR3865368	28099_1_171
CAB16G	405	E. coli	S	0	0	1	0	0	0	0	DASSIM	ERR3865369	28099_1_172
CAN10W	38	E. coli	S	0	0	0	0	0	0	0	DASSIM	ERR3865370	28099_1_173
CAI10A	131	E. coli	S	0	0	1	0	0	0	0	DASSIM	ERR3865371	28099_1_175
CAB16I	167	E. coli	S	0	0	0	0	0	0	0	DASSIM	ERR3865372	28099_1_176
CAF11G	617	E. coli	S	0	0	1	0	0	0	0	DASSIM	ERR3865373	28099_1_177
CAI10U	10	E. coli	S	0	0	0	0	0	0	0	DASSIM	ERR3865374	28099_1_179
CAB16N	656	E. coli	S	0	0	0	0	0	1	0	DASSIM	ERR3865375	28099_1_180
CAM114	44	E. coli	S	0	0	1	0	0	0	0	DASSIM	ERR3865376	28099_1_181
CAK103	131	E. coli	S	0	0	1	0	0	0	0	DASSIM	ERR3865378	28099_1_185
CAC11S	410	E. coli	S	0	0	1	0	0	0	0	DASSIM	ERR3865379	28099_1_187
CAD142	131	E. coli	S	0	0	1	0	0	0	0	DASSIM	ERR3865380	28099_1_188
CAM10X	1081	E. coli	R	1	0	1	0	0	0	0	DASSIM	ERR3865381	28099_1_189
CAD106	6636	E. coli	S	0	0	0	0	0	0	0	DASSIM	ERR3865382	28099_1_191
CAD144	1944	E. coli	R	0	0	0	0	0	1	0	DASSIM	ERR3865383	28099_1_192
CAN10M	10	E. coli	S	0	0	0	0	0	0	0	DASSIM	ERR3865384	28099_1_193
CAD13B	10	E. coli	R	0	0	0	0	0	0	0	DASSIM	ERR3865385	28099_1_195
CAE108	617	E. coli	R	0	0	1	0	0	0	0	DASSIM	ERR3865386	28099_1_196
CAG11C	101	E. coli	S	0	0	0	0	0	1	0	DASSIM	ERR3865388	28099_1_199
CAE10M	NA	E. coli	S	0	0	0	0	0	0	0	DASSIM	ERR3865389	28099_1_200
CAH100	167	E. coli	S	1	0	0	0	0	0	0	DASSIM	ERR3865391	28099_1_203
CAE112	46	E. coli	S	0	0	0	1	0	0	0	DASSIM	ERR3865392	28099_1_204
CAC147	636	E. coli	S	0	0	0	0	0	0	0	DASSIM	ERR3865393	28099_1_205
CAH11I	10	E. coli	S	0	0	0	0	0	0	0	DASSIM	ERR3865394	28099_1_207
CAE118	410	E. coli	S	0	0	1	0	0	0	0	DASSIM	ERR3865395	28099_1_208
CAD13E	167	E. coli	S	1	0	0	0	0	0	0	DASSIM	ERR3865396	28099_1_209
CAI10T	1421	E. coli	S	0	0	0	0	0	0	0	DASSIM	ERR3865397	28099_1_211
CAE119	101	E. coli	S	0	0	0	0	0	1	0	DASSIM	ERR3865398	28099_1_212
CAE11A	1722	E. coli	S	0	0	0	0	0	0	0	DASSIM	ERR3865399	28099_1_213
CAD13F	617	E. coli	S	0	0	1	0	0	0	0	DASSIM	ERR3865400	28099_1_214
CAM10W	48	E. coli	R	0	0	0	0	0	1	0	DASSIM	ERR3865401	28099_1_216
CAE11B	410	E. coli	S	0	0	1	0	0	0	0	DASSIM	ERR3865402	28099_1_217
CAD13G	940	E. coli	R	1	0	0	0	0	0	0	DASSIM	ERR3865403	28099_1_218
CAC13B	410	E. coli	S	0	0	1	0	0	0	0	DASSIM	ERR3865404	28099_1_220
CAE11S	34	E. coli	S	0	0	0	0	0	0	0	DASSIM	ERR3865405	28099_1_221
CAD13H	69	E. coli	R	0	0	0	0	0	0	0	DASSIM	ERR3865406	28099_1_222
CAC12Z	1485	E. coli	R	0	0	0	0	0	1	0	DASSIM	ERR3865407	28099_1_224
CAE12S	34	E. coli	S	0	0	0	0	0	0	0	DASSIM	ERR3865408	28099_1_225
CAD13I	940	E. coli	S	1	0	0	0	0	0	0	DASSIM	ERR3865409	28099_1_226
CAD102	10	E. coli	S	0	0	0	0	0	0	0	DASSIM	ERR3865410	28099_1_228
CAF10P	1421	E. coli	R	0	0	0	0	0	0	0	DASSIM	ERR3865411	28099_1_229
CAD145	167	E. coli	NA	1	0	0	0	0	0	0	DASSIM	ERR3865412	28099_1_230
CAD13A	131	E. coli	S	0	0	0	0	0	0	0	DASSIM	ERR3865413	28099_1_232
CAF10Q	656	E. coli	S	0	0	0	0	0	0	0	DASSIM	ERR3865414	28099_1_233
CAD146	517	E. coli	NA	0	0	0	0	0	0	0	DASSIM	ERR3865415	28099_1_234
CAG127	48	E. coli	R	1	0	0	0	0	0	0	DASSIM	ERR3865416	28099_1_236
CAF10T	131	E. coli	R	0	0	0	0	0	0	0	DASSIM	ERR3865417	28099_1_237
CAD147	224	E. coli	R	0	0	0	0	0	0	0	DASSIM	ERR3865418	28099_1_238
CAH11G	2705	E. coli	S	0	0	0	0	0	1	0	DASSIM	ERR3865419	28099_1_240
CAF10X	405	E. coli	S	0	0	0	0	0	0	0	DASSIM	ERR3865420	28099_1_241
CAD148	1421	E. coli	S	0	0	0	0	0	0	0	DASSIM	ERR3865421	28099_1_242
CAI10P	656	E. coli	S	0	0	0	0	0	0	0	DASSIM	ERR3865422	28099_1_244
CAG101	648	E. coli	S	1	0	1	0	0	0	0	DASSIM	ERR3865423	28099_1_245
CAD149	5824	E. coli	R	0	0	0	0	0	0	0	DASSIM	ERR3865424	28099_1_246
CAL111	NA	E. coli	R	1	0	0	0	0	0	0	DASSIM	ERR3865425	28099_1_248
CAG109	9847	E. coli	R	1	0	0	0	0	0	0	DASSIM	ERR3865426	28099_1_249
CAD14D	131	E. coli	S	1	0	0	0	0	0	0	DASSIM	ERR3865427	28099_1_250
CAC139	410	E. coli	S	0	0	1	0	0	0	0	DASSIM	ERR3865428	28099_1_252
CAG10H	131	E. coli	S	0	0	1	0	0	0	0	DASSIM	ERR3865429	28099_1_253
CAD14E	131	E. coli	R	0	0	0	0	0	0	0	DASSIM	ERR3865430	28099_1_254
CAC12B	410	E. coli	S	0	0	1	0	0	0	0	DASSIM	ERR3865431	28099_1_256
CAC13X	73	E. coli	S	0	0	0	0	0	0	0	DASSIM	ERR3865432	28099_1_257
CAD14G	226	E. coli	S	0	0	0	0	0	0	0	DASSIM	ERR3865433	28099_1_258
CAD100	131	E. coli	S	0	0	0	0	0	0	0	DASSIM	ERR3865434	28099_1_260
CAC13U	44	E. coli	NA	0	0	1	0	0	0	0	DASSIM	ERR3865435	28099_1_261
CAD118	940	E. coli	R	1	0	0	0	0	0	0	DASSIM	ERR3865437	28099_1_264
CAD14J	617	E. coli	S	0	0	0	0	0	0	0	DASSIM	ERR3865439	28099_1_266
CAD13L	410	E. coli	R	0	0	1	0	0	0	0	DASSIM	ERR3865440	28099_1_268
CAC13S	636	E. coli	S	0	0	0	0	0	0	0	DASSIM	ERR3865441	28099_1_269
CAD14K	38	E. coli	S	0	0	0	0	0	0	0	DASSIM	ERR3865442	28099_1_270
CAG126	131	E. coli	S	0	0	0	0	0	0	0	DASSIM	ERR3865443	28099_1_272
CAC13R	1421	E. coli	NA	0	0	0	0	0	0	0	DASSIM	ERR3865444	28099_1_273
CAE11D	38	E. coli	R	0	0	0	0	0	0	0	DASSIM	ERR3865445	28099_1_274
CAC13Q	38	E. coli	R	0	0	0	0	0	0	0	DASSIM	ERR3865447	28099_1_277
CAE12U	10	E. coli	R	0	0	0	0	0	0	0	DASSIM	ERR3865448	28099_1_278
CAI10N	617	E. coli	R	1	0	1	0	0	0	0	DASSIM	ERR3865449	28099_1_280
CAC13P	155	E. coli	S	0	0	0	0	0	0	0	DASSIM	ERR3865450	28099_1_281
CAE12W	167	E. coli	S	0	0	0	0	0	0	0	DASSIM	ERR3865451	28099_1_282
CAK10P	1201	E. coli	R	0	0	0	0	0	1	0	DASSIM	ERR3865452	28099_1_284
CAC13N	46	E. coli	S	0	0	0	1	0	0	0	DASSIM	ERR3865453	28099_1_285
CAE12X	10	E. coli	R	0	0	0	0	0	0	0	DASSIM	ERR3865454	28099_1_286
CAC11Y	410	E. coli	R	0	0	1	0	0	0	0	DASSIM	ERR3865455	28099_1_288
CAC13M	44	E. coli	S	0	0	0	0	0	0	0	DASSIM	ERR3865456	28099_1_289
CAC13L	636	E. coli	R	0	0	0	0	0	0	0	DASSIM	ERR3865459	28099_1_293
CAF10Z	131	E. coli	S	0	0	0	0	0	0	0	DASSIM	ERR3865460	28099_1_294
CAB184	44	E. coli	S	1	0	1	0	0	0	0	DASSIM	ERR3865462	28099_1_297
CAD114	131	E. coli	S	0	0	1	0	0	0	0	DASSIM	ERR3865464	28099_1_300
CAD13Q	167	E. coli	S	0	0	0	0	0	0	0	DASSIM	ERR3865465	28099_1_301
CAB18U	940	E. coli	R	1	0	0	0	0	0	0	DASSIM	ERR3865466	28099_1_302
CAF113	940	E. coli	S	1	0	0	0	0	0	0	DASSIM	ERR3865467	28099_1_303
CAG125	636	E. coli	S	0	0	0	0	0	0	0	DASSIM	ERR3865468	28099_1_305
CAB18S	10	E. coli	R	0	0	0	0	0	0	0	DASSIM	ERR3865469	28099_1_306
CAF114	69	E. coli	S	0	0	0	0	0	0	0	DASSIM	ERR3865470	28099_1_307
CAH119	636	E. coli	S	0	0	0	0	0	0	0	DASSIM	ERR3865471	28099_1_309
CAF115	44	E. coli	S	0	0	1	0	0	0	0	DASSIM	ERR3865473	28099_1_311
CAI10M	69	E. coli	NA	0	0	0	0	0	0	0	DASSIM	ERR3865474	28099_1_313
CAB18A	410	E. coli	R	0	0	1	0	0	0	0	DASSIM	ERR3865475	28099_1_314
CAL11A	167	E. coli	R	1	0	0	0	0	0	0	DASSIM	ERR3865476	28099_1_315
CAJ10L	167	E. coli	S	1	0	0	0	0	0	0	DASSIM	ERR3865477	28099_1_317
CAB189	410	E. coli	S	0	0	1	0	0	0	0	DASSIM	ERR3865478	28099_1_318
CAF11A	405	E. coli	S	0	0	1	0	0	0	0	DASSIM	ERR3865479	28099_1_319
CAB16R	1722	E. coli	S	0	0	0	0	0	0	0	DASSIM	ERR3865480	28099_1_321
CAB188	131	E. coli	S	0	0	0	0	0	0	0	DASSIM	ERR3865481	28099_1_322
CAF11B	648	E. coli	S	1	0	1	0	0	0	0	DASSIM	ERR3865482	28099_1_323
CAC13J	648	E. coli	R	1	0	1	0	0	0	0	DASSIM	ERR3865483	28099_1_325
CAB183	410	E. coli	S	0	0	1	0	0	0	0	DASSIM	ERR3865484	28099_1_326
CAF11C	410	E. coli	S	0	0	1	0	0	0	0	DASSIM	ERR3865485	28099_1_327
CAC134	617	E. coli	R	1	0	1	0	0	0	0	DASSIM	ERR3865486	28099_1_329
CAB182	9847	E. coli	S	1	0	0	0	0	0	0	DASSIM	ERR3865487	28099_1_330
CAG11J	44	E. coli	S	0	0	1	0	1	0	0	DASSIM	ERR3865488	28099_1_331
CAD10V	131	E. coli	S	0	0	0	0	0	0	0	DASSIM	ERR3865489	28099_1_333
CAB181	410	E. coli	S	0	0	1	0	0	0	0	DASSIM	ERR3865490	28099_1_334
CAG129	636	E. coli	S	0	0	0	0	0	0	0	DASSIM	ERR3865491	28099_1_335
CAD13T	410	E. coli	S	0	0	1	0	0	0	0	DASSIM	ERR3865492	28099_1_337
CAB180	410	E. coli	R	0	0	1	0	0	0	0	DASSIM	ERR3865493	28099_1_338
CAG12A	940	E. coli	S	1	0	0	0	0	0	0	DASSIM	ERR3865494	28099_1_339
CAG123	44	E. coli	S	0	0	1	0	0	0	0	DASSIM	ERR3865495	28099_1_341
CAB17W	131	E. coli	R	0	0	0	0	0	0	0	DASSIM	ERR3865496	28099_1_342
CAI10Y	940	E. coli	S	1	0	0	0	0	0	0	DASSIM	ERR3865497	28099_1_343
CAH117	5824	E. coli	S	0	0	0	0	0	0	0	DASSIM	ERR3865498	28099_1_345
CAB17U	167	E. coli	R	1	0	0	0	0	0	0	DASSIM	ERR3865499	28099_1_346
CAI10Z	NA	E. coli	S	1	0	1	0	0	0	0	DASSIM	ERR3865500	28099_1_347
CAI10J	10	E. coli	S	0	0	0	0	0	0	0	DASSIM	ERR3865501	28099_1_349
CAB17S	648	E. coli	R	1	0	1	0	0	0	0	DASSIM	ERR3865502	28099_1_350
CAI111	131	E. coli	R	0	0	0	0	0	0	0	DASSIM	ERR3865503	28099_1_351
CAJ10E	167	E. coli	S	0	0	0	0	0	0	0	DASSIM	ERR3865504	28099_1_353
CAB17R	636	E. coli	S	0	0	0	0	0	0	0	DASSIM	ERR3865505	28099_1_354
CAJ10G	349	E. coli	S	1	0	0	0	0	0	0	DASSIM	ERR3865506	28099_1_355
CAB15T	131	E. coli	S	0	0	1	0	0	0	0	DASSIM	ERR3865507	28099_1_357
CAB17Q	5824	E. coli	S	0	0	0	0	0	0	0	DASSIM	ERR3865508	28099_1_358
CAJ10H	940	E. coli	R	1	0	0	0	0	0	0	DASSIM	ERR3865509	28099_1_359
CAB15R	10	E. coli	R	0	0	0	0	0	0	0	DASSIM	ERR3865510	28099_1_361
CAB17M	46	E. coli	S	1	0	0	0	0	0	0	DASSIM	ERR3865511	28099_1_362
CAJ10I	6636	E. coli	S	0	0	0	0	0	0	0	DASSIM	ERR3865512	28099_1_363
CAB15P	636	E. coli	S	0	0	0	0	0	0	0	DASSIM	ERR3865513	28099_1_365
CAB171	44	E. coli	S	0	0	1	0	0	0	0	DASSIM	ERR3865514	28099_1_366
CAJ10J	410	E. coli	S	0	0	1	0	0	0	0	DASSIM	ERR3865515	28099_1_367
CAB170	636	E. coli	S	0	0	0	0	0	0	0	DASSIM	ERR3865517	28099_1_370
CAJ10K	38	E. coli	S	0	0	0	0	0	0	0	DASSIM	ERR3865518	28099_1_371
CAB165	5824	E. coli	S	0	0	0	0	0	0	0	DASSIM	ERR3865519	28099_1_373
CAB16Z	69	E. coli	NA	0	0	0	0	0	0	0	DASSIM	ERR3865520	28099_1_374
CAJ10N	73	E. coli	R	0	0	0	0	0	0	0	DASSIM	ERR3865521	28099_1_375
CAB164	44	E. coli	S	0	0	1	0	0	0	0	DASSIM	ERR3865522	28099_1_377
CAB16Y	410	E. coli	S	0	0	1	0	0	0	0	DASSIM	ERR3865523	28099_1_378
CAJ10P	648	E. coli	R	1	0	1	0	0	0	0	DASSIM	ERR3865524	28099_1_379
CAB163	656	E. coli	S	0	0	0	0	0	0	0	DASSIM	ERR3865525	28099_1_381
CAB16X	354	E. coli	S	0	0	0	0	0	0	0	DASSIM	ERR3865526	28099_1_382
CAK10R	354	E. coli	S	0	0	0	0	0	0	0	DASSIM	ERR3865527	28099_1_383
CAK10S	48	E. coli	R	0	0	0	0	0	1	0	DASSIM	ERR3865528	28099_2_3
CAK10U	4981	E. coli	S	0	0	0	0	0	0	0	DASSIM	ERR3865529	28099_2_8
CAL115	131	E. coli	S	0	0	0	0	0	0	0	DASSIM	ERR3865530	28099_2_12
CAL116	131	E. coli	S	0	0	0	0	0	0	0	DASSIM	ERR3865531	28099_2_16
CAL11B	10	E. coli	S	0	0	0	0	0	0	0	DASSIM	ERR3865533	28099_2_24
CAL11C	101	E. coli	R	0	0	0	0	0	1	0	DASSIM	ERR3865535	28099_2_32
CAH11K	1421	E. coli	R	0	0	0	0	0	1	0	DASSIM	ERR3865536	28099_2_36
CAI10V	38	E. coli	S	0	0	0	0	0	0	0	DASSIM	ERR3865537	28099_2_40
CAM110	1421	E. coli	S	0	0	0	0	0	0	0	DASSIM	ERR3865538	28099_2_44
CAM112	167	E. coli	S	1	0	0	0	0	0	0	DASSIM	ERR3865539	28099_2_48
CAN107	636	E. coli	S	0	0	0	0	0	0	0	DASSIM	ERR3865541	28099_2_56
CAN108	617	E. coli	R	0	0	0	0	0	0	0	DASSIM	ERR3865542	28099_2_60
CAN10Q	3856	E. coli	R	0	0	0	0	0	1	0	DASSIM	ERR3865543	28099_2_64
CAC13Z	44	E. coli	S	0	0	1	0	0	0	0	DASSIM	ERR3865546	28099_2_76
CAC140	131	E. coli	R	0	0	0	0	0	0	0	DASSIM	ERR3865547	28099_2_80
CAC141	167	E. coli	R	1	0	0	0	0	0	0	DASSIM	ERR3865548	28099_2_84
CAC132	940	E. coli	S	1	0	0	0	0	0	0	DASSIM	ERR3865549	28099_2_88
CAB190	517	E. coli	NA	0	0	0	0	0	0	0	DASSIM	ERR3865550	28099_2_92
CAB19F	131	E. coli	S	0	0	1	0	0	0	0	DASSIM	ERR3865551	28099_2_96
CAC14N	44	E. coli	S	0	0	1	0	0	0	0	DASSIM	ERR3865552	28099_2_97
CAL11K	44	E. coli	S	0	0	1	0	0	0	0	DASSIM	ERR3865553	28099_2_101
CAC14P	410	E. coli	S	0	0	1	0	0	0	0	DASSIM	ERR3865554	28099_2_105
CAC14T	656	E. coli	S	0	0	0	0	0	0	0	DASSIM	ERR3865555	28099_2_109
CAC15X	44	E. coli	S	0	0	1	0	0	0	0	DASSIM	ERR3865556	28099_2_113
CAD11Z	131	E. coli	S	0	0	1	0	0	0	0	DASSIM	ERR3865557	28099_2_117
CAE14Q	617	E. coli	R	1	0	1	0	0	0	0	DASSIM	ERR3865558	28099_2_121
CAK171	131	E. coli	S	0	0	0	0	0	0	0	DASSIM	ERR3865559	28099_2_126
CAC12H	167	E. coli	S	0	0	0	0	0	0	0	DASSIM	ERR3865560	28099_2_130
CAE135	131	E. coli	R	0	0	1	0	0	0	0	DASSIM	ERR3865562	28099_2_138
CAF167	1303	E. coli	NA	0	0	0	0	0	0	0	DASSIM	ERR3865563	28099_2_142
CAF16Y	10	E. coli	R	0	0	0	0	0	0	0	DASSIM	ERR3865564	28099_2_146
CAE136	6438	E. coli	S	0	0	0	0	0	0	0	DASSIM	ERR3865565	28099_2_150
CAB18K	131	E. coli	S	0	0	1	0	0	0	0	DASSIM	ERR3865566	28099_2_154
CAB19H	656	E. coli	R	0	0	0	0	0	0	0	DASSIM	ERR3865567	28099_2_158
CAB18R	648	E. coli	R	1	0	0	0	0	0	0	DASSIM	ERR3865568	28099_2_162
CAJ10T	940	E. coli	R	1	0	0	0	0	0	0	DASSIM	ERR3865569	28099_2_166
CAF158	131	E. coli	S	0	0	0	0	0	0	0	DASSIM	ERR3865570	28099_2_170
CAE11Q	131	E. coli	S	0	0	0	0	0	0	0	DASSIM	ERR3865571	28099_2_174
CAC14Q	206	E. coli	S	0	0	0	0	0	0	0	DASSIM	ERR3865572	28099_2_178
CAD11B	636	E. coli	S	0	0	0	0	0	0	0	DASSIM	ERR3865573	28099_2_182
CAD123	1146	E. coli	R	0	0	0	0	0	1	0	DASSIM	ERR3865574	28099_2_186
CAE137	648	E. coli	R	1	0	0	1	0	0	0	DASSIM	ERR3865575	28099_2_190
CAF170	38	E. coli	S	0	0	0	0	0	0	0	DASSIM	ERR3865576	28099_2_194
CAE11Q	38	E. coli	S	0	0	0	0	0	0	0	DASSIM	ERR3865577	28099_2_198
CAD12U	44	E. coli	NA	0	0	1	0	0	0	0	DASSIM	ERR3865579	28099_2_206
CAE11U	167	E. coli	R	0	0	0	0	0	0	0	DASSIM	ERR3865580	28099_2_210
CAK10X	636	E. coli	S	0	0	0	0	0	0	0	DASSIM	ERR3865581	28099_2_215
CAF15A	131	E. coli	S	0	0	0	0	0	0	0	DASSIM	ERR3865582	28099_2_219
CAC14V	46	E. coli	NA	0	0	0	1	0	1	0	DASSIM	ERR3865583	28099_2_223
CAB1A7	401	E. coli	NA	0	0	0	0	0	0	0	DASSIM	ERR3865584	28099_2_227
CAD12W	69	E. coli	S	0	0	0	0	0	0	0	DASSIM	ERR3865585	28099_2_231
CAD12V	131	E. coli	NA	0	0	0	0	0	0	0	DASSIM	ERR3865586	28099_2_235
CAB19J	44	E. coli	NA	0	0	1	0	0	0	0	DASSIM	ERR3865587	28099_2_239
CAF11D	6636	E. coli	S	0	0	0	0	0	0	0	DASSIM	ERR3865588	28099_2_243
CAC14C	354	E. coli	R	0	0	0	0	0	0	0	DASSIM	ERR3865589	28099_2_247
CAD14L	48	E. coli	R	1	0	0	0	0	0	0	DASSIM	ERR3865590	28099_2_251
CAF11E	636	E. coli	S	0	0	0	0	0	0	0	DASSIM	ERR3865591	28099_2_255
CAC14A	167	E. coli	S	1	0	0	0	0	0	0	DASSIM	ERR3865592	28099_2_259
CAC14B	44	E. coli	R	0	0	1	0	1	0	0	DASSIM	ERR3865593	28099_2_263
CAE11I	940	E. coli	R	1	0	0	0	0	0	0	DASSIM	ERR3865598	28099_2_283
CAK101	636	E. coli	S	0	0	0	0	0	0	0	DASSIM	ERR3865599	28099_2_287
CAB11D	167	E. coli	S	0	0	0	0	0	0	0	DASSIM	ERR3865600	28099_2_291
CAE12Q	410	E. coli	NA	0	0	1	0	0	0	0	DASSIM	ERR3865601	28099_2_295
CAH11E	155	E. coli	S	0	0	0	0	0	1	0	DASSIM	ERR3865602	28099_2_299
CAK10Q	167	E. coli	R	1	0	0	0	0	0	0	DASSIM	ERR3865603	28099_2_304
CAH10L	10	E. coli	S	0	0	0	0	0	0	0	DASSIM	ERR3865604	28099_2_308
CAC14F	410	E. coli	S	0	0	1	0	0	0	0	DASSIM	ERR3865606	28099_2_316
CAC148	131	E. coli	S	0	0	1	0	0	0	0	DASSIM	ERR3865607	28099_2_320
CAC159	1193	KpSC	NA	0	1	1	0	0	0	0	DASSIM	ERR6057876	34154_7_3
CAE11S	280	KpSC	R	0	1	0	0	0	0	0	DASSIM	ERR6057877	34154_7_4
CAD1AI	14	KpSC	NA	0	0	1	0	0	0	0	DASSIM	ERR6057878	34154_7_5
CAE12H	101	KpSC	S	0	0	0	0	0	0	0	DASSIM	ERR6057879	34154_7_6
CAB11B	1079	KpSC	R	0	1	1	0	0	0	0	DASSIM	ERR6057880	34154_7_8
CAB139	340	KpSC	R	0	1	0	0	0	0	1	DASSIM	ERR6057881	34154_7_10
CAE15W	35	KpSC	NA	0	1	0	0	0	0	0	DASSIM	ERR6057882	34154_7_11
CAE12L	340	KpSC	S	0	1	0	0	0	0	1	DASSIM	ERR6057883	34154_7_12
CAD1AL	1193	KpSC	NA	0	1	1	0	0	0	0	DASSIM	ERR6057884	34154_7_13
CAE12R	716	KpSC	R	0	0	0	0	0	0	0	DASSIM	ERR6057885	34154_7_14
CAB159	432	KpSC	S	0	0	0	0	0	0	0	DASSIM	ERR6057886	34154_7_16
CAB15B	39	KpSC	S	0	0	1	0	0	0	0	DASSIM	ERR6057887	34154_7_18
CAH11E	5013	KpSC	S	0	0	1	0	0	0	0	DASSIM	ERR6057888	34154_7_19
CAE12U	NA	KpSC	R	1	0	1	0	0	0	0	DASSIM	ERR6057889	34154_7_20
CAB15M	152	KpSC	R	1	0	1	0	0	0	0	DASSIM	ERR6057890	34154_7_22
CAE12V	716	KpSC	S	0	0	0	0	0	0	0	DASSIM	ERR6057891	34154_7_23
CAB13W	280	KpSC	NA	0	1	0	0	0	0	0	DASSIM	ERR6057892	34154_7_24
CAB15S	2665	KpSC	S	0	0	0	0	0	0	0	DASSIM	ERR6057893	34154_7_25
CAF102	15	KpSC	S	0	0	1	0	0	0	0	DASSIM	ERR6057894	34154_7_26
CAB163	607	KpSC	R	0	1	0	0	0	0	0	DASSIM	ERR6057895	34154_7_27
CAB15V	14	KpSC	R	0	1	0	0	0	0	0	DASSIM	ERR6057896	34154_7_30
CAF103	17	KpSC	S	0	0	0	0	0	0	0	DASSIM	ERR6057897	34154_7_31
CAI19F	37	KpSC	NA	0	0	1	0	0	0	0	DASSIM	ERR6057898	34154_7_32
CAF109	307	KpSC	S	0	0	1	0	0	0	0	DASSIM	ERR6057899	34154_7_33
CAB15W	37	KpSC	S	0	0	1	0	0	0	0	DASSIM	ERR6057901	34154_7_36
CAB166	2601	KpSC	S	0	0	0	0	0	0	0	DASSIM	ERR6057902	34154_7_38
CAF10C	323	KpSC	S	0	0	1	0	0	0	0	DASSIM	ERR6057903	34154_7_39
CAG19R	1427	KpSC	S	0	0	1	0	0	0	0	DASSIM	ERR6057904	34154_7_40
CAF10I	334	KpSC	S	0	0	0	0	0	0	0	DASSIM	ERR6057905	34154_7_41
CAE1AJ	1777	KpSC	R	0	1	0	0	0	0	0	DASSIM	ERR6057906	34154_7_42
CAB16A	2668	KpSC	S	0	0	0	0	0	0	0	DASSIM	ERR6057907	34154_7_44
CAB16G	14	KpSC	S	0	0	1	0	0	0	0	DASSIM	ERR6057908	34154_7_46
CAF10J	607	KpSC	R	0	1	0	0	0	0	0	DASSIM	ERR6057909	34154_7_47
CAF19Y	2668	KpSC	S	0	0	0	0	0	0	0	DASSIM	ERR6057910	34154_7_48
CAE19Z	17	KpSC	R	0	1	0	0	0	0	0	DASSIM	ERR6057911	34154_7_49
CAF10K	1418	KpSC	NA	0	1	0	0	0	0	0	DASSIM	ERR6057912	34154_7_50
CAB16N	2176	KpSC	R	1	0	0	0	0	0	0	DASSIM	ERR6057913	34154_7_52
CAB16R	1418	KpSC	S	0	0	0	0	0	0	0	DASSIM	ERR6057914	34154_7_54
CAL188	607	KpSC	NA	0	0	0	0	0	0	0	DASSIM	ERR6057915	34154_7_55
CAF10M	1414	KpSC	S	0	0	0	0	0	0	0	DASSIM	ERR6057916	34154_7_56
CAC105	307	KpSC	S	0	0	1	0	0	0	0	DASSIM	ERR6057917	34154_7_58
CAE1B6	607	KpSC	NA	0	1	0	0	0	0	0	DASSIM	ERR6057918	34154_7_59
CAF10S	551	KpSC	S	0	0	0	0	0	0	0	DASSIM	ERR6057919	34154_7_60
CAI1AT	35	KpSC	NA	0	0	1	0	0	0	0	DASSIM	ERR6057921	34154_7_62
CAF113	551	KpSC	R	0	0	0	0	0	0	0	DASSIM	ERR6057922	34154_7_63
CAF11A	1416	KpSC	S	0	0	0	0	0	0	0	DASSIM	ERR6057925	34154_7_68
CAI191	307	KpSC	NA	0	0	1	0	0	0	0	DASSIM	ERR6057926	34154_7_69
CAF11C	NA	KpSC	R	0	0	0	0	0	0	0	DASSIM	ERR6057927	34154_7_70
CAC10Q	340	KpSC	R	0	0	0	0	0	0	1	DASSIM	ERR6057929	34154_7_74
CAH18C	45	KpSC	NA	0	0	0	0	0	0	0	DASSIM	ERR6057930	34154_7_75
CAG104	392	KpSC	S	0	0	1	0	0	0	0	DASSIM	ERR6057931	34154_7_76
CAG1A1	34	KpSC	NA	0	1	0	0	0	0	0	DASSIM	ERR6057932	34154_7_77
CAG106	736	KpSC	S	0	0	0	0	0	0	0	DASSIM	ERR6057933	34154_7_78
CAC10Z	607	KpSC	R	0	1	0	0	0	0	0	DASSIM	ERR6057934	34154_7_80
CAI193	391	KpSC	NA	0	1	0	0	0	0	0	DASSIM	ERR6057936	34154_7_83
CAG10G	340	KpSC	R	0	1	0	0	0	0	1	DASSIM	ERR6057937	34154_7_84
CAC11A	231	KpSC	R	0	1	0	0	0	0	0	DASSIM	ERR6057938	34154_7_86
CAF1AS	25	KpSC	NA	0	0	1	0	0	0	0	DASSIM	ERR6057939	34154_7_87
CAG118	34	KpSC	S	0	0	0	0	0	0	0	DASSIM	ERR6057940	34154_7_88
CAC11G	37	KpSC	S	0	0	0	0	0	0	0	DASSIM	ERR6057941	34154_7_89
CAF1AS	391	KpSC	NA	0	1	0	0	0	0	0	DASSIM	ERR6057942	34154_7_90
CAG11F	101	KpSC	S	0	0	0	0	0	0	0	DASSIM	ERR6057943	34154_7_91
CAC11K	15	KpSC	S	0	0	1	0	0	0	0	DASSIM	ERR6057944	34154_7_94
CAM1AC	716	KpSC	NA	0	0	0	0	0	0	0	DASSIM	ERR6057945	34154_7_95
CAG120	2601	KpSC	NA	0	0	0	0	0	0	0	DASSIM	ERR6057946	34154_7_96
CAE1BG	5153	KpSC	NA	0	0	1	0	0	0	0	DASSIM	ERR6057947	34154_7_97
CAG12A	101	KpSC	S	0	0	0	0	0	0	0	DASSIM	ERR6057948	34154_7_98
CAC11N	45	KpSC	R	0	1	1	0	0	0	1	DASSIM	ERR6057949	34154_7_100
CAC11P	340	KpSC	R	0	1	0	0	0	0	1	DASSIM	ERR6057950	34154_7_102
CAE1BH	101	KpSC	NA	0	0	0	0	0	0	0	DASSIM	ERR6057951	34154_7_103
CAH101	152	KpSC	R	1	0	1	0	0	0	0	DASSIM	ERR6057952	34154_7_104
CAH104	34	KpSC	R	0	1	0	0	0	0	0	DASSIM	ERR6057953	34154_7_105
CAM16Z	14	KpSC	NA	0	1	1	0	0	0	1	DASSIM	ERR6057954	34154_7_106
CAC11Q	607	KpSC	R	0	1	0	0	0	0	0	DASSIM	ERR6057955	34154_7_108
CAC11S	736	KpSC	R	0	1	0	0	0	0	1	DASSIM	ERR6057956	34154_7_110
CAM11R	1427	KpSC	NA	0	0	1	0	0	0	0	DASSIM	ERR6057958	34154_7_112
CAC11W	340	KpSC	R	0	0	0	0	0	0	0	DASSIM	ERR6057961	34154_7_116
CAC11Y	14	KpSC	R	0	1	0	0	0	0	0	DASSIM	ERR6057962	34154_7_118
CAH10K	54	KpSC	R	1	0	0	0	0	0	0	DASSIM	ERR6057963	34154_7_119
CAC127	219	KpSC	R	0	1	0	0	0	0	0	DASSIM	ERR6057965	34154_7_122
CAH11K	340	KpSC	R	0	1	0	0	0	0	1	DASSIM	ERR6057966	34154_7_123
CAC12B	NA	KpSC	R	0	0	0	0	0	0	0	DASSIM	ERR6057968	34154_7_125
CAC12C	152	KpSC	S	1	0	1	0	0	0	0	DASSIM	ERR6057971	34154_7_130
CAI101	392	KpSC	S	0	0	1	0	0	0	0	DASSIM	ERR6057972	34154_7_131
CAI105	14	KpSC	R	0	0	0	0	0	0	0	DASSIM	ERR6057975	34154_7_134
CAC133	152	KpSC	R	1	0	1	0	0	0	0	DASSIM	ERR6057976	34154_7_136
CAC134	152	KpSC	R	1	0	1	0	0	0	0	DASSIM	ERR6057977	34154_7_138
CAI10C	17	KpSC	S	0	0	0	0	0	0	0	DASSIM	ERR6057979	34154_7_140
CAI10E	45	KpSC	S	0	0	1	0	0	0	0	DASSIM	ERR6057981	34154_7_142
CAC137	25	KpSC	S	0	0	1	0	0	0	0	DASSIM	ERR6057982	34154_7_144
CAC13C	3717	KpSC	S	0	0	0	0	0	0	0	DASSIM	ERR6057983	34154_7_146
CAI10H	307	KpSC	S	0	0	1	0	0	0	0	DASSIM	ERR6057985	34154_7_148
CAC13D	340	KpSC	S	0	0	1	0	0	0	0	DASSIM	ERR6057986	34154_7_150
CAI10J	1777	KpSC	R	0	1	0	0	0	0	0	DASSIM	ERR6057988	34154_7_152
CAC13G	1582	KpSC	R	0	1	1	0	0	0	0	DASSIM	ERR6057989	34154_7_153
CAI10S	2176	KpSC	R	1	0	0	0	0	0	0	DASSIM	ERR6057991	34154_7_155
CAC13I	392	KpSC	S	0	0	1	0	0	0	0	DASSIM	ERR6057992	34154_7_158
CAI10U	15	KpSC	S	0	0	1	0	0	0	0	DASSIM	ERR6057994	34154_7_160
CAI10V	789	KpSC	S	0	0	0	0	0	0	0	DASSIM	ERR6057996	34154_7_162
CAD100	15	KpSC	S	0	0	1	0	0	0	0	DASSIM	ERR6057997	34154_7_164
CAD101	340	KpSC	R	0	1	0	0	0	0	1	DASSIM	ERR6057998	34154_7_166
CAI10W	280	KpSC	R	0	1	0	0	0	0	0	DASSIM	ERR6058000	34154_7_168
CAD107	14	KpSC	R	0	0	0	0	0	0	0	DASSIM	ERR6058003	34154_7_172
CAD10C	25	KpSC	S	0	0	1	0	0	0	0	DASSIM	ERR6058004	34154_7_174
CAJ10A	45	KpSC	S	0	1	1	0	0	0	0	DASSIM	ERR6058006	34154_7_176
CAJ10D	1777	KpSC	R	0	1	0	0	0	0	0	DASSIM	ERR6058008	34154_7_178
CAD10F	1079	KpSC	R	0	0	1	0	0	0	0	DASSIM	ERR6058009	34154_7_179
CAK10Q	34	KpSC	R	0	1	0	0	0	0	0	DASSIM	ERR6058011	34154_7_183
CAD10N	70	KpSC	S	0	0	1	0	0	0	0	DASSIM	ERR6058012	34154_7_184
CAD10V	1427	KpSC	S	0	0	1	0	0	0	0	DASSIM	ERR6058013	34154_7_185
CAL108	5013	KpSC	S	0	0	1	0	0	0	0	DASSIM	ERR6058016	34154_7_189
CAB16X	2668	KpSC	NA	0	0	0	0	0	0	0	DASSIM	ERR6058018	34154_7_191
CAL111	14	KpSC	R	1	0	1	0	0	0	0	DASSIM	ERR6058019	34154_7_194
CAL11A	29	KpSC	S	0	0	1	0	0	0	0	DASSIM	ERR6058022	34154_7_197
CAB16Z	1035	KpSC	NA	0	0	0	0	0	0	0	DASSIM	ERR6058024	34154_7_199
CAL11C	1916	KpSC	S	0	0	1	0	0	0	0	DASSIM	ERR6058025	34154_7_202
CAB170	584	KpSC	S	0	0	1	0	0	0	0	DASSIM	ERR6058027	34154_7_204
CAM105	NA	KpSC	R	1	1	0	0	0	0	0	DASSIM	ERR6058028	34154_7_205
CAB17M	15	KpSC	S	0	0	1	0	0	0	0	DASSIM	ERR6058030	34154_7_207
CAM108	39	KpSC	S	0	0	0	0	0	0	0	DASSIM	ERR6058031	34154_7_210
CAB17N	5028	KpSC	R	0	1	0	0	0	0	0	DASSIM	ERR6058033	34154_7_212
CAB17P	14	KpSC	R	0	0	0	0	0	0	0	DASSIM	ERR6058034	34154_7_213
CAM109	280	KpSC	NA	0	0	1	0	0	0	0	DASSIM	ERR6058036	34154_7_216
CAM10E	307	KpSC	NA	0	0	1	0	0	0	0	DASSIM	ERR6058038	34154_7_218
CAB17W	391	KpSC	R	0	1	0	0	0	0	0	DASSIM	ERR6058039	34154_7_219
CAB180	2668	KpSC	S	0	0	0	0	0	0	0	DASSIM	ERR6058040	34154_7_221
CAM10J	551	KpSC	S	0	0	0	0	0	0	0	DASSIM	ERR6058042	34154_7_224
CAM10T	101	KpSC	S	0	0	0	0	0	0	0	DASSIM	ERR6058044	34154_7_226
CAB183	307	KpSC	S	0	0	1	0	0	0	0	DASSIM	ERR6058045	34154_7_227
CAN100	1414	KpSC	S	0	0	0	0	0	0	0	DASSIM	ERR6058047	34154_7_231
CAB188	789	KpSC	R	1	0	0	0	0	0	0	DASSIM	ERR6058048	34154_7_232
CAC147	307	KpSC	S	0	0	1	0	0	0	0	DASSIM	ERR6058050	34154_7_234
CAC13L	340	KpSC	R	0	1	0	0	0	0	1	DASSIM	ERR6058051	34154_7_235
CAF16Y	152	KpSC	R	1	0	1	0	0	0	0	DASSIM	ERR6058053	34154_7_239
CAC13R	340	KpSC	NA	0	1	0	0	0	0	1	DASSIM	ERR6058054	34154_7_240
CAF1AJ	15	KpSC	NA	1	0	1	0	0	0	0	DASSIM	ERR6058056	34154_7_242
CAF11D	3477	KpSC	S	0	0	0	0	0	0	0	DASSIM	ERR6058059	34154_7_247
CAC13T	607	KpSC	R	0	1	0	0	0	0	0	DASSIM	ERR6058060	34154_7_248
CAC13X	NA	KpSC	S	0	0	0	0	0	0	0	DASSIM	ERR6058061	34154_7_249
CAC14A	5013	KpSC	S	0	0	1	0	0	0	0	DASSIM	ERR6058063	34154_7_252
CAC14C	985	KpSC	S	0	0	1	0	0	0	0	DASSIM	ERR6058065	34154_7_254
CAC13Y	307	KpSC	R	0	0	1	0	0	0	0	DASSIM	ERR6058066	34154_7_255
CAF11G	15	KpSC	S	1	0	1	0	0	0	1	DASSIM	ERR6058068	34154_7_259
CAC143	3717	KpSC	S	0	0	0	0	0	0	0	DASSIM	ERR6058069	34154_7_260
CAD12F	15	KpSC	NA	0	0	1	0	0	0	0	DASSIM	ERR6058071	34154_7_262
CAD110	45	KpSC	S	0	0	1	0	0	0	0	DASSIM	ERR6058072	34154_7_263
CAD14M	101	KpSC	S	0	0	0	0	0	0	0	DASSIM	ERR6058074	34154_7_267
CAD12Z	15	KpSC	S	0	0	1	0	0	0	0	DASSIM	ERR6058075	34154_7_268
CAN10W	307	KpSC	R	0	1	0	0	0	0	0	DASSIM	ERR6058076	34154_7_269
CAD134	403	KpSC	S	0	0	1	0	0	0	0	DASSIM	ERR6058078	34154_7_271
CAC14I	1799	KpSC	R	1	0	0	0	0	0	0	DASSIM	ERR6058079	34154_7_274
CAD135	391	KpSC	S	0	0	1	0	0	0	0	DASSIM	ERR6058081	34154_7_276
CAD137	14	KpSC	S	0	0	0	0	0	0	0	DASSIM	ERR6058082	34154_7_277
CAC14G	1427	KpSC	R	0	0	1	0	0	0	0	DASSIM	ERR6058083	34154_7_279
CAB194	1799	KpSC	R	1	0	0	0	0	0	0	DASSIM	ERR6058085	34154_7_281
CAD13B	15	KpSC	S	0	0	1	0	0	0	0	DASSIM	ERR6058087	34154_7_283
CAB195	NA	KpSC	S	0	0	0	0	0	0	0	DASSIM	ERR6058089	34154_7_287
CAD12I	307	KpSC	S	0	0	1	0	0	0	0	DASSIM	ERR6058091	34154_7_289
CAD13G	14	KpSC	R	0	1	0	0	0	0	0	DASSIM	ERR6058093	34154_7_291
CAD11T	147	KpSC	S	0	0	1	0	0	0	0	DASSIM	ERR6058094	34154_7_294
CAD13I	39	KpSC	S	0	0	1	0	0	0	0	DASSIM	ERR6058096	34154_7_296
CAE12Z	2668	KpSC	S	0	0	0	0	0	0	0	DASSIM	ERR6058098	34154_7_298
CAD13J	25	KpSC	S	0	0	1	0	0	0	0	DASSIM	ERR6058099	34154_7_299
CAD11U	985	KpSC	S	0	0	1	0	0	0	0	DASSIM	ERR6058101	34154_7_303
CAD13L	711	KpSC	S	0	0	1	0	0	0	0	DASSIM	ERR6058102	34154_7_304
CAJ10S	NA	KpSC	S	0	0	0	0	0	0	0	DASSIM	ERR6058103	34154_7_306
CAD13Q	25	KpSC	S	0	0	1	0	0	0	0	DASSIM	ERR6058104	34154_7_307
CAD13U	3717	KpSC	S	0	0	0	0	0	0	0	DASSIM	ERR6058106	34154_7_312
CAD13Y	NA	KpSC	R	0	1	1	0	0	0	1	DASSIM	ERR6058107	34154_7_313
CAD11X	17	KpSC	R	0	1	0	0	0	0	0	DASSIM	ERR6058108	34154_7_316
CAL11H	307	KpSC	S	0	0	0	0	0	0	0	DASSIM	ERR6058109	34154_7_317
CAD142	NA	KpSC	R	1	0	1	0	0	0	0	DASSIM	ERR6058110	34154_7_318
CAB19D	789	KpSC	R	1	0	0	0	0	0	0	DASSIM	ERR6058111	34154_7_322
CAD144	4283	KpSC	S	0	0	0	0	0	0	0	DASSIM	ERR6058112	34154_7_323
CAC15X	307	KpSC	R	0	1	0	0	0	0	0	DASSIM	ERR6058113	34154_7_324
CAD149	307	KpSC	R	0	1	0	0	0	0	0	DASSIM	ERR6058114	34154_7_325
CAC14N	2136	KpSC	R	0	1	0	0	0	0	0	DASSIM	ERR6058115	34154_7_330
CAD14D	20	KpSC	S	0	0	0	0	0	0	0	DASSIM	ERR6058116	34154_7_331
CAC14U	3559	KpSC	S	0	0	1	0	0	0	0	DASSIM	ERR6058117	34154_7_332
CAD14E	15	KpSC	S	0	0	1	0	0	0	0	DASSIM	ERR6058118	34154_7_333
CAE135	340	KpSC	R	0	1	0	0	0	0	1	DASSIM	ERR6058119	34154_7_338
CAD14F	3586	KpSC	S	0	0	0	0	0	0	0	DASSIM	ERR6058120	34154_7_339
CAD14G	607	KpSC	R	0	1	0	0	0	0	0	DASSIM	ERR6058121	34154_7_340
CAF158	39	KpSC	S	0	0	0	0	0	0	0	DASSIM	ERR6058122	34154_7_343
CAE11Q	39	KpSC	S	0	0	1	0	0	0	0	DASSIM	ERR6058123	34154_7_344
CAD14H	2668	KpSC	S	0	0	0	0	0	0	0	DASSIM	ERR6058124	34154_7_345
CAD14I	35	KpSC	S	0	0	0	0	0	0	0	DASSIM	ERR6058125	34154_7_348
CAE11N	14	KpSC	S	0	0	1	0	0	0	0	DASSIM	ERR6058126	34154_7_351
CAB1AA	307	KpSC	NA	0	0	0	0	0	0	0	DASSIM	ERR6058127	34154_7_352
CAE105	14	KpSC	S	0	0	0	0	0	0	0	DASSIM	ERR6058128	34154_7_353
CAE108	391	KpSC	R	0	1	0	0	0	0	0	DASSIM	ERR6058130	34154_7_359
CAD124	323	KpSC	NA	0	0	1	0	0	0	0	DASSIM	ERR6058131	34154_7_360
CAE10T	716	KpSC	S	0	0	0	0	0	0	0	DASSIM	ERR6058132	34154_7_361
CAD125	273	KpSC	NA	1	0	0	0	0	0	0	DASSIM	ERR6058133	34154_7_366
CAE10V	551	KpSC	S	0	0	0	0	0	0	0	DASSIM	ERR6058134	34154_7_367
CAB1AG	35	KpSC	NA	0	1	0	0	0	0	0	DASSIM	ERR6058135	34154_7_368
CAE10X	607	KpSC	R	0	1	0	0	0	0	0	DASSIM	ERR6058136	34154_7_369
CAC156	307	KpSC	NA	0	0	1	0	0	0	0	DASSIM	ERR6058137	34154_7_374
CAE11A	NA	KpSC	S	0	0	0	0	0	0	0	DASSIM	ERR6058138	34154_7_375
CAE11I	14	KpSC	R	0	1	0	0	0	0	0	DASSIM	ERR6058139	34154_7_376
CAF15D	45	KpSC	NA	0	0	1	0	0	0	0	DASSIM	ERR6058140	34154_7_378
CAC158	307	KpSC	NA	0	0	0	0	0	0	0	DASSIM	ERR6058141	34154_7_379
CAE11K	2126	KpSC	S	0	0	1	0	0	0	0	DASSIM	ERR6058142	34154_7_380
B9070	10	E. coli	R	0	0	0	0	0	0	0	bacteraemia	ERR926390	15966_8_40
2228	10	E. coli	R	0	0	0	0	0	0	0	bacteraemia	ERR926384	15966_8_34
D25640	10	E. coli	R	0	0	0	0	0	0	0	bacteraemia	ERR926396	15966_8_46
A38988	10	E. coli	R	0	0	0	0	0	0	0	bacteraemia	ERR926399	15966_8_49
9693	10	E. coli	R	0	0	0	0	0	0	0	bacteraemia	ERR926411	15966_8_61
BHA15G	12	E. coli	S	0	0	0	0	0	0	0	bacteraemia	ERR926363	15966_8_13
D3787	12	E. coli	R	0	0	0	0	1	0	0	bacteraemia	ERR926352	15966_8_2
A5175	12	E. coli	R	0	0	0	0	0	0	0	bacteraemia	ERR926379	15966_8_29
D36115	12	E. coli	R	0	0	0	0	0	0	0	bacteraemia	ERR926392	15966_8_42
2509	12	E. coli	R	0	0	0	0	0	0	0	bacteraemia	ERR926393	15966_8_43
3524	12	E. coli	R	0	0	0	0	0	0	0	bacteraemia	ERR926405	15966_8_55
2558	12	E. coli	R	0	0	0	0	0	0	0	bacteraemia	ERR926412	15966_8_62
D3871	12	E. coli	R	0	0	0	0	1	0	0	bacteraemia	ERR926428	15966_8_78
A7881	12	E. coli	R	0	0	0	0	1	0	0	bacteraemia	ERR971966	16228_1_20
D4531	15	E. coli	R	0	0	0	0	0	0	0	bacteraemia	ERR926380	15966_8_30
A48349	38	E. coli	R	0	0	0	0	0	0	0	bacteraemia	ERR971991	16228_1_45
C12359	38	E. coli	R	0	0	0	0	0	0	0	bacteraemia	ERR926408	15966_8_58
D37334	48	E. coli	R	0	0	0	0	0	0	0	bacteraemia	ERR926395	15966_8_45
B1PG3	52	E. coli	S	0	0	0	0	0	0	0	bacteraemia	ERR926353	15966_8_3
BKR406	59	E. coli	R	0	0	0	0	0	0	0	bacteraemia	ERR926372	15966_8_22
4464	62	E. coli	S	0	0	0	0	0	0	0	bacteraemia	ERR926401	15966_8_51
A45214	69	E. coli	R	0	0	0	0	0	0	0	bacteraemia	ERR926361	15966_8_11
BKQ7M8	69	E. coli	R	0	0	0	0	0	0	0	bacteraemia	ERR926364	15966_8_14
D3475	69	E. coli	S	0	0	0	0	0	0	0	bacteraemia	ERR926373	15966_8_23
D3275	69	E. coli	R	0	0	0	0	0	0	0	bacteraemia	ERR926378	15966_8_28
A36329	69	E. coli	R	0	0	0	0	0	0	0	bacteraemia	ERR926389	15966_8_39
A39011	73	E. coli	R	0	0	0	0	0	0	0	bacteraemia	ERR926351	15966_8_1
A36140	73	E. coli	S	0	0	0	0	0	0	0	bacteraemia	ERR926404	15966_8_54
4600	73	E. coli	R	0	0	0	0	0	0	0	bacteraemia	ERR926406	15966_8_56
D33237	120	E. coli	S	0	0	0	0	0	0	0	bacteraemia	ERR971994	16228_1_48
BKQA8N	131	E. coli	R	0	0	0	0	0	0	0	bacteraemia	ERR926356	15966_8_6
C4	131	E. coli	R	0	0	0	0	0	0	0	bacteraemia	ERR926421	15966_8_71
B28	131	E. coli	R	0	0	0	0	0	0	0	bacteraemia	ERR926430	15966_8_80
D3420	131	E. coli	R	0	0	0	0	0	0	0	bacteraemia	ERR926382	15966_8_32
10151	131	E. coli	R	0	0	0	0	0	0	0	bacteraemia	ERR926385	15966_8_35
C1289	131	E. coli	R	0	0	0	0	0	0	0	bacteraemia	ERR926354	15966_8_4
D25641	131	E. coli	R	0	0	0	0	0	0	0	bacteraemia	ERR926397	15966_8_47
A32883	131	E. coli	R	0	0	0	0	0	0	0	bacteraemia	ERR926409	15966_8_59
D32322	131	E. coli	R	0	0	0	0	0	0	0	bacteraemia	ERR926426	15966_8_76
D29253	131	E. coli	S	0	0	0	0	0	0	0	bacteraemia	ERR926358	15966_8_8
D49086	131	E. coli	R	0	0	0	0	0	0	0	bacteraemia	ERR926432	15966_8_82
D48799	131	E. coli	R	0	0	0	0	0	0	0	bacteraemia	ERR926434	15966_8_84
10140	131	E. coli	R	0	0	0	0	0	0	0	bacteraemia	ERR971988	16228_1_42
C29	131	E. coli	NA	0	0	0	0	0	0	0	bacteraemia	ERR926414	15966_8_64
C30	167	E. coli	R	0	0	0	0	0	0	0	bacteraemia	ERR926417	15966_8_67
C33B	167	E. coli	R	0	0	0	0	0	0	0	bacteraemia	ERR926425	15966_8_75
2473	167	E. coli	S	0	0	0	0	0	0	0	bacteraemia	ERR926381	15966_8_31
BKR1Z7	196	E. coli	S	0	0	0	0	0	0	0	bacteraemia	ERR926365	15966_8_15
A7898	223	E. coli	S	0	0	0	0	0	0	0	bacteraemia	ERR926368	15966_8_18
A35440	280	E. coli	S	0	0	0	0	0	0	0	bacteraemia	ERR926423	15966_8_73
3361	335	E. coli	R	0	0	0	0	0	0	0	bacteraemia	ERR926369	15966_8_19
D45621	354	E. coli	R	0	0	0	0	0	0	0	bacteraemia	ERR971968	16228_1_22
1012184	361	E. coli	R	0	0	0	0	0	0	0	bacteraemia	ERR926355	15966_8_5
522_A	362	E. coli	R	0	0	0	0	0	0	0	bacteraemia	ERR926360	15966_8_10
D40034	391	E. coli	R	0	0	0	0	0	0	0	bacteraemia	ERR926366	15966_8_16
BKQ5JN	391	E. coli	R	0	0	0	0	0	0	0	bacteraemia	ERR926367	15966_8_17
D40059A	391	E. coli	R	0	0	0	0	0	0	0	bacteraemia	ERR926419	15966_8_69
C14	391	E. coli	NA	0	0	0	0	0	0	0	bacteraemia	ERR926427	15966_8_77
A1a	399	E. coli	R	0	0	0	0	0	0	0	bacteraemia	ERR971987	16228_1_41
A40286	405	E. coli	R	0	0	0	0	0	0	0	bacteraemia	ERR926400	15966_8_50
A25576	405	E. coli	NA	0	0	0	0	0	0	0	bacteraemia	ERR926394	15966_8_44
D39719	410	E. coli	R	0	0	0	0	0	0	0	bacteraemia	ERR926416	15966_8_66
A333	448	E. coli	S	0	0	0	0	0	0	0	bacteraemia	ERR926415	15966_8_65
A16	448	E. coli	S	0	0	0	0	0	0	0	bacteraemia	ERR926422	15966_8_72
B9222	500	E. coli	R	0	0	0	0	0	0	0	bacteraemia	ERR926402	15966_8_52
10276	501	E. coli	R	0	0	0	0	0	0	0	bacteraemia	ERR971962	16228_1_16
1010805	504	E. coli	S	0	0	0	0	0	0	0	bacteraemia	ERR926362	15966_8_12
B3	617	E. coli	S	0	0	0	0	0	0	0	bacteraemia	ERR926435	15966_8_85
A3b	617	E. coli	R	0	0	0	0	0	0	0	bacteraemia	ERR971994	16228_1_48
10129	636	E. coli	S	0	0	0	0	0	0	0	bacteraemia	ERR926388	15966_8_38
A45016	636	E. coli	S	0	0	0	0	0	0	0	bacteraemia	ERR971992	16228_1_46
A27	648	E. coli	R	0	0	0	0	0	0	0	bacteraemia	ERR926413	15966_8_63
C15	648	E. coli	R	0	0	0	0	0	0	0	bacteraemia	ERR926418	15966_8_68
C20b	648	E. coli	S	0	0	0	0	0	0	0	bacteraemia	ERR926431	15966_8_81
C301	652	E. coli	R	0	0	0	0	0	0	0	bacteraemia	ERR926376	15966_8_26
1016948	977	E. coli	R	0	0	0	0	0	0	0	bacteraemia	ERR926359	15966_8_9
D29454	1084	E. coli	NA	0	0	0	0	0	0	0	bacteraemia	ERR926398	15966_8_48
1014142	1163	E. coli	R	0	0	0	0	0	0	0	bacteraemia	ERR926429	15966_8_79
A44893	1286	E. coli	R	0	0	0	0	0	0	0	bacteraemia	ERR971979	16228_1_33
C14036	1312	E. coli	S	0	0	0	0	0	0	0	bacteraemia	ERR926403	15966_8_53
9597	1567	E. coli	R	0	0	0	0	0	0	0	bacteraemia	ERR926391	15966_8_41
C10382	1567	E. coli	NA	0	0	0	0	0	0	0	bacteraemia	ERR926383	15966_8_33
D46760	2141	E. coli	R	0	0	0	0	0	0	0	bacteraemia	ERR971990	16228_1_44
D43713	2279	E. coli	R	0	0	0	0	0	0	0	bacteraemia	ERR926420	15966_8_70
BKQ79K_1	4358	E. coli	S	0	0	0	0	0	0	0	bacteraemia	ERR926444	15966_8_94
8728	4656	E. coli	S	0	0	0	0	0	0	0	bacteraemia	ERR926386	15966_8_36
A38084	5148	E. coli	S	0	0	0	0	0	0	0	bacteraemia	ERR926377	15966_8_27
B12381	5148	E. coli	S	0	0	0	0	0	0	0	bacteraemia	ERR926374	15966_8_24
D42544	NA	E. coli	R	0	0	0	0	0	0	0	bacteraemia	ERR971989	16228_1_43
A7503	NA	E. coli	R	0	0	0	0	0	0	0	bacteraemia	ERR926375	15966_8_25
D26076	NA	E. coli	R	0	0	0	0	0	0	0	bacteraemia	ERR971963	16228_1_17
D4275	NA	E. coli	R	0	0	0	0	0	0	0	bacteraemia	ERR971970	16228_1_24
BHAIAI	NA	E. coli	NA	0	0	0	0	0	0	0	bacteraemia	ERR926357	15966_8_7
6	NA	KpSC	S	0	0	0	0	0	0	0	bacteraemia	ERR971953	16228_1_7
3208	48	KpSC	R	0	0	0	0	0	0	0	bacteraemia	ERR971997	16228_1_51
3712	48	KpSC	R	0	0	0	0	0	0	0	bacteraemia	ERR971960	16228_1_14
4604	14	KpSC	S	0	0	0	0	0	0	0	bacteraemia	ERR926407	15966_8_57
7776	664	KpSC	S	0	0	0	0	1	0	0	bacteraemia	ERR971964	16228_1_18
8193	14	KpSC	NA	0	0	0	0	0	0	0	bacteraemia	ERR972002	16228_1_56
8407	1425	KpSC	R	0	0	0	0	0	0	0	bacteraemia	ERR971961	16228_1_15
1007011	15	KpSC	R	0	0	0	0	0	0	0	bacteraemia	ERR971980	16228_1_34
1011136	383	KpSC	S	0	0	0	0	0	0	0	bacteraemia	ERR926439	15966_8_89
1022430	14	KpSC	R	0	0	0	0	0	0	0	bacteraemia	ERR972025	16228_1_79
1023547	14	KpSC	R	0	0	0	0	0	0	0	bacteraemia	ERR971982	16228_1_36
1027734	896	KpSC	R	0	0	0	0	0	0	0	bacteraemia	ERR972031	16228_1_85
10038396	NA	KpSC	NA	0	0	0	0	0	0	0	bacteraemia	ERR972029	16228_1_83
522B	17	KpSC	R	0	0	0	0	0	0	0	bacteraemia	ERR926437	15966_8_87
A13	NA	KpSC	R	0	0	0	0	0	0	0	bacteraemia	ERR971957	16228_1_11
A28	NA	KpSC	R	0	0	0	0	0	0	0	bacteraemia	ERR971976	16228_1_30
A4	307	KpSC	NA	0	0	0	0	0	0	0	bacteraemia	ERR972006	16228_1_47
A43903	268	KpSC	NA	0	0	0	0	0	0	0	bacteraemia	ERR972023	16228_1_77
A44754	NA	KpSC	R	0	0	0	0	0	0	0	bacteraemia	ERR971967	16228_1_21
A44810	18	KpSC	R	0	0	0	0	1	0	0	bacteraemia	ERR971955	16228_1_9
A45755	231	KpSC	R	0	0	0	0	0	0	0	bacteraemia	ERR972003	16228_1_57
B10140	881	KpSC	S	0	0	0	0	0	0	0	NA	ERR972006	16228_1_60
B1874	1139	KpSC	S	0	0	0	0	0	0	0	bacteraemia	ERR926438	15966_8_88
BHD3XR	1023	KpSC	NA	0	0	0	0	0	0	0	bacteraemia	ERR971950	16228_1_4
BKQ2KD	307	KpSC	R	0	0	0	0	0	0	0	bacteraemia	ERR971984	16228_1_38
BKQ2QU	874	KpSC	NA	0	0	0	0	0	0	0	bacteraemia	ERR926445	15966_8_95
BKQ2ZY	37	KpSC	S	0	0	0	0	0	0	0	bacteraemia	ERR926436	15966_8_86
BKQ3KY	106	KpSC	NA	0	0	0	0	0	0	0	bacteraemia	ERR926443	15966_8_93
BKQ79K_2	609	KpSC	S	0	0	0	0	0	0	0	bacteraemia	ERR926371	15966_8_21
BKQAV6	372	KpSC	NA	0	0	0	0	0	0	0	bacteraemia	ERR971954	16228_1_8
BKR2U6	340	KpSC	R	0	0	0	0	0	0	0	bacteraemia	ERR971951	16228_1_5
BKR469	348	KpSC	R	0	0	0	0	0	0	0	bacteraemia	ERR926441	15966_8_91
C1408	218	KpSC	R	0	0	0	0	0	0	0	bacteraemia	ERR972007	16228_1_61
C18	39	KpSC	R	0	0	0	0	0	0	0	bacteraemia	ERR971977	16228_1_31
C21	25	KpSC	R	0	0	0	0	0	0	0	bacteraemia	ERR971975	16228_1_29
C23	NA	KpSC	R	0	0	0	0	0	0	0	bacteraemia	ERR972021	16228_1_75
C24a	15	KpSC	R	0	0	0	0	0	0	0	bacteraemia	ERR972020	16228_1_74
C24b	107	KpSC	R	0	0	0	0	0	0	0	bacteraemia	ERR971978	16228_1_32
C28	NA	KpSC	S	0	0	0	0	0	0	0	bacteraemia	ERR971974	16228_1_28
C32	NA	KpSC	R	0	0	0	0	0	0	0	bacteraemia	ERR971996	16228_1_50
C35	1916	KpSC	R	0	0	0	0	0	0	0	bacteraemia	ERR972022	16228_1_76
D25466	15	KpSC	R	0	0	0	0	0	0	0	bacteraemia	ERR971986	16228_1_40
D25597	14	KpSC	R	0	0	0	0	0	0	0	bacteraemia	ERR971959	16228_1_13
D25884	290	KpSC	NA	0	0	0	0	0	0	0	bacteraemia	ERR972001	16228_1_55
D28005	268	KpSC	R	0	0	0	0	0	0	0	bacteraemia	ERR972010	16228_1_64
D29665	14	KpSC	R	0	0	0	0	0	0	0	bacteraemia	ERR972017	16228_1_71
D30014	560	KpSC	R	0	0	0	0	0	0	0	bacteraemia	ERR972011	16228_1_65
D30074	20	KpSC	S	0	0	0	0	0	0	0	bacteraemia	ERR972028	16228_1_82
D32265	45	KpSC	R	0	0	0	0	0	0	0	bacteraemia	ERR971965	16228_1_19
D35263	664	KpSC	R	0	0	0	0	1	0	0	bacteraemia	ERR972005	16228_1_59
D3538	14	KpSC	R	0	0	0	0	0	0	0	bacteraemia	ERR972016	16228_1_70
D36068	664	KpSC	R	0	0	0	0	1	0	0	bacteraemia	ERR971948	16228_1_2
D37100	297	KpSC	R	0	0	0	0	0	0	0	bacteraemia	ERR971999	16228_1_53
D39172	14	KpSC	R	0	0	0	0	1	0	0	bacteraemia	ERR972026	16228_1_80
D40180	34	KpSC	R	0	0	0	0	0	0	0	bacteraemia	ERR972015	16228_1_69
D40443	664	KpSC	R	0	0	0	0	0	0	0	bacteraemia	ERR972013	16228_1_67
D41222	478	KpSC	R	0	0	0	0	0	0	0	bacteraemia	ERR971949	16228_1_3
D42680	1128	KpSC	R	0	0	0	0	0	0	0	bacteraemia	ERR972014	16228_1_68
D44912	14	KpSC	R	0	0	0	0	0	0	0	bacteraemia	ERR972009	16228_1_63
D46208	4	KpSC	R	0	0	0	0	0	0	0	bacteraemia	ERR972012	16228_1_66
D47091	NA	KpSC	R	0	0	0	0	0	0	0	bacteraemia	ERR971972	16228_1_26
D47244	276	KpSC	R	0	0	0	0	0	0	0	bacteraemia	ERR972018	16228_1_72
D4743	283	KpSC	S	0	0	0	0	0	0	0	bacteraemia	ERR972000	16228_1_54
D4888	25	KpSC	R	0	0	0	0	0	0	0	bacteraemia	ERR972004	16228_1_58
D49363	48	KpSC	R	0	0	0	0	0	0	0	bacteraemia	ERR972027	16228_1_81
D50395	198	KpSC	R	0	0	0	0	0	0	0	bacteraemia	ERR971969	16228_1_23
D50395	198	KpSC	R	0	0	0	0	0	0	0	bacteraemia	ERR971985	16228_1_39
D5105	73	KpSC	R	0	0	0	0	0	0	0	bacteraemia	ERR971998	16228_1_52
D51871	101	KpSC	R	0	0	0	0	0	0	0	bacteraemia	ERR972019	16228_1_73
D51871 (Twice)	101	KpSC	NA	0	0	0	0	0	0	0	bacteraemia	ERR972024	16228_1_78
D53369	14	KpSC	R	0	0	0	0	0	0	0	bacteraemia	ERR972030	16228_1_84
