# Supplementary material for: Molecular mechanisms of re-emerging chloramphenicol susceptibility in extended-spectrum beta-lactamase-producing Enterobacterales
Source: Nat Commun. 2024 Oct 18;15:9019. doi: 10.1038/s41467-024-53391-2 (PMC11489765; doi:10.1038/s41467-024-53391-2)
Supplement: Supplementary file 5 — Supplementary Data 2 [file 41467_2024_53391_MOESM5_ESM.xlsx]

## Sheet: co-occurrence_matrix_772_all_fa
	aac(3)-IIa_1	aac(3)-IIa_4	aac(3)-IId_1	aac(6')-aph(2'')_1	aac(6')-Ib_1	aac(6')-Ib-cr_1	aac(6')-Ii_1	aadA1_3	aadA1_4	aadA1_5	aadA16_1	aadA2_1	aadA2_2	aadA4_1	aadA5_1	ant(3'')-Ia_1	ant(6)-Ia_1	ant(6)-Ia_2	aph(3'')-Ib_2	aph(3'')-Ib_5	aph(3')-Ia_1	aph(3')-Ia_2	aph(3')-Ia_7	aph(3')-III_1	aph(6)-Id_1	aph(6)-Id_4	ARR-3_4	blaACT-15_1	blaACT-16_1	blaCARB-2_1	blaCMY-2_1	blaCMY-42_1	blaCTX-M-1_1	blaCTX-M-104_1	blaCTX-M-139_1	blaCTX-M-14_1	blaCTX-M-14b_1	blaCTX-M-15_1	blaCTX-M-24_1	blaCTX-M-27_1	blaCTX-M-3_1	blaCTX-M-55_1	blaCTX-M-65_1	blaLEN17_1	blaLEN22_1	blaLEN24_1	blaLEN26_1	blaNDM-5_1	blaOKP-A-12_1
aac(3)-IIa_1	0	0	3	0	4	164	0	1	1	1	29	16	0	5	73	33	0	0	18	169	14	0	1	0	189	0	45	0	1	0	1	0	0	0	1	0	0	188	1	0	0	0	0	0	0	0	1	0	0
aac(3)-IIa_4	0	0	0	0	1	2	0	0	0	0	0	1	0	0	1	2	0	0	0	2	2	0	0	0	2	0	1	0	0	0	0	0	0	0	0	0	0	3	0	0	0	0	0	0	0	0	0	0	0
aac(3)-IId_1	3	0	0	1	2	94	2	1	0	0	4	47	0	0	104	29	1	1	12	160	9	0	0	1	181	0	10	0	0	0	42	1	0	0	0	2	9	189	1	3	1	0	0	0	1	0	0	1	0
aac(6')-aph(2'')_1	0	0	1	0	0	0	1	0	0	0	0	0	0	0	0	0	0	1	0	1	0	0	0	1	1	0	0	0	0	0	0	0	0	0	0	0	0	1	0	0	0	0	0	0	0	0	0	0	0
aac(6')-Ib_1	4	1	2	0	0	0	0	1	1	0	0	2	0	1	0	6	0	0	2	5	1	0	0	0	7	0	2	0	0	0	0	0	0	0	1	0	0	7	0	0	0	0	0	0	0	0	1	0	0
aac(6')-Ib-cr_1	164	2	94	0	0	0	0	0	0	0	42	19	0	0	165	26	0	0	11	269	14	1	0	0	283	0	52	0	1	0	43	1	0	1	0	0	1	292	0	1	1	0	0	0	1	0	0	1	0
aac(6')-Ii_1	0	0	2	1	0	0	0	0	0	0	0	0	0	0	0	0	1	1	0	2	0	0	0	1	2	0	0	0	0	0	0	0	0	0	0	0	0	1	0	0	0	0	0	0	0	0	0	0	0
aadA1_3	1	0	1	0	1	0	0	0	0	0	0	1	0	0	0	0	0	0	0	1	0	0	0	0	1	0	2	0	0	0	0	0	0	0	0	0	0	2	0	0	0	0	0	0	0	0	0	0	0
aadA1_4	1	0	0	0	1	0	0	0	0	0	0	1	0	0	0	0	0	0	0	3	0	0	0	0	6	0	1	0	0	0	0	0	0	0	0	0	0	6	0	0	0	0	0	0	0	0	1	0	0
aadA1_5	1	0	0	0	0	0	0	0	0	0	0	0	0	0	0	0	0	0	0	0	0	0	0	0	0	0	1	0	0	0	0	0	0	0	0	0	0	1	0	0	0	0	0	0	0	0	0	0	0
aadA16_1	29	0	4	0	0	42	0	0	0	0	0	0	0	0	0	0	0	0	10	30	1	1	0	0	40	0	41	0	0	0	0	0	0	0	0	0	0	39	0	0	1	0	0	0	0	0	0	0	0
aadA2_1	16	1	47	0	2	19	0	1	1	0	0	0	0	0	9	55	0	0	16	72	11	0	0	0	96	0	11	0	0	1	1	0	0	0	0	13	1	64	0	30	10	0	2	0	1	0	1	0	0
aadA2_2	0	0	0	0	0	0	0	0	0	0	0	0	0	0	0	3	0	0	2	2	0	0	0	0	4	1	0	0	0	0	0	0	0	0	0	0	0	0	0	2	3	0	0	0	0	0	0	0	0
aadA4_1	5	0	0	0	1	0	0	0	0	0	0	0	0	0	0	1	0	0	1	4	2	0	0	0	5	0	0	0	0	0	0	0	0	0	0	0	0	1	0	0	0	0	0	0	0	0	0	0	0
aadA5_1	73	1	104	0	0	165	0	0	0	0	0	9	0	0	0	7	0	0	4	227	3	0	0	0	245	0	2	0	0	0	43	1	0	1	1	3	8	188	1	40	0	0	1	0	0	0	0	1	0
ant(3'')-Ia_1	33	2	29	0	6	26	0	0	0	0	0	55	3	1	7	0	0	0	24	85	10	0	1	0	116	0	20	0	1	1	1	0	1	0	1	13	10	93	0	2	12	0	1	0	0	0	0	0	0
ant(6)-Ia_1	0	0	1	0	0	0	1	0	0	0	0	0	0	0	0	0	0	0	0	1	0	0	0	0	1	0	0	0	0	0	0	0	0	0	0	0	0	0	0	0	0	0	0	0	0	0	0	0	0
ant(6)-Ia_2	0	0	1	1	0	0	1	0	0	0	0	0	0	0	0	0	0	0	0	1	0	0	0	1	1	0	0	0	0	0	0	0	0	0	0	0	0	1	0	0	0	0	0	0	0	0	0	0	0
aph(3'')-Ib_2	18	0	12	0	2	11	0	0	0	0	10	16	2	1	4	24	0	0	0	0	1	0	1	0	63	0	11	1	0	0	0	0	1	0	0	3	0	21	0	6	10	0	0	0	0	0	0	0	0
aph(3'')-Ib_5	169	2	160	1	5	269	2	1	3	0	30	72	2	4	227	85	1	1	0	0	22	1	1	1	549	1	40	0	1	1	44	1	0	1	2	4	22	419	1	67	2	1	1	1	1	0	1	1	1
aph(3')-Ia_1	14	2	9	0	1	14	0	0	0	0	1	11	0	2	3	10	0	0	1	22	0	0	0	0	23	0	8	0	0	0	0	0	0	0	0	0	0	24	0	1	0	0	0	0	1	0	0	0	0
aph(3')-Ia_2	0	0	0	0	0	1	0	0	0	0	1	0	0	0	0	0	0	0	0	1	0	0	0	0	1	0	1	0	0	0	0	0	0	0	0	0	0	0	0	0	1	0	0	0	0	0	0	0	0
aph(3')-Ia_7	1	0	0	0	0	0	0	0	0	0	0	0	0	0	0	1	0	0	1	1	0	0	0	0	2	0	1	1	0	0	0	0	0	0	0	0	0	0	0	0	0	0	0	0	0	0	0	0	0
aph(3')-III_1	0	0	1	1	0	0	1	0	0	0	0	0	0	0	0	0	0	1	0	1	0	0	0	0	1	0	0	0	0	0	0	0	0	0	0	0	0	1	0	0	0	0	0	0	0	0	0	0	0
aph(6)-Id_1	189	2	181	1	7	283	2	1	6	0	40	96	4	5	245	116	1	1	63	549	23	1	2	1	0	0	52	1	1	1	44	1	1	1	2	7	17	463	1	73	15	1	2	1	1	0	1	1	1
aph(6)-Id_4	0	0	0	0	0	0	0	0	0	0	0	0	1	0	0	0	0	0	0	1	0	0	0	0	0	0	0	0	0	0	0	0	0	0	0	0	0	0	0	1	0	0	0	0	0	0	0	0	0
ARR-3_4	45	1	10	0	2	52	0	2	1	1	41	11	0	0	2	20	0	0	11	40	8	1	1	0	52	0	0	0	0	0	0	0	0	0	0	0	0	63	0	0	1	0	0	0	0	0	1	0	0
blaACT-15_1	0	0	0	0	0	0	0	0	0	0	0	0	0	0	0	0	0	0	1	0	0	0	1	0	1	0	0	0	0	0	0	0	0	0	0	0	0	0	0	0	0	0	0	0	0	0	0	0	0
blaACT-16_1	1	0	0	0	0	1	0	0	0	0	0	0	0	0	0	1	0	0	0	1	0	0	0	0	1	0	0	0	0	0	0	0	0	0	0	0	0	1	0	0	0	0	0	0	0	0	0	0	0
blaCARB-2_1	0	0	0	0	0	0	0	0	0	0	0	1	0	0	0	1	0	0	0	1	0	0	0	0	1	0	0	0	0	0	0	0	0	0	0	0	0	1	0	0	0	0	0	0	0	0	0	0	0
blaCMY-2_1	1	0	42	0	0	43	0	0	0	0	0	1	0	0	43	1	0	0	0	44	0	0	0	0	44	0	0	0	0	0	0	0	0	0	0	0	0	43	0	0	0	0	0	0	0	0	0	0	0
blaCMY-42_1	0	0	1	0	0	1	0	0	0	0	0	0	0	0	1	0	0	0	0	1	0	0	0	0	1	0	0	0	0	0	0	0	0	0	0	0	0	0	0	0	0	0	0	0	0	0	0	1	0
blaCTX-M-1_1	0	0	0	0	0	0	0	0	0	0	0	0	0	0	0	1	0	0	1	0	0	0	0	0	1	0	0	0	0	0	0	0	0	0	0	0	0	0	0	0	0	0	0	0	0	0	0	0	0
blaCTX-M-104_1	0	0	0	0	0	1	0	0	0	0	0	0	0	0	1	0	0	0	0	1	0	0	0	0	1	0	0	0	0	0	0	0	0	0	0	0	0	1	0	0	0	0	0	0	0	0	0	0	0
blaCTX-M-139_1	1	0	0	0	1	0	0	0	0	0	0	0	0	0	1	1	0	0	0	2	0	0	0	0	2	0	0	0	0	0	0	0	0	0	0	0	0	0	0	1	0	0	0	0	0	0	0	0	0
blaCTX-M-14_1	0	0	2	0	0	0	0	0	0	0	0	13	0	0	3	13	0	0	3	4	0	0	0	0	7	0	0	0	0	0	0	0	0	0	0	0	0	0	0	0	0	0	0	0	0	0	0	0	0
blaCTX-M-14b_1	0	0	9	0	0	1	0	0	0	0	0	1	0	0	8	10	0	0	0	22	0	0	0	0	17	0	0	0	0	0	0	0	0	0	0	0	0	3	0	0	0	0	0	0	0	0	0	0	0
blaCTX-M-15_1	188	3	189	1	7	292	1	2	6	1	39	64	0	1	188	93	0	1	21	419	24	0	0	1	463	0	63	0	1	1	43	0	0	1	0	0	3	0	0	2	0	0	0	0	1	0	1	0	1
blaCTX-M-24_1	1	0	1	0	0	0	0	0	0	0	0	0	0	0	1	0	0	0	0	1	0	0	0	0	1	0	0	0	0	0	0	0	0	0	0	0	0	0	0	0	0	0	0	0	0	0	0	0	0
blaCTX-M-27_1	0	0	3	0	0	1	0	0	0	0	0	30	2	0	40	2	0	0	6	67	1	0	0	0	73	1	0	0	0	0	0	0	0	0	1	0	0	2	0	0	0	0	0	0	0	0	0	0	0
blaCTX-M-3_1	0	0	1	0	0	1	0	0	0	0	1	10	3	0	0	12	0	0	10	2	0	1	0	0	15	0	1	0	0	0	0	0	0	0	0	0	0	0	0	0	0	0	0	0	0	0	0	0	0
blaCTX-M-55_1	0	0	0	0	0	0	0	0	0	0	0	0	0	0	0	0	0	0	0	1	0	0	0	0	1	0	0	0	0	0	0	0	0	0	0	0	0	0	0	0	0	0	0	0	0	0	0	0	0
blaCTX-M-65_1	0	0	0	0	0	0	0	0	0	0	0	2	0	0	1	1	0	0	0	1	0	0	0	0	2	0	0	0	0	0	0	0	0	0	0	0	0	0	0	0	0	0	0	0	0	0	0	0	0
blaLEN17_1	0	0	0	0	0	0	0	0	0	0	0	0	0	0	0	0	0	0	0	1	0	0	0	0	1	0	0	0	0	0	0	0	0	0	0	0	0	0	0	0	0	0	0	0	0	0	0	0	0
blaLEN22_1	0	0	1	0	0	1	0	0	0	0	0	1	0	0	0	0	0	0	0	1	1	0	0	0	1	0	0	0	0	0	0	0	0	0	0	0	0	1	0	0	0	0	0	0	0	0	0	0	0
blaLEN24_1	0	0	0	0	0	0	0	0	0	0	0	0	0	0	0	0	0	0	0	0	0	0	0	0	0	0	0	0	0	0	0	0	0	0	0	0	0	0	0	0	0	0	0	0	0	0	0	0	0
blaLEN26_1	1	0	0	0	1	0	0	0	1	0	0	1	0	0	0	0	0	0	0	1	0	0	0	0	1	0	1	0	0	0	0	0	0	0	0	0	0	1	0	0	0	0	0	0	0	0	0	0	0
blaNDM-5_1	0	0	1	0	0	1	0	0	0	0	0	0	0	0	1	0	0	0	0	1	0	0	0	0	1	0	0	0	0	0	0	1	0	0	0	0	0	0	0	0	0	0	0	0	0	0	0	0	0
blaOKP-A-12_1	0	0	0	0	0	0	0	0	0	0	0	0	0	0	0	0	0	0	0	1	0	0	0	0	1	0	0	0	0	0	0	0	0	0	0	0	0	1	0	0	0	0	0	0	0	0	0	0	0
blaOKP-A-3_1	0	0	0	0	0	0	0	0	0	0	0	1	0	0	0	0	0	0	0	1	0	0	0	0	1	0	0	0	0	0	0	0	0	0	0	0	0	0	0	0	0	0	1	0	0	0	0	0	0
blaOKP-A-5_1	1	0	0	0	0	1	0	0	0	0	0	0	0	0	0	1	0	0	1	0	0	0	0	0	1	0	1	0	0	0	0	0	0	0	0	0	0	1	0	0	0	0	0	0	0	0	0	0	0
blaOKP-B-1_1	0	1	0	0	0	1	0	0	0	0	0	1	0	0	0	1	0	0	0	1	1	0	0	0	1	0	1	0	0	0	0	0	0	0	0	0	0	1	0	0	0	0	0	0	0	0	0	0	0
blaOKP-B-15_1	0	0	0	0	0	3	0	0	0	0	0	0	0	0	0	3	0	0	0	3	0	0	0	0	3	0	0	0	0	0	0	0	0	0	0	0	0	3	0	0	0	0	0	0	0	0	0	0	0
blaOKP-B-16_1	1	0	1	0	0	0	0	0	0	1	0	0	0	0	0	0	0	0	0	1	0	0	0	0	2	0	1	0	0	0	0	0	0	0	0	0	0	2	0	0	1	0	0	0	0	0	0	0	0
blaOKP-B-17_1	0	0	3	0	0	1	0	0	0	0	0	1	0	0	0	1	0	0	0	3	1	0	0	0	3	0	1	0	0	0	0	0	0	0	0	0	0	2	0	0	0	0	0	0	0	0	0	0	0
blaOKP-B-19_1	0	0	0	0	0	0	0	0	0	0	0	0	0	0	0	0	0	0	0	1	0	0	0	0	1	0	0	0	0	0	0	0	0	0	0	0	0	0	0	0	0	0	0	0	0	0	0	0	0
blaOKP-B-3_1	0	0	0	0	0	1	0	0	0	0	1	0	0	0	0	0	0	0	0	0	0	0	0	0	0	0	1	0	0	0	0	0	0	0	0	0	0	0	0	0	0	0	0	0	0	0	0	0	0
blaOXA-1_1	149	3	91	0	5	263	0	2	6	0	12	23	0	0	163	41	0	0	1	264	14	0	0	0	274	0	23	0	1	0	43	0	0	1	1	0	1	284	0	2	0	0	0	0	1	0	1	0	0
blaOXA-10_1	15	1	4	0	2	8	0	2	1	1	0	11	0	0	0	18	0	0	1	9	7	0	1	0	10	0	22	0	0	0	0	0	0	0	0	0	0	21	0	0	0	0	0	0	0	0	1	0	0
blaOXA-9_1	6	1	3	0	8	2	0	2	1	0	1	2	0	1	0	7	0	0	3	5	1	0	0	0	8	0	5	0	0	0	0	0	0	0	1	0	0	9	0	0	0	0	0	0	0	0	1	0	0
blaOXY-1-7_7	0	0	0	0	0	1	0	0	0	0	1	0	0	0	0	0	0	0	0	1	0	1	0	0	1	0	1	0	0	0	0	0	0	0	0	0	0	0	0	0	1	0	0	0	0	0	0	0	0
blaSCO-1_1	17	0	0	0	0	11	0	0	0	0	5	0	0	0	0	6	0	0	7	9	1	0	0	0	16	0	6	0	0	0	0	0	0	0	0	0	0	11	0	0	0	0	0	0	0	0	0	0	0
blaSHV-1_1	1	0	4	0	0	4	0	0	0	0	1	3	0	0	0	1	0	0	0	6	0	0	0	0	6	0	1	0	0	0	0	0	0	0	0	0	0	5	0	0	0	0	0	0	0	0	0	0	0
blaSHV-101_1	0	0	2	0	0	2	0	0	0	0	0	0	0	0	2	0	0	0	0	1	0	0	0	0	2	0	2	0	0	0	0	0	0	0	0	0	0	2	0	0	0	0	0	0	0	0	0	0	0
blaSHV-106_1	36	1	16	0	2	35	0	1	0	0	6	3	0	1	0	14	0	0	6	44	4	0	0	0	52	0	12	0	0	0	0	0	0	0	1	0	0	61	0	0	0	0	0	0	0	0	0	0	0
blaSHV-108_1	0	0	1	0	0	0	0	0	0	0	0	0	0	0	1	0	0	0	0	1	0	0	0	0	1	0	0	0	0	0	0	0	0	0	0	0	0	1	0	1	0	0	0	0	0	0	0	0	0
blaSHV-11_1	6	0	1	0	0	4	0	0	0	0	0	0	0	0	1	0	0	0	3	5	0	0	0	0	8	0	0	0	0	0	0	0	0	0	0	0	0	5	0	0	0	0	0	0	0	0	0	0	0
blaSHV-110_1	4	1	5	0	0	6	0	0	0	0	0	1	0	0	2	1	0	0	0	11	5	0	0	0	11	0	1	0	0	0	0	0	0	0	0	0	0	11	0	0	0	0	0	0	0	0	0	0	0
blaSHV-12_1	0	0	1	0	0	1	0	0	0	0	1	2	0	0	19	5	0	0	3	8	0	0	0	0	28	0	1	0	0	0	0	0	0	0	0	0	0	2	0	1	0	0	1	1	0	0	0	0	0
blaSHV-129_1	1	0	0	0	0	1	0	0	0	0	0	0	0	0	0	0	0	0	0	1	0	0	0	0	1	0	0	0	0	0	0	0	0	0	0	0	0	1	0	0	0	0	0	0	0	0	0	0	0
blaSHV-133_1	0	0	0	0	0	0	0	0	0	0	0	0	0	0	0	0	0	0	1	0	0	0	0	0	1	0	0	0	0	0	0	0	0	0	0	0	0	0	0	0	0	0	0	0	0	0	0	0	0
blaSHV-145_1	3	0	5	1	2	1	1	0	0	0	0	2	0	0	0	1	0	1	1	7	1	0	0	1	8	0	0	0	0	0	0	0	0	0	0	0	0	9	0	0	0	0	0	0	0	0	0	0	0
blaSHV-172_1	1	0	0	0	0	0	0	0	0	0	0	0	0	0	0	0	0	0	0	1	0	0	0	0	1	0	0	0	0	0	0	0	0	0	0	0	0	0	0	0	0	0	0	0	0	0	0	0	0
blaSHV-178_1	3	0	2	0	0	4	0	0	0	0	3	0	0	0	0	0	0	0	2	3	0	0	0	0	5	0	3	0	0	0	0	0	0	0	0	0	0	6	0	0	0	0	0	0	0	0	0	0	0
blaSHV-182_1	10	0	2	0	0	3	0	0	0	0	0	8	0	0	0	10	0	0	0	2	5	0	0	0	2	0	10	0	0	0	0	0	0	0	0	0	0	12	0	0	0	0	0	0	0	0	0	0	0
blaSHV-187_1	34	0	12	0	0	35	0	0	0	0	16	4	0	1	0	2	0	0	8	43	1	0	0	0	54	0	17	0	0	0	0	0	0	0	0	0	0	54	0	0	1	0	0	0	0	0	0	0	0
blaSHV-2_1	0	0	1	0	0	1	0	0	0	0	1	0	0	0	0	0	0	0	1	0	0	0	0	0	1	0	1	0	0	0	0	0	0	0	0	0	0	0	0	0	0	0	0	0	0	0	0	0	0
blaSHV-25_1	1	0	0	0	0	1	0	0	0	0	0	0	0	0	0	1	0	0	0	1	1	0	0	0	1	0	1	0	0	0	0	0	0	0	0	0	0	1	0	0	0	0	0	0	0	0	0	0	0
blaSHV-26_1	1	0	5	0	0	0	0	0	0	0	0	1	0	0	0	0	0	0	0	1	0	0	0	0	1	0	0	0	0	0	0	0	0	0	0	1	0	4	0	0	0	0	0	0	0	0	0	0	0
blaSHV-27_1	2	0	3	0	0	6	0	0	0	0	2	0	0	0	0	1	0	0	0	10	0	0	0	0	10	0	3	0	0	0	0	0	0	0	0	0	0	13	0	0	0	0	0	0	0	0	0	0	0
blaSHV-32_1	1	0	0	0	0	1	0	0	0	0	0	0	0	0	0	0	0	0	0	2	0	0	0	0	2	0	0	0	0	0	0	0	0	0	0	0	0	2	0	0	0	0	0	0	0	0	0	0	0
blaSHV-33_1	0	1	2	0	1	0	0	0	0	0	0	0	0	0	0	1	0	0	0	1	1	0	0	0	1	0	0	0	0	0	0	0	0	0	0	0	0	4	0	0	0	0	0	0	0	0	0	0	0
blaSHV-37_1	0	0	0	0	0	0	0	0	0	0	0	0	0	0	0	1	0	0	0	0	0	0	0	0	0	0	0	0	0	0	0	0	0	0	0	0	0	0	0	0	0	0	0	0	0	0	0	0	0
blaSHV-40_1	0	0	1	0	0	0	0	0	0	0	0	0	0	0	0	0	0	0	0	0	0	0	0	0	0	0	0	0	0	0	0	0	0	0	0	0	0	1	0	0	0	0	0	0	0	0	0	0	0
blaSHV-41_1	0	0	2	0	0	0	0	0	0	0	0	0	0	0	0	0	0	0	2	0	0	0	0	0	2	0	0	0	0	0	0	0	0	0	0	0	0	0	0	0	0	0	0	0	0	0	0	0	0
blaSHV-60_1	0	0	0	0	0	0	0	0	0	0	0	0	0	0	0	0	0	0	0	1	0	0	0	0	1	0	0	0	0	0	0	0	0	0	0	1	0	0	0	0	0	0	0	0	0	0	0	0	0
blaSHV-62_1	1	0	0	0	0	1	0	0	0	0	0	0	0	0	0	1	0	0	0	1	0	0	0	0	1	0	0	0	1	0	0	0	0	0	0	0	0	1	0	0	0	0	0	0	0	0	0	0	0
blaSHV-65_1	8	0	0	0	0	9	0	0	0	0	9	0	0	0	0	0	0	0	6	3	0	0	0	0	9	0	9	0	0	0	0	0	0	0	0	0	0	9	0	0	0	0	0	0	0	0	0	0	0
blaTEM-104_1	0	0	1	0	1	0	0	0	0	0	0	0	0	0	0	1	0	0	0	1	0	0	0	0	1	0	0	0	0	0	0	0	0	0	0	0	0	1	0	0	0	0	0	0	0	0	0	0	0
blaTEM-12_1	1	0	0	0	0	0	0	0	0	0	0	0	0	0	0	0	0	0	0	1	1	0	0	0	1	0	0	0	0	0	0	0	0	0	0	0	0	0	0	0	0	0	0	0	0	0	0	0	0
blaTEM-131_1	1	0	0	0	0	0	0	0	0	0	0	0	0	0	0	1	0	0	0	1	0	0	1	0	1	0	1	0	0	0	0	0	0	0	0	0	0	0	0	0	0	0	0	0	0	0	0	0	0
blaTEM-141_1	0	0	1	0	0	0	0	0	0	0	0	10	3	0	1	13	0	0	10	2	0	0	0	0	15	0	1	0	0	0	0	0	0	0	0	0	0	2	0	0	13	1	0	0	0	0	0	0	0
blaTEM-150_1	0	0	1	0	0	0	0	0	0	0	0	0	0	0	0	0	0	0	0	1	0	0	0	0	1	0	0	0	0	0	0	0	0	0	0	0	0	0	0	0	0	0	0	0	0	0	0	0	0
blaTEM-1A_1	1	0	5	1	2	1	1	0	0	0	1	0	0	1	0	1	0	1	1	5	1	0	0	1	6	0	1	0	0	0	0	0	0	0	0	0	0	7	0	0	0	0	0	0	0	0	0	0	0
blaTEM-1B_1	159	3	200	0	6	238	1	2	5	0	37	79	0	4	168	91	1	0	36	411	22	1	1	0	476	0	57	1	1	1	44	1	0	1	1	4	14	418	1	20	2	0	2	1	1	0	1	1	1
blaTEM-1C_1	0	0	0	0	0	1	0	0	0	0	1	1	0	0	1	2	0	0	2	1	0	0	0	0	3	0	1	0	0	0	0	0	0	0	0	1	0	1	0	0	0	0	0	0	0	0	0	0	0
blaTEM-34_1	1	0	0	0	0	0	0	0	0	0	0	0	0	0	0	1	0	0	0	0	0	0	0	0	0	0	0	0	0	0	0	0	0	0	0	0	0	0	0	0	0	0	0	0	0	0	0	0	0
blaTEM-35_1	0	0	0	0	0	0	0	0	0	0	0	0	0	0	0	0	0	0	0	1	0	0	0	0	1	0	0	0	0	0	0	0	0	0	0	0	0	1	0	0	0	0	0	0	0	0	0	0	0
cat_1	0	0	1	0	0	0	0	0	0	0	0	0	0	0	0	0	0	0	0	1	0	0	0	0	1	0	0	0	0	0	0	0	0	0	0	0	0	1	0	0	0	0	0	0	0	0	0	0	0
cat(pC194)_1	0	0	1	1	0	0	1	0	0	0	0	0	0	0	0	0	0	1	0	1	0	0	0	1	1	0	0	0	0	0	0	0	0	0	0	0	0	1	0	0	0	0	0	0	0	0	0	0	0
cat(pC221)_1	0	0	1	0	0	1	0	0	0	0	0	0	0	0	1	0	0	0	0	1	0	0	0	0	1	0	0	0	0	0	0	0	0	0	0	0	0	1	0	0	0	0	0	0	0	0	0	0	0
cat(pC233)_1	0	0	1	0	0	0	1	0	0	0	0	0	0	0	0	0	1	0	0	1	0	0	0	0	1	0	0	0	0	0	0	0	0	0	0	0	0	0	0	0	0	0	0	0	0	0	0	0	0
catA1_1	51	0	49	0	0	54	1	0	5	0	10	35	2	4	40	32	1	0	13	116	7	0	0	0	143	1	12	0	1	0	1	0	0	0	0	0	6	98	0	18	0	0	0	0	0	0	0	0	0
catA2_1	39	1	55	0	5	40	0	2	1	1	21	26	0	1	1	21	0	0	19	48	14	0	1	0	68	0	42	1	0	0	0	0	0	0	0	1	0	88	0	2	0	0	0	0	1	0	1	0	0
catB3_2	0	0	16	0	0	17	0	0	0	0	0	0	0	0	17	0	0	0	0	16	0	0	0	0	16	0	0	0	0	0	1	0	0	0	0	0	0	16	0	0	0	0	0	0	0	0	0	0	0
catB4	142	3	72	0	5	231	0	2	1	0	11	20	0	0	139	23	0	0	1	223	11	0	0	0	226	0	19	0	1	0	42	0	0	1	1	0	0	236	0	1	0	0	0	0	1	0	1	0	0
cmlA1_1	15	1	4	0	2	8	0	2	1	1	0	36	3	0	3	46	0	0	13	13	7	0	1	0	28	0	22	0	0	1	0	0	0	0	0	13	0	22	0	1	12	0	1	0	0	0	1	0	0
dfrA1_10	2	0	1	0	0	0	0	0	0	1	0	1	0	0	0	6	0	0	2	2	0	0	0	0	4	0	1	0	0	0	0	0	1	0	0	1	0	2	0	0	0	0	0	0	0	0	0	0	0
dfrA1_8	3	0	24	0	0	2	0	0	5	0	0	22	0	0	2	66	0	0	7	59	2	0	0	0	73	0	0	0	0	0	1	0	0	0	0	2	10	57	0	1	0	0	0	0	0	0	0	0	0
dfrA12_8	10	1	44	0	2	17	0	1	1	0	0	98	5	0	6	36	0	0	16	70	6	0	0	0	94	1	3	0	0	0	0	0	0	0	0	0	1	54	0	32	12	0	2	0	1	0	1	0	0
dfrA14_1	0	0	2	0	0	1	0	0	0	0	0	0	0	0	1	1	0	0	0	2	0	0	0	0	3	0	0	0	0	0	0	0	0	0	0	0	0	2	0	0	0	0	0	1	0	0	0	0	0
dfrA14_5	75	2	39	1	8	75	1	2	4	1	5	24	1	1	23	37	0	1	10	166	17	1	1	1	225	0	27	1	1	1	0	0	0	1	1	2	0	191	0	6	5	1	1	0	0	0	1	0	1
dfrA15_2	9	0	3	0	0	11	0	0	0	0	0	1	0	0	1	14	0	0	1	12	0	0	0	0	13	0	2	0	0	0	0	0	0	0	0	0	0	15	0	0	0	0	0	0	0	0	0	0	1
dfrA16_2	0	0	0	0	0	0	0	0	0	0	0	2	0	0	0	1	0	0	0	1	0	0	0	0	1	0	0	0	0	1	0	0	0	0	0	0	0	1	0	0	1	0	0	0	0	0	0	0	0
dfrA17_1	73	1	108	0	0	167	0	0	0	0	1	11	0	0	258	8	0	0	5	233	4	0	0	0	252	0	2	0	0	0	43	1	0	1	1	3	8	193	1	42	0	0	1	0	0	0	0	1	0
dfrA21_1	5	0	0	0	1	0	0	0	0	0	0	0	0	5	0	1	0	0	1	4	2	0	0	0	5	0	0	0	0	0	0	0	0	0	0	0	0	1	0	0	0	0	0	0	0	0	0	0	0
dfrA23_1	1	0	1	0	0	0	0	0	0	0	0	0	0	0	0	2	0	0	0	2	0	0	1	0	2	0	2	0	0	0	0	0	0	0	0	0	0	1	0	0	0	0	0	0	0	0	0	0	0
dfrA27_1	29	0	4	0	0	42	0	0	0	0	42	0	0	0	0	0	0	0	10	30	1	1	0	0	40	0	41	0	0	0	0	0	0	0	0	0	0	39	0	0	1	0	0	0	0	0	0	0	0
dfrA30_1	0	1	42	0	1	1	0	0	0	0	0	2	0	0	2	3	0	0	4	10	2	0	0	0	14	0	2	0	0	0	0	0	0	0	0	0	0	46	0	1	0	0	0	0	0	0	0	0	0
dfrA5_1	10	0	4	0	0	2	0	1	1	0	0	0	0	0	0	4	0	0	11	6	0	0	0	0	18	0	3	0	0	0	0	0	0	0	0	0	0	7	0	0	0	0	0	0	0	0	0	0	0
dfrA7_5	2	0	6	0	0	2	1	0	0	0	0	0	0	0	0	1	1	0	0	16	1	0	0	0	16	0	0	0	0	0	0	0	0	0	0	0	0	3	0	0	0	0	0	0	0	0	0	0	0
dfrA8_1	1	0	12	0	0	10	0	0	2	0	0	3	0	0	11	7	0	0	0	32	0	0	0	0	30	0	0	0	0	0	9	0	0	0	0	0	5	21	0	2	0	0	0	0	0	0	0	0	0
dfrG_1	0	0	1	1	0	0	1	0	0	0	0	0	0	0	0	0	0	1	0	1	0	0	0	1	1	0	0	0	0	0	0	0	0	0	0	0	0	1	0	0	0	0	0	0	0	0	0	0	0
ere(A)_2	1	0	3	0	0	1	0	1	0	0	0	0	0	0	0	2	0	0	0	1	0	0	0	0	1	0	3	0	0	0	0	0	0	0	0	0	0	4	0	0	0	0	0	0	0	0	0	0	0
ere(A)_5	1	0	0	0	0	1	0	0	0	0	0	0	0	0	0	1	0	0	0	1	1	0	0	0	1	0	1	0	0	0	0	0	0	0	0	0	0	1	0	0	0	0	0	0	0	0	0	0	0
erm(B)_18	0	0	1	1	0	0	1	0	0	0	0	4	0	0	3	0	0	1	0	8	1	0	0	1	8	0	0	0	0	0	0	0	0	0	0	0	0	2	0	7	0	0	0	0	0	0	0	0	0
erm(T)_2	0	0	1	1	0	0	1	0	0	0	0	0	0	0	0	0	0	1	0	1	0	0	0	1	1	0	0	0	0	0	0	0	0	0	0	0	0	1	0	0	0	0	0	0	0	0	0	0	0
floR_2	10	0	2	0	0	5	0	0	0	0	0	0	0	0	5	2	0	0	3	10	1	0	1	0	13	0	2	0	0	0	0	0	0	0	0	0	0	7	0	0	0	1	0	0	0	0	0	0	0
fosA_3	25	0	11	0	0	25	0	0	0	0	13	1	0	1	2	3	0	0	10	43	3	0	0	0	56	0	17	0	0	0	0	0	0	0	0	0	0	47	0	0	0	0	0	0	0	0	0	0	0
fosA_5	7	0	4	1	1	10	1	0	0	0	2	1	0	0	1	3	0	1	1	18	0	0	0	1	19	0	3	0	0	0	0	0	0	0	0	0	0	16	0	0	0	0	1	0	0	0	0	0	0
fosA_6	11	0	21	0	3	16	0	0	1	1	5	8	0	1	0	8	0	0	6	30	3	0	0	0	38	0	8	0	0	0	0	0	0	0	0	1	0	37	0	0	1	0	0	1	1	2	1	0	0
fosA_7	1	0	0	0	0	1	0	0	0	0	0	0	0	0	0	1	0	0	0	1	0	0	0	0	1	0	0	0	1	0	0	0	0	0	0	0	0	1	0	0	0	0	0	0	0	0	0	0	0
fosA3_1	0	0	0	0	0	0	0	0	0	0	0	24	3	0	3	26	0	0	12	3	0	0	0	0	18	0	0	0	0	0	0	0	0	0	0	14	0	0	0	0	12	0	2	0	0	0	0	0	0
fosA5_1	5	1	6	0	1	3	0	0	0	0	0	5	0	0	0	1	0	0	3	5	1	0	0	0	8	0	1	0	0	0	0	0	0	0	0	1	0	8	0	0	0	0	0	0	0	0	0	0	0
fosA6_1	77	3	30	0	3	68	0	1	0	0	18	14	0	4	3	29	0	0	16	72	15	0	1	0	91	0	36	0	1	0	0	0	0	0	1	0	0	109	0	1	1	0	0	0	0	0	0	0	1
fosA7_1	1	0	0	0	0	1	0	0	0	0	0	0	0	0	0	0	0	0	0	1	0	0	0	0	1	0	0	0	0	0	0	0	0	0	0	0	0	1	0	0	0	0	0	0	0	0	0	0	0
mdf(A)_1	86	1	148	0	2	176	1	1	5	0	3	95	5	1	254	105	1	0	27	394	9	1	0	0	455	1	3	0	0	1	44	1	1	1	1	15	22	320	1	75	14	1	1	0	0	0	0	1	0
mef(B)_1	0	0	0	0	0	0	0	0	0	0	0	1	0	0	1	1	0	0	0	0	0	0	0	0	1	0	0	0	0	0	0	0	0	0	0	0	0	0	0	0	0	0	1	0	0	0	0	0	0
mph(A)_2	102	2	147	0	3	189	0	1	4	0	9	96	2	0	244	47	0	0	10	316	23	0	0	0	348	1	22	0	0	0	43	1	0	1	1	1	9	267	1	71	1	1	2	0	1	0	1	1	0
msr(C)_1	0	0	1	1	0	0	1	0	0	0	0	0	0	0	0	0	0	1	0	1	0	0	0	1	1	0	0	0	0	0	0	0	0	0	0	0	0	1	0	0	0	0	0	0	0	0	0	0	0
oqxA_1	121	2	70	1	8	116	1	1	1	1	39	26	0	5	5	42	0	1	36	159	15	0	1	1	202	0	64	0	1	0	0	0	0	0	1	2	0	210	0	1	2	0	1	0	1	2	1	0	1
oqxB_1	121	2	70	1	8	116	1	1	1	1	39	26	0	5	5	42	0	1	36	159	15	0	1	1	202	0	64	0	1	0	0	0	0	0	1	2	0	210	0	1	2	0	1	0	1	2	1	0	1
qepA1_1	1	0	0	0	0	0	0	0	0	0	0	0	0	0	4	1	0	0	0	4	1	0	0	0	4	0	0	0	0	0	0	0	0	0	0	0	0	1	0	4	0	0	0	0	0	0	0	0	0
qepA4_1	2	0	10	0	1	2	0	1	0	0	0	38	2	0	1	1	0	0	6	25	0	0	0	0	35	1	1	0	0	0	0	0	0	0	0	0	0	12	0	29	0	0	0	0	0	0	0	0	0
qnrB1_1	49	2	14	1	1	59	1	0	0	0	3	3	0	0	3	14	0	1	3	68	8	0	0	1	76	0	10	0	1	0	0	0	0	0	1	0	0	71	0	0	0	0	0	0	1	0	0	0	0
qnrB19_1	0	0	0	0	0	0	0	0	0	0	0	0	0	0	0	0	0	0	0	2	0	0	0	0	2	0	0	0	0	0	0	0	0	0	0	0	0	2	0	0	0	0	0	0	0	0	0	0	0
qnrB2_1	4	0	0	0	0	4	0	0	0	0	0	0	0	0	0	4	0	0	0	4	0	0	0	0	4	0	0	0	0	0	0	0	0	0	0	0	0	4	0	0	0	0	0	0	0	0	0	0	0
qnrB6_2	20	0	2	0	0	29	0	0	0	0	29	0	0	0	0	0	0	0	9	19	1	1	0	0	28	0	28	0	0	0	0	0	0	0	0	0	0	27	0	0	1	0	0	0	0	0	0	0	0
qnrS1_1	12	1	9	0	5	14	0	2	1	0	5	10	0	0	3	15	0	0	4	77	6	1	0	0	90	0	15	0	0	1	0	0	0	0	1	2	0	92	0	0	3	0	0	0	0	0	1	0	1
qnrS2_1	0	0	0	0	0	0	0	0	0	0	0	1	0	0	0	1	0	0	1	0	0	0	0	0	1	0	0	0	0	0	0	0	0	0	0	0	0	0	0	0	1	0	0	0	0	0	0	0	0
rmtB_1	0	0	0	0	0	0	0	0	0	0	0	2	0	0	1	1	0	0	0	1	0	0	0	0	2	0	0	0	0	0	0	0	0	0	0	0	0	0	0	0	0	0	2	0	0	0	0	0	0
sul1_5	136	2	136	0	2	219	1	2	1	1	42	109	5	1	230	68	1	0	35	330	17	1	1	0	387	1	62	0	0	0	43	1	0	1	1	4	2	288	1	71	14	0	2	0	1	0	1	1	1
sul1_9	1	0	0	0	0	0	0	0	0	0	0	0	0	0	0	1	0	0	1	0	0	0	0	0	1	0	0	0	0	0	0	0	0	0	0	0	0	0	0	0	0	0	0	0	0	0	0	0	0
sul2_13	1	0	0	0	0	3	0	0	0	0	0	0	0	0	3	1	0	0	0	4	0	0	0	0	4	0	0	0	0	0	0	0	0	0	0	0	0	4	0	0	0	0	0	0	0	0	0	0	0
sul2_14	3	0	8	0	0	10	0	0	1	0	0	5	0	0	7	7	0	0	0	19	2	0	0	0	25	0	2	0	0	0	0	0	0	0	0	0	3	22	0	0	0	0	0	0	0	0	0	0	0
sul2_18	1	0	2	0	0	1	0	0	0	0	0	2	0	0	1	0	0	0	0	3	0	0	0	0	3	0	0	0	0	0	0	0	0	0	0	0	0	2	0	0	0	0	0	0	0	0	0	0	0
sul2_2	183	3	106	1	7	199	1	2	5	1	36	74	4	1	160	80	0	1	51	394	21	1	2	1	481	1	59	1	1	1	6	0	0	1	2	7	12	381	0	71	8	1	2	1	1	0	1	0	1
sul2_21	0	0	0	0	0	1	0	0	0	0	0	0	0	0	0	1	0	0	0	1	0	0	0	0	1	0	1	0	0	0	0	0	0	0	0	0	0	1	0	0	0	0	0	0	0	0	0	0	0
sul2_3	14	0	91	0	1	69	1	0	0	0	4	20	0	4	72	32	1	0	1	129	5	0	0	0	130	0	3	0	0	0	34	1	0	0	0	1	7	96	1	3	0	0	0	0	0	0	0	1	0
sul2_6	0	0	5	0	0	5	0	0	0	0	0	1	0	0	5	0	0	0	0	7	0	0	0	0	7	0	0	0	0	0	4	0	0	0	0	0	0	5	0	0	0	0	0	0	0	0	0	0	0
sul3_2	0	0	0	0	0	0	0	0	0	0	0	25	3	0	3	29	0	0	13	4	0	0	0	0	19	0	0	0	0	1	0	0	1	0	0	13	0	1	0	1	12	0	1	0	0	0	0	0	0
tet(A)_6	77	2	44	0	3	102	1	1	1	0	5	59	5	0	98	46	1	0	20	243	8	0	2	0	271	1	11	1	1	1	0	0	1	1	2	10	0	177	0	71	10	1	1	0	0	0	1	0	1
tet(B)_1	0	0	1	0	0	0	0	0	0	0	0	0	0	0	0	0	0	0	0	1	0	0	0	0	1	0	0	0	0	0	0	0	0	0	0	0	0	1	0	0	0	0	0	0	0	0	0	0	0
tet(B)_2	59	2	118	0	1	138	0	0	5	0	1	73	2	1	158	63	0	0	9	235	14	0	0	0	272	1	1	0	0	0	44	1	1	1	0	0	17	199	1	35	0	0	1	0	1	0	0	1	0
tet(C)_3	0	0	0	0	0	0	0	0	0	0	0	1	0	0	0	0	0	0	0	0	0	0	0	0	1	0	0	0	0	0	0	0	0	0	0	0	0	0	0	0	0	0	0	0	0	0	0	0	0
tet(D)_1	42	0	19	0	2	35	0	0	0	0	27	9	0	4	3	18	0	0	22	45	4	1	0	0	67	0	32	0	0	0	0	0	0	0	0	1	0	51	0	0	1	0	0	1	0	0	0	0	0
tet(J)_1	0	0	1	0	0	0	0	0	0	0	0	0	0	0	0	0	0	0	0	1	0	0	0	0	1	0	0	0	0	0	0	0	0	0	0	0	0	1	0	0	0	0	0	0	0	0	0	0	0
tet(L)_2	0	0	1	1	0	0	1	0	0	0	0	0	0	0	0	0	0	1	0	1	0	0	0	1	1	0	0	0	0	0	0	0	0	0	0	0	0	1	0	0	0	0	0	0	0	0	0	0	0
tet(M)_10	0	0	2	1	0	0	2	0	0	0	0	0	0	0	0	0	1	1	0	2	0	0	0	1	2	0	0	0	0	0	0	0	0	0	0	0	0	1	0	0	0	0	0	0	0	0	0	0	0
[truncated: 120 more columns]
