# Supplementary material for: Molecular mechanisms of re-emerging chloramphenicol susceptibility in extended-spectrum beta-lactamase-producing Enterobacterales
Source: Nat Commun. 2024 Oct 18;15:9019. doi: 10.1038/s41467-024-53391-2 (PMC11489765; doi:10.1038/s41467-024-53391-2)
Supplement: Supplementary file 7 — Source Data [file 41467_2024_53391_MOESM7_ESM.zip]

Archive with 19 entries (18 files):
- Source_data/
- Source_data/Source_data_supplementary_Figure9.csv
- __MACOSX/Source_data/._Source_data_supplementary_Figure9.csv
- Source_data/Source_data_cooccurence_all_abricate_773_Ec_Kp_CHL_Resfinder_L60_T90.csv
- __MACOSX/Source_data/._Source_data_cooccurence_all_abricate_773_Ec_Kp_CHL_Resfinder_L60_T90.csv
- Source_data/Source_data_cooccurence_resfinder_phenotype_table_edit.csv
- __MACOSX/Source_data/._Source_data_cooccurence_resfinder_phenotype_table_edit.csv
- Source_data/Source.data.Supplementaryfigure7.xlsx
- __MACOSX/Source_data/._Source.data.Supplementaryfigure7.xlsx
- Source_data/Source.data_cooccurence.xls
- __MACOSX/Source_data/._Source.data_cooccurence.xls
- Source_data/Source_data.xlsx
- __MACOSX/Source_data/._Source_data.xlsx
- Source_data/Source.data.figure1_and_supplementary_figure1_supplementary_figure9.xls
- __MACOSX/Source_data/._Source.data.figure1_and_supplementary_figure1_supplementary_figure9.xls
- Source_data/Source_data_Supplementary_Figure3.csv
- __MACOSX/Source_data/._Source_data_Supplementary_Figure3.csv
- Source_data/~$Source_data.xlsx
- __MACOSX/Source_data/._~$Source_data.xlsx
