# Supplementary material for: Molecular mechanisms of re-emerging chloramphenicol susceptibility in extended-spectrum beta-lactamase-producing Enterobacterales
Source: Nat Commun. 2024 Oct 18;15:9019. doi: 10.1038/s41467-024-53391-2 (PMC11489765; doi:10.1038/s41467-024-53391-2)
Supplement: Supplementary file 7 — Source Data [file 41467_2024_53391_MOESM7_ESM.zip › Source_data/Source_data_supplementary_Figure9.csv]

#Scientific name	Protein	BioSample	Isolation source	Isolate	Reference sequence length	Host	Contig	Location	Start	Collection date	Stop	Strand	Element symbol	Element name	Type	Scope	Subtype	Class	Subclass	Method	% Coverage of reference	% Identity to reference	Organism group	Strain	Serovar	Element length	Alignment length	HMM accession	HMM description	Isolation type	Assembly	Run	Closest reference accession	Closest reference name	Relative assembly coverage	Contig coverage	Assembly coverage	AMRFinderPlus version	AMRFinderPlus analysis type	PD Ref Gene Catalog version
Escherichia coli	WP_050516728.1	SAMN02801868	blood from patient with bacteremia	PDT000042687.1	210	Homo sapiens	NZ_JSQP01000005.1	USA: Pacific Northwest	1	2010	487	-	catB3	type B-3 chloramphenicol O-acetyltransferase CatB3	AMR	core	AMR	PHENICOL	CHLORAMPHENICOL	PARTIAL_CONTIG_ENDP	70.0	100.0	E.coli and Shigella	blood-10-0223		162	147			clinical	GCA_000781695.1		WP_000186237.1	type B-3 chloramphenicol O-acetyltransferase CatB3	1.95122	160	82	3.11.2	COMBINED	2023-04-17.1
Klebsiella pneumoniae		SAMN04158314	blood	PDT000097284.1	210	Homo sapiens	NZ_LNIF01000002.1	Norway	113	2013	553	-	catB3	type B-3 chloramphenicol O-acetyltransferase CatB3	AMR	core	AMR	PHENICOL	CHLORAMPHENICOL	PARTIALX	70.0	100.0	Klebsiella pneumoniae	50806829		147	147			clinical	GCA_001463605.1		WP_000186237.1	type B-3 chloramphenicol O-acetyltransferase CatB3	1.85841	210	113	3.11.2	COMBINED	2023-02-23.1
Enterobacter hormaechei subsp. steigerwaltii	WP_000186237.1	SAMN04430989	abdomen	PDT000103774.2	210	Homo sapiens	NZ_LRJX01000011.1	Australia	52	2014	684	-	catB3	type B-3 chloramphenicol O-acetyltransferase CatB3	AMR	core	AMR	PHENICOL	CHLORAMPHENICOL	EXACTP	100.0	100.0	Enterobacter hormaechei	SMART_1234		210	210	NF000490.1	type B chloramphenicol O-acetyltransferase	clinical	GCA_001524995.1		WP_000186237.1	type B-3 chloramphenicol O-acetyltransferase CatB3	1.5	252	168	3.11.2	COMBINED	2023-04-17.1
Klebsiella pneumoniae		SAMN09469780	Rectum	PDT000371006.1	210	Homo sapiens	NZ_QMBU01000030.1	South Africa: Durban	129	2017-01	569	-	catB3	type B-3 chloramphenicol O-acetyltransferase CatB3	AMR	core	AMR	PHENICOL	CHLORAMPHENICOL	PARTIALX	70.0	100.0	Klebsiella pneumoniae	AA03509400		147	147			clinical	GCA_003432565.1		WP_000186237.1	type B-3 chloramphenicol O-acetyltransferase CatB3				3.10.36	COMBINED	2022-08-09.1
Klebsiella pneumoniae		SAMD00059741		PDT000381702.1	210	Homo sapiens	NZ_AP018750.1	Thailand:Bangkok	2046605	2016-04-16	2047045	+	catB3	type B-3 chloramphenicol O-acetyltransferase CatB3	AMR	core	AMR	PHENICOL	CHLORAMPHENICOL	PARTIALX	70.0	100.0	Klebsiella pneumoniae	KP64		147	147			clinical	GCA_003574255.1		WP_000186237.1	type B-3 chloramphenicol O-acetyltransferase CatB3				3.10.42	COMBINED	2022-10-11.2
Klebsiella pneumoniae		SAMD00059744		PDT000381703.1	210	Homo sapiens	NZ_AP018753.1	Thailand:Bangkok	2046604	2016-03-22	2047044	+	catB3	type B-3 chloramphenicol O-acetyltransferase CatB3	AMR	core	AMR	PHENICOL	CHLORAMPHENICOL	PARTIALX	70.0	100.0	Klebsiella pneumoniae	KP67		147	147			clinical	GCA_003574275.1		WP_000186237.1	type B-3 chloramphenicol O-acetyltransferase CatB3				3.10.42	COMBINED	2022-10-11.2
Klebsiella pneumoniae		SAMN10584374	sewage contaminated river water	PDT000424807.1	210		NZ_CP034540.1	Lebanon: Tripoli	1608640	2018	1609080	-	catB3	type B-3 chloramphenicol O-acetyltransferase CatB3	AMR	core	AMR	PHENICOL	CHLORAMPHENICOL	PARTIALX	70.0	100.0	Klebsiella pneumoniae	T4		147	147				GCA_003963495.1		WP_000186237.1	type B-3 chloramphenicol O-acetyltransferase CatB3				3.10.42	COMBINED	2022-10-11.2
Klebsiella pneumoniae subsp. pneumoniae	WP_223169528.1	SAMN10527294	urine	PDT000429865.1	210		NZ_RYXK01000011.1	Egypt	1		519	-	catB3	type B-3 chloramphenicol O-acetyltransferase CatB3	AMR	core	AMR	PHENICOL	CHLORAMPHENICOL	PARTIAL_CONTIG_ENDP	70.0	100.0	Klebsiella pneumoniae	GCID_CRE_0018		173	147			clinical	GCA_003977495.1		WP_000186237.1	type B-3 chloramphenicol O-acetyltransferase CatB3	1.55862	452	290	3.10.40	COMBINED	2022-08-09.1
Klebsiella pneumoniae		SAMN10531975	sputum	PDT000460399.1	210	Homo sapiens	NZ_CP034406.1	Thailand: Chiang Mai	74851	2014-09	75291	-	catB3	type B-3 chloramphenicol O-acetyltransferase CatB3	AMR	core	AMR	PHENICOL	CHLORAMPHENICOL	PARTIALX	70.0	100.0	Klebsiella pneumoniae	NH34		147	147			clinical	GCA_004135795.1		WP_000186237.1	type B-3 chloramphenicol O-acetyltransferase CatB3				3.10.42	COMBINED	2022-10-11.2
Escherichia coli		SAMN11233066	clinical sample	PDT000520681.1	210	Homo sapiens	SPWX01000024.1	Russia	31	2012	471	-	catB3	type B-3 chloramphenicol O-acetyltransferase CatB3	AMR	core	AMR	PHENICOL	CHLORAMPHENICOL	PARTIALX	70.0	100.0	E.coli and Shigella	RUSPBB291		147	147			clinical	GCA_006229615.1		WP_000186237.1	type B-3 chloramphenicol O-acetyltransferase CatB3				3.11.14	NUCLEOTIDE	2023-04-17.1
Escherichia coli		SAMN11232988	clinical sample	PDT000520812.1	210	Homo sapiens	SQCZ01000014.1	Russia	30	2012	470	-	catB3	type B-3 chloramphenicol O-acetyltransferase CatB3	AMR	core	AMR	PHENICOL	CHLORAMPHENICOL	PARTIALX	70.0	100.0	E.coli and Shigella	RUSPBB133		147	147			clinical	GCA_006232705.1		WP_000186237.1	type B-3 chloramphenicol O-acetyltransferase CatB3				3.11.14	NUCLEOTIDE	2023-04-17.1
Escherichia coli	WP_058229256.1	SAMN11232898	clinical sample	PDT000520898.1	210	Homo sapiens	NZ_SQGF01000001.1	Norway	1774	2012	2244	+	catB3	type B-3 chloramphenicol O-acetyltransferase CatB3	AMR	core	AMR	PHENICOL	CHLORAMPHENICOL	PARTIAL_CONTIG_ENDP	70.0	100.0	E.coli and Shigella	NOR1_20		157	147			clinical	GCA_006234355.1		WP_000186237.1	type B-3 chloramphenicol O-acetyltransferase CatB3				3.11.14	COMBINED	2023-04-17.1
Escherichia coli		SAMN11232873	clinical sample	PDT000520915.1	210	Homo sapiens	SQHE01000011.1	Latvia	31	2012	471	-	catB3	type B-3 chloramphenicol O-acetyltransferase CatB3	AMR	core	AMR	PHENICOL	CHLORAMPHENICOL	PARTIALX	70.0	100.0	E.coli and Shigella	LVSTRB144		147	147			clinical	GCA_006234765.1		WP_000186237.1	type B-3 chloramphenicol O-acetyltransferase CatB3				3.11.14	NUCLEOTIDE	2023-04-17.1
Escherichia coli		SAMN11232796	clinical sample	PDT000520962.1	210	Homo sapiens	SQKB01000020.1	Latvia	32	2012	472	-	catB3	type B-3 chloramphenicol O-acetyltransferase CatB3	AMR	core	AMR	PHENICOL	CHLORAMPHENICOL	PARTIALX	70.0	100.0	E.coli and Shigella	LVEASB2		147	147			clinical	GCA_006235745.1		WP_000186237.1	type B-3 chloramphenicol O-acetyltransferase CatB3				3.11.14	NUCLEOTIDE	2023-04-17.1
Escherichia coli		SAMN11232842	clinical sample	PDT000521006.1	210	Homo sapiens	SQIJ01000007.1	Latvia	32	2012	472	-	catB3	type B-3 chloramphenicol O-acetyltransferase CatB3	AMR	core	AMR	PHENICOL	CHLORAMPHENICOL	PARTIALX	70.0	100.0	E.coli and Shigella	LVNMSB180		147	147			clinical	GCA_006236635.1		WP_000186237.1	type B-3 chloramphenicol O-acetyltransferase CatB3				3.11.14	NUCLEOTIDE	2023-04-17.1
Escherichia coli	WP_058229256.1	SAMN11232820	clinical sample	PDT000521011.1	210	Homo sapiens	NZ_SQJD01000008.1	Latvia	1	2012	472	-	catB3	type B-3 chloramphenicol O-acetyltransferase CatB3	AMR	core	AMR	PHENICOL	CHLORAMPHENICOL	PARTIAL_CONTIG_ENDP	70.0	100.0	E.coli and Shigella	LVEASB9		157	147			clinical	GCA_006236715.1		WP_000186237.1	type B-3 chloramphenicol O-acetyltransferase CatB3				3.11.14	COMBINED	2023-04-17.1
Escherichia coli		SAMN11232808	clinical sample	PDT000521016.1	210	Homo sapiens	SQJP01000012.1	Latvia	32	2012	472	-	catB3	type B-3 chloramphenicol O-acetyltransferase CatB3	AMR	core	AMR	PHENICOL	CHLORAMPHENICOL	PARTIALX	70.0	100.0	E.coli and Shigella	LVEASB42		147	147			clinical	GCA_006236805.1		WP_000186237.1	type B-3 chloramphenicol O-acetyltransferase CatB3				3.11.14	NUCLEOTIDE	2023-04-17.1
Escherichia coli		SAMN11232700	clinical sample	PDT000521125.1	210	Homo sapiens	SQNS01000011.1	Estonia	31	2012	471	-	catB3	type B-3 chloramphenicol O-acetyltransferase CatB3	AMR	core	AMR	PHENICOL	CHLORAMPHENICOL	PARTIALX	70.0	100.0	E.coli and Shigella	EEPERB137		147	147			clinical	GCA_006239085.1		WP_000186237.1	type B-3 chloramphenicol O-acetyltransferase CatB3				3.11.14	NUCLEOTIDE	2023-04-17.1
Klebsiella pneumoniae	WP_000186237.1	SAMN14150128	Bronchial aspirate	PDT000714367.1	210	Homo sapiens	NZ_JAAQPK010000011.1	Spain: Madrid	1	2015-11-23	629	-	catB3	type B-3 chloramphenicol O-acetyltransferase CatB3	AMR	core	AMR	PHENICOL	CHLORAMPHENICOL	EXACTP	100.0	100.0	Klebsiella pneumoniae	3-K284		210	210	NF000490.1	type B chloramphenicol O-acetyltransferase	clinical	GCA_011682765.1		WP_000186237.1	type B-3 chloramphenicol O-acetyltransferase CatB3				3.10.42	COMBINED	2022-10-11.2
Salmonella enterica subsp. enterica serovar Indiana	WP_000186237.1	SAMN14450160	Beef product	PDT000720702.1	210	beef	NZ_CP050756.1	China:Shanghai	709319	2014-07-13	709951	-	catB3	type B-3 chloramphenicol O-acetyltransferase CatB3	AMR	core	AMR	PHENICOL	CHLORAMPHENICOL	EXACTP	100.0	100.0	Salmonella enterica	SI174	Indiana	210	210	NF000490.1	type B chloramphenicol O-acetyltransferase	environmental/other	GCA_012052085.1		WP_000186237.1	type B-3 chloramphenicol O-acetyltransferase CatB3	1.05263	40	38	3.11.2	COMBINED	2023-04-17.1
Klebsiella pneumoniae		SAMN14419361	blood	PDT000789040.1	210	Homo sapiens	NZ_JAARNO010000001.1	India	10442	2019	10882	-	catB3	type B-3 chloramphenicol O-acetyltransferase CatB3	AMR	core	AMR	PHENICOL	CHLORAMPHENICOL	PARTIALX	70.0	100.0	Klebsiella pneumoniae	BA32040		147	147			clinical	GCA_013415495.1		WP_000186237.1	type B-3 chloramphenicol O-acetyltransferase CatB3				3.10.42	COMBINED	2022-10-11.2
Escherichia coli		SAMN14342444	Human feces	PDT000815005.1	210	Homo sapiens	NZ_CP050205.1	Bangladesh: Hajiganj	6729328	2017	6729768	+	catB3	type B-3 chloramphenicol O-acetyltransferase CatB3	AMR	core	AMR	PHENICOL	CHLORAMPHENICOL	PARTIALX	70.0	100.0	E.coli and Shigella	RH-048-CS		147	147			clinical	GCA_014216755.1		WP_000186237.1	type B-3 chloramphenicol O-acetyltransferase CatB3				3.11.14	COMBINED	2023-04-17.1
Klebsiella pneumoniae		SAMN11081185	clinical sample	PDT000920623.1	210	Homo sapiens	SOYR01000002.1	Ukraine	31	2015	471	-	catB3	type B-3 chloramphenicol O-acetyltransferase CatB3	AMR	core	AMR	PHENICOL	CHLORAMPHENICOL	PARTIALX	70.0	100.0	Klebsiella pneumoniae	HUMB 14698		147	147			clinical	GCA_016135795.1		WP_000186237.1	type B-3 chloramphenicol O-acetyltransferase CatB3				3.10.18	NUCLEOTIDE	2021-09-30.1
Klebsiella pneumoniae		SAMN11081286	clinical sample	PDT000920626.1	210	Homo sapiens	SOYO01000006.1	Russia	30	2015	470	-	catB3	type B-3 chloramphenicol O-acetyltransferase CatB3	AMR	core	AMR	PHENICOL	CHLORAMPHENICOL	PARTIALX	70.0	100.0	Klebsiella pneumoniae	HUMB 15134		147	147			clinical	GCA_016135875.1		WP_000186237.1	type B-3 chloramphenicol O-acetyltransferase CatB3				3.10.18	NUCLEOTIDE	2021-09-30.1
Klebsiella pneumoniae		SAMN11081275	clinical sample	PDT000920646.1	210	Homo sapiens	SOXT01000002.1	Russia	31	2015	471	-	catB3	type B-3 chloramphenicol O-acetyltransferase CatB3	AMR	core	AMR	PHENICOL	CHLORAMPHENICOL	PARTIALX	70.0	100.0	Klebsiella pneumoniae	HUMB 15123		147	147			clinical	GCA_016136275.1		WP_000186237.1	type B-3 chloramphenicol O-acetyltransferase CatB3				3.10.18	NUCLEOTIDE	2021-09-30.1
Klebsiella pneumoniae		SAMN11081244	clinical sample	PDT000920678.1	210	Homo sapiens	SOWO01000006.1	Russia	31	2015	471	-	catB3	type B-3 chloramphenicol O-acetyltransferase CatB3	AMR	core	AMR	PHENICOL	CHLORAMPHENICOL	PARTIALX	70.0	100.0	Klebsiella pneumoniae	HUMB 15092		147	147			clinical	GCA_016136895.1		WP_000186237.1	type B-3 chloramphenicol O-acetyltransferase CatB3				3.10.18	NUCLEOTIDE	2021-09-30.1
Klebsiella pneumoniae		SAMN11081243	clinical sample	PDT000920680.1	210	Homo sapiens	SOWN01000005.1	Russia	1775	2015	2215	+	catB3	type B-3 chloramphenicol O-acetyltransferase CatB3	AMR	core	AMR	PHENICOL	CHLORAMPHENICOL	PARTIALX	70.0	100.0	Klebsiella pneumoniae	HUMB 15091		147	147			clinical	GCA_016136945.1		WP_000186237.1	type B-3 chloramphenicol O-acetyltransferase CatB3				3.10.18	NUCLEOTIDE	2021-09-30.1
Klebsiella pneumoniae		SAMN11081189	clinical sample	PDT000920712.1	210	Homo sapiens	SOVG01000002.1	Poland	31	2015	471	-	catB3	type B-3 chloramphenicol O-acetyltransferase CatB3	AMR	core	AMR	PHENICOL	CHLORAMPHENICOL	PARTIALX	70.0	100.0	Klebsiella pneumoniae	HUMB 14899		147	147			clinical	GCA_016137595.1		WP_000186237.1	type B-3 chloramphenicol O-acetyltransferase CatB3				3.10.18	NUCLEOTIDE	2021-09-30.1
Klebsiella pneumoniae		SAMN11081194	clinical sample	PDT000920722.1	210	Homo sapiens	SOUV01000002.1	Poland	30	2015	470	-	catB3	type B-3 chloramphenicol O-acetyltransferase CatB3	AMR	core	AMR	PHENICOL	CHLORAMPHENICOL	PARTIALX	70.0	100.0	Klebsiella pneumoniae	HUMB 14907		147	147			clinical	GCA_016137775.1		WP_000186237.1	type B-3 chloramphenicol O-acetyltransferase CatB3				3.10.18	NUCLEOTIDE	2021-09-30.1
Klebsiella pneumoniae		SAMN11081131	clinical sample	PDT000920762.1	210	Homo sapiens	SOTI01000001.1	Estonia	31	2015	471	-	catB3	type B-3 chloramphenicol O-acetyltransferase CatB3	AMR	core	AMR	PHENICOL	CHLORAMPHENICOL	PARTIALX	70.0	100.0	Klebsiella pneumoniae	HUMB 14040		147	147			clinical	GCA_016138595.1		WP_000186237.1	type B-3 chloramphenicol O-acetyltransferase CatB3				3.10.18	NUCLEOTIDE	2021-09-30.1
Klebsiella pneumoniae		SAMN11081130	clinical sample	PDT000920763.1	210	Homo sapiens	SOTH01000006.1	Estonia	31	2015	471	-	catB3	type B-3 chloramphenicol O-acetyltransferase CatB3	AMR	core	AMR	PHENICOL	CHLORAMPHENICOL	PARTIALX	70.0	100.0	Klebsiella pneumoniae	HUMB 14039		147	147			clinical	GCA_016138605.1		WP_000186237.1	type B-3 chloramphenicol O-acetyltransferase CatB3				3.10.18	NUCLEOTIDE	2021-09-30.1
Klebsiella pneumoniae subsp. pneumoniae		SAMN20115067	urine	PDT001093772.1	210	Homo sapiens	NZ_CP079120.1	India	2245328	2014	2245768	-	catB3	type B-3 chloramphenicol O-acetyltransferase CatB3	AMR	core	AMR	PHENICOL	CHLORAMPHENICOL	PARTIALX	70.0	100.0	Klebsiella pneumoniae	WRC03_AI1235PC		147	147			clinical	GCA_019286455.1		WP_000186237.1	type B-3 chloramphenicol O-acetyltransferase CatB3				3.10.42	COMBINED	2022-10-11.2
Klebsiella pneumoniae subsp. pneumoniae		SAMN20115183	blood	PDT001093775.1	210	Homo sapiens	NZ_CP079145.1	India	2416941	2018	2417381	-	catB3	type B-3 chloramphenicol O-acetyltransferase CatB3	AMR	core	AMR	PHENICOL	CHLORAMPHENICOL	PARTIALX	70.0	100.0	Klebsiella pneumoniae	WRC06_CMC387MC		147	147			clinical	GCA_019286695.1		WP_000186237.1	type B-3 chloramphenicol O-acetyltransferase CatB3				3.10.42	COMBINED	2022-10-11.2
Klebsiella pneumoniae		SAMN24338476	urine	PDT001215290.1	210	Homo sapiens	NZ_JAJTSW010000048.1	Kenya	129	2015-12-28	569	-	catB3	type B-3 chloramphenicol O-acetyltransferase CatB3	AMR	core	AMR	PHENICOL	CHLORAMPHENICOL	PARTIALX	70.0	100.0	Klebsiella pneumoniae	CK1	-	147	147			clinical	GCA_021342035.1		WP_000186237.1	type B-3 chloramphenicol O-acetyltransferase CatB3				3.10.42	COMBINED	2022-10-11.2
Escherichia coli	WP_058229256.1	SAMN18978528	blood	PDT001263605.1	210	Homo sapiens	NZ_JAGYQZ010000003.1	USA: Tennessee	1	2016-06-17	472	-	catB3	type B-3 chloramphenicol O-acetyltransferase CatB3	AMR	core	AMR	PHENICOL	CHLORAMPHENICOL	PARTIAL_CONTIG_ENDP	70.0	100.0	E.coli and Shigella	OpGen11		157	147			clinical	GCA_022553845.1		WP_000186237.1	type B-3 chloramphenicol O-acetyltransferase CatB3				3.11.2	COMBINED	2023-02-23.1
Escherichia coli		SAMN29553887	stool sample	PDT001365474.2	210	Homo sapiens	NZ_CP117046.1	Mali: Koulikoro	13755	2014-06-24	14195	-	catB3	type B-3 chloramphenicol O-acetyltransferase CatB3	AMR	core	AMR	PHENICOL	CHLORAMPHENICOL	PARTIALX	70.0	100.0	E.coli and Shigella	MLI106K2		147	147			clinical	GCA_024331495.2		WP_000186237.1	type B-3 chloramphenicol O-acetyltransferase CatB3				3.11.2	COMBINED	2022-12-19.1
Escherichia coli		SAMN29553889	stool sample	PDT001365476.2	210	Homo sapiens	NZ_CP117050.1	Mali: Koulikoro	13754	2014-06-24	14194	-	catB3	type B-3 chloramphenicol O-acetyltransferase CatB3	AMR	core	AMR	PHENICOL	CHLORAMPHENICOL	PARTIALX	70.0	100.0	E.coli and Shigella	MLI106K4		147	147			clinical	GCA_024331525.2		WP_000186237.1	type B-3 chloramphenicol O-acetyltransferase CatB3				3.11.2	COMBINED	2022-12-19.1
Escherichia coli	WP_000186236.1	SAMN32807623	water	PDT001706719.1	210		NZ_JAQMVV010000015.1	Greece	1	2020-01-21	440	-	catB3	type B-3 chloramphenicol O-acetyltransferase CatB3	AMR	core	AMR	PHENICOL	CHLORAMPHENICOL	PARTIAL_CONTIG_ENDP	70.0	100.0	E.coli and Shigella	EVZ10		147	147			environmental/other	GCA_029871635.1		WP_000186237.1	type B-3 chloramphenicol O-acetyltransferase CatB3				3.11.2	COMBINED	2023-04-17.1
Escherichia coli		SAMN34598758	Sewage	PDT001737247.1	210		CP124977.1	Uganda	89114	2018	89554	+	catB3	type B-3 chloramphenicol O-acetyltransferase CatB3	AMR	core	AMR	PHENICOL	CHLORAMPHENICOL	PARTIALX	70.0	100.0	E.coli and Shigella	KSE-D31		147	147			environmental/other	GCA_030019775.1		WP_000186237.1	type B-3 chloramphenicol O-acetyltransferase CatB3				3.11.14	NUCLEOTIDE	2023-04-17.1
Klebsiella quasipneumoniae	WP_039023274.1	SAMN35296624	cloacae	PDT001764428.1	210	Magellanic penguin	NZ_JASKJL010000003.1	Brazil: So Paulo	1	2020	462	-	catB3	type B-3 chloramphenicol O-acetyltransferase CatB3	AMR	core	AMR	PHENICOL	CHLORAMPHENICOL	PARTIAL_CONTIG_ENDP	70.0	100.0	Klebsiella pneumoniae	PG10A		154	147			clinical	GCA_030125425.1		WP_000186237.1	type B-3 chloramphenicol O-acetyltransferase CatB3				3.11.14	COMBINED	2023-04-17.1
Escherichia coli 908525	WP_000186237.1	SAMN02436743		PDT000019255.2	210	Homo sapiens	NZ_KI533017.1		346		978	+	catB3	type B-3 chloramphenicol O-acetyltransferase CatB3	AMR	core	AMR	PHENICOL	CHLORAMPHENICOL	EXACTP	100.0	100.0	E.coli and Shigella	908525		210	210	NF000490.1	type B chloramphenicol O-acetyltransferase	clinical	GCA_000488575.1		WP_000186237.1	type B-3 chloramphenicol O-acetyltransferase CatB3				3.11.14	COMBINED	2023-04-17.1
Acinetobacter baumannii UH12208	WP_000186237.1	SAMN02597415	trachea	PDT000020304.1	210	Homo sapiens	NZ_AYGK01000007.1	USA	1643	2008-01	2275	+	catB3	type B-3 chloramphenicol O-acetyltransferase CatB3	AMR	core	AMR	PHENICOL	CHLORAMPHENICOL	EXACTP	100.0	100.0	Acinetobacter baumannii	UH12208		210	210	NF000490.1	type B chloramphenicol O-acetyltransferase	clinical	GCA_000515575.1		WP_000186237.1	type B-3 chloramphenicol O-acetyltransferase CatB3				3.11.14	COMBINED	2023-04-17.1
Klebsiella pneumoniae MGH 43		SAMN02138583	urine	PDT000022771.1	210		NZ_KK036953.1		769272		769712	+	catB3	type B-3 chloramphenicol O-acetyltransferase CatB3	AMR	core	AMR	PHENICOL	CHLORAMPHENICOL	PARTIALX	70.0	100.0	Klebsiella pneumoniae	MGH 43		147	147				GCA_000567685.1		WP_000186237.1	type B-3 chloramphenicol O-acetyltransferase CatB3	1.0531	119	113	3.10.42	COMBINED	2022-10-11.2
Escherichia coli	WP_000186237.1	SAMN02801884	blood from patient with bacteremia	PDT000042560.1	210	Homo sapiens	NZ_JSPZ01000013.1	USA: Pacific Northwest	368	2010	1000	-	catB3	type B-3 chloramphenicol O-acetyltransferase CatB3	AMR	core	AMR	PHENICOL	CHLORAMPHENICOL	EXACTP	100.0	100.0	E.coli and Shigella	blood-10-1308		210	210	NF000490.1	type B chloramphenicol O-acetyltransferase	clinical	GCA_000778915.1		WP_000186237.1	type B-3 chloramphenicol O-acetyltransferase CatB3	0.326087	15	46	3.11.2	COMBINED	2023-04-17.1
Escherichia coli		SAMN02801901	blood from patient with bacteremia	PDT000042575.1	210	Homo sapiens	NZ_JSPI01000019.1	USA: Pacific Northwest	822	2009	1262	-	catB3	type B-3 chloramphenicol O-acetyltransferase CatB3	AMR	core	AMR	PHENICOL	CHLORAMPHENICOL	PARTIALX	70.0	100.0	E.coli and Shigella	blood-9-0292		147	147			clinical	GCA_000779275.1		WP_000186237.1	type B-3 chloramphenicol O-acetyltransferase CatB3	1.09804	112	102	3.11.2	COMBINED	2023-02-23.1
Klebsiella pneumoniae JT4	WP_223807070.1	SAMN03273576	rectal swab	PDT000046662.1	210	Homo sapiens	NZ_JAPZ01000012.1	Singapore	1	2013-07-15	539	-	catB3	type B-3 chloramphenicol O-acetyltransferase CatB3	AMR	core	AMR	PHENICOL	CHLORAMPHENICOL	PARTIAL_CONTIG_ENDP	70.0	100.0	Klebsiella pneumoniae	JT4		180	147			clinical	GCA_000809125.1		WP_000186237.1	type B-3 chloramphenicol O-acetyltransferase CatB3				3.10.42	COMBINED	2022-10-11.2
Escherichia coli		SAMN06231252		PDT000215970.2	210	Homo sapiens	NZ_CP032877.1	China: Sichuan, Chengdu	70961	2016-10	71401	+	catB3	type B-3 chloramphenicol O-acetyltransferase CatB3	AMR	core	AMR	PHENICOL	CHLORAMPHENICOL	PARTIALX	70.0	100.0	E.coli and Shigella	WCHEC000837		147	147			clinical	GCA_002164595.2		WP_000186237.1	type B-3 chloramphenicol O-acetyltransferase CatB3	2.34661	589	251	3.11.14	COMBINED	2023-04-17.1
Klebsiella pneumoniae	WP_223169528.1	SAMN06812588	blood	PDT000217737.2	210	Homo sapiens	NZ_NFCD02000014.1	USA: Ohio	1114	2012	1632	+	catB3	type B-3 chloramphenicol O-acetyltransferase CatB3	AMR	core	AMR	PHENICOL	CHLORAMPHENICOL	PARTIAL_CONTIG_ENDP	70.0	100.0	Klebsiella pneumoniae	CRK0086		173	147			clinical	GCA_002185215.2		WP_000186237.1	type B-3 chloramphenicol O-acetyltransferase CatB3				3.10.40	COMBINED	2022-08-09.1
Enterobacter cloacae		SAMN07452577	blood culture	PDT000274344.1	210	Homo sapiens	NZ_CM008908.1	Romania: Targu Mures	1824	2013-07-27	2264	-	catB3	type B-3 chloramphenicol O-acetyltransferase CatB3	AMR	core	AMR	PHENICOL	CHLORAMPHENICOL	PARTIALX	70.0	100.0	Enterobacter cloacae	20ES		147	147			clinical	GCA_002740835.1		WP_000186237.1	type B-3 chloramphenicol O-acetyltransferase CatB3				3.11.2	COMBINED	2023-02-23.1
Escherichia coli		SAMN08380952	cabbage	PDT000283179.1	210		PPHM01000065.1	Brazil: Piedade	1872	2016	2312	+	catB3	type B-3 chloramphenicol O-acetyltransferase CatB3	AMR	core	AMR	PHENICOL	CHLORAMPHENICOL	PARTIALX	70.0	100.0	E.coli and Shigella	REP215		147	147			environmental/other	GCA_002901295.1		WP_000186237.1	type B-3 chloramphenicol O-acetyltransferase CatB3				3.11.14	NUCLEOTIDE	2023-04-17.1
Klebsiella pneumoniae subsp. pneumoniae	WP_000186237.1	SAMN08513431	urine	PDT000288796.2	210	Homo sapiens	NZ_PTGM02000017.1	USA: Ohio	122	2013	754	-	catB3	type B-3 chloramphenicol O-acetyltransferase CatB3	AMR	core	AMR	PHENICOL	CHLORAMPHENICOL	EXACTP	100.0	100.0	Klebsiella pneumoniae	CRK0376		210	210	NF000490.1	type B chloramphenicol O-acetyltransferase	clinical	GCA_002936545.2		WP_000186237.1	type B-3 chloramphenicol O-acetyltransferase CatB3	1.14726	335	292	3.10.40	COMBINED	2022-08-09.1
Escherichia coli		SAMN07291513		PDT000294791.1	210		NZ_PSQW01000001.1		79414		79854	-	catB3	type B-3 chloramphenicol O-acetyltransferase CatB3	AMR	core	AMR	PHENICOL	CHLORAMPHENICOL	PARTIALX	70.0	100.0	E.coli and Shigella	AR_0370		147	147			clinical	GCA_003000675.1		WP_000186237.1	type B-3 chloramphenicol O-acetyltransferase CatB3	1.49643	419	280	3.11.14	COMBINED	2023-04-17.1
Klebsiella variicola	WP_137962850.1	SAMN10516692		PDT000505676.1	210	Homo sapiens	NZ_RXMP01000005.1	China	1	2017	518	-	catB3	type B-3 chloramphenicol O-acetyltransferase CatB3	AMR	core	AMR	PHENICOL	CHLORAMPHENICOL	PARTIAL_CONTIG_ENDP	82.38	100.0	Klebsiella pneumoniae	7041		173	173	NF000490.1	type B chloramphenicol O-acetyltransferase	clinical	GCA_005504155.1		WP_000186237.1	type B-3 chloramphenicol O-acetyltransferase CatB3				3.10.42	COMBINED	2022-10-11.2
Escherichia coli	WP_058229256.1	SAMN11233055	clinical sample	PDT000520689.1	210	Homo sapiens	NZ_SPXI01000019.1	Russia	1	2012	471	-	catB3	type B-3 chloramphenicol O-acetyltransferase CatB3	AMR	core	AMR	PHENICOL	CHLORAMPHENICOL	PARTIAL_CONTIG_ENDP	70.0	100.0	E.coli and Shigella	RUSPBB27		157	147			clinical	GCA_006229795.1		WP_000186237.1	type B-3 chloramphenicol O-acetyltransferase CatB3				3.11.14	COMBINED	2023-04-17.1
Escherichia coli		SAMN11232879	clinical sample	PDT000520909.1	210	Homo sapiens	SQGY01000014.1	Latvia	32	2012	472	-	catB3	type B-3 chloramphenicol O-acetyltransferase CatB3	AMR	core	AMR	PHENICOL	CHLORAMPHENICOL	PARTIALX	70.0	100.0	E.coli and Shigella	LVSTRB156		147	147			clinical	GCA_006234655.1		WP_000186237.1	type B-3 chloramphenicol O-acetyltransferase CatB3				3.11.14	NUCLEOTIDE	2023-04-17.1
Escherichia coli		SAMN11232837	clinical sample	PDT000520941.1	210	Homo sapiens	SQIO01000013.1	Latvia	32	2012	472	-	catB3	type B-3 chloramphenicol O-acetyltransferase CatB3	AMR	core	AMR	PHENICOL	CHLORAMPHENICOL	PARTIALX	70.0	100.0	E.coli and Shigella	LVNMSB175		147	147			clinical	GCA_006235255.1		WP_000186237.1	type B-3 chloramphenicol O-acetyltransferase CatB3				3.11.14	NUCLEOTIDE	2023-04-17.1
Escherichia coli		SAMN11232736	clinical sample	PDT000521083.1	210	Homo sapiens	SQMI01000006.1	Estonia	1088	2012	1528	+	catB3	type B-3 chloramphenicol O-acetyltransferase CatB3	AMR	core	AMR	PHENICOL	CHLORAMPHENICOL	PARTIALX	70.0	100.0	E.coli and Shigella	EETUKB185		147	147			clinical	GCA_006238095.1		WP_000186237.1	type B-3 chloramphenicol O-acetyltransferase CatB3				3.11.14	NUCLEOTIDE	2023-04-17.1
Enterobacter hormaechei	WP_000186237.1	SAMN12219537		PDT000545385.2	210		NZ_VJNN01000003.1	Portugal	723	2016-03-14	1355	-	catB3	type B-3 chloramphenicol O-acetyltransferase CatB3	AMR	core	AMR	PHENICOL	CHLORAMPHENICOL	EXACTP	100.0	100.0	Enterobacter hormaechei	INSAEclo26103		210	210	NF000490.1	type B chloramphenicol O-acetyltransferase		GCA_007004295.1		WP_000186237.1	type B-3 chloramphenicol O-acetyltransferase CatB3				3.11.2	COMBINED	2023-02-23.1
Salmonella enterica subsp. enterica serovar Infantis	HAB0975263.1	SAMEA6058020	animal	PDT000606851.1	210		DAAFPR010000014.1	Germany	1	2013	440	-	catB3	type B-3 chloramphenicol O-acetyltransferase CatB3	AMR	core	AMR	PHENICOL	CHLORAMPHENICOL	PARTIAL_CONTIG_ENDP	70.0	100.0	Salmonella enterica		Infantis	147	147	NF000490.1	type B chloramphenicol O-acetyltransferase		GCA_009618595.1	ERR3581355	WP_000186237.1	type B-3 chloramphenicol O-acetyltransferase CatB3	0.97561	80	82	3.6.7	COMBINED	2020-01-06.1
Salmonella enterica	WP_000186237.1	SAMN11928090		PDT000660878.1	210	chicken	NZ_VDKB01000001.1		690703		691335	-	catB3	type B-3 chloramphenicol O-acetyltransferase CatB3	AMR	core	AMR	PHENICOL	CHLORAMPHENICOL	EXACTP	100.0	100.0	Salmonella enterica	SC114		210	210	NF000490.1	type B chloramphenicol O-acetyltransferase		GCA_009821255.1		WP_000186237.1	type B-3 chloramphenicol O-acetyltransferase CatB3				3.10.42	COMBINED	2022-10-11.2
Escherichia coli		SAMN13829985	urine	PDT000668900.1	210	Homo sapiens	JAAASC010000023.1	Nigeria	31	2015	471	-	catB3	type B-3 chloramphenicol O-acetyltransferase CatB3	AMR	core	AMR	PHENICOL	CHLORAMPHENICOL	PARTIALX	70.0	100.0	E.coli and Shigella	570		147	147			clinical	GCA_009907925.1		WP_000186237.1	type B-3 chloramphenicol O-acetyltransferase CatB3				3.11.14	NUCLEOTIDE	2023-04-17.1
Escherichia coli	WP_000186237.1	SAMN14694476	intestinal	PDT000735000.1	210	chicken	NZ_JABEYQ010000008.1	China:Guangzhou	175	2018-04	807	-	catB3	type B-3 chloramphenicol O-acetyltransferase CatB3	AMR	core	AMR	PHENICOL	CHLORAMPHENICOL	EXACTP	100.0	100.0	E.coli and Shigella	GZB8C112M		210	210	NF000490.1	type B chloramphenicol O-acetyltransferase		GCA_013073165.1		WP_000186237.1	type B-3 chloramphenicol O-acetyltransferase CatB3				3.11.14	COMBINED	2023-04-17.1
Klebsiella pneumoniae		SAMN08148172		PDT000864992.1	210	Homo sapiens	JACOKI010000001.1	USA: CA	81813		82253	-	catB3	type B-3 chloramphenicol O-acetyltransferase CatB3	AMR	core	AMR	PHENICOL	CHLORAMPHENICOL	PARTIALX	70.0	100.0	Klebsiella pneumoniae	UCICRE-123		147	147			clinical	GCA_014902375.1		WP_000186237.1	type B-3 chloramphenicol O-acetyltransferase CatB3	1.44512	237	164	3.10.18	NUCLEOTIDE	2021-09-30.1
Klebsiella pneumoniae		SAMN11081282	clinical sample	PDT000920630.1	210	Homo sapiens	SOYK01000010.1	Russia	31	2015	471	-	catB3	type B-3 chloramphenicol O-acetyltransferase CatB3	AMR	core	AMR	PHENICOL	CHLORAMPHENICOL	PARTIALX	70.0	100.0	Klebsiella pneumoniae	HUMB 15130		147	147			clinical	GCA_016135945.1		WP_000186237.1	type B-3 chloramphenicol O-acetyltransferase CatB3				3.10.18	NUCLEOTIDE	2021-09-30.1
Klebsiella pneumoniae		SAMN11081269	clinical sample	PDT000920637.1	210	Homo sapiens	SOYE01000004.1	Russia	31	2015	471	-	catB3	type B-3 chloramphenicol O-acetyltransferase CatB3	AMR	core	AMR	PHENICOL	CHLORAMPHENICOL	PARTIALX	70.0	100.0	Klebsiella pneumoniae	HUMB 15117		147	147			clinical	GCA_016136095.1		WP_000186237.1	type B-3 chloramphenicol O-acetyltransferase CatB3				3.10.18	NUCLEOTIDE	2021-09-30.1
Klebsiella pneumoniae		SAMN11081272	clinical sample	PDT000920648.1	210	Homo sapiens	SOXQ01000030.1	Russia	32	2015	472	-	catB3	type B-3 chloramphenicol O-acetyltransferase CatB3	AMR	core	AMR	PHENICOL	CHLORAMPHENICOL	PARTIALX	70.0	100.0	Klebsiella pneumoniae	HUMB 15120		147	147			clinical	GCA_016136315.1		WP_000186237.1	type B-3 chloramphenicol O-acetyltransferase CatB3				3.10.18	NUCLEOTIDE	2021-09-30.1
Klebsiella pneumoniae		SAMN11081259	clinical sample	PDT000920654.1	210	Homo sapiens	SOXL01000014.1	Russia	179696	2015	180136	-	catB3	type B-3 chloramphenicol O-acetyltransferase CatB3	AMR	core	AMR	PHENICOL	CHLORAMPHENICOL	PARTIALX	70.0	100.0	Klebsiella pneumoniae	HUMB 15107		147	147			clinical	GCA_016136435.1		WP_000186237.1	type B-3 chloramphenicol O-acetyltransferase CatB3				3.10.18	NUCLEOTIDE	2021-09-30.1
Klebsiella pneumoniae		SAMN11081228	clinical sample	PDT000920675.1	210	Homo sapiens	SOWP01000020.1	Russia	31	2015	471	-	catB3	type B-3 chloramphenicol O-acetyltransferase CatB3	AMR	core	AMR	PHENICOL	CHLORAMPHENICOL	PARTIALX	70.0	100.0	Klebsiella pneumoniae	HUMB 15076		147	147			clinical	GCA_016136855.1		WP_000186237.1	type B-3 chloramphenicol O-acetyltransferase CatB3				3.10.18	NUCLEOTIDE	2021-09-30.1
Morganella morganii	WP_000186237.1	SAMN16933284	sputum-aspirate	PDT000973547.1	210	Homo sapiens	NZ_CP070550.1	Czech Republic: Praha	4710	2019-05-15	5342	+	catB3	type B-3 chloramphenicol O-acetyltransferase CatB3	AMR	core	AMR	PHENICOL	CHLORAMPHENICOL	EXACTP	100.0	100.0	Morganella morganii	MM50821		210	210	NF000490.1	type B chloramphenicol O-acetyltransferase	clinical	GCA_016939635.1		WP_000186237.1	type B-3 chloramphenicol O-acetyltransferase CatB3				3.11.2	COMBINED	2023-04-17.1
Escherichia coli	WP_000186237.1	SAMN22896652		PDT001174285.1	210	Chroicocephalus novaehollandiae	NZ_JAJHPW010000003.1	Australia: Five Islands	6804	2012	7436	-	catB3	type B-3 chloramphenicol O-acetyltransferase CatB3	AMR	core	AMR	PHENICOL	CHLORAMPHENICOL	EXACTP	100.0	100.0	E.coli and Shigella	1566m1		210	210	NF000490.1	type B chloramphenicol O-acetyltransferase		GCA_020831395.1		WP_000186237.1	type B-3 chloramphenicol O-acetyltransferase CatB3				3.10.42	COMBINED	2022-10-11.2
Klebsiella pneumoniae		SAMN24386561	urine	PDT001215758.1	210	Homo sapiens	NZ_JAJTUZ010000088.1	Kenya	161	2016-03-16	601	-	catB3	type B-3 chloramphenicol O-acetyltransferase CatB3	AMR	core	AMR	PHENICOL	CHLORAMPHENICOL	PARTIALX	70.0	100.0	Klebsiella pneumoniae	K14		147	147			clinical	GCA_021344125.1		WP_000186237.1	type B-3 chloramphenicol O-acetyltransferase CatB3				3.10.42	COMBINED	2022-10-11.2
Klebsiella pneumoniae	WP_058229256.1	SAMN18978541	rectal	PDT001263642.1	210	Homo sapiens	NZ_JAGYRM010000009.1	USA: Tennessee	1	2016-08-26	471	-	catB3	type B-3 chloramphenicol O-acetyltransferase CatB3	AMR	core	AMR	PHENICOL	CHLORAMPHENICOL	PARTIAL_CONTIG_ENDP	70.0	100.0	Klebsiella pneumoniae	OpGen26		157	147			clinical	GCA_022553675.1		WP_000186237.1	type B-3 chloramphenicol O-acetyltransferase CatB3				3.11.2	COMBINED	2023-02-23.1
Enterobacter hormaechei	WP_223232922.1	SAMN22503376	blood	PDT001274998.2	210	Homo sapiens	NZ_JAJGZW010000012.1	Spain: Asturias	1	2019-06-28	513	-	catB3	type B-3 chloramphenicol O-acetyltransferase CatB3	AMR	core	AMR	PHENICOL	CHLORAMPHENICOL	PARTIAL_CONTIG_ENDP	70.0	100.0	Enterobacter hormaechei	HUCA_Bac_116		171	147			clinical	GCA_022685505.1		WP_000186237.1	type B-3 chloramphenicol O-acetyltransferase CatB3				3.11.2	COMBINED	2023-02-23.1
Enterobacter hormaechei	WP_223232922.1	SAMN22503364	blood	PDT001275009.2	210	Homo sapiens	NZ_JAJHAI010000005.1	Spain: Asturias	1	2016-12-16	514	-	catB3	type B-3 chloramphenicol O-acetyltransferase CatB3	AMR	core	AMR	PHENICOL	CHLORAMPHENICOL	PARTIAL_CONTIG_ENDP	70.0	100.0	Enterobacter hormaechei	HUCA_Bac_104		171	147			clinical	GCA_022685725.1		WP_000186237.1	type B-3 chloramphenicol O-acetyltransferase CatB3				3.11.2	COMBINED	2023-02-23.1
Escherichia coli	WP_227662245.1	SAMN28088474	Screening	PDT001310748.1	210	Homo sapiens	NZ_JAMBZW010000008.1	United Kingdom: London	1	2015	505	-	catB3	type B-3 chloramphenicol O-acetyltransferase CatB3	AMR	core	AMR	PHENICOL	CHLORAMPHENICOL	PARTIAL_CONTIG_ENDP	70.0	100.0	E.coli and Shigella	Eco_716		168	147			clinical	GCA_023478145.1		WP_000186237.1	type B-3 chloramphenicol O-acetyltransferase CatB3				3.11.14	COMBINED	2023-04-17.1
Vibrio cholerae	WP_000186237.1	SAMN28767355	raw shrimp	PDT001400789.1	210		NZ_JANFSR010000003.1	Thailand	129017	2016	129649	+	catB3	type B-3 chloramphenicol O-acetyltransferase CatB3	AMR	core	AMR	PHENICOL	CHLORAMPHENICOL	EXACTP	100.0	100.0	Vibrio cholerae	ISF-208-8		210	210	NF000490.1	type B chloramphenicol O-acetyltransferase	environmental/other	GCA_024745515.1		WP_000186237.1	type B-3 chloramphenicol O-acetyltransferase CatB3	0.906542	97	107	3.10.36	COMBINED	2022-08-09.1
Vibrio cholerae	WP_000186237.1	SAMN28767352	raw shrimp	PDT001400790.1	210		NZ_JANFSU010000003.1	Thailand	129017	2016	129649	+	catB3	type B-3 chloramphenicol O-acetyltransferase CatB3	AMR	core	AMR	PHENICOL	CHLORAMPHENICOL	EXACTP	100.0	100.0	Vibrio cholerae	ISF-208-1		210	210	NF000490.1	type B chloramphenicol O-acetyltransferase	environmental/other	GCA_024745555.1		WP_000186237.1	type B-3 chloramphenicol O-acetyltransferase CatB3	1.17188	75	64	3.10.36	COMBINED	2022-08-09.1
Vibrio cholerae	WP_000186237.1	SAMN28767354	raw shrimp	PDT001400792.1	210		NZ_JANFSS010000003.1	Thailand	129017	2016	129649	+	catB3	type B-3 chloramphenicol O-acetyltransferase CatB3	AMR	core	AMR	PHENICOL	CHLORAMPHENICOL	EXACTP	100.0	100.0	Vibrio cholerae	ISF-208-5		210	210	NF000490.1	type B chloramphenicol O-acetyltransferase	environmental/other	GCA_024745585.1		WP_000186237.1	type B-3 chloramphenicol O-acetyltransferase CatB3	1.15116	99	86	3.10.36	COMBINED	2022-08-09.1
Escherichia coli		SAMN27404374	urine	PDT001406317.1	210	Homo sapiens	JAMJMG010000001.1	USA: St. Louis	2128157	2017-12-05	2128597	+	catB3	type B-3 chloramphenicol O-acetyltransferase CatB3	AMR	core	AMR	PHENICOL	CHLORAMPHENICOL	PARTIALX	70.0	100.0	E.coli and Shigella	GD02948_ECOL_HY_65		147	147			clinical	GCA_024767715.1		WP_000186237.1	type B-3 chloramphenicol O-acetyltransferase CatB3				3.10.36	NUCLEOTIDE	2022-08-09.1
Escherichia coli	WP_000186236.1	SAMN32807619	water	PDT001706722.1	210		NZ_JAQMVZ010000011.1	Greece	1	2019-12-16	440	-	catB3	type B-3 chloramphenicol O-acetyltransferase CatB3	AMR	core	AMR	PHENICOL	CHLORAMPHENICOL	PARTIAL_CONTIG_ENDP	70.0	100.0	E.coli and Shigella	EVROSMD8		147	147			environmental/other	GCA_029871695.1		WP_000186237.1	type B-3 chloramphenicol O-acetyltransferase CatB3				3.11.2	COMBINED	2023-04-17.1
Escherichia coli	WP_000186236.1	SAMN32807614	water	PDT001706727.1	210		NZ_JAQMWE010000012.1	Greece	1	2019-02-19	440	-	catB3	type B-3 chloramphenicol O-acetyltransferase CatB3	AMR	core	AMR	PHENICOL	CHLORAMPHENICOL	PARTIAL_CONTIG_ENDP	70.0	100.0	E.coli and Shigella	EVROSDW3		147	147			environmental/other	GCA_029871795.1		WP_000186237.1	type B-3 chloramphenicol O-acetyltransferase CatB3				3.11.2	COMBINED	2023-04-17.1
Escherichia coli	WP_000186236.1	SAMN32807610	water	PDT001706732.1	210		NZ_JAQMWI010000015.1	Greece	1	2019-09-23	440	-	catB3	type B-3 chloramphenicol O-acetyltransferase CatB3	AMR	core	AMR	PHENICOL	CHLORAMPHENICOL	PARTIAL_CONTIG_ENDP	70.0	100.0	E.coli and Shigella	A25_7		147	147			environmental/other	GCA_029871895.1		WP_000186237.1	type B-3 chloramphenicol O-acetyltransferase CatB3				3.11.2	COMBINED	2023-04-17.1
Klebsiella quasipneumoniae	WP_032440468.1	SAMN34101093	Blood culture	PDT001773002.1	210	Homo sapiens	NZ_JARUPI010000004.1	Nigeria	1	2016-10-08	460	-	catB3	type B-3 chloramphenicol O-acetyltransferase CatB3	AMR	core	AMR	PHENICOL	CHLORAMPHENICOL	PARTIAL_CONTIG_ENDP	70.0	100.0	Klebsiella pneumoniae	G_4593		153	147			clinical	GCA_030237185.1		WP_000186237.1	type B-3 chloramphenicol O-acetyltransferase CatB3				3.11.14	COMBINED	2023-04-17.1
Escherichia coli		SAMN02801904	blood from patient with bacteremia	PDT000042578.1	210	Homo sapiens	NZ_JSPF01000010.1	USA: Pacific Northwest	2565	2009	3005	+	catB3	type B-3 chloramphenicol O-acetyltransferase CatB3	AMR	core	AMR	PHENICOL	CHLORAMPHENICOL	PARTIALX	70.0	100.0	E.coli and Shigella	blood-90543		147	147			clinical	GCA_000779365.1		WP_000186237.1	type B-3 chloramphenicol O-acetyltransferase CatB3	1.47778	133	90	3.11.2	COMBINED	2023-04-17.1
Escherichia coli		SAMN02801843	blood from patient with bacteremia	PDT000042711.1	210	Homo sapiens	NZ_JSRO01000011.1	USA: WA	2565	2009	3005	+	catB3	type B-3 chloramphenicol O-acetyltransferase CatB3	AMR	core	AMR	PHENICOL	CHLORAMPHENICOL	PARTIALX	70.0	100.0	E.coli and Shigella	blood-09-0428		147	147			clinical	GCA_000782195.1		WP_000186237.1	type B-3 chloramphenicol O-acetyltransferase CatB3	2.37647	202	85	3.11.2	COMBINED	2023-04-17.1
Klebsiella pneumoniae		SAMN03280352		PDT000068057.1	210	Homo sapiens	NZ_KQ089010.1	USA	1840	2014	2280	+	catB3	type B-3 chloramphenicol O-acetyltransferase CatB3	AMR	core	AMR	PHENICOL	CHLORAMPHENICOL	PARTIALX	70.0	100.0	Klebsiella pneumoniae	CHS211		147	147			clinical	GCA_001032935.1		WP_000186237.1	type B-3 chloramphenicol O-acetyltransferase CatB3	1.5	3	2	3.10.42	COMBINED	2022-10-11.2
Klebsiella pneumoniae		SAMN03280316		PDT000076917.1	210	Homo sapiens	NZ_KQ236853.1	USA	2067270	2014	2067710	-	catB3	type B-3 chloramphenicol O-acetyltransferase CatB3	AMR	core	AMR	PHENICOL	CHLORAMPHENICOL	PARTIALX	70.0	100.0	Klebsiella pneumoniae	CHS175		147	147			clinical	GCA_001185865.1		WP_000186237.1	type B-3 chloramphenicol O-acetyltransferase CatB3	1.05172	61	58	3.10.42	COMBINED	2022-10-11.2
Klebsiella pneumoniae subsp. pneumoniae		SAMN04011434		PDT000088821.2	210	Homo sapiens	NZ_LJDZ02000017.1	South Africa: Durban	129		569	-	catB3	type B-3 chloramphenicol O-acetyltransferase CatB3	AMR	core	AMR	PHENICOL	CHLORAMPHENICOL	PARTIALX	70.0	100.0	Klebsiella pneumoniae	ST2016:951362657		147	147			clinical	GCA_001316895.2		WP_000186237.1	type B-3 chloramphenicol O-acetyltransferase CatB3	0.428571	21	49	3.11.2	COMBINED	2023-02-23.1
Escherichia coli		SAMN04381854		PDT000102177.1	210	Homo sapiens	NZ_CP013833.1	USA: Minneapolis	70096	2008	70536	+	catB3	type B-3 chloramphenicol O-acetyltransferase CatB3	AMR	core	AMR	PHENICOL	CHLORAMPHENICOL	PARTIALX	70.0	100.0	E.coli and Shigella	JJ2434		147	147			clinical	GCA_001513635.1		WP_000186237.1	type B-3 chloramphenicol O-acetyltransferase CatB3				3.11.2	COMBINED	2022-12-19.1
Escherichia coli	WP_223169528.1	SAMN03922964	bodily fluid	PDT000102997.1	210	Homo sapiens	NZ_LQTK01000010.1	USA	1	2005	519	-	catB3	type B-3 chloramphenicol O-acetyltransferase CatB3	AMR	core	AMR	PHENICOL	CHLORAMPHENICOL	PARTIAL_CONTIG_ENDP	70.0	100.0	E.coli and Shigella	GN02380		173	147			clinical	GCA_001519575.1		WP_000186237.1	type B-3 chloramphenicol O-acetyltransferase CatB3	2.11728	343	162	3.11.14	COMBINED	2023-04-17.1
Escherichia coli	WP_000186237.1	SAMN04002609	stool	PDT000123272.1	210	Homo sapiens	NZ_LOCT01000044.1	Netherlands	29214	2013-07	29846	+	catB3	type B-3 chloramphenicol O-acetyltransferase CatB3	AMR	core	AMR	PHENICOL	CHLORAMPHENICOL	EXACTP	100.0	100.0	E.coli and Shigella	STEC 329		210	210	NF000490.1	type B chloramphenicol O-acetyltransferase	clinical	GCA_001606775.1		WP_000186237.1	type B-3 chloramphenicol O-acetyltransferase CatB3				3.11.14	COMBINED	2023-04-17.1
Klebsiella pneumoniae		SAMN04521906		PDT000210742.1	210	Homo sapiens	NZ_NGTD01000001.1	USA: Massachusetts, Boston	2242264	2015	2242704	-	catB3	type B-3 chloramphenicol O-acetyltransferase CatB3	AMR	core	AMR	PHENICOL	CHLORAMPHENICOL	PARTIALX	70.0	100.0	Klebsiella pneumoniae	MGH157		147	147			clinical	GCA_002152525.1		WP_000186237.1	type B-3 chloramphenicol O-acetyltransferase CatB3		2		3.10.42	COMBINED	2022-10-11.2
Escherichia coli		SAMN06909152		PDT000215972.3	210	Homo sapiens	NZ_CP028587.1	China: Sichuan, Chengdu	61517	2015-08	61957	-	catB3	type B-3 chloramphenicol O-acetyltransferase CatB3	AMR	core	AMR	PHENICOL	CHLORAMPHENICOL	PARTIALX	70.0	100.0	E.coli and Shigella	WCHEC4533		147	147			clinical	GCA_002164645.3		WP_000186237.1	type B-3 chloramphenicol O-acetyltransferase CatB3	2.5642	659	257	3.11.14	COMBINED	2023-04-17.1
Escherichia coli		SAMN06909172		PDT000215984.2	210	Homo sapiens	NZ_CP032425.1	China: Sichuan	13755	2016-06	14195	-	catB3	type B-3 chloramphenicol O-acetyltransferase CatB3	AMR	core	AMR	PHENICOL	CHLORAMPHENICOL	PARTIALX	70.0	100.0	E.coli and Shigella	SCEC020001		147	147			clinical	GCA_002165115.2		WP_000186237.1	type B-3 chloramphenicol O-acetyltransferase CatB3	2.02083	679	336	3.11.14	COMBINED	2023-04-17.1
Klebsiella pneumoniae		SAMN05960945	blood	PDT000217821.1	210	Homo sapiens	NFWS01000014.1	Nigeria	1822	2016-08-04	2262	+	catB3	type B-3 chloramphenicol O-acetyltransferase CatB3	AMR	core	AMR	PHENICOL	CHLORAMPHENICOL	PARTIALX	70.0	100.0	Klebsiella pneumoniae	G4747		147	147			clinical	GCA_002187065.1		WP_000186237.1	type B-3 chloramphenicol O-acetyltransferase CatB3	0.732143	82	112	3.11.17	NUCLEOTIDE	2023-07-13.2
Escherichia coli	WP_223169528.1	SAMN07450659	urine	PDT000233309.1	210	Homo sapiens	NZ_NQDM01000014.1	Thailand: Bangkok	1822	2016-06-29	2340	+	catB3	type B-3 chloramphenicol O-acetyltransferase CatB3	AMR	core	AMR	PHENICOL	CHLORAMPHENICOL	PARTIAL_CONTIG_ENDP	70.0	100.0	E.coli and Shigella	ECPUTH02		173	147			clinical	GCA_002248255.1		WP_000186237.1	type B-3 chloramphenicol O-acetyltransferase CatB3	0.70303	116	165	3.11.14	COMBINED	2023-04-17.1
Escherichia coli		SAMN08380955	cabbage	PDT000283178.1	210		NZ_PPHL01000065.1	Brazil: Piedade	1894	2016	2334	+	catB3	type B-3 chloramphenicol O-acetyltransferase CatB3	AMR	core	AMR	PHENICOL	CHLORAMPHENICOL	PARTIALX	70.0	100.0	E.coli and Shigella	REP237		147	147			environmental/other	GCA_002901285.1		WP_000186237.1	type B-3 chloramphenicol O-acetyltransferase CatB3				3.11.14	COMBINED	2023-04-17.1
Klebsiella pneumoniae		SAMN08380939	Arugula	PDT000283195.1	210		PPHO01000009.1	Brazil: Vargem Grande Paulista	1803	2016	2243	+	catB3	type B-3 chloramphenicol O-acetyltransferase CatB3	AMR	core	AMR	PHENICOL	CHLORAMPHENICOL	PARTIALX	70.0	100.0	Klebsiella pneumoniae	RUC232		147	147			environmental/other	GCA_002901335.1		WP_000186237.1	type B-3 chloramphenicol O-acetyltransferase CatB3				3.11.14	NUCLEOTIDE	2023-04-17.1
Klebsiella pneumoniae subsp. pneumoniae		SAMN08513458	urine	PDT000288734.2	210	Homo sapiens	NZ_PTFK02000011.1	USA: Ohio	462	2012	902	-	catB3	type B-3 chloramphenicol O-acetyltransferase CatB3	AMR	core	AMR	PHENICOL	CHLORAMPHENICOL	PARTIALX	70.0	100.0	Klebsiella pneumoniae	CRK0349		147	147			clinical	GCA_002935125.2		WP_000186237.1	type B-3 chloramphenicol O-acetyltransferase CatB3	4.55328	1111	244	3.10.40	COMBINED	2022-08-09.1
Klebsiella pneumoniae		SAMN04014907		PDT000290062.1	210		NZ_CP026751.1		105226		105666	+	catB3	type B-3 chloramphenicol O-acetyltransferase CatB3	AMR	core	AMR	PHENICOL	CHLORAMPHENICOL	PARTIALX	70.0	100.0	Klebsiella pneumoniae	AR_0066		147	147			clinical	GCA_002948565.1		WP_000186237.1	type B-3 chloramphenicol O-acetyltransferase CatB3	1.06087	122	115	3.10.42	COMBINED	2022-10-11.2
Klebsiella pneumoniae		SAMN09469774	Rectum	PDT000371012.1	210	Homo sapiens	NZ_QMCA01000036.1	South Africa: Durban	129	2017-05	569	-	catB3	type B-3 chloramphenicol O-acetyltransferase CatB3	AMR	core	AMR	PHENICOL	CHLORAMPHENICOL	PARTIALX	70.0	100.0	Klebsiella pneumoniae	KZ00361153		147	147			clinical	GCA_003432695.1		WP_000186237.1	type B-3 chloramphenicol O-acetyltransferase CatB3	0.271429	38	140	3.10.36	COMBINED	2022-08-09.1
Escherichia coli	WP_000186237.1	SAMN10531954	stool	PDT000460400.1	210	Homosapiens	NZ_CP034401.1	Thailand: Chiang Mai	70679	2014-09	71311	-	catB3	type B-3 chloramphenicol O-acetyltransferase CatB3	AMR	core	AMR	PHENICOL	CHLORAMPHENICOL	EXACTP	100.0	100.0	E.coli and Shigella	CRE10		210	210	NF000490.1	type B chloramphenicol O-acetyltransferase	clinical	GCA_004135815.1		WP_000186237.1	type B-3 chloramphenicol O-acetyltransferase CatB3				3.11.14	COMBINED	2023-04-17.1
Citrobacter werkmanii	WP_226457897.1	SAMN10847453	patient	PDT000460571.1	210	Homo sapiens	NZ_SEJH01000014.1	France	165	2017	699	+	catB3	type B-3 chloramphenicol O-acetyltransferase CatB3	AMR	core	AMR	PHENICOL	CHLORAMPHENICOL	PARTIAL_CONTIG_ENDP	70.0	100.0	Citrobacter freundii	ICR003007		178	147			clinical	GCA_004146135.1		WP_000186237.1	type B-3 chloramphenicol O-acetyltransferase CatB3				3.11.2	COMBINED	2023-02-23.1
Escherichia coli O25b:H4		SAMN10839635	blood	PDT000508887.1	210	Homo sapiens	SEVI01000001.1	Sweden	9294	2012	9734	-	catB3	type B-3 chloramphenicol O-acetyltransferase CatB3	AMR	core	AMR	PHENICOL	CHLORAMPHENICOL	PARTIALX	70.0	100.0	E.coli and Shigella	B1194-PB_2012		147	147			clinical	GCA_005670845.1		WP_000186237.1	type B-3 chloramphenicol O-acetyltransferase CatB3				3.11.14	NUCLEOTIDE	2023-04-17.1
Escherichia coli O25b:H4		SAMN10839630	feces	PDT000508890.1	210	Homo sapiens	NZ_SEVN01000002.1	Sweden	200928	2013	201368	+	catB3	type B-3 chloramphenicol O-acetyltransferase CatB3	AMR	core	AMR	PHENICOL	CHLORAMPHENICOL	PARTIALX	70.0	100.0	E.coli and Shigella	C0134-PB_2013		147	147			clinical	GCA_005670915.1		WP_000186237.1	type B-3 chloramphenicol O-acetyltransferase CatB3				3.11.14	COMBINED	2023-04-17.1
Escherichia coli		SAMN11233059	clinical sample	PDT000520742.1	210	Homo sapiens	SPXE01000013.1	Russia	32	2012	472	-	catB3	type B-3 chloramphenicol O-acetyltransferase CatB3	AMR	core	AMR	PHENICOL	CHLORAMPHENICOL	PARTIALX	70.0	100.0	E.coli and Shigella	RUSPBB277		147	147			clinical	GCA_006230835.1		WP_000186237.1	type B-3 chloramphenicol O-acetyltransferase CatB3				3.11.14	NUCLEOTIDE	2023-04-17.1
Escherichia coli		SAMN11232812	clinical sample	PDT000520956.1	210	Homo sapiens	SQJL01000021.1	Latvia	32	2012	472	-	catB3	type B-3 chloramphenicol O-acetyltransferase CatB3	AMR	core	AMR	PHENICOL	CHLORAMPHENICOL	PARTIALX	70.0	100.0	E.coli and Shigella	LVEASB49		147	147			clinical	GCA_006235645.1		WP_000186237.1	type B-3 chloramphenicol O-acetyltransferase CatB3				3.11.14	NUCLEOTIDE	2023-04-17.1
Escherichia coli		SAMN11232867	clinical sample	PDT000521001.1	210	Homo sapiens	SQHK01000003.1	Latvia	1738	2012	2178	+	catB3	type B-3 chloramphenicol O-acetyltransferase CatB3	AMR	core	AMR	PHENICOL	CHLORAMPHENICOL	PARTIALX	70.0	100.0	E.coli and Shigella	LVSTRB130		147	147			clinical	GCA_006236485.1		WP_000186237.1	type B-3 chloramphenicol O-acetyltransferase CatB3				3.11.14	NUCLEOTIDE	2023-04-17.1
Escherichia coli	WP_058229256.1	SAMN11232794	clinical sample	PDT000521022.1	210	Homo sapiens	NZ_SQKD01000007.1	Latvia	1775	2012	2245	+	catB3	type B-3 chloramphenicol O-acetyltransferase CatB3	AMR	core	AMR	PHENICOL	CHLORAMPHENICOL	PARTIAL_CONTIG_ENDP	70.0	100.0	E.coli and Shigella	LVEASB18		157	147			clinical	GCA_006236935.1		WP_000186237.1	type B-3 chloramphenicol O-acetyltransferase CatB3				3.11.14	COMBINED	2023-04-17.1
Escherichia coli		SAMN11232793	clinical sample	PDT000521023.1	210	Homo sapiens	SQKE01000004.1	Latvia	1775	2012	2215	+	catB3	type B-3 chloramphenicol O-acetyltransferase CatB3	AMR	core	AMR	PHENICOL	CHLORAMPHENICOL	PARTIALX	70.0	100.0	E.coli and Shigella	LVEASB15		147	147			clinical	GCA_006236965.1		WP_000186237.1	type B-3 chloramphenicol O-acetyltransferase CatB3				3.11.14	NUCLEOTIDE	2023-04-17.1
Escherichia coli		SAMN10620122	urine	PDT000543112.1	210	Homo sapiens	NZ_CM017161.1	USA: Rochester, NY	50450	2017	50890	-	catB3	type B-3 chloramphenicol O-acetyltransferase CatB3	AMR	core	AMR	PHENICOL	CHLORAMPHENICOL	PARTIALX	70.0	100.0	E.coli and Shigella	URMC_49		147	147			clinical	GCA_004567565.1		WP_000186237.1	type B-3 chloramphenicol O-acetyltransferase CatB3				3.11.14	COMBINED	2023-04-17.1
Escherichia coli		SAMN10620152	sepsis	PDT000543143.1	210	Homo sapiens	NZ_CM017140.1	USA: Rochester, NY	51807	2018	52247	-	catB3	type B-3 chloramphenicol O-acetyltransferase CatB3	AMR	core	AMR	PHENICOL	CHLORAMPHENICOL	PARTIALX	70.0	100.0	E.coli and Shigella	URMC_81		147	147			clinical	GCA_004566555.1		WP_000186237.1	type B-3 chloramphenicol O-acetyltransferase CatB3				3.11.14	COMBINED	2023-04-17.1
Klebsiella michiganensis	WP_000186237.1	SAMN07411959	sputum	PDT000671648.1	210	Homo sapiens	NZ_CP024641.1	China: Fujian Province	37847	2014-11-07	38479	+	catB3	type B-3 chloramphenicol O-acetyltransferase CatB3	AMR	core	AMR	PHENICOL	CHLORAMPHENICOL	EXACTP	100.0	100.0	Klebsiella oxytoca	F107		210	210	NF000490.1	type B chloramphenicol O-acetyltransferase	clinical	GCA_009930855.1		WP_000186237.1	type B-3 chloramphenicol O-acetyltransferase CatB3				3.10.42	COMBINED	2022-10-11.2
Klebsiella pneumoniae		SAMN10928524	rectal swab	PDT000718746.1	210	Homo sapiens	NZ_SGYG01000001.1	South Korea: Seoul	1275745	2013-07	1276185	-	catB3	type B-3 chloramphenicol O-acetyltransferase CatB3	AMR	core	AMR	PHENICOL	CHLORAMPHENICOL	PARTIALX	70.0	100.0	Klebsiella pneumoniae	KPN638		147	147			clinical	GCA_012027275.1		WP_000186237.1	type B-3 chloramphenicol O-acetyltransferase CatB3				3.10.42	COMBINED	2022-10-11.2
Escherichia coli	WP_000186237.1	SAMN14694457	fecal sample	PDT000735008.1	210	chicken	NZ_JABEZJ010000003.1	China:Guangzhou	1872	2018-04	2504	+	catB3	type B-3 chloramphenicol O-acetyltransferase CatB3	AMR	core	AMR	PHENICOL	CHLORAMPHENICOL	EXACTP	100.0	100.0	E.coli and Shigella	GZB8C20M		210	210	NF000490.1	type B chloramphenicol O-acetyltransferase		GCA_013073365.1		WP_000186237.1	type B-3 chloramphenicol O-acetyltransferase CatB3				3.11.14	COMBINED	2023-04-17.1
Escherichia coli		SAMN14847428	urine	PDT000742261.1	210	Homo sapiens	NZ_JABFYO010000183.1		1872	2016-03-13	2312	+	catB3	type B-3 chloramphenicol O-acetyltransferase CatB3	AMR	core	AMR	PHENICOL	CHLORAMPHENICOL	PARTIALX	70.0	100.0	E.coli and Shigella	MCE18		147	147			clinical	GCA_013131595.1		WP_000186237.1	type B-3 chloramphenicol O-acetyltransferase CatB3				3.11.14	COMBINED	2023-04-17.1
Klebsiella pneumoniae		SAMEA6829114	Hospital patient	PDT000764775.1	210	Homo sapiens	NZ_CAESWY010000003.1	Portugal	145910	2008	146350	-	catB3	type B-3 chloramphenicol O-acetyltransferase CatB3	AMR	core	AMR	PHENICOL	CHLORAMPHENICOL	PARTIALX	70.0	100.0	Klebsiella pneumoniae			147	147			clinical	GCA_903171865.1		WP_000186237.1	type B-3 chloramphenicol O-acetyltransferase CatB3				3.10.42	COMBINED	2022-10-11.2
Escherichia coli		SAMN13155544	Clinical sample: urine	PDT000769711.2	210	Homo sapiens	NZ_JABWHZ010000009.1	India: North	4694	2003/2009	5134	-	catB3	type B-3 chloramphenicol O-acetyltransferase CatB3	AMR	core	AMR	PHENICOL	CHLORAMPHENICOL	PARTIALX	70.0	100.0	E.coli and Shigella	MS6204		147	147			clinical	GCA_013363395.1		WP_000186237.1	type B-3 chloramphenicol O-acetyltransferase CatB3				3.11.14	COMBINED	2023-04-17.1
Morganella morganii	WP_000186237.1	SAMN15828147	urine	PDT000822812.1	210	Homo sapiens	NZ_JACOMG010000006.1	China: Guangzhou	900	2011	1532	-	catB3	type B-3 chloramphenicol O-acetyltransferase CatB3	AMR	core	AMR	PHENICOL	CHLORAMPHENICOL	EXACTP	100.0	100.0	Morganella morganii	szy_m22		210	210	NF000490.1	type B chloramphenicol O-acetyltransferase	clinical	GCA_014284045.1		WP_000186237.1	type B-3 chloramphenicol O-acetyltransferase CatB3	1.03448	300	290	3.11.14	COMBINED	2023-04-17.1
Klebsiella pneumoniae		SAMEA3357408	rectal swab	PDT000879117.1	210	Homo sapiens	NZ_LR890343.1	Australia	299296	2014-03	299703	+	catB3	type B-3 chloramphenicol O-acetyltransferase CatB3	AMR	core	AMR	PHENICOL	CHLORAMPHENICOL	PARTIALX	64.76	100.0	Klebsiella pneumoniae	KSB2_2B		136	136			clinical	GCA_904863295.1		WP_000186237.1	type B-3 chloramphenicol O-acetyltransferase CatB3	0.964912	110	114	3.11.14	COMBINED	2023-04-17.1
Klebsiella pneumoniae		SAMN11081267	clinical sample	PDT000920636.1	210	Homo sapiens	SOYC01000001.1	Russia	1775	2015	2215	+	catB3	type B-3 chloramphenicol O-acetyltransferase CatB3	AMR	core	AMR	PHENICOL	CHLORAMPHENICOL	PARTIALX	70.0	100.0	Klebsiella pneumoniae	HUMB 15115		147	147			clinical	GCA_016136065.1		WP_000186237.1	type B-3 chloramphenicol O-acetyltransferase CatB3				3.10.18	NUCLEOTIDE	2021-09-30.1
Klebsiella pneumoniae		SAMN11081278	clinical sample	PDT000920644.1	210	Homo sapiens	SOXW01000004.1	Russia	1127	2015	1567	+	catB3	type B-3 chloramphenicol O-acetyltransferase CatB3	AMR	core	AMR	PHENICOL	CHLORAMPHENICOL	PARTIALX	70.0	100.0	Klebsiella pneumoniae	HUMB 15126		147	147			clinical	GCA_016136225.1		WP_000186237.1	type B-3 chloramphenicol O-acetyltransferase CatB3				3.10.18	NUCLEOTIDE	2021-09-30.1
Klebsiella pneumoniae		SAMN11081276	clinical sample	PDT000920647.1	210	Homo sapiens	SOXU01000022.1	Russia	1349	2015	1789	+	catB3	type B-3 chloramphenicol O-acetyltransferase CatB3	AMR	core	AMR	PHENICOL	CHLORAMPHENICOL	PARTIALX	70.0	100.0	Klebsiella pneumoniae	HUMB 15124		147	147			clinical	GCA_016136285.1		WP_000186237.1	type B-3 chloramphenicol O-acetyltransferase CatB3				3.10.18	NUCLEOTIDE	2021-09-30.1
Klebsiella pneumoniae		SAMN11081274	clinical sample	PDT000920649.1	210	Homo sapiens	SOXS01000011.1	Russia	31	2015	471	-	catB3	type B-3 chloramphenicol O-acetyltransferase CatB3	AMR	core	AMR	PHENICOL	CHLORAMPHENICOL	PARTIALX	70.0	100.0	Klebsiella pneumoniae	HUMB 15122		147	147			clinical	GCA_016136335.1		WP_000186237.1	type B-3 chloramphenicol O-acetyltransferase CatB3				3.10.18	NUCLEOTIDE	2021-09-30.1
Klebsiella pneumoniae		SAMN11081261	clinical sample	PDT000920653.1	210	Homo sapiens	SOXN01000005.1	Russia	1775	2015	2215	+	catB3	type B-3 chloramphenicol O-acetyltransferase CatB3	AMR	core	AMR	PHENICOL	CHLORAMPHENICOL	PARTIALX	70.0	100.0	Klebsiella pneumoniae	HUMB 15109		147	147			clinical	GCA_016136415.1		WP_000186237.1	type B-3 chloramphenicol O-acetyltransferase CatB3				3.10.18	NUCLEOTIDE	2021-09-30.1
Klebsiella pneumoniae		SAMN11081257	clinical sample	PDT000920657.1	210	Homo sapiens	SOXJ01000003.1	Russia	1774	2015	2214	+	catB3	type B-3 chloramphenicol O-acetyltransferase CatB3	AMR	core	AMR	PHENICOL	CHLORAMPHENICOL	PARTIALX	70.0	100.0	Klebsiella pneumoniae	HUMB 15105		147	147			clinical	GCA_016136495.1		WP_000186237.1	type B-3 chloramphenicol O-acetyltransferase CatB3				3.10.18	NUCLEOTIDE	2021-09-30.1
Klebsiella pneumoniae		SAMN11081249	clinical sample	PDT000920663.1	210	Homo sapiens	SOXD01000018.1	Russia	1775	2015	2215	+	catB3	type B-3 chloramphenicol O-acetyltransferase CatB3	AMR	core	AMR	PHENICOL	CHLORAMPHENICOL	PARTIALX	70.0	100.0	Klebsiella pneumoniae	HUMB 15097		147	147			clinical	GCA_016136615.1		WP_000186237.1	type B-3 chloramphenicol O-acetyltransferase CatB3				3.10.18	NUCLEOTIDE	2021-09-30.1
Klebsiella pneumoniae		SAMN11081229	clinical sample	PDT000920676.1	210	Homo sapiens	SOWQ01000004.1	Russia	1775	2015	2215	+	catB3	type B-3 chloramphenicol O-acetyltransferase CatB3	AMR	core	AMR	PHENICOL	CHLORAMPHENICOL	PARTIALX	70.0	100.0	Klebsiella pneumoniae	HUMB 15077		147	147			clinical	GCA_016136865.1		WP_000186237.1	type B-3 chloramphenicol O-acetyltransferase CatB3				3.10.18	NUCLEOTIDE	2021-09-30.1
Klebsiella pneumoniae		SAMN11081226	clinical sample	PDT000920696.1	210	Homo sapiens	SOVW01000012.1	Russia	1775	2015	2215	+	catB3	type B-3 chloramphenicol O-acetyltransferase CatB3	AMR	core	AMR	PHENICOL	CHLORAMPHENICOL	PARTIALX	70.0	100.0	Klebsiella pneumoniae	HUMB 15073		147	147			clinical	GCA_016137265.1		WP_000186237.1	type B-3 chloramphenicol O-acetyltransferase CatB3				3.10.18	NUCLEOTIDE	2021-09-30.1
Klebsiella pneumoniae		SAMN11081213	clinical sample	PDT000920700.1	210	Homo sapiens	SOVQ01000003.1	Poland	1775	2015	2215	+	catB3	type B-3 chloramphenicol O-acetyltransferase CatB3	AMR	core	AMR	PHENICOL	CHLORAMPHENICOL	PARTIALX	70.0	100.0	Klebsiella pneumoniae	HUMB 14946		147	147			clinical	GCA_016137355.1		WP_000186237.1	type B-3 chloramphenicol O-acetyltransferase CatB3				3.10.18	NUCLEOTIDE	2021-09-30.1
Klebsiella pneumoniae		SAMN11081203	clinical sample	PDT000920713.1	210	Homo sapiens	SOVF01000004.1	Poland	1773	2015	2213	+	catB3	type B-3 chloramphenicol O-acetyltransferase CatB3	AMR	core	AMR	PHENICOL	CHLORAMPHENICOL	PARTIALX	70.0	100.0	Klebsiella pneumoniae	HUMB 14924		147	147			clinical	GCA_016137605.1		WP_000186237.1	type B-3 chloramphenicol O-acetyltransferase CatB3				3.10.18	NUCLEOTIDE	2021-09-30.1
Klebsiella pneumoniae		SAMN11081196	clinical sample	PDT000920721.1	210	Homo sapiens	SOUX01000004.1	Poland	1738	2015	2367	+	catB3	type B-3 chloramphenicol O-acetyltransferase CatB3	AMR	core	AMR	PHENICOL	CHLORAMPHENICOL	EXACTX	100.0	100.0	Klebsiella pneumoniae	HUMB 14909		210	210			clinical	GCA_016137765.1		WP_000186237.1	type B-3 chloramphenicol O-acetyltransferase CatB3				3.10.18	NUCLEOTIDE	2021-09-30.1
Klebsiella pneumoniae		SAMN11081292	clinical sample	PDT000920761.1	210	Homo sapiens	SOTK01000005.1	Estonia	1774	2015	2214	+	catB3	type B-3 chloramphenicol O-acetyltransferase CatB3	AMR	core	AMR	PHENICOL	CHLORAMPHENICOL	PARTIALX	70.0	100.0	Klebsiella pneumoniae	HUMB 15497		147	147			clinical	GCA_016138575.1		WP_000186237.1	type B-3 chloramphenicol O-acetyltransferase CatB3				3.10.18	NUCLEOTIDE	2021-09-30.1
Klebsiella pneumoniae		SAMN11081132	clinical sample	PDT000920768.1	210	Homo sapiens	SOTD01000017.1	Estonia	1738	2015	2367	+	catB3	type B-3 chloramphenicol O-acetyltransferase CatB3	AMR	core	AMR	PHENICOL	CHLORAMPHENICOL	EXACTX	100.0	100.0	Klebsiella pneumoniae	HUMB 14146		210	210			clinical	GCA_016138715.1		WP_000186237.1	type B-3 chloramphenicol O-acetyltransferase CatB3				3.10.18	NUCLEOTIDE	2021-09-30.1
Klebsiella pneumoniae subsp. pneumoniae		SAMN20115188	Endotracheal aspirate	PDT001095943.2	210	Homo sapiens	NZ_CP079599.1	India	1270860	2018	1271300	-	catB3	type B-3 chloramphenicol O-acetyltransferase CatB3	AMR	core	AMR	PHENICOL	CHLORAMPHENICOL	PARTIALX	70.0	100.0	Klebsiella pneumoniae	WRC10_CMC309MC		147	147			clinical	GCA_019317005.1		WP_000186237.1	type B-3 chloramphenicol O-acetyltransferase CatB3				3.10.42	COMBINED	2022-10-11.2
Pseudomonas aeruginosa	WP_000186237.1	SAMN13497036	tracheal secretion	PDT001099839.1	210	Homo sapiens	NZ_WTXR01000014.1	Brazil:Recife	148	2016-06-03	780	-	catB3	type B-3 chloramphenicol O-acetyltransferase CatB3	AMR	core	AMR	PHENICOL	CHLORAMPHENICOL	EXACTP	100.0	100.0	Pseudomonas aeruginosa	JM03		210	210	NF000490.1	type B chloramphenicol O-acetyltransferase	clinical	GCA_019400895.1		WP_000186237.1	type B-3 chloramphenicol O-acetyltransferase CatB3				3.10.36	COMBINED	2022-08-09.1
Klebsiella pneumoniae		SAMN19243501	blood	PDT001132732.1	210	Homo sapiens	NZ_JAHCVD010000006.1	Belarus	223	2017-01-17	663	-	catB3	type B-3 chloramphenicol O-acetyltransferase CatB3	AMR	core	AMR	PHENICOL	CHLORAMPHENICOL	PARTIALX	70.0	100.0	Klebsiella pneumoniae	MK-07		147	147			clinical	GCA_020005325.1		WP_000186237.1	type B-3 chloramphenicol O-acetyltransferase CatB3				3.10.42	COMBINED	2022-08-09.1
Klebsiella pneumoniae		SAMN21922836	rectal swab	PDT001226973.1	210	Homo sapiens	NZ_JAJACE010000001.1	Bangladesh	967601	2016	968041	-	catB3	type B-3 chloramphenicol O-acetyltransferase CatB3	AMR	core	AMR	PHENICOL	CHLORAMPHENICOL	PARTIALX	70.0	100.0	Klebsiella pneumoniae	BC-BR1073-1		147	147			clinical	GCA_021503755.1		WP_000186237.1	type B-3 chloramphenicol O-acetyltransferase CatB3				3.10.42	COMBINED	2022-10-11.2
Klebsiella pneumoniae		SAMN22998762		PDT001282438.2	210	Homo sapiens	JAJIMY010000009.1	China: Zhejiang	3	2016	440	-	catB3	type B-3 chloramphenicol O-acetyltransferase CatB3	AMR	core	AMR	PHENICOL	CHLORAMPHENICOL	PARTIAL_CONTIG_ENDX	69.52	100.0	Klebsiella pneumoniae	KP41823		146	146			clinical	GCA_022851485.1		WP_000186237.1	type B-3 chloramphenicol O-acetyltransferase CatB3				3.10.21	NUCLEOTIDE	2021-12-21.1
Klebsiella pneumoniae	WP_223174931.1	SAMN18255029	deep tracheal aspirate (DTA)	PDT001297012.1	210	Homo sapiens	NZ_JAGEOS010000005.1	Lebanon: Beirut	1819	2018-02-15	2333	+	catB3	type B-3 chloramphenicol O-acetyltransferase CatB3	AMR	core	AMR	PHENICOL	CHLORAMPHENICOL	PARTIAL_CONTIG_ENDP	70.0	100.0	Klebsiella pneumoniae	ZBX-K6		172	147			clinical	GCA_023130295.1		WP_000186237.1	type B-3 chloramphenicol O-acetyltransferase CatB3				3.11.14	COMBINED	2023-04-17.1
Klebsiella pneumoniae		SAMN27722566	Rectal Swab	PDT001310100.1	210	Homo sapiens	NZ_CP097232.1	USA: Pittsburgh	900984	2015-04-15	901424	-	catB3	type B-3 chloramphenicol O-acetyltransferase CatB3	AMR	core	AMR	PHENICOL	CHLORAMPHENICOL	PARTIALX	70.0	100.0	Klebsiella pneumoniae	4		147	147			clinical	GCA_023374165.1		WP_000186237.1	type B-3 chloramphenicol O-acetyltransferase CatB3	1.01626	125	123	3.11.14	COMBINED	2023-04-17.1
Klebsiella pneumoniae		SAMN27722574	urine	PDT001310103.1	210	Homo sapiens	NZ_CP097220.1	USA: Pittsburgh	1475462	2017-06-12	1475902	+	catB3	type B-3 chloramphenicol O-acetyltransferase CatB3	AMR	core	AMR	PHENICOL	CHLORAMPHENICOL	PARTIALX	70.0	100.0	Klebsiella pneumoniae	12		147	147			clinical	GCA_023374225.1		WP_000186237.1	type B-3 chloramphenicol O-acetyltransferase CatB3	0.990654	106	107	3.11.14	COMBINED	2023-04-17.1
Enterobacter hormaechei	WP_000186237.1	SAMN28416103		PDT001315859.2	210	Homo sapiens	NZ_JAMHKE010000002.1	China: Zhejiang	11464	2015	12096	+	catB3	type B-3 chloramphenicol O-acetyltransferase CatB3	AMR	core	AMR	PHENICOL	CHLORAMPHENICOL	EXACTP	100.0	100.0	Enterobacter hormaechei	C210129		210	210	NF000490.1	type B chloramphenicol O-acetyltransferase	clinical	GCA_023558665.1		WP_000186237.1	type B-3 chloramphenicol O-acetyltransferase CatB3				3.11.2	COMBINED	2023-02-23.1
Pluralibacter gergoviae	EKV0930169.1	SAMN22329131	tracheal aspirate	PDT001354640.2	210	Homo sapiens	ABLOKD020000009.1	USA	650	2021	1282	-	catB3	type B-3 chloramphenicol O-acetyltransferase CatB3	AMR	core	AMR	PHENICOL	CHLORAMPHENICOL	EXACTP	100.0	100.0	Pluralibacter gergoviae	2021DK-00148		210	210	NF000490.1	type B chloramphenicol O-acetyltransferase	clinical	GCA_029768725.2	SRR16479859	WP_000186237.1	type B-3 chloramphenicol O-acetyltransferase CatB3	1.00962	105	104	3.11.14	COMBINED	2023-04-17.1
Klebsiella pneumoniae		SAMN17174001	sputum	PDT001365569.1	210	Homo sapiens	CP066915.1	China: Shanghai	370384	2018-07-26	370824	-	catB3	type B-3 chloramphenicol O-acetyltransferase CatB3	AMR	core	AMR	PHENICOL	CHLORAMPHENICOL	PARTIALX	70.0	100.0	Klebsiella pneumoniae	XHKPN391		147	147			clinical	GCA_024346895.1		WP_000186237.1	type B-3 chloramphenicol O-acetyltransferase CatB3				3.11.17	NUCLEOTIDE	2023-07-13.2
Salmonella enterica		SAMN29179719		PDT001377253.1	210	Homo sapiens	JANHVL010000004.1	China:Henan	1624	2011	2253	-	catB3	type B-3 chloramphenicol O-acetyltransferase CatB3	AMR	core	AMR	PHENICOL	CHLORAMPHENICOL	EXACTX	100.0	100.0	Salmonella enterica	s11033		210	210			clinical	GCA_024503045.1		WP_000186237.1	type B-3 chloramphenicol O-acetyltransferase CatB3				3.10.30	NUCLEOTIDE	2022-05-26.1
Escherichia coli		SAMN32217099	blood	PDT001538484.1	210	Homo sapiens	NZ_JAPVCH010000001.1	Tanzania	1872	2017-03	2312	+	catB3	type B-3 chloramphenicol O-acetyltransferase CatB3	AMR	core	AMR	PHENICOL	CHLORAMPHENICOL	PARTIALX	70.0	100.0	E.coli and Shigella	E2258		147	147			clinical	GCA_027086625.1		WP_000186237.1	type B-3 chloramphenicol O-acetyltransferase CatB3				3.11.2	COMBINED	2022-12-19.1
Escherichia coli	WP_039023274.1	SAMN30260243	secretion	PDT001580119.1	210	Homo sapiens	NZ_JANWRC010000004.1	China:Jiangsu	1747	2016-12-28	2208	+	catB3	type B-3 chloramphenicol O-acetyltransferase CatB3	AMR	core	AMR	PHENICOL	CHLORAMPHENICOL	PARTIAL_CONTIG_ENDP	70.0	100.0	E.coli and Shigella	EC6320		154	147			clinical	GCA_027888715.1		WP_000186237.1	type B-3 chloramphenicol O-acetyltransferase CatB3				3.11.2	COMBINED	2022-12-19.1
Acinetobacter baumannii	WP_000186237.1	SAMN28788566	Wound/Abscess	PDT001580144.1	210	Homo sapiens	NZ_CP115623.1	USA	40798	2022-05-13	41430	-	catB3	type B-3 chloramphenicol O-acetyltransferase CatB3	AMR	core	AMR	PHENICOL	CHLORAMPHENICOL	EXACTP	100.0	100.0	Acinetobacter baumannii	2022CK-00340		210	210	NF000490.1	type B chloramphenicol O-acetyltransferase	clinical	GCA_023615745.2		WP_000186237.1	type B-3 chloramphenicol O-acetyltransferase CatB3	1.18182	130	110	3.11.14	COMBINED	2023-04-17.1
Klebsiella quasipneumoniae	WP_000186237.1	SAMN04158304	Haematoma gall bladder	PDT000097271.1	210	Homo sapiens	NZ_LNHV01000008.1	Norway	932	2012	1564	-	catB3	type B-3 chloramphenicol O-acetyltransferase CatB3	AMR	core	AMR	PHENICOL	CHLORAMPHENICOL	EXACTP	100.0	100.0	Klebsiella pneumoniae	50667959		210	210	NF000490.1	type B chloramphenicol O-acetyltransferase	clinical	GCA_001463185.1		WP_000186237.1	type B-3 chloramphenicol O-acetyltransferase CatB3	2.35338	313	133	3.11.2	COMBINED	2023-02-23.1
Klebsiella pneumoniae		SAMN03281109	Environment	PDT000121618.1	210		NZ_JXJE01000009.1	Netherlands: Groningen	1773	2013-10-29	2213	+	catB3	type B-3 chloramphenicol O-acetyltransferase CatB3	AMR	core	AMR	PHENICOL	CHLORAMPHENICOL	PARTIALX	70.0	100.0	Klebsiella pneumoniae	KPEII-3		147	147			environmental/other	GCA_001597225.1		WP_000186237.1	type B-3 chloramphenicol O-acetyltransferase CatB3				3.11.2	COMBINED	2023-02-23.1
Escherichia coli		SAMN04376807	rectum	PDT000124690.1	210	Sus scrofa	LVOT01000019.1	China:Jiangsu	657	2012	1286	-	catB3	type B-3 chloramphenicol O-acetyltransferase CatB3	AMR	core	AMR	PHENICOL	CHLORAMPHENICOL	EXACTX	100.0	100.0	E.coli and Shigella	swine70		210	210				GCA_001616385.1		WP_000186237.1	type B-3 chloramphenicol O-acetyltransferase CatB3				3.11.14	NUCLEOTIDE	2023-04-17.1
Klebsiella pneumoniae		SAMN05172944	sputum	PDT000144368.1	210	Homo sapiens	LYWT01000015.1	China	1835	2011-04-11	2464	+	catB3	type B-3 chloramphenicol O-acetyltransferase CatB3	AMR	core	AMR	PHENICOL	CHLORAMPHENICOL	EXACTX	100.0	100.0	Klebsiella pneumoniae	SKLX2848		210	210			clinical	GCA_001701795.1		WP_000186237.1	type B-3 chloramphenicol O-acetyltransferase CatB3				3.11.14	NUCLEOTIDE	2023-07-13.2
Escherichia coli	WP_000186237.1	SAMN05511169		PDT000191149.1	210	Homo sapiens	NZ_CP018974.1	Viet Nam: Ho Chi Minh City	52104	2011	52736	+	catB3	type B-3 chloramphenicol O-acetyltransferase CatB3	AMR	core	AMR	PHENICOL	CHLORAMPHENICOL	EXACTP	100.0	100.0	E.coli and Shigella	Ecol_545		210	210	NF000490.1	type B chloramphenicol O-acetyltransferase	clinical	GCA_002012045.1		WP_000186237.1	type B-3 chloramphenicol O-acetyltransferase CatB3	1.37681	95	69	3.11.14	COMBINED	2023-04-17.1
Klebsiella pneumoniae		SAMEA4043120		PDT000200664.1	210		FUZH01000020.1		1941		2381	+	catB3	type B-3 chloramphenicol O-acetyltransferase CatB3	AMR	core	AMR	PHENICOL	CHLORAMPHENICOL	PARTIALX	70.0	100.0	Klebsiella pneumoniae	BJ-STC-c		147	147				GCA_900091635.1		WP_000186237.1	type B-3 chloramphenicol O-acetyltransferase CatB3				3.11.17	NUCLEOTIDE	2023-07-13.2
Klebsiella pneumoniae		SAMN05960946	blood	PDT000217820.1	210	Homo sapiens	NFWR01000008.1	Nigeria	1822	2016-08-04	2262	+	catB3	type B-3 chloramphenicol O-acetyltransferase CatB3	AMR	core	AMR	PHENICOL	CHLORAMPHENICOL	PARTIALX	70.0	100.0	Klebsiella pneumoniae	G4749		147	147			clinical	GCA_002187055.1		WP_000186237.1	type B-3 chloramphenicol O-acetyltransferase CatB3	0.815534	84	103	3.11.17	NUCLEOTIDE	2023-07-13.2
Klebsiella pneumoniae		SAMN05960944	blood	PDT000217822.1	210	Homo sapiens	NFWT01000012.1	Nigeria	1822	2016-08-01	2262	+	catB3	type B-3 chloramphenicol O-acetyltransferase CatB3	AMR	core	AMR	PHENICOL	CHLORAMPHENICOL	PARTIALX	70.0	100.0	Klebsiella pneumoniae	G4731		147	147			clinical	GCA_002187095.1		WP_000186237.1	type B-3 chloramphenicol O-acetyltransferase CatB3	0.757895	72	95	3.11.17	NUCLEOTIDE	2023-07-13.2
Klebsiella pneumoniae		SAMN05960942	blood	PDT000217824.1	210	Homo sapiens	NFWV01000020.1	Nigeria	1822	2016-07-25	2262	+	catB3	type B-3 chloramphenicol O-acetyltransferase CatB3	AMR	core	AMR	PHENICOL	CHLORAMPHENICOL	PARTIALX	70.0	100.0	Klebsiella pneumoniae	G4717		147	147			clinical	GCA_002187135.1		WP_000186237.1	type B-3 chloramphenicol O-acetyltransferase CatB3	0.790909	87	110	3.11.17	NUCLEOTIDE	2023-07-13.2
Enterobacter cloacae		SAMN08380934	Spinach	PDT000283203.1	210		NZ_PPHP01000025.1	Brazil: Ibiuna	129	2016	569	-	catB3	type B-3 chloramphenicol O-acetyltransferase CatB3	AMR	core	AMR	PHENICOL	CHLORAMPHENICOL	PARTIALX	70.0	100.0	Enterobacter cloacae	ESP151		147	147			environmental/other	GCA_002901365.1		WP_000186237.1	type B-3 chloramphenicol O-acetyltransferase CatB3				3.10.36	COMBINED	2022-08-09.1
Escherichia coli		SAMN07556573	feces	PDT000346843.1	210	Homo sapiens	NZ_NRXR01000008.1	China	1002	2016-08	1415	-	catB3	type B-3 chloramphenicol O-acetyltransferase CatB3	AMR	core	AMR	PHENICOL	CHLORAMPHENICOL	PARTIALX	65.71	99.28	E.coli and Shigella	A181		138	138			clinical	GCA_003302225.1		WP_000186237.1	type B-3 chloramphenicol O-acetyltransferase CatB3				3.11.14	COMBINED	2023-04-17.1
Escherichia coli		SAMN10163252	clinical isolate	PDT000417613.1	210	Homo sapiens	NZ_RKJN01000001.1	USA	11496		11936	+	catB3	type B-3 chloramphenicol O-acetyltransferase CatB3	AMR	core	AMR	PHENICOL	CHLORAMPHENICOL	PARTIALX	70.0	100.0	E.coli and Shigella	FDAARGOS_539		147	147			clinical	GCA_003938635.1		WP_000186237.1	type B-3 chloramphenicol O-acetyltransferase CatB3	2.13376	1005	471	3.11.14	COMBINED	2023-04-17.1
Klebsiella pneumoniae subsp. pneumoniae	WP_223169528.1	SAMN10523662		PDT000422602.1	210		NZ_RWXU01000003.1		2379		2897	+	catB3	type B-3 chloramphenicol O-acetyltransferase CatB3	AMR	core	AMR	PHENICOL	CHLORAMPHENICOL	PARTIAL_CONTIG_ENDP	70.0	100.0	Klebsiella pneumoniae	B5771		173	147			clinical	GCA_003955575.1		WP_000186237.1	type B-3 chloramphenicol O-acetyltransferase CatB3	13.3265	2612	196	3.10.42	COMBINED	2022-10-11.2
Enterobacter hormaechei subsp. xiangfangensis		SAMN10525000	blood	PDT000424876.3	210	Homo sapiens	NZ_CP043382.1	China: Chengdu, Sichuan	1693872	2018-01	1694312	-	catB3	type B-3 chloramphenicol O-acetyltransferase CatB3	AMR	core	AMR	PHENICOL	CHLORAMPHENICOL	PARTIALX	70.0	100.0	Enterobacter hormaechei	WCHEX045001		147	147			clinical	GCA_003964795.2		WP_000186237.1	type B-3 chloramphenicol O-acetyltransferase CatB3				3.11.2	COMBINED	2023-02-23.1
Pseudomonas aeruginosa		SAMN11388516		PDT000503290.1	210	Homo sapiens	CP040126.1	China	12015	2018-05-23	12644	+	catB3	type B-3 chloramphenicol O-acetyltransferase CatB3	AMR	core	AMR	PHENICOL	CHLORAMPHENICOL	EXACTX	100.0	100.0	Pseudomonas aeruginosa	PA298		210	210			clinical	GCA_005305005.1		WP_000186237.1	type B-3 chloramphenicol O-acetyltransferase CatB3				3.11.14	NUCLEOTIDE	2023-07-13.2
Escherichia coli O25b:H4		SAMN10839639	blood	PDT000508884.1	210	Homo sapiens	NZ_SEVE01000001.1	Sweden	67802	2011	68242	+	catB3	type B-3 chloramphenicol O-acetyltransferase CatB3	AMR	core	AMR	PHENICOL	CHLORAMPHENICOL	PARTIALX	70.0	100.0	E.coli and Shigella	B1320-PB_2011		147	147			clinical	GCA_005670595.1		WP_000186237.1	type B-3 chloramphenicol O-acetyltransferase CatB3				3.11.14	COMBINED	2023-04-17.1
Escherichia coli O25b:H4		SAMN10839628	feces	PDT000508904.1	210	Homo sapiens	SEVP01000001.1	Sweden	37181	2013	37621	+	catB3	type B-3 chloramphenicol O-acetyltransferase CatB3	AMR	core	AMR	PHENICOL	CHLORAMPHENICOL	PARTIALX	70.0	100.0	E.coli and Shigella	C0114-PB_2013		147	147			clinical	GCA_005671235.1		WP_000186237.1	type B-3 chloramphenicol O-acetyltransferase CatB3				3.11.14	NUCLEOTIDE	2023-04-17.1
Klebsiella pneumoniae	WP_012783949.1	SAMN10600527	secretion	PDT000518712.1	210	Homo sapiens	NZ_RZKW01000002.1	China: Jiangsu,Nanjing	1850	2015-05-26	2396	+	catB3	type B-3 chloramphenicol O-acetyltransferase CatB3	AMR	core	AMR	PHENICOL	CHLORAMPHENICOL	PARTIAL_CONTIG_ENDP	70.0	100.0	Klebsiella pneumoniae	NJLSYY39-CS		182	147			clinical	GCA_006131215.1		WP_000186237.1	type B-3 chloramphenicol O-acetyltransferase CatB3				3.10.42	COMBINED	2022-10-11.2
Escherichia coli	WP_058229256.1	SAMN11233049	clinical sample	PDT000520694.1	210	Homo sapiens	NZ_SPXO01000012.1	Russia	1	2012	471	-	catB3	type B-3 chloramphenicol O-acetyltransferase CatB3	AMR	core	AMR	PHENICOL	CHLORAMPHENICOL	PARTIAL_CONTIG_ENDP	70.0	100.0	E.coli and Shigella	RUSPBB25		157	147			clinical	GCA_006229905.1		WP_000186237.1	type B-3 chloramphenicol O-acetyltransferase CatB3				3.11.14	COMBINED	2023-04-17.1
Escherichia coli		SAMN11233105	clinical sample	PDT000520725.1	210	Homo sapiens	SPVK01000027.1	Russia	1738	2012	2178	+	catB3	type B-3 chloramphenicol O-acetyltransferase CatB3	AMR	core	AMR	PHENICOL	CHLORAMPHENICOL	PARTIALX	70.0	100.0	E.coli and Shigella	RUSPBB97		147	147			clinical	GCA_006230475.1		WP_000186237.1	type B-3 chloramphenicol O-acetyltransferase CatB3				3.11.14	NUCLEOTIDE	2023-04-17.1
Escherichia coli	WP_058229256.1	SAMN11232989	clinical sample	PDT000520811.1	210	Homo sapiens	NZ_SQCY01000023.1	Russia	1	2012	470	-	catB3	type B-3 chloramphenicol O-acetyltransferase CatB3	AMR	core	AMR	PHENICOL	CHLORAMPHENICOL	PARTIAL_CONTIG_ENDP	70.0	100.0	E.coli and Shigella	RUSPBB14		157	147			clinical	GCA_006232675.1		WP_000186237.1	type B-3 chloramphenicol O-acetyltransferase CatB3				3.11.14	COMBINED	2023-04-17.1
Escherichia coli	WP_000186237.1	SAMN11232929	clinical sample	PDT000520885.1	210	Homo sapiens	NZ_SQFC01000016.1	Norway	1738	2012	2370	+	catB3	type B-3 chloramphenicol O-acetyltransferase CatB3	AMR	core	AMR	PHENICOL	CHLORAMPHENICOL	EXACTP	100.0	100.0	E.coli and Shigella	NOR5_15		210	210	NF000490.1	type B chloramphenicol O-acetyltransferase	clinical	GCA_006234155.1		WP_000186237.1	type B-3 chloramphenicol O-acetyltransferase CatB3				3.11.14	COMBINED	2023-04-17.1
Escherichia coli		SAMN11232890	clinical sample	PDT000520901.1	210	Homo sapiens	SQGN01000028.1	Latvia	32	2012	472	-	catB3	type B-3 chloramphenicol O-acetyltransferase CatB3	AMR	core	AMR	PHENICOL	CHLORAMPHENICOL	PARTIALX	70.0	100.0	E.coli and Shigella	LVSTRB90		147	147			clinical	GCA_006234445.1		WP_000186237.1	type B-3 chloramphenicol O-acetyltransferase CatB3				3.11.14	NUCLEOTIDE	2023-04-17.1
Escherichia coli		SAMN11232864	clinical sample	PDT000520924.1	210	Homo sapiens	SQHN01000022.1	Latvia	31	2012	471	-	catB3	type B-3 chloramphenicol O-acetyltransferase CatB3	AMR	core	AMR	PHENICOL	CHLORAMPHENICOL	PARTIALX	70.0	100.0	E.coli and Shigella	LVSTRB124		147	147			clinical	GCA_006234885.1		WP_000186237.1	type B-3 chloramphenicol O-acetyltransferase CatB3				3.11.14	NUCLEOTIDE	2023-04-17.1
Escherichia coli	WP_000186237.1	SAMN11232840	clinical sample	PDT000520937.1	210	Homo sapiens	NZ_SQIL01000011.1	Latvia	7589	2012	8221	+	catB3	type B-3 chloramphenicol O-acetyltransferase CatB3	AMR	core	AMR	PHENICOL	CHLORAMPHENICOL	EXACTP	100.0	100.0	E.coli and Shigella	LVNMSB178		210	210	NF000490.1	type B chloramphenicol O-acetyltransferase	clinical	GCA_006235195.1		WP_000186237.1	type B-3 chloramphenicol O-acetyltransferase CatB3				3.11.14	COMBINED	2023-04-17.1
Escherichia coli	WP_058229256.1	SAMN11232908	clinical sample	PDT000520989.1	210	Homo sapiens	NZ_SQFW01000017.1	Norway	1	2012	471	-	catB3	type B-3 chloramphenicol O-acetyltransferase CatB3	AMR	core	AMR	PHENICOL	CHLORAMPHENICOL	PARTIAL_CONTIG_ENDP	70.0	100.0	E.coli and Shigella	NOR3088		157	147			clinical	GCA_006236285.1		WP_000186237.1	type B-3 chloramphenicol O-acetyltransferase CatB3				3.11.14	COMBINED	2023-04-17.1
Escherichia coli	WP_058229256.1	SAMN11232799	clinical sample	PDT000521019.1	210	Homo sapiens	NZ_SQJY01000010.1	Latvia	1774	2012	2244	+	catB3	type B-3 chloramphenicol O-acetyltransferase CatB3	AMR	core	AMR	PHENICOL	CHLORAMPHENICOL	PARTIAL_CONTIG_ENDP	70.0	100.0	E.coli and Shigella	LVEASB24		157	147			clinical	GCA_006236885.1		WP_000186237.1	type B-3 chloramphenicol O-acetyltransferase CatB3				3.11.14	COMBINED	2023-04-17.1
Escherichia coli		SAMN11232729	clinical sample	PDT000521049.1	210	Homo sapiens	SQMP01000045.1	Estonia	31	2012	471	-	catB3	type B-3 chloramphenicol O-acetyltransferase CatB3	AMR	core	AMR	PHENICOL	CHLORAMPHENICOL	PARTIALX	70.0	100.0	E.coli and Shigella	EETUKB173		147	147			clinical	GCA_006237525.1		WP_000186237.1	type B-3 chloramphenicol O-acetyltransferase CatB3				3.11.14	NUCLEOTIDE	2023-04-17.1
Escherichia coli	WP_058229256.1	SAMN11232737	clinical sample	PDT000521077.1	210	Homo sapiens	NZ_SQMH01000032.1	Estonia	1	2012	471	-	catB3	type B-3 chloramphenicol O-acetyltransferase CatB3	AMR	core	AMR	PHENICOL	CHLORAMPHENICOL	PARTIAL_CONTIG_ENDP	70.0	100.0	E.coli and Shigella	EETUKB186		157	147			clinical	GCA_006238075.1		WP_000186237.1	type B-3 chloramphenicol O-acetyltransferase CatB3				3.11.14	COMBINED	2023-04-17.1
Escherichia coli	WP_058229256.1	SAMN11232608	clinical sample	PDT000521130.1	210	Homo sapiens	NZ_SRJR01000010.1	Estonia	1788	2012	2258	+	catB3	type B-3 chloramphenicol O-acetyltransferase CatB3	AMR	core	AMR	PHENICOL	CHLORAMPHENICOL	PARTIAL_CONTIG_ENDP	70.0	100.0	E.coli and Shigella	EEITKB323		157	147			clinical	GCA_006239165.1		WP_000186237.1	type B-3 chloramphenicol O-acetyltransferase CatB3				3.10.40	COMBINED	2022-08-09.1
Escherichia coli		SAMN14111665	MMUST Wastewater treatment plant	PDT000688539.1	210		JAAIVA010000102.1	Kenya	1872	2018-06-19	2312	+	catB3	type B-3 chloramphenicol O-acetyltransferase CatB3	AMR	core	AMR	PHENICOL	CHLORAMPHENICOL	PARTIALX	70.0	100.0	E.coli and Shigella	UPEC		147	147			environmental/other	GCA_010974965.1		WP_000186237.1	type B-3 chloramphenicol O-acetyltransferase CatB3				3.11.14	NUCLEOTIDE	2023-04-17.1
Klebsiella pneumoniae		SAMN14609913	blood	PDT000730562.1	210	Homo sapiens	CP052356.1	South Korea: Chungbuk	684127	2016	684567	-	catB3	type B-3 chloramphenicol O-acetyltransferase CatB3	AMR	core	AMR	PHENICOL	CHLORAMPHENICOL	PARTIALX	70.0	100.0	Klebsiella pneumoniae	D16KP0144		147	147			clinical	GCA_012965225.1		WP_000186237.1	type B-3 chloramphenicol O-acetyltransferase CatB3				3.10.18	NUCLEOTIDE	2021-09-30.1
Klebsiella pneumoniae		SAMN14609922	blood	PDT000730569.1	210	Homo sapiens	CP052315.1	South Korea: Jeonnam	703969	2016	704409	+	catB3	type B-3 chloramphenicol O-acetyltransferase CatB3	AMR	core	AMR	PHENICOL	CHLORAMPHENICOL	PARTIALX	70.0	100.0	Klebsiella pneumoniae	E16KP0093		147	147			clinical	GCA_012966865.1		WP_000186237.1	type B-3 chloramphenicol O-acetyltransferase CatB3				3.10.18	NUCLEOTIDE	2021-09-30.1
Escherichia coli		SAMN14847390	diabetic wound	PDT000742262.1	210	Homo sapiens	NZ_JABFYN010000047.1		1872	2016-08-23	2312	+	catB3	type B-3 chloramphenicol O-acetyltransferase CatB3	AMR	core	AMR	PHENICOL	CHLORAMPHENICOL	PARTIALX	70.0	100.0	E.coli and Shigella	MCE10		147	147			clinical	GCA_013131605.1		WP_000186237.1	type B-3 chloramphenicol O-acetyltransferase CatB3				3.11.14	COMBINED	2023-04-17.1
Escherichia coli		SAMN14995211	urine	PDT000750831.1	210	Homo sapiens	NZ_JABMIQ010000073.1	Kenya	1872	2016-03-21	2312	+	catB3	type B-3 chloramphenicol O-acetyltransferase CatB3	AMR	core	AMR	PHENICOL	CHLORAMPHENICOL	PARTIALX	70.0	100.0	E.coli and Shigella	MCE11		147	147			clinical	GCA_013186555.1		WP_000186237.1	type B-3 chloramphenicol O-acetyltransferase CatB3				3.11.14	COMBINED	2023-04-17.1
Pseudomonas aeruginosa	HBO7341992.1	SAMD00034940		PDT000771274.1	210	Homo sapiens	DAFQBD010000022.1	Viet Nam:Hanoi	75944	2014	76576	-	catB3	type B-3 chloramphenicol O-acetyltransferase CatB3	AMR	core	AMR	PHENICOL	CHLORAMPHENICOL	EXACTP	100.0	100.0	Pseudomonas aeruginosa	NCGM2995		210	210	NF000490.1	type B chloramphenicol O-acetyltransferase	clinical	GCA_021672835.1	DRR039947	WP_000186237.1	type B-3 chloramphenicol O-acetyltransferase CatB3	2.2	11	5	3.10.18	COMBINED	2021-12-21.1
Pseudomonas aeruginosa		SAMN14160438		PDT000795050.1	210	Homo sapiens	JAAOET010000008.1		166327		166956	+	catB3	type B-3 chloramphenicol O-acetyltransferase CatB3	AMR	core	AMR	PHENICOL	CHLORAMPHENICOL	EXACTX	100.0	100.0	Pseudomonas aeruginosa	CEC121		210	210			clinical	GCA_013433545.1		WP_000186237.1	type B-3 chloramphenicol O-acetyltransferase CatB3	1.04598	182	174	3.10.18	NUCLEOTIDE	2021-12-21.1
Enterobacter hormaechei	WP_000186237.1	SAMN12220015	Sink siphon water	PDT000857500.2	210		NZ_VKNS01000012.1	Germany: Hesse, Gross-Gerau	1052	2014-07-29	1684	-	catB3	type B-3 chloramphenicol O-acetyltransferase CatB3	AMR	core	AMR	PHENICOL	CHLORAMPHENICOL	EXACTP	100.0	100.0	Enterobacter hormaechei	EnC16154_1		210	210	NF000490.1	type B chloramphenicol O-acetyltransferase	environmental/other	GCA_014856455.1		WP_000186237.1	type B-3 chloramphenicol O-acetyltransferase CatB3				3.11.2	COMBINED	2023-02-23.1
Salmonella enterica	HAO4718812.1	SAMN15599103		PDT000865971.1	210	Homo sapiens	DABXNO010000041.1	USA: San Diego, CA	1		440	-	catB3	type B-3 chloramphenicol O-acetyltransferase CatB3	AMR	core	AMR	PHENICOL	CHLORAMPHENICOL	PARTIAL_CONTIG_ENDP	70.0	100.0	Salmonella enterica	MDL158		147	147			clinical	GCA_014938865.1	SRR12286188	WP_000186237.1	type B-3 chloramphenicol O-acetyltransferase CatB3	0.361446	30	83	3.10.1	COMBINED	2021-03-01.1
Klebsiella pneumoniae		SAMN11081192	clinical sample	PDT000920699.1	210	Homo sapiens	SOVT01000024.1	Poland	1067	2015	1507	+	catB3	type B-3 chloramphenicol O-acetyltransferase CatB3	AMR	core	AMR	PHENICOL	CHLORAMPHENICOL	PARTIALX	70.0	100.0	Klebsiella pneumoniae	HUMB 14904		147	147			clinical	GCA_016137325.1		WP_000186237.1	type B-3 chloramphenicol O-acetyltransferase CatB3				3.10.18	NUCLEOTIDE	2021-09-30.1
Klebsiella pneumoniae		SAMN11081174	clinical sample	PDT000920730.1	210	Homo sapiens	SOUN01000024.1	Latvia	32	2015	472	-	catB3	type B-3 chloramphenicol O-acetyltransferase CatB3	AMR	core	AMR	PHENICOL	CHLORAMPHENICOL	PARTIALX	70.0	100.0	Klebsiella pneumoniae	HUMB 14461		147	147			clinical	GCA_016137955.1		WP_000186237.1	type B-3 chloramphenicol O-acetyltransferase CatB3				3.10.18	NUCLEOTIDE	2021-09-30.1
Klebsiella variicola	WP_058229256.1	SAMN11081162	clinical sample	PDT000920733.1	210	Homo sapiens	NZ_SOUK01000038.1	Latvia	1	2015	470	-	catB3	type B-3 chloramphenicol O-acetyltransferase CatB3	AMR	core	AMR	PHENICOL	CHLORAMPHENICOL	PARTIAL_CONTIG_ENDP	70.0	100.0	Klebsiella pneumoniae	HUMB 14438		157	147			clinical	GCA_016138015.1		WP_000186237.1	type B-3 chloramphenicol O-acetyltransferase CatB3				3.11.2	COMBINED	2023-02-23.1
Klebsiella pneumoniae		SAMN11081184	clinical sample	PDT000920745.1	210	Homo sapiens	SOTY01000007.1	Lithuania	1774	2015	2214	+	catB3	type B-3 chloramphenicol O-acetyltransferase CatB3	AMR	core	AMR	PHENICOL	CHLORAMPHENICOL	PARTIALX	70.0	100.0	Klebsiella pneumoniae	HUMB 14575		147	147			clinical	GCA_016138255.1		WP_000186237.1	type B-3 chloramphenicol O-acetyltransferase CatB3				3.10.18	NUCLEOTIDE	2021-09-30.1
Klebsiella pneumoniae	WP_000186237.1	SAMN16933304	endotracheal cannula	PDT000973542.1	210	Homo sapiens	NZ_CP070594.1	Czech Republic: Mstec Krlov	66771	2019-06-17	67403	+	catB3	type B-3 chloramphenicol O-acetyltransferase CatB3	AMR	core	AMR	PHENICOL	CHLORAMPHENICOL	EXACTP	100.0	100.0	Klebsiella pneumoniae	KPA4411		210	210	NF000490.1	type B chloramphenicol O-acetyltransferase	clinical	GCA_016939815.1		WP_000186237.1	type B-3 chloramphenicol O-acetyltransferase CatB3				3.11.2	COMBINED	2023-04-17.1
Klebsiella pneumoniae	WP_223169528.1	SAMN18572124	rectal swab	PDT001161724.1	210	Homo sapiens	NZ_JAGKXE010000008.1	Spain: Asturias	1	2020-04-20	521	-	catB3	type B-3 chloramphenicol O-acetyltransferase CatB3	AMR	core	AMR	PHENICOL	CHLORAMPHENICOL	PARTIAL_CONTIG_ENDP	70.0	100.0	Klebsiella pneumoniae	Kp_HUCA_8		173	147			clinical	GCA_020576535.1		WP_000186237.1	type B-3 chloramphenicol O-acetyltransferase CatB3				3.10.42	COMBINED	2022-10-11.2
Klebsiella pneumoniae	WP_223233038.1	SAMN18572076	blood	PDT001161771.1	210	Homo sapiens	NZ_JAGKZA010000015.1	Spain: Asturias	1812	2016-08-06	2320	+	catB3	type B-3 chloramphenicol O-acetyltransferase CatB3	AMR	core	AMR	PHENICOL	CHLORAMPHENICOL	PARTIAL_CONTIG_ENDP	70.0	100.0	Klebsiella pneumoniae	Kp_HUCA_Bac_47		170	147			clinical	GCA_020577735.1		WP_000186237.1	type B-3 chloramphenicol O-acetyltransferase CatB3				3.10.42	COMBINED	2022-10-11.2
Klebsiella pneumoniae	WP_227662245.1	SAMN18572047	blood	PDT001161801.1	210	Homo sapiens	NZ_JAGLAD010000020.1	Spain: Asturias	1	2014-09-12	505	-	catB3	type B-3 chloramphenicol O-acetyltransferase CatB3	AMR	core	AMR	PHENICOL	CHLORAMPHENICOL	PARTIAL_CONTIG_ENDP	70.0	100.0	Klebsiella pneumoniae	Kp_HUCA_Bac_8		168	147			clinical	GCA_020579625.1		WP_000186237.1	type B-3 chloramphenicol O-acetyltransferase CatB3				3.10.42	COMBINED	2022-10-11.2
Escherichia coli		SAMEA8065756	Hospital Universitario Ramon y Cajal (Madrid)	PDT001184678.2	210	Homo sapiens	NZ_CAJNVP030000001.1	Spain	152660	2018	153100	-	catB3	type B-3 chloramphenicol O-acetyltransferase CatB3	AMR	core	AMR	PHENICOL	CHLORAMPHENICOL	PARTIALX	70.0	100.0	E.coli and Shigella			147	147			clinical	GCA_905330655.2		WP_000186237.1	type B-3 chloramphenicol O-acetyltransferase CatB3				3.11.2	COMBINED	2022-12-19.1
Klebsiella pneumoniae		SAMEA8065766	Hospital Universitario La Princesa (Madrid)	PDT001185177.2	210	Homo sapiens	CAJNVX030000001.1	Spain	5165	2018	5605	+	catB3	type B-3 chloramphenicol O-acetyltransferase CatB3	AMR	core	AMR	PHENICOL	CHLORAMPHENICOL	PARTIALX	70.0	100.0	Klebsiella pneumoniae			147	147			clinical	GCA_905330755.2		WP_000186237.1	type B-3 chloramphenicol O-acetyltransferase CatB3				3.10.42	NUCLEOTIDE	2022-10-11.2
Klebsiella pneumoniae		SAMEA11351070	Wound drain fluid	PDT001211070.1	210	Homo sapiens	NZ_CAKLOY010000001.1	United Kingdom	646131	2017	646571	+	catB3	type B-3 chloramphenicol O-acetyltransferase CatB3	AMR	core	AMR	PHENICOL	CHLORAMPHENICOL	PARTIALX	70.0	100.0	Klebsiella pneumoniae	ARGID_26078		147	147			clinical	GCA_922829425.1		WP_000186237.1	type B-3 chloramphenicol O-acetyltransferase CatB3	1.02299	89	87	3.10.42	COMBINED	2022-10-11.2
Escherichia coli		SAMN24394414		PDT001220356.1	210	Homo sapiens	CP090267.1	China	4613841	2020	4614281	+	catB3	type B-3 chloramphenicol O-acetyltransferase CatB3	AMR	core	AMR	PHENICOL	CHLORAMPHENICOL	PARTIALX	70.0	100.0	E.coli and Shigella	E-T70		147	147			clinical	GCA_021398075.1		WP_000186237.1	type B-3 chloramphenicol O-acetyltransferase CatB3				3.10.18	NUCLEOTIDE	2021-09-30.1
Klebsiella pneumoniae		SAMN24369239	blood	PDT001224268.1	210	Homo sapiens	NZ_JAJTWA010000050.1	Kenya	1872	2016-03-11	2312	+	catB3	type B-3 chloramphenicol O-acetyltransferase CatB3	AMR	core	AMR	PHENICOL	CHLORAMPHENICOL	PARTIALX	70.0	100.0	Klebsiella pneumoniae	CK5	-	147	147			clinical	GCA_021474785.1		WP_000186237.1	type B-3 chloramphenicol O-acetyltransferase CatB3				3.10.42	COMBINED	2022-10-11.2
Escherichia coli		SAMN15006794	bone infection of foot	PDT001226908.1	210	Homo sapiens	NZ_CP054166.1	Sweden: Stockholm	32565	2005-01-01	33005	-	catB3	type B-3 chloramphenicol O-acetyltransferase CatB3	AMR	core	AMR	PHENICOL	CHLORAMPHENICOL	PARTIALX	70.0	100.0	E.coli and Shigella	STO_Bone1B		147	147			clinical	GCA_021498165.1		WP_000186237.1	type B-3 chloramphenicol O-acetyltransferase CatB3				3.10.42	COMBINED	2022-10-11.2
Klebsiella michiganensis	WP_227509713.1	SAMN21467495		PDT001263211.1	210		NZ_JAKWGO010000029.1		1809	2019-11	2315	+	catB3	type B-3 chloramphenicol O-acetyltransferase CatB3	AMR	core	AMR	PHENICOL	CHLORAMPHENICOL	PARTIAL_CONTIG_ENDP	70.0	100.0	Klebsiella oxytoca	AGK0670		169	147				GCA_022539965.1		WP_000186237.1	type B-3 chloramphenicol O-acetyltransferase CatB3				3.11.2	COMBINED	2023-02-23.1
Escherichia coli	WP_058229256.1	SAMN18978520	rectal	PDT001263608.1	210	Homo sapiens	NZ_JAGYQR010000010.1	USA: Tennessee	1735	2016-01-25	2204	+	catB3	type B-3 chloramphenicol O-acetyltransferase CatB3	AMR	core	AMR	PHENICOL	CHLORAMPHENICOL	PARTIAL_CONTIG_ENDP	70.0	100.0	E.coli and Shigella	OpGen3		157	147			clinical	GCA_022553995.1		WP_000186237.1	type B-3 chloramphenicol O-acetyltransferase CatB3				3.11.2	COMBINED	2023-02-23.1
Escherichia coli		SAMN27625678	gut	PDT001294011.1	210		JALMJI010000024.1	China:Zhejiang	1828	2018-06	2457	+	catB3	type B-3 chloramphenicol O-acetyltransferase CatB3	AMR	core	AMR	PHENICOL	CHLORAMPHENICOL	EXACTX	100.0	100.0	E.coli and Shigella	EC627A1		210	210				GCA_023099745.1		WP_000186237.1	type B-3 chloramphenicol O-acetyltransferase CatB3				3.10.24	NUCLEOTIDE	2022-04-04.1
Enterobacter cloacae		SAMN26011978	urine	PDT001307611.1	210	Homo sapiens	NZ_JAKSGD010000001.1	Ghana	85580	2019	86020	-	catB3	type B-3 chloramphenicol O-acetyltransferase CatB3	AMR	core	AMR	PHENICOL	CHLORAMPHENICOL	PARTIALX	70.0	100.0	Enterobacter cloacae	EFN743		147	147			clinical	GCA_023337065.1		WP_000186237.1	type B-3 chloramphenicol O-acetyltransferase CatB3				3.11.14	COMBINED	2023-04-17.1
Enterobacter cloacae		SAMN26208495	urine	PDT001349612.1	210	Homo sapiens	CP092635.1	Ghana	85580	2019	86020	-	catB3	type B-3 chloramphenicol O-acetyltransferase CatB3	AMR	core	AMR	PHENICOL	CHLORAMPHENICOL	PARTIALX	70.0	100.0	Enterobacter cloacae	EFN743		147	147			clinical	GCA_023920605.1		WP_000186237.1	type B-3 chloramphenicol O-acetyltransferase CatB3				3.11.14	NUCLEOTIDE	2023-04-17.1
Aeromonas salmonicida	WP_000186237.1	SAMN30005339	poultry farm	PDT001378295.1	210		NZ_CP101948.1	China:Shandong	503895	2022-01	504527	+	catB3	type B-3 chloramphenicol O-acetyltransferase CatB3	AMR	core	AMR	PHENICOL	CHLORAMPHENICOL	EXACTP	100.0	100.0	Aeromonas salmonicida	FN1		210	210	NF000490.1	type B chloramphenicol O-acetyltransferase		GCA_024508255.1		WP_000186237.1	type B-3 chloramphenicol O-acetyltransferase CatB3				3.11.2	COMBINED	2023-02-23.1
Shigella flexneri		SAMN31807052		PDT001617748.1	210	Homo sapiens	JAQRXC010000029.1	China: Taiyuan, Shanxi Province	109	2006	738	+	catB3	type B-3 chloramphenicol O-acetyltransferase CatB3	AMR	core	AMR	PHENICOL	CHLORAMPHENICOL	EXACTX	100.0	100.0	E.coli and Shigella	shi06sx30		210	210			clinical	GCA_028648135.1		WP_000186237.1	type B-3 chloramphenicol O-acetyltransferase CatB3				3.11.2	NUCLEOTIDE	2022-12-19.1
Salmonella enterica	WP_000186237.1	SAMN33818803	feces	PDT001677819.1	210	Homo sapiens	NZ_CP120671.1	China: Guangyuan	1902970	2020-11-25	1903602	-	catB3	type B-3 chloramphenicol O-acetyltransferase CatB3	AMR	core	AMR	PHENICOL	CHLORAMPHENICOL	EXACTP	100.0	100.0	Salmonella enterica	SC2020597		210	210	NF000490.1	type B chloramphenicol O-acetyltransferase	clinical	GCA_029537315.1		WP_000186237.1	type B-3 chloramphenicol O-acetyltransferase CatB3				3.11.2	COMBINED	2023-02-23.1
Escherichia coli	WP_000186236.1	SAMN32807625	water	PDT001706716.1	210		NZ_JAQMVT010000006.1	Greece	586	2020-01-21	1026	+	catB3	type B-3 chloramphenicol O-acetyltransferase CatB3	AMR	core	AMR	PHENICOL	CHLORAMPHENICOL	PARTIAL_CONTIG_ENDP	70.0	100.0	E.coli and Shigella	EVZ14		147	147			environmental/other	GCA_029871575.1		WP_000186237.1	type B-3 chloramphenicol O-acetyltransferase CatB3				3.11.2	COMBINED	2023-04-17.1
Acinetobacter baumannii UH6907	WP_000186237.1	SAMN02597388	sputum	PDT000020337.1	210	Homo sapiens	NZ_AYFJ01000024.1	USA	2443	2007-10	3075	-	catB3	type B-3 chloramphenicol O-acetyltransferase CatB3	AMR	core	AMR	PHENICOL	CHLORAMPHENICOL	EXACTP	100.0	100.0	Acinetobacter baumannii	UH6907		210	210	NF000490.1	type B chloramphenicol O-acetyltransferase	clinical	GCA_000516275.1		WP_000186237.1	type B-3 chloramphenicol O-acetyltransferase CatB3				3.11.14	COMBINED	2023-04-17.1
Escherichia coli UCI 51		SAMN02581257	urine	PDT000030567.1	210	Homo sapiens	NZ_KK736513.1	USA: California	1084100	2013	1084540	+	catB3	type B-3 chloramphenicol O-acetyltransferase CatB3	AMR	core	AMR	PHENICOL	CHLORAMPHENICOL	PARTIALX	70.0	100.0	E.coli and Shigella	UCI 51		147	147			clinical	GCA_000692795.1		WP_000186237.1	type B-3 chloramphenicol O-acetyltransferase CatB3	0.952381	20	21	3.11.14	COMBINED	2023-04-17.1
Klebsiella pneumoniae subsp. pneumoniae PittNDM01		SAMN03081487	urine	PDT000035865.1	210		NZ_CP006798.1	USA	1121324		1121764	-	catB3	type B-3 chloramphenicol O-acetyltransferase CatB3	AMR	core	AMR	PHENICOL	CHLORAMPHENICOL	PARTIALX	70.0	100.0	Klebsiella pneumoniae	PittNDM01		147	147				GCA_000733255.1		WP_000186237.1	type B-3 chloramphenicol O-acetyltransferase CatB3				3.10.42	COMBINED	2022-10-11.2
Klebsiella pneumoniae MRSN 1319		SAMN03160297	wound	PDT000043755.1	210	Homo sapiens	NZ_JSVB01000009.1	USA:Silver Spring, MD	275	2009-02-11	715	-	catB3	type B-3 chloramphenicol O-acetyltransferase CatB3	AMR	core	AMR	PHENICOL	CHLORAMPHENICOL	PARTIALX	70.0	100.0	Klebsiella pneumoniae	MRSN 1319		147	147			clinical	GCA_000773875.1		WP_000186237.1	type B-3 chloramphenicol O-acetyltransferase CatB3				3.11.2	COMBINED	2023-02-23.1
Klebsiella pneumoniae HE12		SAMN03486511	wound	PDT000063449.1	210	Homo sapiens	NZ_LBLV01000013.1	Honduras	2	2012-07-19	358	-	catB3	type B-3 chloramphenicol O-acetyltransferase CatB3	AMR	core	AMR	PHENICOL	CHLORAMPHENICOL	PARTIAL_CONTIG_ENDX	56.67	100.0	Klebsiella pneumoniae	HE12		119	119			clinical	GCA_000982085.1		WP_000186237.1	type B-3 chloramphenicol O-acetyltransferase CatB3				3.11.2	COMBINED	2023-02-23.1
Klebsiella pneumoniae		SAMN03024610	sputum	PDT000067113.1	210	Homo sapiens	NZ_CP011576.1	USA:Virginia	32811	2011-03	33251	-	catB3	type B-3 chloramphenicol O-acetyltransferase CatB3	AMR	core	AMR	PHENICOL	CHLORAMPHENICOL	PARTIALX	70.0	100.0	Klebsiella pneumoniae	CAV1392		147	147			clinical	GCA_001022035.1		WP_000186237.1	type B-3 chloramphenicol O-acetyltransferase CatB3	3.61856	351	97	3.10.42	COMBINED	2022-10-11.2
Klebsiella pneumoniae		SAMN04044480	Burn Patient	PDT000086751.1	210	Homo sapiens	NZ_CP012753.1	Korea: Seoul	614386	2013-05-29	614826	+	catB3	type B-3 chloramphenicol O-acetyltransferase CatB3	AMR	core	AMR	PHENICOL	CHLORAMPHENICOL	PARTIALX	70.0	100.0	Klebsiella pneumoniae	KP617		147	147			clinical	GCA_001307175.1		WP_000186237.1	type B-3 chloramphenicol O-acetyltransferase CatB3				3.11.2	COMBINED	2022-12-19.1
Klebsiella pneumoniae subsp. pneumoniae		SAMN04011433	blood	PDT000088809.2	210	Homo sapiens	NZ_LJEA02000026.1	South Africa: Durban	129	2013-07-03	569	-	catB3	type B-3 chloramphenicol O-acetyltransferase CatB3	AMR	core	AMR	PHENICOL	CHLORAMPHENICOL	PARTIALX	70.0	100.0	Klebsiella pneumoniae	ST101:951373950		147	147			clinical	GCA_001316645.2		WP_000186237.1	type B-3 chloramphenicol O-acetyltransferase CatB3	0.428571	24	56	3.11.2	COMBINED	2023-02-23.1
Klebsiella pneumoniae subsp. pneumoniae		SAMN04011443	TIP	PDT000088825.2	210	Homo sapiens	NZ_LJEJ02000006.1	South Africa: Durban	129	2013-08-26	569	-	catB3	type B-3 chloramphenicol O-acetyltransferase CatB3	AMR	core	AMR	PHENICOL	CHLORAMPHENICOL	PARTIALX	70.0	100.0	Klebsiella pneumoniae	ST101:951384356		147	147			clinical	GCA_001316985.2		WP_000186237.1	type B-3 chloramphenicol O-acetyltransferase CatB3	0.346939	17	49	3.11.2	COMBINED	2023-02-23.1
Escherichia coli	WP_000186237.1	SAMN04376785	rectum	PDT000124667.1	210	Sus scrofa	NZ_LVNX01000076.1	China:Zhejiang	302	2004	934	-	catB3	type B-3 chloramphenicol O-acetyltransferase CatB3	AMR	core	AMR	PHENICOL	CHLORAMPHENICOL	EXACTP	100.0	100.0	E.coli and Shigella	swine47		210	210	NF000490.1	type B chloramphenicol O-acetyltransferase		GCA_001615925.1		WP_000186237.1	type B-3 chloramphenicol O-acetyltransferase CatB3				3.11.14	COMBINED	2023-04-17.1
Escherichia coli		SAMN04376791	rectum	PDT000124672.1	210	Sus scrofa	LVOD01000027.1	China:Jiangsu	1452	2012	2081	-	catB3	type B-3 chloramphenicol O-acetyltransferase CatB3	AMR	core	AMR	PHENICOL	CHLORAMPHENICOL	EXACTX	100.0	100.0	E.coli and Shigella	swine53		210	210				GCA_001616035.1		WP_000186237.1	type B-3 chloramphenicol O-acetyltransferase CatB3				3.11.14	NUCLEOTIDE	2023-04-17.1
Escherichia coli		SAMN04393265		PDT000125945.1	210	Homo sapiens	LVRV01000042.1	USA	2095	2012	2535	+	catB3	type B-3 chloramphenicol O-acetyltransferase CatB3	AMR	core	AMR	PHENICOL	CHLORAMPHENICOL	PARTIALX	70.0	100.0	E.coli and Shigella	GN05002		147	147			clinical	GCA_001621275.1		WP_000186237.1	type B-3 chloramphenicol O-acetyltransferase CatB3	10.9643	921	84	3.11.14	NUCLEOTIDE	2023-04-17.1
Klebsiella pneumoniae		SAMN05293825	urinary tract infection	PDT000141602.1	210	Homo sapiens	NZ_CM004510.1	Denmark	32505	2012	32945	+	catB3	type B-3 chloramphenicol O-acetyltransferase CatB3	AMR	core	AMR	PHENICOL	CHLORAMPHENICOL	PARTIALX	70.0	100.0	Klebsiella pneumoniae	Kp33		147	147			clinical	GCA_001693715.1		WP_000186237.1	type B-3 chloramphenicol O-acetyltransferase CatB3				3.10.42	COMBINED	2022-10-11.2
Escherichia coli	WP_024249748.1	SAMEA4483548		PDT000189439.1	210		NZ_FUVH01000004.1		1789		2273	+	catB3	type B-3 chloramphenicol O-acetyltransferase CatB3	AMR	core	AMR	PHENICOL	CHLORAMPHENICOL	PARTIAL_CONTIG_ENDP	70.0	100.0	E.coli and Shigella			161	147				GCA_900166765.1		WP_000186237.1	type B-3 chloramphenicol O-acetyltransferase CatB3				3.11.14	COMBINED	2023-04-17.1
Klebsiella pneumoniae subsp. pneumoniae	WP_000186237.1	SAMN08513448	urine	PDT000288743.2	210	Homo sapiens	NZ_PTFU02000012.1	USA: Ohio	122	2013	754	-	catB3	type B-3 chloramphenicol O-acetyltransferase CatB3	AMR	core	AMR	PHENICOL	CHLORAMPHENICOL	EXACTP	100.0	100.0	Klebsiella pneumoniae	CRK0359		210	210	NF000490.1	type B chloramphenicol O-acetyltransferase	clinical	GCA_002935305.2		WP_000186237.1	type B-3 chloramphenicol O-acetyltransferase CatB3	1.42088	422	297	3.10.40	COMBINED	2022-08-09.1
Klebsiella pneumoniae subsp. pneumoniae		SAMN08513466	wound	PDT000288767.2	210	Homo sapiens	NZ_PTHE02000018.1	USA: Ohio	462	2015	902	-	catB3	type B-3 chloramphenicol O-acetyltransferase CatB3	AMR	core	AMR	PHENICOL	CHLORAMPHENICOL	PARTIALX	70.0	100.0	Klebsiella pneumoniae	CRK0341		147	147			clinical	GCA_002935805.2		WP_000186237.1	type B-3 chloramphenicol O-acetyltransferase CatB3	3.3178	783	236	3.10.40	COMBINED	2022-08-09.1
Klebsiella pneumoniae		SAMN07373332		PDT000339987.1	210		NZ_CP022611.1		176404		176844	+	catB3	type B-3 chloramphenicol O-acetyltransferase CatB3	AMR	core	AMR	PHENICOL	CHLORAMPHENICOL	PARTIALX	70.0	100.0	Klebsiella pneumoniae	CDC 0106		147	147			clinical	GCA_003267985.1		WP_000186237.1	type B-3 chloramphenicol O-acetyltransferase CatB3				3.10.42	COMBINED	2022-10-11.2
Escherichia coli		SAMD00052678		PDT000408020.1	210	Homo sapiens	NZ_MCLI01000032.1	USA	125	2011	565	-	catB3	type B-3 chloramphenicol O-acetyltransferase CatB3	AMR	core	AMR	PHENICOL	CHLORAMPHENICOL	PARTIALX	70.0	100.0	E.coli and Shigella	HE-MDREc59		147	147			clinical	GCA_003731375.1		WP_000186237.1	type B-3 chloramphenicol O-acetyltransferase CatB3	2.36364	156	66	3.11.14	COMBINED	2023-04-17.1
Klebsiella pneumoniae subsp. pneumoniae	WP_223169528.1	SAMN10523652		PDT000422584.1	210		NZ_RWWH01000010.1		1822		2340	+	catB3	type B-3 chloramphenicol O-acetyltransferase CatB3	AMR	core	AMR	PHENICOL	CHLORAMPHENICOL	PARTIAL_CONTIG_ENDP	70.0	100.0	Klebsiella pneumoniae	C794		173	147			clinical	GCA_003954535.1		WP_000186237.1	type B-3 chloramphenicol O-acetyltransferase CatB3	1.40201	279	199	3.11.2	COMBINED	2023-02-23.1
Shigella sonnei		SAMN10527304	urine	PDT000428840.1	210		RYXA01000021.1	Egypt	79		519	-	catB3	type B-3 chloramphenicol O-acetyltransferase CatB3	AMR	core	AMR	PHENICOL	CHLORAMPHENICOL	PARTIALX	70.0	100.0	E.coli and Shigella	GCID_CRE_0043		147	147			clinical	GCA_003977285.1		WP_000186237.1	type B-3 chloramphenicol O-acetyltransferase CatB3	0.242424	64	264	3.11.14	NUCLEOTIDE	2023-04-17.1
Klebsiella pneumoniae		SAMEA4916039	hospital	PDT000460436.1	210	Homo sapiens	NZ_UWVL01000001.1	Switzerland	2543872	2012	2544312	-	catB3	type B-3 chloramphenicol O-acetyltransferase CatB3	AMR	core	AMR	PHENICOL	CHLORAMPHENICOL	PARTIALX	70.0	100.0	Klebsiella pneumoniae			147	147			clinical	GCA_900607495.1		WP_000186237.1	type B-3 chloramphenicol O-acetyltransferase CatB3	1.09396	163	149	3.10.42	COMBINED	2022-10-11.2
Klebsiella pneumoniae		SAMN10872833	urine	PDT000497527.1	210	Homo sapiens	NZ_SETN01000008.1	France: Marseille	1645	2017-05-15	2085	+	catB3	type B-3 chloramphenicol O-acetyltransferase CatB3	AMR	core	AMR	PHENICOL	CHLORAMPHENICOL	PARTIALX	70.0	100.0	Klebsiella pneumoniae	KP16CR		147	147			clinical	GCA_004923095.1		WP_000186237.1	type B-3 chloramphenicol O-acetyltransferase CatB3				3.11.2	COMBINED	2023-02-23.1
Escherichia coli	WP_058229256.1	SAMN11233040	clinical sample	PDT000520703.1	210	Homo sapiens	NZ_SPXX01000009.1	Russia	1	2012	471	-	catB3	type B-3 chloramphenicol O-acetyltransferase CatB3	AMR	core	AMR	PHENICOL	CHLORAMPHENICOL	PARTIAL_CONTIG_ENDP	70.0	100.0	E.coli and Shigella	RUSPBB227		157	147			clinical	GCA_006230065.1		WP_000186237.1	type B-3 chloramphenicol O-acetyltransferase CatB3				3.11.14	COMBINED	2023-04-17.1
Escherichia coli	WP_058229256.1	SAMN11232909	clinical sample	PDT000520861.1	210	Homo sapiens	NZ_SQFV01000022.1	Norway	1	2012	470	-	catB3	type B-3 chloramphenicol O-acetyltransferase CatB3	AMR	core	AMR	PHENICOL	CHLORAMPHENICOL	PARTIAL_CONTIG_ENDP	70.0	100.0	E.coli and Shigella	NOR4_24		157	147			clinical	GCA_006233705.1		WP_000186237.1	type B-3 chloramphenicol O-acetyltransferase CatB3				3.11.14	COMBINED	2023-04-17.1
Escherichia coli		SAMN11232870	clinical sample	PDT000520916.1	210	Homo sapiens	SQHH01000020.1	Latvia	1774	2012	2214	+	catB3	type B-3 chloramphenicol O-acetyltransferase CatB3	AMR	core	AMR	PHENICOL	CHLORAMPHENICOL	PARTIALX	70.0	100.0	E.coli and Shigella	LVSTRB140		147	147			clinical	GCA_006234795.1		WP_000186237.1	type B-3 chloramphenicol O-acetyltransferase CatB3				3.11.14	NUCLEOTIDE	2023-04-17.1
Escherichia coli	WP_058229256.1	SAMN11232813	clinical sample	PDT000520958.1	210	Homo sapiens	NZ_SQJK01000012.1	Latvia	1	2012	472	-	catB3	type B-3 chloramphenicol O-acetyltransferase CatB3	AMR	core	AMR	PHENICOL	CHLORAMPHENICOL	PARTIAL_CONTIG_ENDP	70.0	100.0	E.coli and Shigella	LVEASB5		157	147			clinical	GCA_006235665.1		WP_000186237.1	type B-3 chloramphenicol O-acetyltransferase CatB3				3.11.14	COMBINED	2023-04-17.1
Escherichia coli		SAMN11232883	clinical sample	PDT000520994.1	210	Homo sapiens	SQGU01000031.1	Latvia	1738	2012	2178	+	catB3	type B-3 chloramphenicol O-acetyltransferase CatB3	AMR	core	AMR	PHENICOL	CHLORAMPHENICOL	PARTIALX	70.0	100.0	E.coli and Shigella	LVSTRB79		147	147			clinical	GCA_006236395.1		WP_000186237.1	type B-3 chloramphenicol O-acetyltransferase CatB3				3.11.14	NUCLEOTIDE	2023-04-17.1
Aeromonas veronii	HDO1356254.1	SAMN04123826	crop of Hirudo verbana leech from FDA-approved distributor	PDT000583274.1	210	Hirudo verbana	DANWXW010000008.1	USA: Storrs, CT	8225	2013-05-13	8857	-	catB3	type B-3 chloramphenicol O-acetyltransferase CatB3	AMR	core	AMR	PHENICOL	CHLORAMPHENICOL	EXACTP	100.0	100.0	Aeromonas veronii			210	210	NF000490.1	type B chloramphenicol O-acetyltransferase		GCA_029164445.1	SRR2559213	WP_000186237.1	type B-3 chloramphenicol O-acetyltransferase CatB3	3.66364	403	110	3.11.14	COMBINED	2023-04-17.1
Klebsiella pneumoniae	WP_000186237.1	SAMN12572049	urine	PDT000604073.1	210	Homo sapiens	NZ_VSKH01000013.1	Spain: El Ejido	5042	2018-09-30	5674	-	catB3	type B-3 chloramphenicol O-acetyltransferase CatB3	AMR	core	AMR	PHENICOL	CHLORAMPHENICOL	EXACTP	100.0	100.0	Klebsiella pneumoniae	20180848		210	210	NF000490.1	type B chloramphenicol O-acetyltransferase	clinical	GCA_008867615.1		WP_000186237.1	type B-3 chloramphenicol O-acetyltransferase CatB3				3.10.42	COMBINED	2022-10-11.2
Klebsiella pneumoniae	WP_226457897.1	SAMN13829970	HVS	PDT000668953.1	210	Homo sapiens	NZ_JAAATF010000061.1	Nigeria	1	2015	533	-	catB3	type B-3 chloramphenicol O-acetyltransferase CatB3	AMR	core	AMR	PHENICOL	CHLORAMPHENICOL	PARTIAL_CONTIG_ENDP	70.0	100.0	Klebsiella pneumoniae	C01		178	147			clinical	GCA_009907095.1		WP_000186237.1	type B-3 chloramphenicol O-acetyltransferase CatB3				3.10.42	COMBINED	2022-10-11.2
Escherichia coli		SAMN13951921	environment	PDT000682318.1	210		NZ_CP048337.1	Switzerland	356677	2019	357117	+	catB3	type B-3 chloramphenicol O-acetyltransferase CatB3	AMR	core	AMR	PHENICOL	CHLORAMPHENICOL	PARTIALX	70.0	100.0	E.coli and Shigella	142		147	147				GCA_010365385.1		WP_000186237.1	type B-3 chloramphenicol O-acetyltransferase CatB3	1.05556	57	54	3.11.14	COMBINED	2023-04-17.1
Klebsiella pneumoniae		SAMN10928538	rectal swab	PDT000718738.1	210	Homo sapiens	NZ_SGXY01000001.1	South Korea: Seoul	2545961	2014-03	2546401	-	catB3	type B-3 chloramphenicol O-acetyltransferase CatB3	AMR	core	AMR	PHENICOL	CHLORAMPHENICOL	PARTIALX	70.0	100.0	Klebsiella pneumoniae	KPN925		147	147			clinical	GCA_012027105.1		WP_000186237.1	type B-3 chloramphenicol O-acetyltransferase CatB3				3.10.42	COMBINED	2022-10-11.2
Klebsiella pneumoniae		SAMN14609946	blood	PDT000730558.1	210	Homo sapiens	CP052231.1	South Korea: Jeonnam	4836259	2017	4836699	-	catB3	type B-3 chloramphenicol O-acetyltransferase CatB3	AMR	core	AMR	PHENICOL	CHLORAMPHENICOL	PARTIALX	70.0	100.0	Klebsiella pneumoniae	E17KP0033		147	147			clinical	GCA_012964645.1		WP_000186237.1	type B-3 chloramphenicol O-acetyltransferase CatB3				3.10.18	NUCLEOTIDE	2021-09-30.1
Klebsiella pneumoniae		SAMN14609857	blood	PDT000730610.1	210	Homo sapiens	CP052573.1	South Korea: Seoul	132279	2016	132719	+	catB3	type B-3 chloramphenicol O-acetyltransferase CatB3	AMR	core	AMR	PHENICOL	CHLORAMPHENICOL	PARTIALX	70.0	100.0	Klebsiella pneumoniae	A16KP0012		147	147			clinical	GCA_012970725.1		WP_000186237.1	type B-3 chloramphenicol O-acetyltransferase CatB3				3.10.18	NUCLEOTIDE	2021-09-30.1
Escherichia coli		SAMN14694471	heart	PDT000734859.1	210	chicken	JABEYV010000023.1	China:Guangzhou	178	2018-04	807	-	catB3	type B-3 chloramphenicol O-acetyltransferase CatB3	AMR	core	AMR	PHENICOL	CHLORAMPHENICOL	EXACTX	100.0	100.0	E.coli and Shigella	GZB8C66M		210	210				GCA_013072845.1		WP_000186237.1	type B-3 chloramphenicol O-acetyltransferase CatB3				3.11.14	NUCLEOTIDE	2023-04-17.1
Pseudomonas aeruginosa	HBO7108978.1	SAMD00034961		PDT000771295.1	210	Homo sapiens	DAFQAJ010000024.1	Viet Nam:Hanoi	75944	2014	76576	-	catB3	type B-3 chloramphenicol O-acetyltransferase CatB3	AMR	core	AMR	PHENICOL	CHLORAMPHENICOL	EXACTP	100.0	100.0	Pseudomonas aeruginosa	NCGM3016		210	210	NF000490.1	type B chloramphenicol O-acetyltransferase	clinical	GCA_021672415.1	DRR039968	WP_000186237.1	type B-3 chloramphenicol O-acetyltransferase CatB3	2.0	12	6	3.10.18	COMBINED	2021-12-21.1
Pseudomonas aeruginosa	HBO6805818.1	SAMD00034966		PDT000771300.1	210	Homo sapiens	DAFQAE010000021.1	Viet Nam:Hanoi	75944	2014	76576	-	catB3	type B-3 chloramphenicol O-acetyltransferase CatB3	AMR	core	AMR	PHENICOL	CHLORAMPHENICOL	EXACTP	100.0	100.0	Pseudomonas aeruginosa	NCGM3021		210	210	NF000490.1	type B chloramphenicol O-acetyltransferase	clinical	GCA_021672335.1	DRR039973	WP_000186237.1	type B-3 chloramphenicol O-acetyltransferase CatB3	2.25	9	4	3.10.18	COMBINED	2021-12-21.1
Acinetobacter baumannii	WP_000186237.1	SAMN12391537	urine	PDT000845070.1	210		NZ_CP061525.1	USA:DC	430864	2009	431496	-	catB3	type B-3 chloramphenicol O-acetyltransferase CatB3	AMR	core	AMR	PHENICOL	CHLORAMPHENICOL	EXACTP	100.0	100.0	Acinetobacter baumannii	CFSAN093705		210	210	NF000490.1	type B chloramphenicol O-acetyltransferase	environmental/other	GCA_014705825.1		WP_000186237.1	type B-3 chloramphenicol O-acetyltransferase CatB3	1.12857	79	70	3.10.42	COMBINED	2022-10-11.2
Citrobacter freundii	WP_000186237.1	SAMN16205287	Rectal swab	PDT000851772.1	210	Homo sapiens	NZ_JACYDH010000006.1	France	7143	2017	7775	-	catB3	type B-3 chloramphenicol O-acetyltransferase CatB3	AMR	core	AMR	PHENICOL	CHLORAMPHENICOL	EXACTP	100.0	100.0	Citrobacter freundii	149i8		210	210	NF000490.1	type B chloramphenicol O-acetyltransferase	clinical	GCA_014803265.1		WP_000186237.1	type B-3 chloramphenicol O-acetyltransferase CatB3				3.10.42	COMBINED	2022-10-11.2
Escherichia coli		SAMN16279635		PDT000858915.1	210	Homo sapiens	JACZOE010000026.1	France	2640	2019	3269	-	catB3	type B-3 chloramphenicol O-acetyltransferase CatB3	AMR	core	AMR	PHENICOL	CHLORAMPHENICOL	EXACTX	100.0	100.0	E.coli and Shigella	222F6		210	210			clinical	GCA_014862615.1		WP_000186237.1	type B-3 chloramphenicol O-acetyltransferase CatB3				3.11.14	NUCLEOTIDE	2023-04-17.1
Escherichia coli		SAMN16279622		PDT000858927.1	210	Homo sapiens	JACZNS010000011.1	France	21	2019	461	-	catB3	type B-3 chloramphenicol O-acetyltransferase CatB3	AMR	core	AMR	PHENICOL	CHLORAMPHENICOL	PARTIALX	70.0	100.0	E.coli and Shigella	208I5		147	147			clinical	GCA_014862835.1		WP_000186237.1	type B-3 chloramphenicol O-acetyltransferase CatB3				3.11.14	NUCLEOTIDE	2023-04-17.1
Aeromonas hydrophila	HAT2635987.1	SAMN16233092	Sink Drain swab	PDT000870107.2	210		DACSNY010000004.1	USA: Virginia	283159	2017	283791	+	catB3	type B-3 chloramphenicol O-acetyltransferase CatB3	AMR	core	AMR	PHENICOL	CHLORAMPHENICOL	EXACTP	100.0	100.0	Aeromonas hydrophila	CAV6359		210	210	NF000490.1	type B chloramphenicol O-acetyltransferase	environmental/other	GCA_015898405.1	SRR12707166	WP_000186237.1	type B-3 chloramphenicol O-acetyltransferase CatB3	1.01075	94	93	3.9.3	COMBINED	2020-11-09.1
Salmonella enterica subsp. enterica serovar Indiana	WP_000186237.1	SAMN15962527	stool	PDT000901513.1	210	Homo sapiens	NZ_CP061118.1	China:Hangzhou	505044	2017-01	505676	+	catB3	type B-3 chloramphenicol O-acetyltransferase CatB3	AMR	core	AMR	PHENICOL	CHLORAMPHENICOL	EXACTP	100.0	100.0	Salmonella enterica	S530	Indiana	210	210	NF000490.1	type B chloramphenicol O-acetyltransferase	clinical	GCA_015697765.1		WP_000186237.1	type B-3 chloramphenicol O-acetyltransferase CatB3				3.10.42	COMBINED	2022-10-11.2
Klebsiella pneumoniae		SAMN11081230	clinical sample	PDT000920677.1	210	Homo sapiens	SOWR01000018.1	Russia	7804	2015	8244	+	catB3	type B-3 chloramphenicol O-acetyltransferase CatB3	AMR	core	AMR	PHENICOL	CHLORAMPHENICOL	PARTIALX	70.0	100.0	Klebsiella pneumoniae	HUMB 15078		147	147			clinical	GCA_016136875.1		WP_000186237.1	type B-3 chloramphenicol O-acetyltransferase CatB3				3.10.18	NUCLEOTIDE	2021-09-30.1
Klebsiella pneumoniae		SAMN11081236	clinical sample	PDT000920685.1	210	Homo sapiens	SOWG01000020.1	Russia	31	2015	471	-	catB3	type B-3 chloramphenicol O-acetyltransferase CatB3	AMR	core	AMR	PHENICOL	CHLORAMPHENICOL	PARTIALX	70.0	100.0	Klebsiella pneumoniae	HUMB 15084		147	147			clinical	GCA_016137055.1		WP_000186237.1	type B-3 chloramphenicol O-acetyltransferase CatB3				3.10.18	NUCLEOTIDE	2021-09-30.1
Klebsiella pneumoniae		SAMN11081180	clinical sample	PDT000920742.1	210	Homo sapiens	SRKV01000032.1	Lithuania	1576	2015	2016	+	catB3	type B-3 chloramphenicol O-acetyltransferase CatB3	AMR	core	AMR	PHENICOL	CHLORAMPHENICOL	PARTIALX	70.0	100.0	Klebsiella pneumoniae	HUMB 14570		147	147			clinical	GCA_016138175.1		WP_000186237.1	type B-3 chloramphenicol O-acetyltransferase CatB3				3.10.18	NUCLEOTIDE	2021-09-30.1
Klebsiella pneumoniae		SAMN11081183	clinical sample	PDT000920743.1	210	Homo sapiens	SOUD01000021.1	Lithuania	31	2015	471	-	catB3	type B-3 chloramphenicol O-acetyltransferase CatB3	AMR	core	AMR	PHENICOL	CHLORAMPHENICOL	PARTIALX	70.0	100.0	Klebsiella pneumoniae	HUMB 14574		147	147			clinical	GCA_016138225.1		WP_000186237.1	type B-3 chloramphenicol O-acetyltransferase CatB3				3.10.18	NUCLEOTIDE	2021-09-30.1
Klebsiella pneumoniae		SAMN11081294	clinical sample	PDT000920759.1	210	Homo sapiens	SOTM01000009.1	Estonia	1738	2015	2367	+	catB3	type B-3 chloramphenicol O-acetyltransferase CatB3	AMR	core	AMR	PHENICOL	CHLORAMPHENICOL	EXACTX	100.0	100.0	Klebsiella pneumoniae	HUMB 15499		210	210			clinical	GCA_016138525.1		WP_000186237.1	type B-3 chloramphenicol O-acetyltransferase CatB3				3.10.18	NUCLEOTIDE	2021-09-30.1
Klebsiella pneumoniae		SAMN11081137	clinical sample	PDT000920784.1	210	Homo sapiens	SOSM01000006.1	Belarus	11041	2015	11481	+	catB3	type B-3 chloramphenicol O-acetyltransferase CatB3	AMR	core	AMR	PHENICOL	CHLORAMPHENICOL	PARTIALX	70.0	100.0	Klebsiella pneumoniae	HUMB 14211		147	147			clinical	GCA_016139035.1		WP_000186237.1	type B-3 chloramphenicol O-acetyltransferase CatB3				3.10.18	NUCLEOTIDE	2021-09-30.1
Klebsiella pneumoniae		SAMN10353635	sputum	PDT000941807.1	210	Homo sapiens	RYQF01000014.1	China	113379	2016	114008	-	catB3	type B-3 chloramphenicol O-acetyltransferase CatB3	AMR	core	AMR	PHENICOL	CHLORAMPHENICOL	EXACTX	100.0	100.0	Klebsiella pneumoniae	16HN-181		210	210			clinical	GCA_016753735.1		WP_000186237.1	type B-3 chloramphenicol O-acetyltransferase CatB3				3.10.18	NUCLEOTIDE	2021-09-30.1
Escherichia coli		SAMN16357423		PDT000967763.1	210	Homo sapiens	NZ_CP070133.1	USA:WA	124946		125386	-	catB3	type B-3 chloramphenicol O-acetyltransferase CatB3	AMR	core	AMR	PHENICOL	CHLORAMPHENICOL	PARTIALX	70.0	100.0	E.coli and Shigella	FDAARGOS_1281		147	147			clinical	GCA_016904495.1		WP_000186237.1	type B-3 chloramphenicol O-acetyltransferase CatB3	1.45492	710	488	3.11.14	COMBINED	2023-04-17.1
Escherichia coli	HBC6335078.1	SAMEA6657215		PDT001013395.1	210	Homo sapiens	DADZGN010000035.1	Denmark	8530	2018	9162	-	catB3	type B-3 chloramphenicol O-acetyltransferase CatB3	AMR	core	AMR	PHENICOL	CHLORAMPHENICOL	EXACTP	100.0	100.0	E.coli and Shigella	Escherichia coli		210	210	NF000490.1	type B chloramphenicol O-acetyltransferase	clinical	GCA_018160555.1	ERR4014274	WP_000186237.1	type B-3 chloramphenicol O-acetyltransferase CatB3	3.01942	311	103	3.10.1	COMBINED	2021-03-01.1
Klebsiella pneumoniae		SAMN17371849		PDT001046548.3	210	Homo sapiens	CP104942.1	Germany	95050	2018	95679	-	catB3	type B-3 chloramphenicol O-acetyltransferase CatB3	AMR	core	AMR	PHENICOL	CHLORAMPHENICOL	EXACTX	100.0	100.0	Klebsiella pneumoniae	NRZ-41623		210	210			clinical	GCA_018438885.3		WP_000186237.1	type B-3 chloramphenicol O-acetyltransferase CatB3				3.10.42	NUCLEOTIDE	2022-08-09.1
Providencia alcalifaciens	WP_000186237.1	SAMN20477962	a feces sample of chicken origin	PDT001147244.1	210		NZ_CP084296.1	China: Nantong, jiangsu province	412728	2020-05	413360	-	catB3	type B-3 chloramphenicol O-acetyltransferase CatB3	AMR	core	AMR	PHENICOL	CHLORAMPHENICOL	EXACTP	100.0	100.0	Providencia alcalifaciens	LHC2-1		210	210	NF000490.1	type B chloramphenicol O-acetyltransferase	environmental/other	GCA_020271745.1		WP_000186237.1	type B-3 chloramphenicol O-acetyltransferase CatB3				3.11.14	COMBINED	2023-04-17.1
Salmonella enterica		SAMEA6144909		PDT001155968.1	210		CAKFZW010000022.1		31319		31759	+	catB3	type B-3 chloramphenicol O-acetyltransferase CatB3	AMR	core	AMR	PHENICOL	CHLORAMPHENICOL	PARTIALX	70.0	100.0	Salmonella enterica			147	147				GCA_917117245.1		WP_000186237.1	type B-3 chloramphenicol O-acetyltransferase CatB3				3.10.16	NUCLEOTIDE	2021-09-30.1
Klebsiella pneumoniae	WP_223232922.1	SAMN18572051	blood	PDT001161796.1	210	Homo sapiens	NZ_JAGKZZ010000017.1	Spain: Asturias	1237	2014-10-29	1749	+	catB3	type B-3 chloramphenicol O-acetyltransferase CatB3	AMR	core	AMR	PHENICOL	CHLORAMPHENICOL	PARTIAL_CONTIG_ENDP	70.0	100.0	Klebsiella pneumoniae	Kp_HUCA_Bac_13		171	147			clinical	GCA_020579475.1		WP_000186237.1	type B-3 chloramphenicol O-acetyltransferase CatB3				3.10.42	COMBINED	2022-10-11.2
Vibrio cholerae	HBK7909422.1	SAMN18821906		PDT001170546.1	210		DAFCYT010000026.1	Bangladesh: Dhaka	227	2019-01-14	859	-	catB3	type B-3 chloramphenicol O-acetyltransferase CatB3	AMR	core	AMR	PHENICOL	CHLORAMPHENICOL	EXACTP	100.0	100.0	Vibrio cholerae	BFS495		210	210	NF000490.1	type B chloramphenicol O-acetyltransferase		GCA_020799065.1	SRR14297546	WP_000186237.1	type B-3 chloramphenicol O-acetyltransferase CatB3	1.60417	77	48	3.10.16	COMBINED	2021-09-30.1
Klebsiella pneumoniae		SAMN24369281	urine	PDT001224266.1	210	Homo sapiens	NZ_JAJTWB010000051.1	Kenya	1872	2016-04-25	2312	+	catB3	type B-3 chloramphenicol O-acetyltransferase CatB3	AMR	core	AMR	PHENICOL	CHLORAMPHENICOL	PARTIALX	70.0	100.0	Klebsiella pneumoniae	CK6	-	147	147			clinical	GCA_021474765.1		WP_000186237.1	type B-3 chloramphenicol O-acetyltransferase CatB3				3.10.42	COMBINED	2022-10-11.2
Klebsiella pneumoniae		SAMN24369410	trachea	PDT001224267.1	210	Homo sapiens	NZ_JAJTWF010000049.1	Kenya	1872	2016-05-07	2312	+	catB3	type B-3 chloramphenicol O-acetyltransferase CatB3	AMR	core	AMR	PHENICOL	CHLORAMPHENICOL	PARTIALX	70.0	100.0	Klebsiella pneumoniae	CK7	-	147	147			clinical	GCA_021474775.1		WP_000186237.1	type B-3 chloramphenicol O-acetyltransferase CatB3				3.10.42	COMBINED	2022-10-11.2
Klebsiella pneumoniae		SAMN24371033	wound	PDT001224269.1	210	Homo sapiens	NZ_JAJTWD010000053.1	Kenya	1872	2016-04-05	2312	+	catB3	type B-3 chloramphenicol O-acetyltransferase CatB3	AMR	core	AMR	PHENICOL	CHLORAMPHENICOL	PARTIALX	70.0	100.0	Klebsiella pneumoniae	CK9	-	147	147			clinical	GCA_021474825.1		WP_000186237.1	type B-3 chloramphenicol O-acetyltransferase CatB3				3.10.42	COMBINED	2022-10-11.2
Enterobacter hormaechei		SAMN21922841	rectal swab	PDT001228227.2	210	Homo sapiens	NZ_JAJABL010000001.1	Bangladesh	1354254	2016	1354694	+	catB3	type B-3 chloramphenicol O-acetyltransferase CatB3	AMR	core	AMR	PHENICOL	CHLORAMPHENICOL	PARTIALX	70.0	100.0	Enterobacter hormaechei	BC-BR157-1		147	147			clinical	GCA_021503645.1		WP_000186237.1	type B-3 chloramphenicol O-acetyltransferase CatB3				3.11.2	COMBINED	2023-04-17.1
Klebsiella pneumoniae		SAMN23771380		PDT001256456.1	210	Homo sapiens	NZ_JAJPTU010000032.1	not collected	85		456	-	catB3	type B-3 chloramphenicol O-acetyltransferase CatB3	AMR	core	AMR	PHENICOL	CHLORAMPHENICOL	PARTIALX	59.05	99.19	Klebsiella pneumoniae	L00022893		124	124			clinical	GCA_022408985.1		WP_000186237.1	type B-3 chloramphenicol O-acetyltransferase CatB3	0.609756	50	82	3.11.2	COMBINED	2023-02-23.1
Citrobacter freundii	WP_000186237.1	SAMN21467573		PDT001263273.1	210		NZ_JAKWAK010000015.1		3446	2019-11	4078	+	catB3	type B-3 chloramphenicol O-acetyltransferase CatB3	AMR	core	AMR	PHENICOL	CHLORAMPHENICOL	EXACTP	100.0	100.0	Citrobacter freundii	AGK0534		210	210	NF000490.1	type B chloramphenicol O-acetyltransferase		GCA_022543275.1		WP_000186237.1	type B-3 chloramphenicol O-acetyltransferase CatB3				3.11.2	COMBINED	2023-02-23.1
Escherichia coli		SAMN26232718	rectal swab	PDT001277542.1	210	Homo sapiens	NZ_JALEBM010000001.1	Brazil: Sao Paulo	127217	2019	127657	+	catB3	type B-3 chloramphenicol O-acetyltransferase CatB3	AMR	core	AMR	PHENICOL	CHLORAMPHENICOL	PARTIALX	70.0	100.0	E.coli and Shigella	SMG014F10		147	147			clinical	GCA_022758425.1		WP_000186237.1	type B-3 chloramphenicol O-acetyltransferase CatB3	0.857143	48	56	3.11.2	COMBINED	2023-02-23.1
Klebsiella pneumoniae		SAMN23224587		PDT001283073.1	210	Homo sapiens	JAJLHC010000012.1	China: Anhui	3	2017	440	-	catB3	type B-3 chloramphenicol O-acetyltransferase CatB3	AMR	core	AMR	PHENICOL	CHLORAMPHENICOL	PARTIAL_CONTIG_ENDX	69.52	100.0	Klebsiella pneumoniae	KP62303		146	146			clinical	GCA_022864175.1		WP_000186237.1	type B-3 chloramphenicol O-acetyltransferase CatB3				3.10.21	NUCLEOTIDE	2021-12-21.1
Klebsiella pneumoniae		SAMN27722567	urine	PDT001310101.1	210	Homo sapiens	NZ_CP097228.1	USA: Pittsburgh	1115531	2015-08-08	1115971	-	catB3	type B-3 chloramphenicol O-acetyltransferase CatB3	AMR	core	AMR	PHENICOL	CHLORAMPHENICOL	PARTIALX	70.0	100.0	Klebsiella pneumoniae	5		147	147			clinical	GCA_023374185.1		WP_000186237.1	type B-3 chloramphenicol O-acetyltransferase CatB3	1.0	126	126	3.11.14	COMBINED	2023-04-17.1
Escherichia coli		SAMN26309208	urine	PDT001340400.1	210	Homo sapiens	JAMEVN010000007.1	USA: District of Columbia	1745	2019-10-08	2182	+	catB3	type B-3 chloramphenicol O-acetyltransferase CatB3	AMR	core	AMR	PHENICOL	CHLORAMPHENICOL	PARTIAL_CONTIG_ENDX	69.52	100.0	E.coli and Shigella	697874		146	146			clinical	GCA_023865375.1		WP_000186237.1	type B-3 chloramphenicol O-acetyltransferase CatB3				3.10.30	NUCLEOTIDE	2022-05-26.1
Escherichia coli		SAMN27404373	urine	PDT001406314.1	210	Homo sapiens	JAMJMH010000001.1	USA: St. Louis	2128157	2017-10-24	2128597	+	catB3	type B-3 chloramphenicol O-acetyltransferase CatB3	AMR	core	AMR	PHENICOL	CHLORAMPHENICOL	PARTIALX	70.0	100.0	E.coli and Shigella	GD02947_ECOL_HY_64		147	147			clinical	GCA_024767595.1		WP_000186237.1	type B-3 chloramphenicol O-acetyltransferase CatB3				3.10.36	NUCLEOTIDE	2022-08-09.1
Klebsiella pneumoniae		SAMN28174102	blood	PDT001409675.1	210	Homo sapiens	NZ_CP103503.1	USA: Houston	3023596	2019-11-24	3024036	-	catB3	type B-3 chloramphenicol O-acetyltransferase CatB3	AMR	core	AMR	PHENICOL	CHLORAMPHENICOL	PARTIALX	70.0	100.0	Klebsiella pneumoniae	5547		147	147			clinical	GCA_024917835.1		WP_000186237.1	type B-3 chloramphenicol O-acetyltransferase CatB3	1.06531	261	245	3.10.40	COMBINED	2022-08-09.1
Escherichia coli		SAMN30797177	feces	PDT001464942.1	210	pig	JAOVHT010000017.1	China:Taicang	2540	2017-11-15	3169	-	catB3	type B-3 chloramphenicol O-acetyltransferase CatB3	AMR	core	AMR	PHENICOL	CHLORAMPHENICOL	EXACTX	100.0	100.0	E.coli and Shigella	1558		210	210			environmental/other	GCA_025795325.1		WP_000186237.1	type B-3 chloramphenicol O-acetyltransferase CatB3				3.10.42	NUCLEOTIDE	2022-10-11.2
Morganella morganii	HCU0872479.1	SAMEA111505762	blood	PDT001493242.1	210	Homo sapiens	DAKCGO010000016.1	Paraguay	718	2020-11-20	1350	-	catB3	type B-3 chloramphenicol O-acetyltransferase CatB3	AMR	core	AMR	PHENICOL	CHLORAMPHENICOL	EXACTP	100.0	100.0	Morganella morganii			210	210	NF000490.1	type B chloramphenicol O-acetyltransferase	clinical	GCA_026354195.1	ERR10431927	WP_000186237.1	type B-3 chloramphenicol O-acetyltransferase CatB3	1.87234	176	94	3.10.42	COMBINED	2022-10-11.2
Morganella morganii	HCU0902662.1	SAMEA111505765	aspirate	PDT001493246.1	210	Homo sapiens	DAKCGL010000016.1	Paraguay	718	2020-11-27	1350	-	catB3	type B-3 chloramphenicol O-acetyltransferase CatB3	AMR	core	AMR	PHENICOL	CHLORAMPHENICOL	EXACTP	100.0	100.0	Morganella morganii			210	210	NF000490.1	type B chloramphenicol O-acetyltransferase	clinical	GCA_026354155.1	ERR10431931	WP_000186237.1	type B-3 chloramphenicol O-acetyltransferase CatB3	1.07317	88	82	3.10.42	COMBINED	2022-10-11.2
Citrobacter freundii	WP_000186237.1	SAMN31693425	urine	PDT001495015.1	210	Homo sapiens	NZ_CP110891.1	China	34000	2018-07-17	34632	+	catB3	type B-3 chloramphenicol O-acetyltransferase CatB3	AMR	core	AMR	PHENICOL	CHLORAMPHENICOL	EXACTP	100.0	100.0	Citrobacter freundii	CF1807		210	210	NF000490.1	type B chloramphenicol O-acetyltransferase	clinical	GCA_026240835.1		WP_000186237.1	type B-3 chloramphenicol O-acetyltransferase CatB3				3.11.2	COMBINED	2023-04-17.1
Escherichia coli		SAMN32217096	blood	PDT001538485.1	210	Homo sapiens	NZ_JAPVCK010000005.1	Tanzania	129	2017-03	569	-	catB3	type B-3 chloramphenicol O-acetyltransferase CatB3	AMR	core	AMR	PHENICOL	CHLORAMPHENICOL	PARTIALX	70.0	100.0	E.coli and Shigella	E2163		147	147			clinical	GCA_027086765.1		WP_000186237.1	type B-3 chloramphenicol O-acetyltransferase CatB3				3.11.2	COMBINED	2022-12-19.1
Acinetobacter baumannii	WP_000186237.1	SAMN30655645	sputum	PDT001583343.1	210	Homo sapiens	NZ_CP115621.1	USA	40843	2022-08-19	41475	-	catB3	type B-3 chloramphenicol O-acetyltransferase CatB3	AMR	core	AMR	PHENICOL	CHLORAMPHENICOL	EXACTP	100.0	100.0	Acinetobacter baumannii	2022CK-00480		210	210	NF000490.1	type B chloramphenicol O-acetyltransferase	clinical	GCA_024922185.2		WP_000186237.1	type B-3 chloramphenicol O-acetyltransferase CatB3	1.16	87	75	3.11.14	COMBINED	2023-04-17.1
Escherichia coli		SAMN34598756	Sewage	PDT001737249.1	210		CP124993.1	Uganda	6735	2018	7175	-	catB3	type B-3 chloramphenicol O-acetyltransferase CatB3	AMR	core	AMR	PHENICOL	CHLORAMPHENICOL	PARTIALX	70.0	100.0	E.coli and Shigella	KSE-D14		147	147			environmental/other	GCA_030019815.1		WP_000186237.1	type B-3 chloramphenicol O-acetyltransferase CatB3				3.11.14	NUCLEOTIDE	2023-04-17.1
Escherichia coli	WP_012783949.1	SAMN33423755	urine	PDT001779028.1	210	Homo sapiens	NZ_JASCZO010000028.1	Pakistan: Faisalabad	59997	2020-02-09	60541	+	catB3	type B-3 chloramphenicol O-acetyltransferase CatB3	AMR	core	AMR	PHENICOL	CHLORAMPHENICOL	PARTIAL_CONTIG_ENDP	70.0	100.0	E.coli and Shigella	PK-5176		182	147			clinical	GCA_030271655.1		WP_000186237.1	type B-3 chloramphenicol O-acetyltransferase CatB3				3.11.14	COMBINED	2023-04-17.1
Escherichia coli		SAMN35004794	Rectal swab	PDT001783968.1	210	Homo sapiens	NZ_JASUXB010000001.1	Australia:Melbourne	354296	2020-01-17	354736	+	catB3	type B-3 chloramphenicol O-acetyltransferase CatB3	AMR	core	AMR	PHENICOL	CHLORAMPHENICOL	PARTIALX	70.0	100.0	E.coli and Shigella	CPO308		147	147			clinical	GCA_030294305.1		WP_000186237.1	type B-3 chloramphenicol O-acetyltransferase CatB3				3.11.14	COMBINED	2023-04-17.1
Escherichia coli IS29		SAMEA3138870		PDT000020972.1	210		NZ_CBWH010000025.1	Austria:Vienna, General Hospital Vienna	489		929	-	catB3	type B-3 chloramphenicol O-acetyltransferase CatB3	AMR	core	AMR	PHENICOL	CHLORAMPHENICOL	PARTIALX	70.0	100.0	E.coli and Shigella	IS29		147	147				GCA_000529975.1		WP_000186237.1	type B-3 chloramphenicol O-acetyltransferase CatB3				3.11.2	COMBINED	2023-04-17.1
Escherichia coli		SAMN02801905	blood from patient with bacteremia	PDT000042568.1	210	Homo sapiens	NZ_JSPE01000035.1	USA: Pacific Northwest	2565	2009	3005	+	catB3	type B-3 chloramphenicol O-acetyltransferase CatB3	AMR	core	AMR	PHENICOL	CHLORAMPHENICOL	PARTIALX	70.0	100.0	E.coli and Shigella	blood-90544		147	147			clinical	GCA_000779095.1		WP_000186237.1	type B-3 chloramphenicol O-acetyltransferase CatB3	2.64935	204	77	3.11.2	COMBINED	2023-04-17.1
Escherichia coli		SAMN02801962	patient with urinary tract infection	PDT000042630.1	210	Homo sapiens	NZ_JSNC01000081.1	USA: WA	2565	2011	3005	+	catB3	type B-3 chloramphenicol O-acetyltransferase CatB3	AMR	core	AMR	PHENICOL	CHLORAMPHENICOL	PARTIALX	70.0	100.0	E.coli and Shigella	upec-148		147	147			clinical	GCA_000780495.1		WP_000186237.1	type B-3 chloramphenicol O-acetyltransferase CatB3		144		3.11.2	COMBINED	2023-04-17.1
Klebsiella variicola	WP_000186237.1	SAMN03097736	Pus	PDT000044578.2	210	Homo sapiens	NZ_JRTV01000001.1	Malaysia: Johor Bahru	53765	2014-03-26	54397	+	catB3	type B-3 chloramphenicol O-acetyltransferase CatB3	AMR	core	AMR	PHENICOL	CHLORAMPHENICOL	EXACTP	100.0	100.0	Klebsiella pneumoniae	223/14		210	210	NF000490.1	type B chloramphenicol O-acetyltransferase	clinical	GCA_000786375.2		WP_000186237.1	type B-3 chloramphenicol O-acetyltransferase CatB3				3.10.42	COMBINED	2022-10-11.2
Klebsiella pneumoniae subsp. pneumoniae		SAMN04011455	urine	PDT000088840.2	210	Homo sapiens	NZ_LJFE02000069.1	South Africa: Durban	129	2013-04-04	569	-	catB3	type B-3 chloramphenicol O-acetyltransferase CatB3	AMR	core	AMR	PHENICOL	CHLORAMPHENICOL	PARTIALX	70.0	100.0	Klebsiella pneumoniae	ST101:951363981		147	147			clinical	GCA_001317295.2		WP_000186237.1	type B-3 chloramphenicol O-acetyltransferase CatB3		14		3.11.2	COMBINED	2023-02-23.1
Escherichia coli		SAMN04159541	urine	PDT000098505.1	210	Homo sapiens	NZ_CP013657.1	United Kingdom	132451	2005-01-01	132891	+	catB3	type B-3 chloramphenicol O-acetyltransferase CatB3	AMR	core	AMR	PHENICOL	CHLORAMPHENICOL	PARTIALX	70.0	100.0	E.coli and Shigella	uk_P46212		147	147			clinical	GCA_001469815.1		WP_000186237.1	type B-3 chloramphenicol O-acetyltransferase CatB3	2.48333	149	60	3.11.2	COMBINED	2022-12-19.1
Escherichia coli		SAMN04273111		PDT000107555.1	210	Corvus frugilegus	LRXE01000018.1	Czech Republic	67	2010	507	-	catB3	type B-3 chloramphenicol O-acetyltransferase CatB3	AMR	core	AMR	PHENICOL	CHLORAMPHENICOL	PARTIALX	70.0	100.0	E.coli and Shigella	HP47		147	147			environmental/other	GCA_001561865.1		WP_000186237.1	type B-3 chloramphenicol O-acetyltransferase CatB3	1.2	78	65	3.11.14	NUCLEOTIDE	2023-04-17.1
Escherichia coli	WP_000186237.1	SAMN04376738	feces	PDT000124611.1	210	Bos taurus	NZ_LVMC01000039.1	China:Xinjiang	2420	2011	3052	-	catB3	type B-3 chloramphenicol O-acetyltransferase CatB3	AMR	core	AMR	PHENICOL	CHLORAMPHENICOL	EXACTP	100.0	100.0	E.coli and Shigella	cattle19		210	210	NF000490.1	type B chloramphenicol O-acetyltransferase		GCA_001614795.1		WP_000186237.1	type B-3 chloramphenicol O-acetyltransferase CatB3				3.11.14	COMBINED	2023-04-17.1
Klebsiella pneumoniae		SAMEA2273719	blood	PDT000155088.1	210	Homo sapiens	FLAZ01000009.1	United Kingdom	1809	2007	2249	+	catB3	type B-3 chloramphenicol O-acetyltransferase CatB3	AMR	core	AMR	PHENICOL	CHLORAMPHENICOL	PARTIALX	70.0	100.0	Klebsiella pneumoniae	k1634		147	147			clinical	GCA_900084445.1		WP_000186237.1	type B-3 chloramphenicol O-acetyltransferase CatB3	0.883333	53	60	3.11.14	NUCLEOTIDE	2023-07-13.2
Escherichia coli		SAMN05928943	commercial chicken farm	PDT000168794.1	210	fly	NZ_MOIK01000021.1	China: Shandong	2198	2015-05	2608	-	catB3	type B-3 chloramphenicol O-acetyltransferase CatB3	AMR	core	AMR	PHENICOL	CHLORAMPHENICOL	PARTIALX	65.24	100.0	E.coli and Shigella	487		137	137				GCA_001893035.1		WP_000186237.1	type B-3 chloramphenicol O-acetyltransferase CatB3				3.11.14	COMBINED	2023-04-17.1
Klebsiella pneumoniae		SAMN05956064	respiratory	PDT000172124.4	210	Homo sapiens	MPXH04000041.1	USA: Ohio	1822	2012	2262	+	catB3	type B-3 chloramphenicol O-acetyltransferase CatB3	AMR	core	AMR	PHENICOL	CHLORAMPHENICOL	PARTIALX	70.0	100.0	Klebsiella pneumoniae	CRK0190		147	147			clinical	GCA_001903265.4		WP_000186237.1	type B-3 chloramphenicol O-acetyltransferase CatB3				3.11.14	NUCLEOTIDE	2023-04-17.1
Klebsiella pneumoniae	WP_085286648.1	SAMN06717781	oysters (Crassostrea spp.)	PDT000204815.1	210		NZ_NCVX01000019.1	Brazil: Santos	1803	2016-11	2302	+	catB3	type B-3 chloramphenicol O-acetyltransferase CatB3	AMR	core	AMR	PHENICOL	CHLORAMPHENICOL	PARTIAL_CONTIG_ENDP	70.0	100.0	Klebsiella pneumoniae	BO2		166	147			environmental/other	GCA_002104635.1		WP_000186237.1	type B-3 chloramphenicol O-acetyltransferase CatB3				3.10.36	COMBINED	2022-05-26.1
Escherichia coli	WP_000186237.1	SAMN05828206	Ascites	PDT000225236.1	210	Homo sapiens	NZ_MKFQ01000018.1	China: Zhejiang	1872	2014	2504	+	catB3	type B-3 chloramphenicol O-acetyltransferase CatB3	AMR	core	AMR	PHENICOL	CHLORAMPHENICOL	EXACTP	100.0	100.0	E.coli and Shigella	CoR-27		210	210	NF000490.1	type B chloramphenicol O-acetyltransferase	clinical	GCA_002216995.1		WP_000186237.1	type B-3 chloramphenicol O-acetyltransferase CatB3				3.11.14	COMBINED	2023-04-17.1
Klebsiella pneumoniae		SAMN07203013	urine	PDT000230884.1	210	Homo sapiens	NZ_NIUJ01000012.1	Thailand	2124	2016-07-18	2564	+	catB3	type B-3 chloramphenicol O-acetyltransferase CatB3	AMR	core	AMR	PHENICOL	CHLORAMPHENICOL	PARTIALX	70.0	100.0	Klebsiella pneumoniae	KPPUTH01		147	147			clinical	GCA_002239875.1		WP_000186237.1	type B-3 chloramphenicol O-acetyltransferase CatB3	0.66	66	100	3.10.42	COMBINED	2022-10-11.2
Shigella boydii	WP_223169528.1	SAMN07450708	sputum	PDT000233334.1	210	Homo sapiens	NZ_NQDX01000012.1	Thailand: Bangkok	1822	2016-10-06	2340	+	catB3	type B-3 chloramphenicol O-acetyltransferase CatB3	AMR	core	AMR	PHENICOL	CHLORAMPHENICOL	PARTIAL_CONTIG_ENDP	70.0	100.0	E.coli and Shigella	ECPSTH05		173	147			clinical	GCA_002249045.1		WP_000186237.1	type B-3 chloramphenicol O-acetyltransferase CatB3	0.42236	68	161	3.10.42	COMBINED	2022-08-09.1
Klebsiella pneumoniae subsp. pneumoniae		SAMN07450551	Rectal swab	PDT000233392.1	210	Homo sapiens	NZ_NQAN01000021.1	Thailand: Bangkok	1184	2015-12-22	1624	+	catB3	type B-3 chloramphenicol O-acetyltransferase CatB3	AMR	core	AMR	PHENICOL	CHLORAMPHENICOL	PARTIALX	70.0	100.0	Klebsiella pneumoniae	KPCRETH05		147	147			clinical	GCA_002246895.1		WP_000186237.1	type B-3 chloramphenicol O-acetyltransferase CatB3	2.32407	251	108	3.11.14	COMBINED	2023-04-17.1
Escherichia coli	WP_000186237.1	SAMN03455932		PDT000286106.1	210		NZ_PQKS01000021.1	USA	74762	2014	75394	+	catB3	type B-3 chloramphenicol O-acetyltransferase CatB3	AMR	core	AMR	PHENICOL	CHLORAMPHENICOL	EXACTP	100.0	100.0	E.coli and Shigella	ECONIH3		210	210	NF000490.1	type B chloramphenicol O-acetyltransferase		GCA_002919645.1		WP_000186237.1	type B-3 chloramphenicol O-acetyltransferase CatB3	1.4039	504	359	3.11.14	COMBINED	2023-04-17.1
Escherichia coli	EFO4213287.1	SAMN08978062	horse	PDT000309263.1	210		AATRDX010000211.1	USA:TX	1820	2000	2452	-	catB3	type B-3 chloramphenicol O-acetyltransferase CatB3	AMR	core	AMR	PHENICOL	CHLORAMPHENICOL	EXACTP	100.0	100.0	E.coli and Shigella	PSU-0625		210	210	NF000490.1	type B chloramphenicol O-acetyltransferase	environmental/other	GCA_013076275.1	SRR7064623	WP_000186237.1	type B-3 chloramphenicol O-acetyltransferase CatB3	0.368421	7	19	3.6.7	COMBINED	2020-03-20.1
Escherichia coli	EFN8044964.1	SAMN10353979	lettuce leaf	PDT000399967.1	210		AATPID010000033.1	USA:WA	47224	2002	47856	-	catB3	type B-3 chloramphenicol O-acetyltransferase CatB3	AMR	core	AMR	PHENICOL	CHLORAMPHENICOL	EXACTP	100.0	100.0	E.coli and Shigella	PSU-1513		210	210	NF000490.1	type B chloramphenicol O-acetyltransferase	environmental/other	GCA_013046265.1	SRR8140205	WP_000186237.1	type B-3 chloramphenicol O-acetyltransferase CatB3	1.30769	51	39	3.6.7	COMBINED	2020-03-20.1
Klebsiella pneumoniae		SAMN10872831	Bronchial aspiration	PDT000497526.1	210	Homo sapiens	NZ_SETP01000007.1	France: Marseille	1992	2015-06-22	2432	+	catB3	type B-3 chloramphenicol O-acetyltransferase CatB3	AMR	core	AMR	PHENICOL	CHLORAMPHENICOL	PARTIALX	70.0	100.0	Klebsiella pneumoniae	KP14CR		147	147			clinical	GCA_004923105.1		WP_000186237.1	type B-3 chloramphenicol O-acetyltransferase CatB3				3.11.2	COMBINED	2023-02-23.1
Klebsiella pneumoniae		SAMN10872820	Fecal swab	PDT000497528.1	210	Homo sapiens	NZ_SEUA01000008.1	France: Marseille	1970	2015-12-07	2410	+	catB3	type B-3 chloramphenicol O-acetyltransferase CatB3	AMR	core	AMR	PHENICOL	CHLORAMPHENICOL	PARTIALX	70.0	100.0	Klebsiella pneumoniae	KP1CR		147	147			clinical	GCA_004923075.1		WP_000186237.1	type B-3 chloramphenicol O-acetyltransferase CatB3				3.11.2	COMBINED	2023-02-23.1
Escherichia coli	WP_058229256.1	SAMN11233101	clinical sample	PDT000520665.1	210	Homo sapiens	NZ_SPVO01000018.1	Russia	1774	2012	2244	+	catB3	type B-3 chloramphenicol O-acetyltransferase CatB3	AMR	core	AMR	PHENICOL	CHLORAMPHENICOL	PARTIAL_CONTIG_ENDP	70.0	100.0	E.coli and Shigella	RUSPBB86		157	147			clinical	GCA_006229225.1		WP_000186237.1	type B-3 chloramphenicol O-acetyltransferase CatB3				3.11.14	COMBINED	2023-04-17.1
Escherichia coli		SAMN11232978	clinical sample	PDT000520818.1	210	Homo sapiens	SQDJ01000023.1	Russia	31	2012	471	-	catB3	type B-3 chloramphenicol O-acetyltransferase CatB3	AMR	core	AMR	PHENICOL	CHLORAMPHENICOL	PARTIALX	70.0	100.0	E.coli and Shigella	RUSPBB119		147	147			clinical	GCA_006232835.1		WP_000186237.1	type B-3 chloramphenicol O-acetyltransferase CatB3				3.11.14	NUCLEOTIDE	2023-04-17.1
Escherichia coli	WP_000186237.1	SAMN11232958	clinical sample	PDT000520872.1	210	Homo sapiens	NZ_SQED01000028.1	Norway	1774	2012	2406	+	catB3	type B-3 chloramphenicol O-acetyltransferase CatB3	AMR	core	AMR	PHENICOL	CHLORAMPHENICOL	EXACTP	100.0	100.0	E.coli and Shigella	NOR6_11		210	210	NF000490.1	type B chloramphenicol O-acetyltransferase	clinical	GCA_006233945.1		WP_000186237.1	type B-3 chloramphenicol O-acetyltransferase CatB3				3.11.14	COMBINED	2023-04-17.1
Escherichia coli		SAMN11232896	clinical sample	PDT000520896.1	210	Homo sapiens	SQGH01000032.1	Latvia	32	2012	472	-	catB3	type B-3 chloramphenicol O-acetyltransferase CatB3	AMR	core	AMR	PHENICOL	CHLORAMPHENICOL	PARTIALX	70.0	100.0	E.coli and Shigella	LVSTRB98		147	147			clinical	GCA_006234375.1		WP_000186237.1	type B-3 chloramphenicol O-acetyltransferase CatB3				3.11.14	NUCLEOTIDE	2023-04-17.1
Escherichia coli		SAMN11232892	clinical sample	PDT000520900.1	210	Homo sapiens	SQGL01000012.1	Latvia	1738	2012	2178	+	catB3	type B-3 chloramphenicol O-acetyltransferase CatB3	AMR	core	AMR	PHENICOL	CHLORAMPHENICOL	PARTIALX	70.0	100.0	E.coli and Shigella	LVSTRB92		147	147			clinical	GCA_006234455.1		WP_000186237.1	type B-3 chloramphenicol O-acetyltransferase CatB3				3.11.14	NUCLEOTIDE	2023-04-17.1
Escherichia coli	WP_058229256.1	SAMN11232847	clinical sample	PDT000520933.1	210	Homo sapiens	NZ_SQIE01000008.1	Latvia	1	2012	472	-	catB3	type B-3 chloramphenicol O-acetyltransferase CatB3	AMR	core	AMR	PHENICOL	CHLORAMPHENICOL	PARTIAL_CONTIG_ENDP	70.0	100.0	E.coli and Shigella	LVNMSB185		157	147			clinical	GCA_006235135.1		WP_000186237.1	type B-3 chloramphenicol O-acetyltransferase CatB3				3.11.14	COMBINED	2023-04-17.1
Escherichia coli	WP_058229256.1	SAMN11232836	clinical sample	PDT000520942.1	210	Homo sapiens	NZ_SQIP01000038.1	Latvia	1	2012	472	-	catB3	type B-3 chloramphenicol O-acetyltransferase CatB3	AMR	core	AMR	PHENICOL	CHLORAMPHENICOL	PARTIAL_CONTIG_ENDP	70.0	100.0	E.coli and Shigella	LVNMSB174		157	147			clinical	GCA_006235315.1		WP_000186237.1	type B-3 chloramphenicol O-acetyltransferase CatB3				3.11.14	COMBINED	2023-04-17.1
Escherichia coli	WP_058229256.1	SAMN11232744	clinical sample	PDT000521072.1	210	Homo sapiens	NZ_SQMA01000041.1	Estonia	1088	2012	1558	+	catB3	type B-3 chloramphenicol O-acetyltransferase CatB3	AMR	core	AMR	PHENICOL	CHLORAMPHENICOL	PARTIAL_CONTIG_ENDP	70.0	100.0	E.coli and Shigella	EETUKB198		157	147			clinical	GCA_006237985.1		WP_000186237.1	type B-3 chloramphenicol O-acetyltransferase CatB3				3.11.14	COMBINED	2023-04-17.1
Escherichia coli	WP_000186237.1	SAMN11232609	clinical sample	PDT000521112.1	210	Homo sapiens	NZ_SQCH01000020.1	Estonia	7587	2012	8219	+	catB3	type B-3 chloramphenicol O-acetyltransferase CatB3	AMR	core	AMR	PHENICOL	CHLORAMPHENICOL	EXACTP	100.0	100.0	E.coli and Shigella	EEITKB325		210	210	NF000490.1	type B chloramphenicol O-acetyltransferase	clinical	GCA_006238805.1		WP_000186237.1	type B-3 chloramphenicol O-acetyltransferase CatB3				3.11.14	COMBINED	2023-04-17.1
Escherichia coli		SAMN11232819	clinical sample	PDT000526182.1	210	Homo sapiens	SQJE01000034.1	Latvia	1738	2012	2178	+	catB3	type B-3 chloramphenicol O-acetyltransferase CatB3	AMR	core	AMR	PHENICOL	CHLORAMPHENICOL	PARTIALX	70.0	100.0	E.coli and Shigella	LVEASB8		147	147			clinical	GCA_006352105.1		WP_000186237.1	type B-3 chloramphenicol O-acetyltransferase CatB3				3.11.14	NUCLEOTIDE	2023-04-17.1
Escherichia coli		SAMN11232937	clinical sample	PDT000618380.1	210	Homo sapiens	VIBG01000024.1	Norway	31	2012	471	-	catB3	type B-3 chloramphenicol O-acetyltransferase CatB3	AMR	core	AMR	PHENICOL	CHLORAMPHENICOL	PARTIALX	70.0	100.0	E.coli and Shigella	NOR5_32_D10		147	147	NF000490.1	type B chloramphenicol O-acetyltransferase	clinical	GCA_009299555.1		WP_000186237.1	type B-3 chloramphenicol O-acetyltransferase CatB3				3.6.7	NUCLEOTIDE	2020-01-22.1
Escherichia coli		SAMEA5818788		PDT000640363.1	210	Homo sapiens	NZ_CACRWX010000001.1	United Kingdom	2765442	2013	2765882	-	catB3	type B-3 chloramphenicol O-acetyltransferase CatB3	AMR	core	AMR	PHENICOL	CHLORAMPHENICOL	PARTIALX	70.0	100.0	E.coli and Shigella			147	147			clinical	GCA_902668635.1		WP_000186237.1	type B-3 chloramphenicol O-acetyltransferase CatB3				3.11.14	COMBINED	2023-04-17.1
Klebsiella pneumoniae	WP_227662245.1	SAMN13140066	Blood sample from neonates	PDT000652584.1	210	Homo sapiens	NZ_WMCH01000123.1	India: Kolkata	2004	2015-07	2507	+	catB3	type B-3 chloramphenicol O-acetyltransferase CatB3	AMR	core	AMR	PHENICOL	CHLORAMPHENICOL	PARTIAL_CONTIG_ENDP	70.0	100.0	Klebsiella pneumoniae	EN5218		168	147			clinical	GCA_009763315.1		WP_000186237.1	type B-3 chloramphenicol O-acetyltransferase CatB3	0.929293	184	198	3.10.42	COMBINED	2022-10-11.2
Klebsiella pneumoniae		SAMN12559024	urine	PDT000702369.1	210	Homo sapiens	NZ_CP042858.1	China: Shandong	4870085	2015	4870495	-	catB3	type B-3 chloramphenicol O-acetyltransferase CatB3	AMR	core	AMR	PHENICOL	CHLORAMPHENICOL	PARTIALX	65.24	100.0	Klebsiella pneumoniae	QD23		137	137			clinical	GCA_011045595.1		WP_000186237.1	type B-3 chloramphenicol O-acetyltransferase CatB3				3.10.42	COMBINED	2022-10-11.2
Klebsiella pneumoniae	WP_000186237.1	SAMN13737869	a feces sample of chicken origin	PDT000702370.1	210		NZ_CP047336.1	China: Sichuan province	3985001	2019-06	3985633	+	catB3	type B-3 chloramphenicol O-acetyltransferase CatB3	AMR	core	AMR	PHENICOL	CHLORAMPHENICOL	EXACTP	100.0	100.0	Klebsiella pneumoniae	2019036D		210	210	NF000490.1	type B chloramphenicol O-acetyltransferase	environmental/other	GCA_011045775.1		WP_000186237.1	type B-3 chloramphenicol O-acetyltransferase CatB3				3.10.42	COMBINED	2022-10-11.2
Salmonella enterica subsp. enterica serovar Indiana	WP_000186237.1	SAMN14450155	Diarrheal patient	PDT000720709.1	210	Homo sapiens	NZ_CP050769.1	China:Shanghai	743839	2013-09-22	744471	-	catB3	type B-3 chloramphenicol O-acetyltransferase CatB3	AMR	core	AMR	PHENICOL	CHLORAMPHENICOL	EXACTP	100.0	100.0	Salmonella enterica	SI108	Indiana	210	210	NF000490.1	type B chloramphenicol O-acetyltransferase	clinical	GCA_012053325.1		WP_000186237.1	type B-3 chloramphenicol O-acetyltransferase CatB3	1.08065	67	62	3.11.2	COMBINED	2023-04-17.1
Salmonella enterica subsp. enterica serovar Indiana	WP_000186237.1	SAMN14450150	Spiral shell	PDT000720711.1	210		NZ_CP050785.1	China:Shanghai	789193	2010-11-01	789825	-	catB3	type B-3 chloramphenicol O-acetyltransferase CatB3	AMR	core	AMR	PHENICOL	CHLORAMPHENICOL	EXACTP	100.0	100.0	Salmonella enterica	SI43	Indiana	210	210	NF000490.1	type B chloramphenicol O-acetyltransferase	environmental/other	GCA_012053725.1		WP_000186237.1	type B-3 chloramphenicol O-acetyltransferase CatB3	1.08333	26	24	3.11.2	COMBINED	2023-04-17.1
Klebsiella pneumoniae		SAMN14609927	blood	PDT000730553.1	210	Homo sapiens	CP052303.1	South Korea: Jeonnam	685078	2016	685518	+	catB3	type B-3 chloramphenicol O-acetyltransferase CatB3	AMR	core	AMR	PHENICOL	CHLORAMPHENICOL	PARTIALX	70.0	100.0	Klebsiella pneumoniae	E16KP0172		147	147			clinical	GCA_012963835.1		WP_000186237.1	type B-3 chloramphenicol O-acetyltransferase CatB3				3.10.18	NUCLEOTIDE	2021-09-30.1
Klebsiella pneumoniae		SAMN14609952	blood	PDT000730554.1	210	Homo sapiens	CP052203.1	South Korea: Busan	1277166	2016	1277606	+	catB3	type B-3 chloramphenicol O-acetyltransferase CatB3	AMR	core	AMR	PHENICOL	CHLORAMPHENICOL	PARTIALX	70.0	100.0	Klebsiella pneumoniae	F16KP0002		147	147			clinical	GCA_012964005.1		WP_000186237.1	type B-3 chloramphenicol O-acetyltransferase CatB3				3.10.18	NUCLEOTIDE	2021-09-30.1
Klebsiella pneumoniae		SAMN14609888	blood	PDT000730584.1	210	Homo sapiens	CP052443.1	South Korea: Gangwon	686185	2016	686625	+	catB3	type B-3 chloramphenicol O-acetyltransferase CatB3	AMR	core	AMR	PHENICOL	CHLORAMPHENICOL	PARTIALX	70.0	100.0	Klebsiella pneumoniae	C16KP0098		147	147			clinical	GCA_012970025.1		WP_000186237.1	type B-3 chloramphenicol O-acetyltransferase CatB3				3.10.18	NUCLEOTIDE	2021-09-30.1
Klebsiella pneumoniae		SAMN14609878	blood	PDT000730593.1	210	Homo sapiens	CP052494.1	South Korea: Gyeonggi	685093	2017	685533	+	catB3	type B-3 chloramphenicol O-acetyltransferase CatB3	AMR	core	AMR	PHENICOL	CHLORAMPHENICOL	PARTIALX	70.0	100.0	Klebsiella pneumoniae	B17KP0067		147	147			clinical	GCA_012970385.1		WP_000186237.1	type B-3 chloramphenicol O-acetyltransferase CatB3				3.10.18	NUCLEOTIDE	2021-09-30.1
Klebsiella pneumoniae		SAMN14609958	blood	PDT000730625.1	210	Homo sapiens	CP052177.1	South Korea: Busan	1289164	2016	1289604	-	catB3	type B-3 chloramphenicol O-acetyltransferase CatB3	AMR	core	AMR	PHENICOL	CHLORAMPHENICOL	PARTIALX	70.0	100.0	Klebsiella pneumoniae	F16KP0045		147	147			clinical	GCA_012971485.1		WP_000186237.1	type B-3 chloramphenicol O-acetyltransferase CatB3				3.10.18	NUCLEOTIDE	2021-09-30.1
Pseudomonas aeruginosa		SAMN14160437		PDT000795052.1	210	Homo sapiens	JAAOEU010000003.1		60200		60829	-	catB3	type B-3 chloramphenicol O-acetyltransferase CatB3	AMR	core	AMR	PHENICOL	CHLORAMPHENICOL	EXACTX	100.0	100.0	Pseudomonas aeruginosa	CEC120		210	210			clinical	GCA_013433585.1		WP_000186237.1	type B-3 chloramphenicol O-acetyltransferase CatB3	1.03546	146	141	3.10.18	NUCLEOTIDE	2021-12-21.1
Salmonella enterica subsp. diarizonae serovar 38:l,v:z13:z53		SAMN07152257	stool	PDT000797435.1	210	Homo sapiens	JAADZE010000017.1	USA	1872		2312	+	catB3	type B-3 chloramphenicol O-acetyltransferase CatB3	AMR	core	AMR	PHENICOL	CHLORAMPHENICOL	PARTIALX	70.0	100.0	Salmonella enterica	2009K1307	38:l,v:z13:z53	147	147			clinical	GCA_013693665.1		WP_000186237.1	type B-3 chloramphenicol O-acetyltransferase CatB3	1.52381	224	147	3.8.4	NUCLEOTIDE	2020-07-16.2
Aeromonas veronii	WP_000186237.1	SAMD00194675		PDT000813470.2	210		NZ_AP022290.1	Japan:Tokyo	2172338	2018-02-13	2172970	+	catB3	type B-3 chloramphenicol O-acetyltransferase CatB3	AMR	core	AMR	PHENICOL	CHLORAMPHENICOL	EXACTP	100.0	100.0	Aeromonas veronii	WP9-W18-ESBL-04		210	210	NF000490.1	type B chloramphenicol O-acetyltransferase		GCA_014169875.1		WP_000186237.1	type B-3 chloramphenicol O-acetyltransferase CatB3	2.48889	112	45	3.10.42	COMBINED	2022-10-11.2
Escherichia coli		SAMN08148202		PDT000864613.1	210	Homo sapiens	JACOJK010000001.1	USA: CA	839254		839694	+	catB3	type B-3 chloramphenicol O-acetyltransferase CatB3	AMR	core	AMR	PHENICOL	CHLORAMPHENICOL	PARTIALX	70.0	100.0	E.coli and Shigella	UCI154		147	147			clinical	GCA_014901815.1		WP_000186237.1	type B-3 chloramphenicol O-acetyltransferase CatB3	1.0339	122	118	3.11.14	NUCLEOTIDE	2023-04-17.1
Salmonella enterica	HAO4674837.1	SAMN15599098		PDT000865976.1	210	Homo sapiens	DABXNK010000073.1	USA: San Diego, CA	222		660	+	catB3	type B-3 chloramphenicol O-acetyltransferase CatB3	AMR	core	AMR	PHENICOL	CHLORAMPHENICOL	PARTIAL_CONTIG_ENDP	69.52	100.0	Salmonella enterica	MDL152		146	146			clinical	GCA_014932685.1	SRR12286194	WP_000186237.1	type B-3 chloramphenicol O-acetyltransferase CatB3	0.115942	8	69	3.10.1	COMBINED	2021-03-01.1
Aeromonas hydrophila	HAT3531390.1	SAMN07692524	abdomen	PDT000869525.1	210	Homo sapiens	DACSUD010000005.1	USA:Virginia	283156	2015-10-01	283788	+	catB3	type B-3 chloramphenicol O-acetyltransferase CatB3	AMR	core	AMR	PHENICOL	CHLORAMPHENICOL	EXACTP	100.0	100.0	Aeromonas hydrophila	CAVp298		210	210	NF000490.1	type B chloramphenicol O-acetyltransferase	clinical	GCA_015902005.1	SRR6061976	WP_000186237.1	type B-3 chloramphenicol O-acetyltransferase CatB3	0.989796	97	98	3.9.3	COMBINED	2020-11-09.1
Aeromonas hydrophila	HAT2577754.1	SAMN16233324	Sink Drain swab	PDT000870166.2	210		DACSNN010000005.1	USA: Virginia	283159	2017	283791	+	catB3	type B-3 chloramphenicol O-acetyltransferase CatB3	AMR	core	AMR	PHENICOL	CHLORAMPHENICOL	EXACTP	100.0	100.0	Aeromonas hydrophila	CAV6994		210	210	NF000490.1	type B chloramphenicol O-acetyltransferase	environmental/other	GCA_015898245.1	SRR12707226	WP_000186237.1	type B-3 chloramphenicol O-acetyltransferase CatB3	0.907692	59	65	3.9.3	COMBINED	2020-11-09.1
Aeromonas hydrophila	HAT2572938.1	SAMN16233319	Toilet/hopper water	PDT000870172.2	210		DACSNM010000005.1	USA: Virginia	283157	2017	283789	+	catB3	type B-3 chloramphenicol O-acetyltransferase CatB3	AMR	core	AMR	PHENICOL	CHLORAMPHENICOL	EXACTP	100.0	100.0	Aeromonas hydrophila	CAV6944		210	210	NF000490.1	type B chloramphenicol O-acetyltransferase	environmental/other	GCA_015898125.1	SRR12707232	WP_000186237.1	type B-3 chloramphenicol O-acetyltransferase CatB3	1.0	54	54	3.9.3	COMBINED	2020-11-09.1
Klebsiella pneumoniae		SAMEA3357060	urine	PDT000879115.1	210	Homo sapiens	NZ_LR890381.1	Australia	4841823	2013-08	4842263	+	catB3	type B-3 chloramphenicol O-acetyltransferase CatB3	AMR	core	AMR	PHENICOL	CHLORAMPHENICOL	PARTIALX	70.0	100.0	Klebsiella pneumoniae	INF148		147	147			clinical	GCA_904863355.1		WP_000186237.1	type B-3 chloramphenicol O-acetyltransferase CatB3	1.01802	113	111	3.11.14	COMBINED	2023-04-17.1
Proteus mirabilis		SAMN16816163	sputum	PDT000900723.1	210	Homo sapiens	CP065145.1	China: Beijing	1596304	2017-08	1596714	-	catB3	type B-3 chloramphenicol O-acetyltransferase CatB3	AMR	core	AMR	PHENICOL	CHLORAMPHENICOL	PARTIALX	65.24	100.0	Providencia alcalifaciens	PmBJ023-2		137	137			clinical	GCA_015694005.1		WP_000186237.1	type B-3 chloramphenicol O-acetyltransferase CatB3				3.11.14	NUCLEOTIDE	2023-04-17.1
Providencia stuartii		SAMN10435851	urine	PDT000903697.1	210	Homo sapiens	NZ_JADSTI010000008.1	USA: Pittsburgh, Pennsylvania	6866	2017	7495	+	catB3	type B-3 chloramphenicol O-acetyltransferase CatB3	AMR	core	AMR	PHENICOL	CHLORAMPHENICOL	BLASTX	100.0	99.52	Providencia alcalifaciens	PRV00003		210	210			clinical	GCA_015739565.1		WP_000186237.1	type B-3 chloramphenicol O-acetyltransferase CatB3	1.01333	76	75	3.10.42	COMBINED	2022-10-11.2
Klebsiella pneumoniae		SAMN11081263	clinical sample	PDT000920643.1	210	Homo sapiens	SOXY01000040.1	Russia	48910	2015	49350	-	catB3	type B-3 chloramphenicol O-acetyltransferase CatB3	AMR	core	AMR	PHENICOL	CHLORAMPHENICOL	PARTIALX	70.0	100.0	Klebsiella pneumoniae	HUMB 15111		147	147			clinical	GCA_016136215.1		WP_000186237.1	type B-3 chloramphenicol O-acetyltransferase CatB3				3.10.18	NUCLEOTIDE	2021-09-30.1
Klebsiella pneumoniae		SAMN11081273	clinical sample	PDT000920650.1	210	Homo sapiens	SOXR01000023.1	Russia	31	2015	471	-	catB3	type B-3 chloramphenicol O-acetyltransferase CatB3	AMR	core	AMR	PHENICOL	CHLORAMPHENICOL	PARTIALX	70.0	100.0	Klebsiella pneumoniae	HUMB 15121		147	147			clinical	GCA_016136345.1		WP_000186237.1	type B-3 chloramphenicol O-acetyltransferase CatB3				3.10.18	NUCLEOTIDE	2021-09-30.1
Klebsiella pneumoniae		SAMN11081271	clinical sample	PDT000920651.1	210	Homo sapiens	SOXP01000030.1	Russia	4995	2015	5480	-	catB3	type B-3 chloramphenicol O-acetyltransferase CatB3	AMR	core	AMR	PHENICOL	CHLORAMPHENICOL	PARTIALX	77.14	91.36	Klebsiella pneumoniae	HUMB 15119		162	162			clinical	GCA_016136385.1		WP_000186237.1	type B-3 chloramphenicol O-acetyltransferase CatB3				3.10.18	NUCLEOTIDE	2021-09-30.1
Klebsiella pneumoniae		SAMN11081246	clinical sample	PDT000920666.1	210	Homo sapiens	SOXA01000009.1	Russia	32	2015	472	-	catB3	type B-3 chloramphenicol O-acetyltransferase CatB3	AMR	core	AMR	PHENICOL	CHLORAMPHENICOL	PARTIALX	70.0	100.0	Klebsiella pneumoniae	HUMB 15094		147	147			clinical	GCA_016136675.1		WP_000186237.1	type B-3 chloramphenicol O-acetyltransferase CatB3				3.10.18	NUCLEOTIDE	2021-09-30.1
Klebsiella pneumoniae		SAMN11081231	clinical sample	PDT000920674.1	210	Homo sapiens	SOWS01000012.1	Russia	1773	2015	2213	+	catB3	type B-3 chloramphenicol O-acetyltransferase CatB3	AMR	core	AMR	PHENICOL	CHLORAMPHENICOL	PARTIALX	70.0	100.0	Klebsiella pneumoniae	HUMB 15079		147	147			clinical	GCA_016136835.1		WP_000186237.1	type B-3 chloramphenicol O-acetyltransferase CatB3				3.10.18	NUCLEOTIDE	2021-09-30.1
Klebsiella pneumoniae		SAMN11081242	clinical sample	PDT000920681.1	210	Homo sapiens	SOWM01000023.1	Russia	1773	2015	2213	+	catB3	type B-3 chloramphenicol O-acetyltransferase CatB3	AMR	core	AMR	PHENICOL	CHLORAMPHENICOL	PARTIALX	70.0	100.0	Klebsiella pneumoniae	HUMB 15090		147	147			clinical	GCA_016136955.1		WP_000186237.1	type B-3 chloramphenicol O-acetyltransferase CatB3				3.10.18	NUCLEOTIDE	2021-09-30.1
Klebsiella pneumoniae		SAMN11081222	clinical sample	PDT000920692.1	210	Homo sapiens	SOWC01000040.1	Russia	276150	2015	276590	-	catB3	type B-3 chloramphenicol O-acetyltransferase CatB3	AMR	core	AMR	PHENICOL	CHLORAMPHENICOL	PARTIALX	70.0	100.0	Klebsiella pneumoniae	HUMB 15069		147	147			clinical	GCA_016137195.1		WP_000186237.1	type B-3 chloramphenicol O-acetyltransferase CatB3				3.10.18	NUCLEOTIDE	2021-09-30.1
Klebsiella pneumoniae		SAMN11081214	clinical sample	PDT000920703.1	210	Homo sapiens	SOVR01000032.1	Poland	1738	2015	2178	+	catB3	type B-3 chloramphenicol O-acetyltransferase CatB3	AMR	core	AMR	PHENICOL	CHLORAMPHENICOL	PARTIALX	70.0	100.0	Klebsiella pneumoniae	HUMB 14947		147	147			clinical	GCA_016137415.1		WP_000186237.1	type B-3 chloramphenicol O-acetyltransferase CatB3				3.10.18	NUCLEOTIDE	2021-09-30.1
Klebsiella pneumoniae		SAMN11081207	clinical sample	PDT000920708.1	210	Homo sapiens	SOVJ01000009.1	Poland	4732	2015	5172	-	catB3	type B-3 chloramphenicol O-acetyltransferase CatB3	AMR	core	AMR	PHENICOL	CHLORAMPHENICOL	PARTIALX	70.0	100.0	Klebsiella pneumoniae	HUMB 14931		147	147			clinical	GCA_016137515.1		WP_000186237.1	type B-3 chloramphenicol O-acetyltransferase CatB3				3.10.18	NUCLEOTIDE	2021-09-30.1
Klebsiella pneumoniae		SAMN11081139	clinical sample	PDT000920783.1	210	Homo sapiens	SOSO01000010.1	Belarus	75486	2015	75926	+	catB3	type B-3 chloramphenicol O-acetyltransferase CatB3	AMR	core	AMR	PHENICOL	CHLORAMPHENICOL	PARTIALX	70.0	100.0	Klebsiella pneumoniae	HUMB 14213		147	147			clinical	GCA_016139015.1		WP_000186237.1	type B-3 chloramphenicol O-acetyltransferase CatB3				3.10.18	NUCLEOTIDE	2021-09-30.1
Proteus mirabilis	WP_000186237.1	SAMN16933259	Rectal swab	PDT000967869.1	210	Homo sapiens	NZ_JAFEWH010000114.1	Czech Republic: Hradec Krlov	1932	2018-07-25	2564	+	catB3	type B-3 chloramphenicol O-acetyltransferase CatB3	AMR	core	AMR	PHENICOL	CHLORAMPHENICOL	EXACTP	100.0	100.0	Providencia alcalifaciens	PM45467		210	210	NF000490.1	type B chloramphenicol O-acetyltransferase	clinical	GCA_016905865.1		WP_000186237.1	type B-3 chloramphenicol O-acetyltransferase CatB3				3.11.2	COMBINED	2023-02-23.1
Escherichia coli	WP_000186237.1	SAMN16933302	stool	PDT000973519.1	210	Homo sapiens	NZ_CP070587.1	Czech Republic: Hradec Krlov	81942	2019-09-19	82574	+	catB3	type B-3 chloramphenicol O-acetyltransferase CatB3	AMR	core	AMR	PHENICOL	CHLORAMPHENICOL	EXACTP	100.0	100.0	E.coli and Shigella	ESC53083		210	210	NF000490.1	type B chloramphenicol O-acetyltransferase	clinical	GCA_016939795.1		WP_000186237.1	type B-3 chloramphenicol O-acetyltransferase CatB3				3.11.2	COMBINED	2023-04-17.1
Klebsiella pneumoniae	WP_000186237.1	SAMN16933298	pressure ulcer swab	PDT000973540.1	210	Homo sapiens	NZ_CP070576.1	Czech Republic: Nymburk	32136	2019-09-03	32768	-	catB3	type B-3 chloramphenicol O-acetyltransferase CatB3	AMR	core	AMR	PHENICOL	CHLORAMPHENICOL	EXACTP	100.0	100.0	Klebsiella pneumoniae	KP52810		210	210	NF000490.1	type B chloramphenicol O-acetyltransferase	clinical	GCA_016939755.1		WP_000186237.1	type B-3 chloramphenicol O-acetyltransferase CatB3				3.11.2	COMBINED	2023-04-17.1
Escherichia coli	WP_000186237.1	SAMN17371806	Rectal swab/stool	PDT001046406.2	210	Homo sapiens	NZ_CP104950.1	Germany	36820	2017	37452	+	catB3	type B-3 chloramphenicol O-acetyltransferase CatB3	AMR	core	AMR	PHENICOL	CHLORAMPHENICOL	EXACTP	100.0	100.0	E.coli and Shigella	NRZ-32446		210	210	NF000490.1	type B chloramphenicol O-acetyltransferase	clinical	GCA_018439775.2		WP_000186237.1	type B-3 chloramphenicol O-acetyltransferase CatB3				3.10.42	COMBINED	2022-08-09.1
Escherichia coli	WP_000186237.1	SAMN17372153	Bronchial secretions/BAL	PDT001046410.2	210	Homo sapiens	NZ_CP104953.1	Germany	28105	2019	28737	+	catB3	type B-3 chloramphenicol O-acetyltransferase CatB3	AMR	core	AMR	PHENICOL	CHLORAMPHENICOL	EXACTP	100.0	100.0	E.coli and Shigella	Survcare265		210	210	NF000490.1	type B chloramphenicol O-acetyltransferase	clinical	GCA_018441165.2		WP_000186237.1	type B-3 chloramphenicol O-acetyltransferase CatB3				3.10.42	COMBINED	2022-08-09.1
Morganella morganii subsp. morganii	WP_000186237.1	SAMN16534572	urine	PDT001047702.1	210	Homo sapiens	NZ_JADIAE010000025.1	China:Beijing	6486	2016	7118	+	catB3	type B-3 chloramphenicol O-acetyltransferase CatB3	AMR	core	AMR	PHENICOL	CHLORAMPHENICOL	EXACTP	100.0	100.0	Morganella morganii	1607-15304		210	210	NF000490.1	type B chloramphenicol O-acetyltransferase	clinical	GCA_018475505.1		WP_000186237.1	type B-3 chloramphenicol O-acetyltransferase CatB3				3.11.2	COMBINED	2023-02-23.1
Enterobacter hormaechei	WP_000186237.1	SAMN17372064	Wound swab	PDT001047792.3	210	Homo sapiens	NZ_CP104949.1	Germany	50189	2018	50821	+	catB3	type B-3 chloramphenicol O-acetyltransferase CatB3	AMR	core	AMR	PHENICOL	CHLORAMPHENICOL	EXACTP	100.0	100.0	Enterobacter hormaechei	Survcare151		210	210	NF000490.1	type B chloramphenicol O-acetyltransferase	clinical	GCA_018441965.2		WP_000186237.1	type B-3 chloramphenicol O-acetyltransferase CatB3				3.11.2	COMBINED	2023-02-23.1
Citrobacter freundii	WP_000186237.1	SAMN17371840	Rectal swab/stool	PDT001047863.2	210	Homo sapiens	NZ_CP104959.1	Germany	36987	2017	37619	+	catB3	type B-3 chloramphenicol O-acetyltransferase CatB3	AMR	core	AMR	PHENICOL	CHLORAMPHENICOL	EXACTP	100.0	100.0	Citrobacter freundii	NRZ-38954		210	210	NF000490.1	type B chloramphenicol O-acetyltransferase	clinical	GCA_018439045.2		WP_000186237.1	type B-3 chloramphenicol O-acetyltransferase CatB3				3.10.42	COMBINED	2022-08-09.1
Citrobacter freundii	WP_000186237.1	SAMN17371833	Rectal swab/stool	PDT001047865.2	210	Homo sapiens	NZ_CP104960.1	Germany	36882	2017	37514	+	catB3	type B-3 chloramphenicol O-acetyltransferase CatB3	AMR	core	AMR	PHENICOL	CHLORAMPHENICOL	EXACTP	100.0	100.0	Citrobacter freundii	NRZ-37969		210	210	NF000490.1	type B chloramphenicol O-acetyltransferase	clinical	GCA_018439185.2		WP_000186237.1	type B-3 chloramphenicol O-acetyltransferase CatB3				3.10.42	COMBINED	2022-08-09.1
Klebsiella pneumoniae		SAMN15754242		PDT001151228.1	210	Homo sapiens	JACLRK010000013.1	China: Beijing	1805	2019	2434	+	catB3	type B-3 chloramphenicol O-acetyltransferase CatB3	AMR	core	AMR	PHENICOL	CHLORAMPHENICOL	EXACTX	100.0	100.0	Klebsiella pneumoniae	BEITU-B12		210	210			clinical	GCA_020477255.1		WP_000186237.1	type B-3 chloramphenicol O-acetyltransferase CatB3				3.10.18	NUCLEOTIDE	2021-09-30.1
Klebsiella pneumoniae	WP_050516728.1	SAMN22857712		PDT001172899.1	210	Homo sapiens	NZ_JAJHHF010000044.1		1791	2020-03-01	2278	+	catB3	type B-3 chloramphenicol O-acetyltransferase CatB3	AMR	core	AMR	PHENICOL	CHLORAMPHENICOL	PARTIAL_CONTIG_ENDP	70.0	100.0	Klebsiella pneumoniae	5KP		162	147			clinical	GCA_020805545.1		WP_000186237.1	type B-3 chloramphenicol O-acetyltransferase CatB3				3.10.42	COMBINED	2022-10-11.2
Escherichia coli		SAMN23081056	rectal swab	PDT001184693.1	210	Homo sapiens	NZ_JAJJVY010000001.1	Switzerland: Basel	992484	2013-04-02	992924	+	catB3	type B-3 chloramphenicol O-acetyltransferase CatB3	AMR	core	AMR	PHENICOL	CHLORAMPHENICOL	PARTIALX	70.0	100.0	E.coli and Shigella	ESBL10		147	147			clinical	GCA_020907565.1		WP_000186237.1	type B-3 chloramphenicol O-acetyltransferase CatB3				3.10.42	COMBINED	2022-10-11.2
Escherichia coli		SAMN23081050	blood culture	PDT001184700.1	210	Homo sapiens	NZ_JAJJWE010000001.1	Switzerland: Basel	1030891	2012-10-15	1031331	+	catB3	type B-3 chloramphenicol O-acetyltransferase CatB3	AMR	core	AMR	PHENICOL	CHLORAMPHENICOL	PARTIALX	70.0	100.0	E.coli and Shigella	ESBL4		147	147			clinical	GCA_020907695.1		WP_000186237.1	type B-3 chloramphenicol O-acetyltransferase CatB3				3.10.42	COMBINED	2022-10-11.2
Escherichia coli		SAMN23895604	rectal swab from healthy participants	PDT001209571.1	210		NZ_JAJQUI010000001.1	China:Nanchang	989960	2015	990400	+	catB3	type B-3 chloramphenicol O-acetyltransferase CatB3	AMR	core	AMR	PHENICOL	CHLORAMPHENICOL	PARTIALX	70.0	100.0	E.coli and Shigella	EcH175		147	147				GCA_021229425.1		WP_000186237.1	type B-3 chloramphenicol O-acetyltransferase CatB3				3.10.42	COMBINED	2022-10-11.2
Escherichia coli		SAMN24394358		PDT001220355.1	210	Homo sapiens	CP090264.1	China	980357	2020	980797	+	catB3	type B-3 chloramphenicol O-acetyltransferase CatB3	AMR	core	AMR	PHENICOL	CHLORAMPHENICOL	PARTIALX	70.0	100.0	E.coli and Shigella	E-T67-1		147	147			clinical	GCA_021398035.1		WP_000186237.1	type B-3 chloramphenicol O-acetyltransferase CatB3				3.10.18	NUCLEOTIDE	2021-09-30.1
Klebsiella pneumoniae		SAMN22108566		PDT001223088.1	210	Homo sapiens	NZ_JAJBHB010000001.1	Ghana	1101903	2021-06-10	1102343	-	catB3	type B-3 chloramphenicol O-acetyltransferase CatB3	AMR	core	AMR	PHENICOL	CHLORAMPHENICOL	PARTIALX	70.0	100.0	Klebsiella pneumoniae	MIN-106		147	147			clinical	GCA_021460435.1		WP_000186237.1	type B-3 chloramphenicol O-acetyltransferase CatB3				3.10.42	COMBINED	2022-10-11.2
Escherichia coli	HBN7269711.1	SAMN25232924	Not collected	PDT001230018.1	210	horse	DAFNTO010000037.1	USA: WA	34768	2019-05-13	35400	-	catB3	type B-3 chloramphenicol O-acetyltransferase CatB3	AMR	core	AMR	PHENICOL	CHLORAMPHENICOL	EXACTP	100.0	100.0	E.coli and Shigella			210	210	NF000490.1	type B chloramphenicol O-acetyltransferase	clinical	GCA_021582515.1	SRR17729806	WP_000186237.1	type B-3 chloramphenicol O-acetyltransferase CatB3	1.125	81	72	3.10.18	COMBINED	2021-12-21.1
Morganella morganii	HBV9099257.1	SAMN24019345		PDT001243232.1	210	Homo sapiens	DAGJRU010000079.1	United Kingdom	44	2016-03-03	676	-	catB3	type B-3 chloramphenicol O-acetyltransferase CatB3	AMR	core	AMR	PHENICOL	CHLORAMPHENICOL	EXACTP	100.0	100.0	Morganella morganii	243766		210	210	NF000490.1	type B chloramphenicol O-acetyltransferase	clinical	GCA_022162965.1	SRR17301928	WP_000186237.1	type B-3 chloramphenicol O-acetyltransferase CatB3	0.958333	46	48	3.10.21	COMBINED	2021-12-21.1
Enterobacter hormaechei	WP_227509753.1	SAMN23719941		PDT001256486.2	210		NZ_JAJPGA010000033.1		1247		1769	+	catB3	type B-3 chloramphenicol O-acetyltransferase CatB3	AMR	core	AMR	PHENICOL	CHLORAMPHENICOL	PARTIAL_CONTIG_ENDP	70.0	100.0	Enterobacter hormaechei	AR_0038		174	147				GCA_022406115.1		WP_000186237.1	type B-3 chloramphenicol O-acetyltransferase CatB3	1.37255	210	153	3.11.2	COMBINED	2023-04-17.1
Klebsiella pneumoniae	WP_000186237.1	SAMN13925553	Stanley WWTPs_2 WWTPs effluent	PDT001262302.1	210		NZ_CP058857.1	Hong Kong	694411	2018-12	695043	+	catB3	type B-3 chloramphenicol O-acetyltransferase CatB3	AMR	core	AMR	PHENICOL	CHLORAMPHENICOL	EXACTP	100.0	100.0	Klebsiella pneumoniae	STLE2		210	210	NF000490.1	type B chloramphenicol O-acetyltransferase		GCA_022493975.1		WP_000186237.1	type B-3 chloramphenicol O-acetyltransferase CatB3				3.11.2	COMBINED	2023-02-23.1
Klebsiella michiganensis	WP_227509713.1	SAMN21467498		PDT001263212.1	210		NZ_JAKWGP010000018.1		1809	2019-11	2315	+	catB3	type B-3 chloramphenicol O-acetyltransferase CatB3	AMR	core	AMR	PHENICOL	CHLORAMPHENICOL	PARTIAL_CONTIG_ENDP	70.0	100.0	Klebsiella oxytoca	AGK0669		169	147				GCA_022540025.1		WP_000186237.1	type B-3 chloramphenicol O-acetyltransferase CatB3				3.11.2	COMBINED	2023-02-23.1
Klebsiella pneumoniae	WP_039023274.1	SAMN10743637	urine	PDT001277580.1	210	Homo sapiens	NZ_SCLO01000219.1	South Africa: Johannesburg	1764	2013-05-21	2225	+	catB3	type B-3 chloramphenicol O-acetyltransferase CatB3	AMR	core	AMR	PHENICOL	CHLORAMPHENICOL	PARTIAL_CONTIG_ENDP	70.0	100.0	Klebsiella pneumoniae	Kp_C6		154	147			clinical	GCA_022696075.1		WP_000186237.1	type B-3 chloramphenicol O-acetyltransferase CatB3				3.11.2	COMBINED	2023-02-23.1
Klebsiella pneumoniae		SAMN23224580		PDT001283076.1	210	Homo sapiens	JAJLHJ010000015.1	China: Anhui	3	2017	440	-	catB3	type B-3 chloramphenicol O-acetyltransferase CatB3	AMR	core	AMR	PHENICOL	CHLORAMPHENICOL	PARTIAL_CONTIG_ENDX	69.52	100.0	Klebsiella pneumoniae	KP61803		146	146			clinical	GCA_022864245.1		WP_000186237.1	type B-3 chloramphenicol O-acetyltransferase CatB3				3.10.21	NUCLEOTIDE	2021-12-21.1
Pseudomonas aeruginosa	HCF1756616.1	SAMN27566013	respiratory	PDT001344430.1	210	Homo sapiens	DAHNVX010000007.1	China	2061	2019	2693	+	catB3	type B-3 chloramphenicol O-acetyltransferase CatB3	AMR	core	AMR	PHENICOL	CHLORAMPHENICOL	EXACTP	100.0	100.0	Pseudomonas aeruginosa	Pseudomonas aeruginosa ARLG-9401		210	210	NF000490.1	type B chloramphenicol O-acetyltransferase	clinical	GCA_023941895.1	SRR18768722	WP_000186237.1	type B-3 chloramphenicol O-acetyltransferase CatB3	0.981366	158	161	3.10.30	COMBINED	2022-05-26.1
Pseudomonas aeruginosa	WP_000186237.1	SAMN27177299		PDT001378530.1	210	Homo sapiens	NZ_JALKGV010000002.1	China:Zhejiang	13068	2016-01	13700	-	catB3	type B-3 chloramphenicol O-acetyltransferase CatB3	AMR	core	AMR	PHENICOL	CHLORAMPHENICOL	EXACTP	100.0	100.0	Pseudomonas aeruginosa	N16-2		210	210	NF000490.1	type B chloramphenicol O-acetyltransferase	clinical	GCA_024520295.1		WP_000186237.1	type B-3 chloramphenicol O-acetyltransferase CatB3				3.10.36	COMBINED	2022-05-26.1
Vibrio cholerae	HCJ6827670.1	SAMN15411053	Physical	PDT001383706.1	210	Homo sapiens	DAILQZ010000015.1	China	2446	2014	3078	-	catB3	type B-3 chloramphenicol O-acetyltransferase CatB3	AMR	core	AMR	PHENICOL	CHLORAMPHENICOL	EXACTP	100.0	100.0	Vibrio cholerae			210	210	NF000490.1	type B chloramphenicol O-acetyltransferase	clinical	GCA_024620585.1	SRR12123288	WP_000186237.1	type B-3 chloramphenicol O-acetyltransferase CatB3	1.32836	267	201	3.10.36	COMBINED	2022-05-26.1
Escherichia coli		SAMN27404426	urine	PDT001406261.1	210	Homo sapiens	JAMJKG010000001.1	USA: St. Louis	2692329	2017-04-27	2692769	-	catB3	type B-3 chloramphenicol O-acetyltransferase CatB3	AMR	core	AMR	PHENICOL	CHLORAMPHENICOL	PARTIALX	70.0	100.0	E.coli and Shigella	GD03000_ECOL_HY_118		147	147			clinical	GCA_024766015.1		WP_000186237.1	type B-3 chloramphenicol O-acetyltransferase CatB3				3.10.36	NUCLEOTIDE	2022-08-09.1
Escherichia coli		SAMN27404412	urine	PDT001406276.1	210	Homo sapiens	JAMJKU010000004.1	USA: St. Louis	912087	2018-10-05	912527	+	catB3	type B-3 chloramphenicol O-acetyltransferase CatB3	AMR	core	AMR	PHENICOL	CHLORAMPHENICOL	PARTIALX	70.0	100.0	E.coli and Shigella	GD02986_ECOL_HY_104		147	147			clinical	GCA_024766295.1		WP_000186237.1	type B-3 chloramphenicol O-acetyltransferase CatB3				3.10.36	NUCLEOTIDE	2022-08-09.1
Proteus mirabilis		SAMN31275281		PDT001452544.2	210	Homo sapiens	ABIUPR020000020.1	USA	3586	2022	3996	+	catB3	type B-3 chloramphenicol O-acetyltransferase CatB3	AMR	core	AMR	PHENICOL	CHLORAMPHENICOL	PARTIALX	65.24	100.0	Providencia alcalifaciens			137	137			clinical	GCA_025696685.2	SRR21896186	WP_000186237.1	type B-3 chloramphenicol O-acetyltransferase CatB3	0.222222	20	90	3.11.14	COMBINED	2023-04-17.1
Escherichia coli		SAMN28053562		PDT001497729.1	210		JAMBAP010000044.1		1829	2017-07	2269	+	catB3	type B-3 chloramphenicol O-acetyltransferase CatB3	AMR	core	AMR	PHENICOL	CHLORAMPHENICOL	PARTIALX	70.0	100.0	E.coli and Shigella	2-4-2-3		147	147				GCA_026282985.1		WP_000186237.1	type B-3 chloramphenicol O-acetyltransferase CatB3				3.10.42	NUCLEOTIDE	2022-10-11.2
Escherichia coli	WP_029392007.1	SAMN30260255	urine	PDT001580112.1	210	Homo sapiens	NZ_JANWQT010000022.1	China:Jiangsu	1789	2018-06-27	2285	+	catB3	type B-3 chloramphenicol O-acetyltransferase CatB3	AMR	core	AMR	PHENICOL	CHLORAMPHENICOL	PARTIAL_CONTIG_ENDP	70.0	100.0	E.coli and Shigella	EC8925		165	147			clinical	GCA_027888575.1		WP_000186237.1	type B-3 chloramphenicol O-acetyltransferase CatB3				3.11.2	COMBINED	2022-12-19.1
Escherichia coli	WP_039023274.1	SAMN30260244	abdominal dropsy	PDT001580120.1	210	Homo sapiens	NZ_JANWRB010000028.1	China:Jiangsu	1	2017-01-09	462	-	catB3	type B-3 chloramphenicol O-acetyltransferase CatB3	AMR	core	AMR	PHENICOL	CHLORAMPHENICOL	PARTIAL_CONTIG_ENDP	70.0	100.0	E.coli and Shigella	EC6358		154	147			clinical	GCA_027888735.1		WP_000186237.1	type B-3 chloramphenicol O-acetyltransferase CatB3				3.11.2	COMBINED	2022-12-19.1
Vibrio cholerae		SAMN15336810	Aquatic products	PDT001608960.1	210		JABYBS010000032.1	China	2870	2018	3499	+	catB3	type B-3 chloramphenicol O-acetyltransferase CatB3	AMR	core	AMR	PHENICOL	CHLORAMPHENICOL	EXACTX	100.0	100.0	Vibrio cholerae	CFSAVC_091		210	210			environmental/other	GCA_028489185.1		WP_000186237.1	type B-3 chloramphenicol O-acetyltransferase CatB3				3.11.2	NUCLEOTIDE	2022-12-19.1
Vibrio cholerae		SAMN15336809	Aquatic products	PDT001608962.1	210		JABYBR010000027.1	China	2870	2018	3499	+	catB3	type B-3 chloramphenicol O-acetyltransferase CatB3	AMR	core	AMR	PHENICOL	CHLORAMPHENICOL	EXACTX	100.0	100.0	Vibrio cholerae	CFSAVC_089		210	210			environmental/other	GCA_028489205.1		WP_000186237.1	type B-3 chloramphenicol O-acetyltransferase CatB3				3.11.2	NUCLEOTIDE	2022-12-19.1
Escherichia coli	WP_193861695.1	SAMN32807627	water	PDT001706715.1	210		NZ_JAQMVR010000031.1	Greece	1	2019-03-04	439	-	catB3	type B-3 chloramphenicol O-acetyltransferase CatB3	AMR	core	AMR	PHENICOL	CHLORAMPHENICOL	PARTIAL_CONTIG_ENDP	69.52	100.0	E.coli and Shigella	EVZ7		146	146			environmental/other	GCA_029871535.1		WP_000186237.1	type B-3 chloramphenicol O-acetyltransferase CatB3				3.11.2	COMBINED	2023-04-17.1
Escherichia coli	WP_000186236.1	SAMN32807624	water	PDT001706717.1	210		NZ_JAQMVU010000009.1	Greece	1	2020-01-21	440	-	catB3	type B-3 chloramphenicol O-acetyltransferase CatB3	AMR	core	AMR	PHENICOL	CHLORAMPHENICOL	PARTIAL_CONTIG_ENDP	70.0	100.0	E.coli and Shigella	EVZ12		147	147			environmental/other	GCA_029871595.1		WP_000186237.1	type B-3 chloramphenicol O-acetyltransferase CatB3				3.11.2	COMBINED	2023-04-17.1
Escherichia coli	WP_193861695.1	SAMN32807608	water	PDT001706733.1	210		NZ_JAQMWK010000034.1	Greece	1	2019-09-23	439	-	catB3	type B-3 chloramphenicol O-acetyltransferase CatB3	AMR	core	AMR	PHENICOL	CHLORAMPHENICOL	PARTIAL_CONTIG_ENDP	69.52	100.0	E.coli and Shigella	A25_2		146	146			environmental/other	GCA_029871915.1		WP_000186237.1	type B-3 chloramphenicol O-acetyltransferase CatB3				3.11.2	COMBINED	2023-04-17.1
Escherichia coli	WP_000186236.1	SAMN32807606	water	PDT001706736.1	210		NZ_JAQMWL010000126.1	Greece	1	2019-03-04	440	-	catB3	type B-3 chloramphenicol O-acetyltransferase CatB3	AMR	core	AMR	PHENICOL	CHLORAMPHENICOL	PARTIAL_CONTIG_ENDP	70.0	100.0	E.coli and Shigella	A24		147	147			environmental/other	GCA_029871975.1		WP_000186237.1	type B-3 chloramphenicol O-acetyltransferase CatB3				3.11.2	COMBINED	2023-04-17.1
Escherichia coli		SAMN34598755	Sewage	PDT001737250.1	210		CP124985.1	Uganda	63795	2018	64235	+	catB3	type B-3 chloramphenicol O-acetyltransferase CatB3	AMR	core	AMR	PHENICOL	CHLORAMPHENICOL	PARTIALX	70.0	100.0	E.coli and Shigella	KSE-D08		147	147			environmental/other	GCA_030019835.1		WP_000186237.1	type B-3 chloramphenicol O-acetyltransferase CatB3				3.11.14	NUCLEOTIDE	2023-04-17.1
Enterobacter hormaechei	WP_000186237.1	SAMN32721525	Skin and soft tissue	PDT001772379.1	210	Homo sapiens	NZ_JARTRY010000007.1	Australia: Melbourne	8443	2014-05-24	9075	+	catB3	type B-3 chloramphenicol O-acetyltransferase CatB3	AMR	core	AMR	PHENICOL	CHLORAMPHENICOL	EXACTP	100.0	100.0	Enterobacter hormaechei	CPO158		210	210	NF000490.1	type B chloramphenicol O-acetyltransferase	clinical	GCA_030186035.1		WP_000186237.1	type B-3 chloramphenicol O-acetyltransferase CatB3	0.740741	40	54	3.11.14	COMBINED	2023-04-17.1
Escherichia coli		SAMN02802195	patient with urinary tract infection	PDT000042454.1	210	Homo sapiens	NZ_JSFQ01000026.1	USA: WA	565	2011	1005	-	catB3	type B-3 chloramphenicol O-acetyltransferase CatB3	AMR	core	AMR	PHENICOL	CHLORAMPHENICOL	PARTIALX	70.0	100.0	E.coli and Shigella	upec-99		147	147			clinical	GCA_000776255.1		WP_000186237.1	type B-3 chloramphenicol O-acetyltransferase CatB3		118		3.11.2	COMBINED	2023-04-17.1
Klebsiella pneumoniae	WP_060598380.1	SAMN04158292	Rectal swab	PDT000097260.1	210	Homo sapiens	NZ_LNHJ01000015.1	Norway	1776	2011	2250	+	catB3	type B-3 chloramphenicol O-acetyltransferase CatB3	AMR	core	AMR	PHENICOL	CHLORAMPHENICOL	PARTIAL_CONTIG_ENDP	70.0	99.32	Klebsiella pneumoniae	50572569		158	147			clinical	GCA_001462905.1		WP_000186237.1	type B-3 chloramphenicol O-acetyltransferase CatB3	0.703704	19	27	3.11.2	COMBINED	2023-02-23.1
Klebsiella pneumoniae		SAMN03780451	urine	PDT000097270.1	210	Homo sapiens	NZ_CP012043.1	India: Chennai	3217038	2010-10-07	3217478	-	catB3	type B-3 chloramphenicol O-acetyltransferase CatB3	AMR	core	AMR	PHENICOL	CHLORAMPHENICOL	PARTIALX	70.0	100.0	Klebsiella pneumoniae	U25		147	147			clinical	GCA_001463165.1		WP_000186237.1	type B-3 chloramphenicol O-acetyltransferase CatB3				3.10.42	COMBINED	2022-10-11.2
Escherichia coli		SAMN04376784	rectum	PDT000124666.1	210	Sus scrofa	LVNW01000022.1	China:Jiangsu	1793	2012	2422	+	catB3	type B-3 chloramphenicol O-acetyltransferase CatB3	AMR	core	AMR	PHENICOL	CHLORAMPHENICOL	EXACTX	100.0	100.0	E.coli and Shigella	swine46		210	210				GCA_001615915.1		WP_000186237.1	type B-3 chloramphenicol O-acetyltransferase CatB3				3.11.14	NUCLEOTIDE	2023-04-17.1
Enterobacter hormaechei	WP_000186237.1	SAMEA2273387	blood	PDT000130214.2	210	Homo sapiens	NZ_FJZS01000009.1	United Kingdom	5828	2007	6460	+	catB3	type B-3 chloramphenicol O-acetyltransferase CatB3	AMR	core	AMR	PHENICOL	CHLORAMPHENICOL	EXACTP	100.0	100.0	Enterobacter hormaechei	e1603		210	210	NF000490.1	type B chloramphenicol O-acetyltransferase	clinical	GCA_900075925.1		WP_000186237.1	type B-3 chloramphenicol O-acetyltransferase CatB3	0.57971	40	69	3.11.2	COMBINED	2023-02-23.1
Klebsiella pneumoniae		SAMN06437491	respiratory	PDT000212967.1	210	Homo sapiens	NZ_CP020853.1	USA: Houston	3273091	2012-12-02	3273531	-	catB3	type B-3 chloramphenicol O-acetyltransferase CatB3	AMR	core	AMR	PHENICOL	CHLORAMPHENICOL	PARTIALX	70.0	100.0	Klebsiella pneumoniae	KPN528		147	147			clinical	GCA_002156785.1		WP_000186237.1	type B-3 chloramphenicol O-acetyltransferase CatB3				3.10.42	COMBINED	2022-10-11.2
Escherichia coli	WP_223169528.1	SAMN06218054	blood	PDT000216789.1	210	Homo sapiens	NZ_NDEG01000050.1	USA	1822	2013	2340	+	catB3	type B-3 chloramphenicol O-acetyltransferase CatB3	AMR	core	AMR	PHENICOL	CHLORAMPHENICOL	PARTIAL_CONTIG_ENDP	70.0	100.0	E.coli and Shigella	42189		173	147			clinical	GCA_002182025.1		WP_000186237.1	type B-3 chloramphenicol O-acetyltransferase CatB3	0.710938	91	128	3.11.14	COMBINED	2023-04-17.1
Klebsiella pneumoniae subsp. pneumoniae	WP_223169528.1	SAMN07450704	urine	PDT000233408.1	210	Homo sapiens	NZ_NQEB01000033.1	Thailand: Bangkok	1	2016-02-18	519	-	catB3	type B-3 chloramphenicol O-acetyltransferase CatB3	AMR	core	AMR	PHENICOL	CHLORAMPHENICOL	PARTIAL_CONTIG_ENDP	70.0	100.0	Klebsiella pneumoniae	KPPUTH02		173	147			clinical	GCA_002248425.1		WP_000186237.1	type B-3 chloramphenicol O-acetyltransferase CatB3	0.328767	48	146	3.10.36	COMBINED	2022-05-26.1
Klebsiella pneumoniae		SAMN08133261	bronchoalveolar lavage	PDT000271793.1	210	Homo sapiens	NZ_CP025143.1	USA: New York City	144905	2016-12	145345	+	catB3	type B-3 chloramphenicol O-acetyltransferase CatB3	AMR	core	AMR	PHENICOL	CHLORAMPHENICOL	PARTIALX	70.0	100.0	Klebsiella pneumoniae	NR5632		147	147			clinical	GCA_002833425.1		WP_000186237.1	type B-3 chloramphenicol O-acetyltransferase CatB3	1.03571	29	28	3.10.42	COMBINED	2022-10-11.2
Klebsiella pneumoniae		SAMN08133262	blood	PDT000271795.1	210	Homo sapiens	NZ_CP025146.1	USA: New York City	144924	2016-12	145364	+	catB3	type B-3 chloramphenicol O-acetyltransferase CatB3	AMR	core	AMR	PHENICOL	CHLORAMPHENICOL	PARTIALX	70.0	100.0	Klebsiella pneumoniae	KP1766		147	147			clinical	GCA_002833465.1		WP_000186237.1	type B-3 chloramphenicol O-acetyltransferase CatB3	1.07143	75	70	3.10.42	COMBINED	2022-10-11.2
Morganella morganii	WP_000186237.1	SAMN08473461	sputum	PDT000290071.1	210	Homo sapiens	NZ_CP026651.1	China: Beijing	2653651	2015-07-31	2654283	-	catB3	type B-3 chloramphenicol O-acetyltransferase CatB3	AMR	core	AMR	PHENICOL	CHLORAMPHENICOL	EXACTP	100.0	100.0	Morganella morganii			210	210	NF000490.1	type B chloramphenicol O-acetyltransferase	clinical	GCA_002946575.1		WP_000186237.1	type B-3 chloramphenicol O-acetyltransferase CatB3				3.11.2	COMBINED	2023-02-23.1
Escherichia coli		SAMN06209728	Rectal swab	PDT000307275.2	210	Homo sapiens	NZ_CP028576.1	China: Sichuan, Chengdu	83421	2014-08	83861	-	catB3	type B-3 chloramphenicol O-acetyltransferase CatB3	AMR	core	AMR	PHENICOL	CHLORAMPHENICOL	PARTIALX	70.0	100.0	E.coli and Shigella	WCHEC005784		147	147			clinical	GCA_003051985.2		WP_000186237.1	type B-3 chloramphenicol O-acetyltransferase CatB3	2.51389	724	288	3.11.14	COMBINED	2023-04-17.1
Klebsiella pneumoniae	WP_000186237.1	SAMEA4364667	not available	PDT000354658.1	210	Homo sapiens	NZ_UFFY01000001.1	Thailand	935387	2016	936019	+	catB3	type B-3 chloramphenicol O-acetyltransferase CatB3	AMR	core	AMR	PHENICOL	CHLORAMPHENICOL	EXACTP	100.0	100.0	Klebsiella pneumoniae	4300STDY6470486	not available	210	210	NF000490.1	type B chloramphenicol O-acetyltransferase	clinical	GCA_900494255.1		WP_000186237.1	type B-3 chloramphenicol O-acetyltransferase CatB3	1.51389	109	72	3.10.36	COMBINED	2022-08-09.1
Citrobacter freundii		SAMN09736005	blood	PDT000360000.1	210	Chelonia mydas	NZ_QRCL01000015.1	Brazil:Ubatuba	128	2016-04-10	568	-	catB3	type B-3 chloramphenicol O-acetyltransferase CatB3	AMR	core	AMR	PHENICOL	CHLORAMPHENICOL	PARTIALX	70.0	100.0	Citrobacter freundii	TV1575CF		147	147			clinical	GCA_003363295.1		WP_000186237.1	type B-3 chloramphenicol O-acetyltransferase CatB3				3.11.14	COMBINED	2023-04-17.1
Salmonella enterica subsp. enterica serovar Typhimurium	ECA1627492.1	SAMN10534828	human	PDT000414808.1	210	Homo sapiens	AAHTMS010000035.1	United Kingdom: United Kingdom	3022	2018-11	3654	+	catB3	type B-3 chloramphenicol O-acetyltransferase CatB3	AMR	core	AMR	PHENICOL	CHLORAMPHENICOL	EXACTP	100.0	100.0	Salmonella enterica	647422	Typhimurium	210	210	NF000490.1	type B chloramphenicol O-acetyltransferase	clinical	GCA_007368305.1	SRR8292194	WP_000186237.1	type B-3 chloramphenicol O-acetyltransferase CatB3	2.69412	229	85	3.6.7	COMBINED	2020-01-06.1
Klebsiella pneumoniae subsp. pneumoniae	WP_223169528.1	SAMN10523646		PDT000422579.1	210		NZ_RWWC01000026.1		1822		2340	+	catB3	type B-3 chloramphenicol O-acetyltransferase CatB3	AMR	core	AMR	PHENICOL	CHLORAMPHENICOL	PARTIAL_CONTIG_ENDP	70.0	100.0	Klebsiella pneumoniae	R3916		173	147			clinical	GCA_003954185.1		WP_000186237.1	type B-3 chloramphenicol O-acetyltransferase CatB3	0.948276	165	174	3.10.42	COMBINED	2022-10-11.2
Proteus mirabilis	HCS1002267.1	SAMN07662971	wound (human)	PDT000432656.1	210	Homo sapiens	DAJVLO010000032.1	Germany: Westerstede	1	2013	441	-	catB3	type B-3 chloramphenicol O-acetyltransferase CatB3	AMR	core	AMR	PHENICOL	CHLORAMPHENICOL	PARTIAL_CONTIG_ENDP	70.0	100.0	Providencia alcalifaciens			147	147			clinical	GCA_026087875.1	SRR6058748	WP_000186237.1	type B-3 chloramphenicol O-acetyltransferase CatB3	0.75	84	112	3.10.42	COMBINED	2022-10-11.2
Salmonella enterica subsp. enterica		SAMN10290237		PDT000459408.2	210		CP033253.2	China: Jiangxi	112907	2014-04	113536	-	catB3	type B-3 chloramphenicol O-acetyltransferase CatB3	AMR	core	AMR	PHENICOL	CHLORAMPHENICOL	EXACTX	100.0	100.0	Salmonella enterica	CFSA244		210	210				GCA_004124095.2		WP_000186237.1	type B-3 chloramphenicol O-acetyltransferase CatB3				3.11.14	NUCLEOTIDE	2023-07-13.2
Escherichia coli		SAMN11233061	clinical sample	PDT000520685.1	210	Homo sapiens	SPXC01000036.1	Russia	1775	2012	2215	+	catB3	type B-3 chloramphenicol O-acetyltransferase CatB3	AMR	core	AMR	PHENICOL	CHLORAMPHENICOL	PARTIALX	70.0	100.0	E.coli and Shigella	RUSPBB283		147	147			clinical	GCA_006229705.1		WP_000186237.1	type B-3 chloramphenicol O-acetyltransferase CatB3				3.11.14	NUCLEOTIDE	2023-04-17.1
Escherichia coli	WP_058229256.1	SAMN11233052	clinical sample	PDT000520692.1	210	Homo sapiens	NZ_SPXL01000018.1	Russia	1	2012	470	-	catB3	type B-3 chloramphenicol O-acetyltransferase CatB3	AMR	core	AMR	PHENICOL	CHLORAMPHENICOL	PARTIAL_CONTIG_ENDP	70.0	100.0	E.coli and Shigella	RUSPBB262		157	147			clinical	GCA_006229865.1		WP_000186237.1	type B-3 chloramphenicol O-acetyltransferase CatB3				3.11.14	COMBINED	2023-04-17.1
Escherichia coli	WP_058229256.1	SAMN11233030	clinical sample	PDT000520705.1	210	Homo sapiens	NZ_SPYH01000033.1	Russia	1	2012	471	-	catB3	type B-3 chloramphenicol O-acetyltransferase CatB3	AMR	core	AMR	PHENICOL	CHLORAMPHENICOL	PARTIAL_CONTIG_ENDP	70.0	100.0	E.coli and Shigella	RUSPBB210		157	147			clinical	GCA_006230115.1		WP_000186237.1	type B-3 chloramphenicol O-acetyltransferase CatB3				3.11.14	COMBINED	2023-04-17.1
Escherichia coli	WP_058229256.1	SAMN11232853	clinical sample	PDT000520928.1	210	Homo sapiens	NZ_SQHY01000037.1	Latvia	1774	2012	2245	+	catB3	type B-3 chloramphenicol O-acetyltransferase CatB3	AMR	core	AMR	PHENICOL	CHLORAMPHENICOL	PARTIAL_CONTIG_ENDP	70.0	100.0	E.coli and Shigella	LVSTRB107		157	147			clinical	GCA_006235055.1		WP_000186237.1	type B-3 chloramphenicol O-acetyltransferase CatB3				3.11.14	COMBINED	2023-04-17.1
Escherichia coli	WP_058229256.1	SAMN11232775	clinical sample	PDT000520973.1	210	Homo sapiens	NZ_SQKV01000039.1	Lithuania	1	2012	472	-	catB3	type B-3 chloramphenicol O-acetyltransferase CatB3	AMR	core	AMR	PHENICOL	CHLORAMPHENICOL	PARTIAL_CONTIG_ENDP	70.0	100.0	E.coli and Shigella	LTSIAB79		157	147			clinical	GCA_006235975.1		WP_000186237.1	type B-3 chloramphenicol O-acetyltransferase CatB3				3.11.14	COMBINED	2023-04-17.1
Escherichia coli	WP_058229256.1	SAMN11232699	clinical sample	PDT000521126.1	210	Homo sapiens	NZ_SQNT01000100.1	Estonia	1774	2012	2245	+	catB3	type B-3 chloramphenicol O-acetyltransferase CatB3	AMR	core	AMR	PHENICOL	CHLORAMPHENICOL	PARTIAL_CONTIG_ENDP	70.0	100.0	E.coli and Shigella	EEPERB135		157	147			clinical	GCA_006238995.1		WP_000186237.1	type B-3 chloramphenicol O-acetyltransferase CatB3				3.11.14	COMBINED	2023-04-17.1
Escherichia coli	WP_000186236.1	SAMN11232821	clinical sample	PDT000526181.1	210	Homo sapiens	NZ_SQJC01000043.1	Latvia	1738	2012	2179	+	catB3	type B-3 chloramphenicol O-acetyltransferase CatB3	AMR	core	AMR	PHENICOL	CHLORAMPHENICOL	PARTIAL_CONTIG_ENDP	70.0	100.0	E.coli and Shigella	LVLIEB63		147	147			clinical	GCA_006352085.1		WP_000186237.1	type B-3 chloramphenicol O-acetyltransferase CatB3				3.11.14	COMBINED	2023-04-17.1
Acinetobacter pittii		SAMD00020355		PDT000537506.1	210		NZ_BJLJ01000023.1	Japan:Osaka	8011		8640	+	catB3	type B-3 chloramphenicol O-acetyltransferase CatB3	AMR	core	AMR	PHENICOL	CHLORAMPHENICOL	BLASTX	100.0	97.14	Acinetobacter baumannii	NBRC 110514		210	210				GCA_006538605.1		WP_071846207.1	type B-3 chloramphenicol O-acetyltransferase CatB3				3.11.14	COMBINED	2023-04-17.1
Escherichia coli	HAG7926834.1	SAMN11230981	screening swab	PDT000538124.1	210	Homo sapiens	DAAZLD010000128.1	Australia: Brisbane	8949	2016	9581	-	catB3	type B-3 chloramphenicol O-acetyltransferase CatB3	AMR	core	AMR	PHENICOL	CHLORAMPHENICOL	EXACTP	100.0	100.0	E.coli and Shigella	CQS70		210	210	NF000490.1	type B chloramphenicol O-acetyltransferase	clinical	GCA_012298365.1	SRR8767520	WP_000186237.1	type B-3 chloramphenicol O-acetyltransferase CatB3	1.3	52	40	3.6.7	COMBINED	2020-03-20.1
Klebsiella pneumoniae		SAMN10928528	rectal swab	PDT000718742.1	210	Homo sapiens	NZ_SGYE01000003.1	South Korea: Seoul	1366014	2013-09	1366454	+	catB3	type B-3 chloramphenicol O-acetyltransferase CatB3	AMR	core	AMR	PHENICOL	CHLORAMPHENICOL	PARTIALX	70.0	100.0	Klebsiella pneumoniae	KPN673		147	147			clinical	GCA_012027185.1		WP_000186237.1	type B-3 chloramphenicol O-acetyltransferase CatB3				3.10.42	COMBINED	2022-10-11.2
Klebsiella pneumoniae		SAMN14609955	blood	PDT000730551.1	210	Homo sapiens	CP052189.1	South Korea: Busan	2280452	2016	2280892	+	catB3	type B-3 chloramphenicol O-acetyltransferase CatB3	AMR	core	AMR	PHENICOL	CHLORAMPHENICOL	PARTIALX	70.0	100.0	Klebsiella pneumoniae	F16KP0019		147	147			clinical	GCA_012963525.1		WP_000186237.1	type B-3 chloramphenicol O-acetyltransferase CatB3				3.10.18	NUCLEOTIDE	2021-09-30.1
Klebsiella pneumoniae		SAMN14609899	blood	PDT000730586.1	210	Homo sapiens	CP052404.1	South Korea: Gangwon	691994	2017	692434	+	catB3	type B-3 chloramphenicol O-acetyltransferase CatB3	AMR	core	AMR	PHENICOL	CHLORAMPHENICOL	PARTIALX	70.0	100.0	Klebsiella pneumoniae	C17KP0020		147	147			clinical	GCA_012970225.1		WP_000186237.1	type B-3 chloramphenicol O-acetyltransferase CatB3				3.10.18	NUCLEOTIDE	2021-09-30.1
Klebsiella pneumoniae		SAMN14609953	blood	PDT000730650.1	210	Homo sapiens	CP052197.1	South Korea: Busan	2286467	2016	2286907	+	catB3	type B-3 chloramphenicol O-acetyltransferase CatB3	AMR	core	AMR	PHENICOL	CHLORAMPHENICOL	PARTIALX	70.0	100.0	Klebsiella pneumoniae	F16KP0011		147	147			clinical	GCA_012972235.1		WP_000186237.1	type B-3 chloramphenicol O-acetyltransferase CatB3				3.10.18	NUCLEOTIDE	2021-09-30.1
Pseudomonas aeruginosa	HBO7147978.1	SAMD00034958		PDT000771292.1	210	Homo sapiens	DAFQAO010000020.1	Viet Nam:Hanoi	75944	2014	76576	-	catB3	type B-3 chloramphenicol O-acetyltransferase CatB3	AMR	core	AMR	PHENICOL	CHLORAMPHENICOL	EXACTP	100.0	100.0	Pseudomonas aeruginosa	NCGM3013		210	210	NF000490.1	type B chloramphenicol O-acetyltransferase	clinical	GCA_021672455.1	DRR039965	WP_000186237.1	type B-3 chloramphenicol O-acetyltransferase CatB3	2.0	10	5	3.10.18	COMBINED	2021-12-21.1
Pseudomonas aeruginosa	EKY0488101.1	SAMN15832311	Swab Leg	PDT000814196.2	210	Homo sapiens	ABEUUH020000002.1	USA	2505	2019	3137	+	catB3	type B-3 chloramphenicol O-acetyltransferase CatB3	AMR	core	AMR	PHENICOL	CHLORAMPHENICOL	EXACTP	100.0	100.0	Pseudomonas aeruginosa			210	210	NF000490.1	type B chloramphenicol O-acetyltransferase	clinical	GCA_021669475.2	SRR12462392	WP_000186237.1	type B-3 chloramphenicol O-acetyltransferase CatB3	1.04	130	125	3.11.14	COMBINED	2023-04-17.1
Salmonella enterica	HAO4061413.1	SAMN15599110		PDT000866310.1	210	Homo sapiens	DABXHW010000063.1	USA: San Diego, CA	1		440	-	catB3	type B-3 chloramphenicol O-acetyltransferase CatB3	AMR	core	AMR	PHENICOL	CHLORAMPHENICOL	PARTIAL_CONTIG_ENDP	70.0	100.0	Salmonella enterica	MDL165		147	147			clinical	GCA_014994805.1	SRR12286653	WP_000186237.1	type B-3 chloramphenicol O-acetyltransferase CatB3	0.651163	56	86	3.10.1	COMBINED	2021-03-01.1
Klebsiella pneumoniae		SAMN11081284	clinical sample	PDT000920629.1	210	Homo sapiens	SOYM01000005.1	Russia	5757	2015	6197	+	catB3	type B-3 chloramphenicol O-acetyltransferase CatB3	AMR	core	AMR	PHENICOL	CHLORAMPHENICOL	PARTIALX	70.0	100.0	Klebsiella pneumoniae	HUMB 15132		147	147			clinical	GCA_016135935.1		WP_000186237.1	type B-3 chloramphenicol O-acetyltransferase CatB3				3.10.18	NUCLEOTIDE	2021-09-30.1
Klebsiella pneumoniae		SAMN11081266	clinical sample	PDT000920639.1	210	Homo sapiens	SOYB01000020.1	Russia	15411	2015	15851	+	catB3	type B-3 chloramphenicol O-acetyltransferase CatB3	AMR	core	AMR	PHENICOL	CHLORAMPHENICOL	PARTIALX	70.0	100.0	Klebsiella pneumoniae	HUMB 15114		147	147			clinical	GCA_016136135.1		WP_000186237.1	type B-3 chloramphenicol O-acetyltransferase CatB3				3.10.18	NUCLEOTIDE	2021-09-30.1
Klebsiella pneumoniae		SAMN11081265	clinical sample	PDT000920640.1	210	Homo sapiens	SOYA01000016.1	Russia	1775	2015	2215	+	catB3	type B-3 chloramphenicol O-acetyltransferase CatB3	AMR	core	AMR	PHENICOL	CHLORAMPHENICOL	PARTIALX	70.0	100.0	Klebsiella pneumoniae	HUMB 15113		147	147			clinical	GCA_016136155.1		WP_000186237.1	type B-3 chloramphenicol O-acetyltransferase CatB3				3.10.18	NUCLEOTIDE	2021-09-30.1
Klebsiella pneumoniae		SAMN11081235	clinical sample	PDT000920669.1	210	Homo sapiens	SOWW01000025.1	Russia	31	2015	471	-	catB3	type B-3 chloramphenicol O-acetyltransferase CatB3	AMR	core	AMR	PHENICOL	CHLORAMPHENICOL	PARTIALX	70.0	100.0	Klebsiella pneumoniae	HUMB 15083		147	147			clinical	GCA_016136735.1		WP_000186237.1	type B-3 chloramphenicol O-acetyltransferase CatB3				3.10.18	NUCLEOTIDE	2021-09-30.1
Klebsiella pneumoniae		SAMN11081187	clinical sample	PDT000920725.1	210	Homo sapiens	SOUT01000021.1	Poland	1773	2015	2213	+	catB3	type B-3 chloramphenicol O-acetyltransferase CatB3	AMR	core	AMR	PHENICOL	CHLORAMPHENICOL	PARTIALX	70.0	100.0	Klebsiella pneumoniae	HUMB 14897		147	147			clinical	GCA_016137855.1		WP_000186237.1	type B-3 chloramphenicol O-acetyltransferase CatB3				3.10.18	NUCLEOTIDE	2021-09-30.1
Klebsiella pneumoniae		SAMN11081171	clinical sample	PDT000920738.1	210	Homo sapiens	SOUJ01000021.1	Latvia	1773	2015	2213	+	catB3	type B-3 chloramphenicol O-acetyltransferase CatB3	AMR	core	AMR	PHENICOL	CHLORAMPHENICOL	PARTIALX	70.0	100.0	Klebsiella pneumoniae	HUMB 14455		147	147			clinical	GCA_016138095.1		WP_000186237.1	type B-3 chloramphenicol O-acetyltransferase CatB3				3.10.18	NUCLEOTIDE	2021-09-30.1
Klebsiella pneumoniae		SAMN11081138	clinical sample	PDT000920785.1	210	Homo sapiens	SRKU01000021.1	Belarus	1773	2015	2213	+	catB3	type B-3 chloramphenicol O-acetyltransferase CatB3	AMR	core	AMR	PHENICOL	CHLORAMPHENICOL	PARTIALX	70.0	100.0	Klebsiella pneumoniae	HUMB 14212		147	147			clinical	GCA_016139055.1		WP_000186237.1	type B-3 chloramphenicol O-acetyltransferase CatB3				3.10.18	NUCLEOTIDE	2021-09-30.1
Pseudomonas aeruginosa	WP_000186237.1	SAMN17266662	sputum	PDT000939899.1	210	male	NZ_CP068239.1	China	2490482	2019-03-22	2491114	+	catB3	type B-3 chloramphenicol O-acetyltransferase CatB3	AMR	core	AMR	PHENICOL	CHLORAMPHENICOL	EXACTP	100.0	100.0	Pseudomonas aeruginosa	PA19-3047		210	210	NF000490.1	type B chloramphenicol O-acetyltransferase	clinical	GCA_016743115.1		WP_000186237.1	type B-3 chloramphenicol O-acetyltransferase CatB3				3.10.42	COMBINED	2022-10-11.2
Escherichia coli		SAMN13244682		PDT000956389.1	210		NZ_WNKK01000003.1	USA	4214		4654	-	catB3	type B-3 chloramphenicol O-acetyltransferase CatB3	AMR	core	AMR	PHENICOL	CHLORAMPHENICOL	PARTIALX	70.0	100.0	E.coli and Shigella	PNUSAS115217		147	147			clinical	GCA_016878795.1		WP_000186237.1	type B-3 chloramphenicol O-acetyltransferase CatB3	12.0	12	1	3.11.14	COMBINED	2023-04-17.1
Klebsiella pneumoniae	WP_000186237.1	SAMN16933300	sputum	PDT000973541.1	210	Homo sapiens	NZ_CP070580.1	Czech Republic: Nymburk	22274	2019-09-03	22906	-	catB3	type B-3 chloramphenicol O-acetyltransferase CatB3	AMR	core	AMR	PHENICOL	CHLORAMPHENICOL	EXACTP	100.0	100.0	Klebsiella pneumoniae	KP52813		210	210	NF000490.1	type B chloramphenicol O-acetyltransferase	clinical	GCA_016939775.1		WP_000186237.1	type B-3 chloramphenicol O-acetyltransferase CatB3				3.11.2	COMBINED	2023-04-17.1
Klebsiella aerogenes	WP_000186237.1	SAMN16933261	rectal swab	PDT000973544.1	210	Homo sapiens	NZ_CP070519.1	Czech Republic: Hradec Krlov	8202	2018-09-11	8834	-	catB3	type B-3 chloramphenicol O-acetyltransferase CatB3	AMR	core	AMR	PHENICOL	CHLORAMPHENICOL	EXACTP	100.0	100.0	Klebsiella pneumoniae	EA46506		210	210	NF000490.1	type B chloramphenicol O-acetyltransferase	clinical	GCA_016939495.1		WP_000186237.1	type B-3 chloramphenicol O-acetyltransferase CatB3				3.11.2	COMBINED	2023-04-17.1
Morganella morganii	WP_000186237.1	SAMN16933265	pressure ulcer swab	PDT000973545.1	210	Homo sapiens	NZ_CP070521.1	Czech Republic: Praha	36802	2018-10-10	37434	-	catB3	type B-3 chloramphenicol O-acetyltransferase CatB3	AMR	core	AMR	PHENICOL	CHLORAMPHENICOL	EXACTP	100.0	100.0	Morganella morganii	MM46903		210	210	NF000490.1	type B chloramphenicol O-acetyltransferase	clinical	GCA_016939515.1		WP_000186237.1	type B-3 chloramphenicol O-acetyltransferase CatB3				3.11.2	COMBINED	2023-04-17.1
Morganella morganii	WP_000186237.1	SAMN16933275	urine (permanent catheter)	PDT000973546.1	210	Homo sapiens	NZ_CP070535.1	Czech Republic: Hradec Krlov	37957	2019-01-21	38589	-	catB3	type B-3 chloramphenicol O-acetyltransferase CatB3	AMR	core	AMR	PHENICOL	CHLORAMPHENICOL	EXACTP	100.0	100.0	Morganella morganii	MM48659		210	210	NF000490.1	type B chloramphenicol O-acetyltransferase	clinical	GCA_016939575.1		WP_000186237.1	type B-3 chloramphenicol O-acetyltransferase CatB3				3.11.2	COMBINED	2023-04-17.1
Escherichia coli		SAMN16357420		PDT000977000.1	210	Homo sapiens	CP071034.1	USA:WA	20003		20443	-	catB3	type B-3 chloramphenicol O-acetyltransferase CatB3	AMR	core	AMR	PHENICOL	CHLORAMPHENICOL	PARTIALX	70.0	100.0	E.coli and Shigella	FDAARGOS_1278		147	147			clinical	GCA_017136555.1		WP_000186237.1	type B-3 chloramphenicol O-acetyltransferase CatB3	0.758621	352	464	3.9.8	NUCLEOTIDE	2020-12-17.1
Citrobacter braakii	WP_000186237.1	SAMN15659127		PDT000977695.1	210	goose	NZ_JACGGF010000016.1	China: Yangjiang	2187	2019-02-15T15:39:21Z	2819	+	catB3	type B-3 chloramphenicol O-acetyltransferase CatB3	AMR	core	AMR	PHENICOL	CHLORAMPHENICOL	EXACTP	100.0	100.0	Citrobacter freundii	F2R		210	210	NF000490.1	type B chloramphenicol O-acetyltransferase		GCA_017151495.1		WP_000186237.1	type B-3 chloramphenicol O-acetyltransferase CatB3				3.11.2	COMBINED	2023-02-23.1
Klebsiella variicola	WP_000186237.1	SAMN17372018	Rectal swab/stool	PDT001046620.3	210	Homo sapiens	NZ_CP104941.1	Germany	176691	2018	177323	+	catB3	type B-3 chloramphenicol O-acetyltransferase CatB3	AMR	core	AMR	PHENICOL	CHLORAMPHENICOL	EXACTP	100.0	100.0	Klebsiella pneumoniae	Survcare097		210	210	NF000490.1	type B chloramphenicol O-acetyltransferase	clinical	GCA_018442945.3		WP_000186237.1	type B-3 chloramphenicol O-acetyltransferase CatB3				3.10.42	COMBINED	2022-08-09.1
Klebsiella pneumoniae		SAMN18042953	Infected pancreatic necrosis	PDT001059113.1	210	Homo sapiens	NZ_JAFIRY010000001.1	China: Nanjing	1369373	2020-08-11	1369813	-	catB3	type B-3 chloramphenicol O-acetyltransferase CatB3	AMR	core	AMR	PHENICOL	CHLORAMPHENICOL	PARTIALX	70.0	100.0	Klebsiella pneumoniae	kpn_03		147	147			clinical	GCA_018682505.1		WP_000186237.1	type B-3 chloramphenicol O-acetyltransferase CatB3				3.10.42	COMBINED	2022-10-11.2
Escherichia coli		SAMN17807529		PDT001075121.1	210		CP069386.1	China:Hangzhou	3352637	2021-02-05	3353266	+	catB3	type B-3 chloramphenicol O-acetyltransferase CatB3	AMR	core	AMR	PHENICOL	CHLORAMPHENICOL	EXACTX	100.0	100.0	E.coli and Shigella	XH1815		210	210			clinical	GCA_018972045.1		WP_000186237.1	type B-3 chloramphenicol O-acetyltransferase CatB3				3.11.14	NUCLEOTIDE	2023-04-17.1
Vibrio cholerae	WP_000186237.1	SAMN15510354	imported seafood from Vietnam	PDT001118896.1	210		NZ_JAILXN010000029.1	Viet Nam	150731	2016	151363	+	catB3	type B-3 chloramphenicol O-acetyltransferase CatB3	AMR	core	AMR	PHENICOL	CHLORAMPHENICOL	EXACTP	100.0	100.0	Vibrio cholerae	ISF-208-6		210	210	NF000490.1	type B chloramphenicol O-acetyltransferase	environmental/other	GCA_019793275.1		WP_000186237.1	type B-3 chloramphenicol O-acetyltransferase CatB3	1.45652	201	138	3.11.2	COMBINED	2023-04-17.1
Klebsiella pneumoniae	WP_223232922.1	SAMN18572101	blood	PDT001161745.1	210	Homo sapiens	NZ_JAGKYB010000016.1	Spain: Asturias	1815	2017-10-01	2327	+	catB3	type B-3 chloramphenicol O-acetyltransferase CatB3	AMR	core	AMR	PHENICOL	CHLORAMPHENICOL	PARTIAL_CONTIG_ENDP	70.0	100.0	Klebsiella pneumoniae	Kp_HUCA_Bac_76		171	147			clinical	GCA_020577055.1		WP_000186237.1	type B-3 chloramphenicol O-acetyltransferase CatB3				3.10.42	COMBINED	2022-10-11.2
Escherichia coli		SAMN23081053	rectal swab	PDT001184698.1	210	Homo sapiens	NZ_JAJJWB010000001.1	Switzerland: Basel	1078745	2013-03-25	1079185	-	catB3	type B-3 chloramphenicol O-acetyltransferase CatB3	AMR	core	AMR	PHENICOL	CHLORAMPHENICOL	PARTIALX	70.0	100.0	E.coli and Shigella	ESBL7		147	147			clinical	GCA_020907655.1		WP_000186237.1	type B-3 chloramphenicol O-acetyltransferase CatB3				3.10.42	COMBINED	2022-10-11.2
Escherichia coli	WP_000186237.1	SAMN23895740	rectal swab from healthy participants	PDT001209570.1	210		NZ_JAJQUK010000001.1	China:Nanchang	17932	2015	18564	-	catB3	type B-3 chloramphenicol O-acetyltransferase CatB3	AMR	core	AMR	PHENICOL	CHLORAMPHENICOL	EXACTP	100.0	100.0	E.coli and Shigella	EcH66		210	210	NF000490.1	type B chloramphenicol O-acetyltransferase		GCA_021229435.1		WP_000186237.1	type B-3 chloramphenicol O-acetyltransferase CatB3				3.10.42	COMBINED	2022-10-11.2
Klebsiella pneumoniae	WP_000186237.1	SAMN13925604	Shek Wu Hui WWTPs_114 WWTPs influent	PDT001253435.1	210		NZ_CP055087.1	Hong Kong	694411	2018-12	695043	+	catB3	type B-3 chloramphenicol O-acetyltransferase CatB3	AMR	core	AMR	PHENICOL	CHLORAMPHENICOL	EXACTP	100.0	100.0	Klebsiella pneumoniae	SWHIN_114		210	210	NF000490.1	type B chloramphenicol O-acetyltransferase		GCA_022354545.1		WP_000186237.1	type B-3 chloramphenicol O-acetyltransferase CatB3				3.11.2	COMBINED	2023-02-23.1
Klebsiella pneumoniae		SAMN15868273	urine	PDT001258911.1	210	Homo sapiens	CP067685.1	USA: Northeast	144839	2017	145279	+	catB3	type B-3 chloramphenicol O-acetyltransferase CatB3	AMR	core	AMR	PHENICOL	CHLORAMPHENICOL	PARTIALX	70.0	100.0	Klebsiella pneumoniae	ARLG-4260		147	147			clinical	GCA_022437865.1		WP_000186237.1	type B-3 chloramphenicol O-acetyltransferase CatB3	1.05376	196	186	3.10.21	NUCLEOTIDE	2021-12-21.1
Klebsiella pneumoniae		SAMN15868242	urine	PDT001258912.1	210	Homo sapiens	CP067694.1	USA: Northeast	144839	2016	145279	+	catB3	type B-3 chloramphenicol O-acetyltransferase CatB3	AMR	core	AMR	PHENICOL	CHLORAMPHENICOL	PARTIALX	70.0	100.0	Klebsiella pneumoniae	ARLG-3623		147	147			clinical	GCA_022437885.1		WP_000186237.1	type B-3 chloramphenicol O-acetyltransferase CatB3	1.07965	122	113	3.10.21	NUCLEOTIDE	2021-12-21.1
Escherichia coli	WP_000186237.1	SAMN15904650	wound	PDT001265018.1	210	Homo sapiens	NZ_CP060969.1	China: Hangzhou	732808	2016-03-18	733440	-	catB3	type B-3 chloramphenicol O-acetyltransferase CatB3	AMR	core	AMR	PHENICOL	CHLORAMPHENICOL	EXACTP	100.0	100.0	E.coli and Shigella	EC5		210	210	NF000490.1	type B chloramphenicol O-acetyltransferase	clinical	GCA_022559285.1		WP_000186237.1	type B-3 chloramphenicol O-acetyltransferase CatB3				3.11.2	COMBINED	2023-02-23.1
Enterobacter hormaechei	WP_223232922.1	SAMN22503369	blood	PDT001275007.2	210	Homo sapiens	NZ_JAJHAD010000023.1	Spain: Asturias	1815	2018-01-29	2327	+	catB3	type B-3 chloramphenicol O-acetyltransferase CatB3	AMR	core	AMR	PHENICOL	CHLORAMPHENICOL	PARTIAL_CONTIG_ENDP	70.0	100.0	Enterobacter hormaechei	HUCA_Bac_109		171	147			clinical	GCA_022685685.1		WP_000186237.1	type B-3 chloramphenicol O-acetyltransferase CatB3				3.11.2	COMBINED	2023-02-23.1
Klebsiella pneumoniae		SAMN22998560		PDT001282639.2	210	Homo sapiens	JAJIFH010000001.1	China: Liaoning	780357	2019	780797	-	catB3	type B-3 chloramphenicol O-acetyltransferase CatB3	AMR	core	AMR	PHENICOL	CHLORAMPHENICOL	PARTIALX	70.0	100.0	Klebsiella pneumoniae	KP108728		147	147			clinical	GCA_022855505.1		WP_000186237.1	type B-3 chloramphenicol O-acetyltransferase CatB3				3.10.21	NUCLEOTIDE	2021-12-21.1
Klebsiella pneumoniae		SAMN23224769		PDT001282890.1	210	Homo sapiens	JAJLAG010000024.1	China: Anhui	1	2018	438	-	catB3	type B-3 chloramphenicol O-acetyltransferase CatB3	AMR	core	AMR	PHENICOL	CHLORAMPHENICOL	PARTIAL_CONTIG_ENDX	69.52	100.0	Klebsiella pneumoniae	KP83132		146	146			clinical	GCA_022860505.1		WP_000186237.1	type B-3 chloramphenicol O-acetyltransferase CatB3				3.10.21	NUCLEOTIDE	2021-12-21.1
Klebsiella pneumoniae		SAMN23224618		PDT001283041.1	210	Homo sapiens	JAJLFY010000021.1	China: Anhui	1	2018	441	-	catB3	type B-3 chloramphenicol O-acetyltransferase CatB3	AMR	core	AMR	PHENICOL	CHLORAMPHENICOL	PARTIAL_CONTIG_ENDX	70.0	100.0	Klebsiella pneumoniae	KP63552		147	147			clinical	GCA_022863545.1		WP_000186237.1	type B-3 chloramphenicol O-acetyltransferase CatB3				3.10.21	NUCLEOTIDE	2021-12-21.1
Escherichia coli		SAMN26309214	urine	PDT001340083.1	210	Homo sapiens	JAKWNR010000007.1	USA: District of Columbia	4	2019-10-25	444	-	catB3	type B-3 chloramphenicol O-acetyltransferase CatB3	AMR	core	AMR	PHENICOL	CHLORAMPHENICOL	PARTIAL_CONTIG_ENDX	70.0	100.0	E.coli and Shigella	699058		147	147			clinical	GCA_023857805.1		WP_000186237.1	type B-3 chloramphenicol O-acetyltransferase CatB3				3.10.30	NUCLEOTIDE	2022-05-26.1
Escherichia coli		SAMN26309218	urine	PDT001341404.1	210	Homo sapiens	JAKYHJ010000011.1	USA: District of Columbia	3	2019-11-05	440	-	catB3	type B-3 chloramphenicol O-acetyltransferase CatB3	AMR	core	AMR	PHENICOL	CHLORAMPHENICOL	PARTIAL_CONTIG_ENDX	69.52	100.0	E.coli and Shigella	704929		146	146			clinical	GCA_023885105.1		WP_000186237.1	type B-3 chloramphenicol O-acetyltransferase CatB3				3.10.30	NUCLEOTIDE	2022-05-26.1
Salmonella enterica		SAMN29630499		PDT001367065.1	210	Homo sapiens	JANDZX010000004.1	China: Neijiang	112779	2017-05-21	113408	-	catB3	type B-3 chloramphenicol O-acetyltransferase CatB3	AMR	core	AMR	PHENICOL	CHLORAMPHENICOL	EXACTX	100.0	100.0	Salmonella enterica	SC2017057		210	210			clinical	GCA_024329765.1		WP_000186237.1	type B-3 chloramphenicol O-acetyltransferase CatB3				3.11.17	NUCLEOTIDE	2023-07-13.2
Vibrio cholerae	WP_000186237.1	SAMN28767353	raw shrimp	PDT001400791.1	210		NZ_JANFST010000039.1	Thailand	150731	2016	151363	+	catB3	type B-3 chloramphenicol O-acetyltransferase CatB3	AMR	core	AMR	PHENICOL	CHLORAMPHENICOL	EXACTP	100.0	100.0	Vibrio cholerae	ISF-208-2		210	210	NF000490.1	type B chloramphenicol O-acetyltransferase	environmental/other	GCA_024745565.1		WP_000186237.1	type B-3 chloramphenicol O-acetyltransferase CatB3	1.23729	73	59	3.10.36	COMBINED	2022-08-09.1
Escherichia coli		SAMN27404388	urine	PDT001406298.1	210	Homo sapiens	JAMJLS010000001.1	USA: St. Louis	753304	2019-05-10	753744	-	catB3	type B-3 chloramphenicol O-acetyltransferase CatB3	AMR	core	AMR	PHENICOL	CHLORAMPHENICOL	PARTIALX	70.0	100.0	E.coli and Shigella	GD02962_ECOL_HY_79		147	147			clinical	GCA_024766935.1		WP_000186237.1	type B-3 chloramphenicol O-acetyltransferase CatB3				3.10.36	NUCLEOTIDE	2022-08-09.1
Escherichia coli	WP_000186237.1	SAMN28174042	blood	PDT001409650.1	210	Homo sapiens	NZ_CP103623.1	USA: Houston	900221	2018-09-07	900853	+	catB3	type B-3 chloramphenicol O-acetyltransferase CatB3	AMR	core	AMR	PHENICOL	CHLORAMPHENICOL	EXACTP	100.0	100.0	E.coli and Shigella	3985		210	210	NF000490.1	type B chloramphenicol O-acetyltransferase	clinical	GCA_024918195.1		WP_000186237.1	type B-3 chloramphenicol O-acetyltransferase CatB3	1.01951	209	205	3.10.40	COMBINED	2022-08-09.1
Proteus mirabilis	WP_000186237.1	SAMN28745261		PDT001430401.1	210	Homo sapiens	NZ_JAMOJM010000006.1	China:Luzhou	69245	2021	69877	-	catB3	type B-3 chloramphenicol O-acetyltransferase CatB3	AMR	core	AMR	PHENICOL	CHLORAMPHENICOL	EXACTP	100.0	100.0	Providencia alcalifaciens	FZP3320		210	210	NF000490.1	type B chloramphenicol O-acetyltransferase	clinical	GCA_025379525.1		WP_000186237.1	type B-3 chloramphenicol O-acetyltransferase CatB3				3.10.40	COMBINED	2022-08-09.1
Providencia rettgeri	HCR4086362.1	SAMN31357696		PDT001474455.1	210	Homo sapiens	DAJSWW010000010.1	Australia: Victoria	21	2017	653	+	catB3	type B-3 chloramphenicol O-acetyltransferase CatB3	AMR	core	AMR	PHENICOL	CHLORAMPHENICOL	EXACTP	100.0	100.0	Providencia alcalifaciens	AUSMDU00007357		210	210	NF000490.1	type B chloramphenicol O-acetyltransferase	clinical	GCA_025979785.1	SRR21962044	WP_000186237.1	type B-3 chloramphenicol O-acetyltransferase CatB3	1.07229	89	83	3.10.42	COMBINED	2022-10-11.2
Escherichia coli	WP_000186236.1	SAMN30403703	perianal skin [UBERON:0012336]	PDT001480595.1	210	Homo sapiens	NZ_JANUWK010000043.1	Germany:Regensburg	503	2019	942	+	catB3	type B-3 chloramphenicol O-acetyltransferase CatB3	AMR	core	AMR	PHENICOL	CHLORAMPHENICOL	PARTIAL_CONTIG_ENDP	70.0	100.0	E.coli and Shigella	WE3		147	147			clinical	GCA_026014115.1		WP_000186237.1	type B-3 chloramphenicol O-acetyltransferase CatB3	0.5	44	88	3.10.42	COMBINED	2022-10-11.2
Burkholderia cenocepacia		SAMN20930747	blood	PDT001481861.1	210		JAIMHR010000079.1	India	1228	2010	1857	+	catB3	type B-3 chloramphenicol O-acetyltransferase CatB3	AMR	core	AMR	PHENICOL	CHLORAMPHENICOL	BLASTX	100.0	98.1	Burkholderia cepacia complex	Bcc1463		210	210				GCA_025996215.1		WP_071846207.1	type B-3 chloramphenicol O-acetyltransferase CatB3				3.11.14	NUCLEOTIDE	2023-04-17.1
Escherichia coli	EKJ7607600.1	SAMN32800129	human	PDT001582606.1	210	Homo sapiens	ABKGGY010000025.1	United Kingdom: United Kingdom	26084	2023-01	26716	+	catB3	type B-3 chloramphenicol O-acetyltransferase CatB3	AMR	core	AMR	PHENICOL	CHLORAMPHENICOL	EXACTP	100.0	100.0	E.coli and Shigella	1822149	Escherichia coli	210	210	NF000490.1	type B chloramphenicol O-acetyltransferase	clinical	GCA_028059755.1	SRR23126599	WP_000186237.1	type B-3 chloramphenicol O-acetyltransferase CatB3	2.37255	121	51	3.11.2	COMBINED	2022-12-19.1
Vibrio cholerae		SAMN15336807	Aquatic products	PDT001608965.1	210		JABYBP010000031.1	China	5135	2018	5764	-	catB3	type B-3 chloramphenicol O-acetyltransferase CatB3	AMR	core	AMR	PHENICOL	CHLORAMPHENICOL	EXACTX	100.0	100.0	Vibrio cholerae	CFSAVC_085		210	210			environmental/other	GCA_028489265.1		WP_000186237.1	type B-3 chloramphenicol O-acetyltransferase CatB3				3.11.2	NUCLEOTIDE	2022-12-19.1
Shigella flexneri 2a		SAMN33861938	fecal sample	PDT001684843.1	210	Homo sapiens	CP121221.1	Canada: Vancouver	25927	2021-03-23	26367	-	catB3	type B-3 chloramphenicol O-acetyltransferase CatB3	AMR	core	AMR	PHENICOL	CHLORAMPHENICOL	PARTIALX	70.0	100.0	E.coli and Shigella	Sflex 21-42		147	147			clinical	GCA_029625495.1		WP_000186237.1	type B-3 chloramphenicol O-acetyltransferase CatB3				3.11.14	NUCLEOTIDE	2023-04-17.1
Escherichia coli O25b:H4-ST131		SAMEA112356746	Urinary tract	PDT001788252.1	210	Homo sapiens	OY019088.1	Armenia	943374	2019-04-15	943814	+	catB3	type B-3 chloramphenicol O-acetyltransferase CatB3	AMR	core	AMR	PHENICOL	CHLORAMPHENICOL	PARTIALX	70.0	100.0	E.coli and Shigella	ST131		147	147			clinical	GCA_955652485.1		WP_000186237.1	type B-3 chloramphenicol O-acetyltransferase CatB3	1.04979	253	241	3.11.14	NUCLEOTIDE	2023-04-17.1
Escherichia coli		SAMN31158891	urine	PDT001837533.1	210	Homo sapiens	JAPKFN010000001.1	Sweden: Gothenburg	2214945	2018	2215385	+	catB3	type B-3 chloramphenicol O-acetyltransferase CatB3	AMR	core	AMR	PHENICOL	CHLORAMPHENICOL	PARTIALX	70.0	100.0	E.coli and Shigella	S11		147	147			clinical	GCA_030577155.1		WP_000186237.1	type B-3 chloramphenicol O-acetyltransferase CatB3				3.11.17	NUCLEOTIDE	2023-07-13.2
Acinetobacter baumannii AB_2008-15-69	WP_000186237.1	SAMN02471249		PDT000011287.2	210		NZ_AMHN01000030.1		2439		3071	-	catB3	type B-3 chloramphenicol O-acetyltransferase CatB3	AMR	core	AMR	PHENICOL	CHLORAMPHENICOL	EXACTP	100.0	100.0	Acinetobacter baumannii	AB_2008-15-69		210	210	NF000490.1	type B chloramphenicol O-acetyltransferase		GCA_000301335.1		WP_000186237.1	type B-3 chloramphenicol O-acetyltransferase CatB3				3.10.42	COMBINED	2022-10-11.2
Escherichia coli		SAMN04251104	eye	PDT000094367.1	210	Homo sapiens	LNAE01000013.1	USA: Boston	104	2015	544	-	catB3	type B-3 chloramphenicol O-acetyltransferase CatB3	AMR	core	AMR	PHENICOL	CHLORAMPHENICOL	PARTIALX	70.0	100.0	E.coli and Shigella	MEEI01		147	147			clinical	GCA_001442595.1		WP_000186237.1	type B-3 chloramphenicol O-acetyltransferase CatB3				3.11.14	NUCLEOTIDE	2023-04-17.1
Escherichia coli		SAMN05291917		PDT000137704.1	210	Homo sapiens	NZ_CP016358.1	Switzerland	989949	2015-01-15	990389	+	catB3	type B-3 chloramphenicol O-acetyltransferase CatB3	AMR	core	AMR	PHENICOL	CHLORAMPHENICOL	PARTIALX	70.0	100.0	E.coli and Shigella	K-15KW01		147	147			clinical	GCA_001683435.1		WP_000186237.1	type B-3 chloramphenicol O-acetyltransferase CatB3				3.11.14	COMBINED	2023-04-17.1
Klebsiella quasipneumoniae subsp. similipneumoniae	WP_000186237.1	SAMN05170810		PDT000144360.1	210	Homo sapiens	NZ_LYWO01000006.1	China	1835	2011-02-02	2467	+	catB3	type B-3 chloramphenicol O-acetyltransferase CatB3	AMR	core	AMR	PHENICOL	CHLORAMPHENICOL	EXACTP	100.0	100.0	Klebsiella pneumoniae	SKLX2736		210	210	NF000490.1	type B chloramphenicol O-acetyltransferase	clinical	GCA_001701635.1		WP_000186237.1	type B-3 chloramphenicol O-acetyltransferase CatB3				3.10.30	COMBINED	2022-05-26.1
Klebsiella pneumoniae	WP_223169528.1	SAMN06218090	blood	PDT000217073.1	210	Homo sapiens	NZ_NDDF01000020.1	USA	1822	2013	2340	+	catB3	type B-3 chloramphenicol O-acetyltransferase CatB3	AMR	core	AMR	PHENICOL	CHLORAMPHENICOL	PARTIAL_CONTIG_ENDP	70.0	100.0	Klebsiella pneumoniae	43419		173	147			clinical	GCA_002181915.1		WP_000186237.1	type B-3 chloramphenicol O-acetyltransferase CatB3	0.382353	52	136	3.11.2	COMBINED	2023-02-23.1
Klebsiella pneumoniae	WP_223169528.1	SAMN06812639	blood	PDT000217764.2	210	Homo sapiens	NZ_NEZG02000035.1	USA: Ohio	1822	2013	2340	+	catB3	type B-3 chloramphenicol O-acetyltransferase CatB3	AMR	core	AMR	PHENICOL	CHLORAMPHENICOL	PARTIAL_CONTIG_ENDP	70.0	100.0	Klebsiella pneumoniae	CRK0035		173	147			clinical	GCA_002185885.2		WP_000186237.1	type B-3 chloramphenicol O-acetyltransferase CatB3				3.10.40	COMBINED	2022-08-09.1
Pseudomonas aeruginosa	WP_000186237.1	SAMN07175296	urine	PDT000220025.1	210	Homo sapiens	NZ_NIJB01000026.1	Malaysia: Kuala Lumpur	76031	2009	76663	-	catB3	type B-3 chloramphenicol O-acetyltransferase CatB3	AMR	core	AMR	PHENICOL	CHLORAMPHENICOL	EXACTP	100.0	100.0	Pseudomonas aeruginosa	PAS4		210	210	NF000490.1	type B chloramphenicol O-acetyltransferase	clinical	GCA_002201405.1		WP_000186237.1	type B-3 chloramphenicol O-acetyltransferase CatB3				3.11.2	COMBINED	2023-02-23.1
Klebsiella pneumoniae	WP_228706876.1	SAMN06717779	brown mussels (Perna perna)	PDT000246466.1	210		NZ_NCVW01000058.1	Brazil: Santos	1803	2016-11	2303	+	catB3	type B-3 chloramphenicol O-acetyltransferase CatB3	AMR	core	AMR	PHENICOL	CHLORAMPHENICOL	PARTIAL_CONTIG_ENDP	70.0	100.0	Klebsiella pneumoniae	JM2CRO		167	147			environmental/other	GCA_002104395.1		WP_000186237.1	type B-3 chloramphenicol O-acetyltransferase CatB3				3.10.36	COMBINED	2022-05-26.1
Klebsiella pneumoniae subsp. pneumoniae		SAMN08513446	urine	PDT000288745.2	210	Homo sapiens	NZ_PTFW02000066.1	USA: Ohio	462	2013	902	-	catB3	type B-3 chloramphenicol O-acetyltransferase CatB3	AMR	core	AMR	PHENICOL	CHLORAMPHENICOL	PARTIALX	70.0	100.0	Klebsiella pneumoniae	CRK0361		147	147			clinical	GCA_002935345.2		WP_000186237.1	type B-3 chloramphenicol O-acetyltransferase CatB3	3.2637	953	292	3.10.40	COMBINED	2022-08-09.1
Klebsiella pneumoniae		SAMN09104652	blood	PDT000331428.1	210	Homo sapiens	NZ_QKNP01000001.1	Spain:Barcelona	3111965	2013-06-23	3112405	-	catB3	type B-3 chloramphenicol O-acetyltransferase CatB3	AMR	core	AMR	PHENICOL	CHLORAMPHENICOL	PARTIALX	70.0	100.0	Klebsiella pneumoniae	Kp1066		147	147			clinical	GCA_003226115.1		WP_000186237.1	type B-3 chloramphenicol O-acetyltransferase CatB3				3.10.42	COMBINED	2022-10-11.2
Escherichia coli		SAMEA2742598	not available: to be reported later	PDT000357574.1	210	not available	NZ_UFZX01000002.1		36236		36676	+	catB3	type B-3 chloramphenicol O-acetyltransferase CatB3	AMR	core	AMR	PHENICOL	CHLORAMPHENICOL	PARTIALX	70.0	100.0	E.coli and Shigella	NCTC13450	not available: to be reported later	147	147				GCA_900448495.1		WP_000186237.1	type B-3 chloramphenicol O-acetyltransferase CatB3				3.11.14	COMBINED	2023-04-17.1
Escherichia coli		SAMN10535911	rectal swab	PDT000455749.1	210	Homo sapiens	NZ_CP034389.1	Bangladesh: Dhaka	356688	2018-05-16	357128	+	catB3	type B-3 chloramphenicol O-acetyltransferase CatB3	AMR	core	AMR	PHENICOL	CHLORAMPHENICOL	PARTIALX	70.0	100.0	E.coli and Shigella	RS571		147	147			clinical	GCA_004114395.1		WP_000186237.1	type B-3 chloramphenicol O-acetyltransferase CatB3				3.11.14	COMBINED	2023-04-17.1
Raoultella ornithinolytica	WP_000186237.1	SAMN11254543	sediment	PDT000500027.1	210		NZ_CP038277.1	China:Zhengzhou	86668	2018-07	87300	+	catB3	type B-3 chloramphenicol O-acetyltransferase CatB3	AMR	core	AMR	PHENICOL	CHLORAMPHENICOL	EXACTP	100.0	100.0	Klebsiella oxytoca	WLK218		210	210	NF000490.1	type B chloramphenicol O-acetyltransferase		GCA_005165545.1		WP_000186237.1	type B-3 chloramphenicol O-acetyltransferase CatB3				3.10.42	COMBINED	2022-10-11.2
Escherichia coli	WP_058229256.1	SAMN11232986	clinical sample	PDT000520813.1	210	Homo sapiens	NZ_SQDB01000037.1	Russia	1773	2012	2242	+	catB3	type B-3 chloramphenicol O-acetyltransferase CatB3	AMR	core	AMR	PHENICOL	CHLORAMPHENICOL	PARTIAL_CONTIG_ENDP	70.0	100.0	E.coli and Shigella	RUSPBB129		157	147			clinical	GCA_006232725.1		WP_000186237.1	type B-3 chloramphenicol O-acetyltransferase CatB3				3.11.14	COMBINED	2023-04-17.1
Escherichia coli	WP_058229256.1	SAMN11232951	clinical sample	PDT000520877.1	210	Homo sapiens	NZ_SQEK01000036.1	Norway	1774	2012	2244	+	catB3	type B-3 chloramphenicol O-acetyltransferase CatB3	AMR	core	AMR	PHENICOL	CHLORAMPHENICOL	PARTIAL_CONTIG_ENDP	70.0	100.0	E.coli and Shigella	NOR5_73		157	147			clinical	GCA_006233995.1		WP_000186237.1	type B-3 chloramphenicol O-acetyltransferase CatB3				3.11.14	COMBINED	2023-04-17.1
Escherichia coli	WP_058229256.1	SAMN11232834	clinical sample	PDT000520943.1	210	Homo sapiens	NZ_SQIR01000028.1	Latvia	1774	2012	2244	+	catB3	type B-3 chloramphenicol O-acetyltransferase CatB3	AMR	core	AMR	PHENICOL	CHLORAMPHENICOL	PARTIAL_CONTIG_ENDP	70.0	100.0	E.coli and Shigella	LVNMSB171		157	147			clinical	GCA_006235325.1		WP_000186237.1	type B-3 chloramphenicol O-acetyltransferase CatB3				3.11.14	COMBINED	2023-04-17.1
Escherichia coli	WP_058229256.1	SAMN11232789	clinical sample	PDT000520966.1	210	Homo sapiens	NZ_SQKI01000032.1	Latvia	1738	2012	2209	+	catB3	type B-3 chloramphenicol O-acetyltransferase CatB3	AMR	core	AMR	PHENICOL	CHLORAMPHENICOL	PARTIAL_CONTIG_ENDP	70.0	100.0	E.coli and Shigella	LVEASB11		157	147			clinical	GCA_006235825.1		WP_000186237.1	type B-3 chloramphenicol O-acetyltransferase CatB3				3.11.14	COMBINED	2023-04-17.1
Escherichia coli		SAMN11232787	clinical sample	PDT000520967.1	210	Homo sapiens	SQKK01000058.1	Latvia	32	2012	472	-	catB3	type B-3 chloramphenicol O-acetyltransferase CatB3	AMR	core	AMR	PHENICOL	CHLORAMPHENICOL	PARTIALX	70.0	100.0	E.coli and Shigella	LVEASB1		147	147			clinical	GCA_006235845.1		WP_000186237.1	type B-3 chloramphenicol O-acetyltransferase CatB3				3.11.14	NUCLEOTIDE	2023-04-17.1
Escherichia coli		SAMN11232786	clinical sample	PDT000520969.1	210	Homo sapiens	SQKL01000045.1	Lithuania	31	2012	471	-	catB3	type B-3 chloramphenicol O-acetyltransferase CatB3	AMR	core	AMR	PHENICOL	CHLORAMPHENICOL	PARTIALX	70.0	100.0	E.coli and Shigella	LTVUHB59		147	147			clinical	GCA_006235875.1		WP_000186237.1	type B-3 chloramphenicol O-acetyltransferase CatB3				3.11.14	NUCLEOTIDE	2023-04-17.1
Escherichia coli	WP_058229256.1	SAMN11232795	clinical sample	PDT000521020.1	210	Homo sapiens	NZ_SQKC01000036.1	Latvia	1775	2012	2246	+	catB3	type B-3 chloramphenicol O-acetyltransferase CatB3	AMR	core	AMR	PHENICOL	CHLORAMPHENICOL	PARTIAL_CONTIG_ENDP	70.0	100.0	E.coli and Shigella	LVEASB19		157	147			clinical	GCA_006236905.1		WP_000186237.1	type B-3 chloramphenicol O-acetyltransferase CatB3				3.11.14	COMBINED	2023-04-17.1
Escherichia coli		SAMN11232735	clinical sample	PDT000521047.1	210	Homo sapiens	SQMJ01000050.1	Estonia	31	2012	471	-	catB3	type B-3 chloramphenicol O-acetyltransferase CatB3	AMR	core	AMR	PHENICOL	CHLORAMPHENICOL	PARTIALX	70.0	100.0	E.coli and Shigella	EETUKB184		147	147			clinical	GCA_006237485.1		WP_000186237.1	type B-3 chloramphenicol O-acetyltransferase CatB3				3.11.14	NUCLEOTIDE	2023-04-17.1
Salmonella enterica subsp. enterica	WP_000186237.1	SAMN10319563		PDT000639810.3	210		NZ_CP033385.2	China: Jilin	146459	2011-04	147091	-	catB3	type B-3 chloramphenicol O-acetyltransferase CatB3	AMR	core	AMR	PHENICOL	CHLORAMPHENICOL	EXACTP	100.0	100.0	Salmonella enterica	CFSA1007		210	210	NF000490.1	type B chloramphenicol O-acetyltransferase		GCA_009728895.2		WP_000186237.1	type B-3 chloramphenicol O-acetyltransferase CatB3				3.11.2	COMBINED	2022-12-19.1
Salmonella enterica	EDZ7818115.1	SAMN13480809		PDT000639859.1	210		AAOVBQ010000024.1	USA	8530		9162	-	catB3	type B-3 chloramphenicol O-acetyltransferase CatB3	AMR	core	AMR	PHENICOL	CHLORAMPHENICOL	EXACTP	100.0	100.0	Salmonella enterica	PNUSAS120606		210	210	NF000490.1	type B chloramphenicol O-acetyltransferase	clinical	GCA_010865305.1	SRR10584617	WP_000186237.1	type B-3 chloramphenicol O-acetyltransferase CatB3	2.00741	271	135	3.6.7	COMBINED	2020-01-22.1
Klebsiella pneumoniae		SAMEA3727723	Puncture Fluids	PDT000663193.1	210	Homo sapiens	NZ_CABFXI010000001.1	Turkey	1146915	2014	1147355	+	catB3	type B-3 chloramphenicol O-acetyltransferase CatB3	AMR	core	AMR	PHENICOL	CHLORAMPHENICOL	PARTIALX	70.0	100.0	Klebsiella pneumoniae	EuSCAPE_TR002	not available	147	147			clinical	GCA_902156205.1		WP_000186237.1	type B-3 chloramphenicol O-acetyltransferase CatB3	0.933333	56	60	3.10.42	COMBINED	2022-10-11.2
Escherichia coli		SAMN13107344	stool	PDT000669029.1	210		WHZA01000019.1	Tanzania: Zanzibar	77141	2018-07	77770	-	catB3	type B-3 chloramphenicol O-acetyltransferase CatB3	AMR	core	AMR	PHENICOL	CHLORAMPHENICOL	EXACTX	100.0	100.0	E.coli and Shigella	15CS-A-C		210	210			environmental/other	GCA_009925285.1		WP_000186237.1	type B-3 chloramphenicol O-acetyltransferase CatB3				3.11.14	NUCLEOTIDE	2023-04-17.1
Klebsiella pneumoniae	WP_029392007.1	SAMN10712994	urine	PDT000672498.1	210	Homo sapiens	NZ_CP043859.1	India: Safdarjung Hospital, New Delhi	2330730	2018-01-23	2331225	+	catB3	type B-3 chloramphenicol O-acetyltransferase CatB3	AMR	core	AMR	PHENICOL	CHLORAMPHENICOL	PARTIALP	70.0	100.0	Klebsiella pneumoniae	MRK9		165	147			clinical	GCA_009937845.1		WP_000186237.1	type B-3 chloramphenicol O-acetyltransferase CatB3				3.10.42	COMBINED	2022-10-11.2
Klebsiella pneumoniae		SAMN10928530	rectal swab	PDT000718741.1	210	Homo sapiens	NZ_SGYD01000001.1	South Korea: Seoul	1403427	2013-09	1403867	-	catB3	type B-3 chloramphenicol O-acetyltransferase CatB3	AMR	core	AMR	PHENICOL	CHLORAMPHENICOL	PARTIALX	70.0	100.0	Klebsiella pneumoniae	KPN674		147	147			clinical	GCA_012027175.1		WP_000186237.1	type B-3 chloramphenicol O-acetyltransferase CatB3				3.10.42	COMBINED	2022-10-11.2
Escherichia coli	WP_000186237.1	SAMN14694482	drinking water	PDT000734868.1	210		NZ_JABEYK010000017.1	China:Guangzhou	175	2018-04	807	-	catB3	type B-3 chloramphenicol O-acetyltransferase CatB3	AMR	core	AMR	PHENICOL	CHLORAMPHENICOL	EXACTP	100.0	100.0	E.coli and Shigella	GZB8C141M		210	210	NF000490.1	type B chloramphenicol O-acetyltransferase		GCA_013073035.1		WP_000186237.1	type B-3 chloramphenicol O-acetyltransferase CatB3				3.11.14	COMBINED	2023-04-17.1
Escherichia coli	WP_000186237.1	SAMN14694480	drinking water	PDT000734871.1	210		NZ_JABEYM010000020.1	China:Guangzhou	175	2018-04	807	-	catB3	type B-3 chloramphenicol O-acetyltransferase CatB3	AMR	core	AMR	PHENICOL	CHLORAMPHENICOL	EXACTP	100.0	100.0	E.coli and Shigella	GZB8C133M		210	210	NF000490.1	type B chloramphenicol O-acetyltransferase		GCA_013073065.1		WP_000186237.1	type B-3 chloramphenicol O-acetyltransferase CatB3				3.11.14	COMBINED	2023-04-17.1
Providencia stuartii		SAMN14838187	urine	PDT000747776.1	210	Homo sapiens	JABLTC010000034.1	Argentina: Buenos Aires	14283	2018-06	14912	-	catB3	type B-3 chloramphenicol O-acetyltransferase CatB3	AMR	core	AMR	PHENICOL	CHLORAMPHENICOL	EXACTX	100.0	100.0	Providencia alcalifaciens	Ps850		210	210			clinical	GCA_013166725.1		WP_000186237.1	type B-3 chloramphenicol O-acetyltransferase CatB3				3.11.14	NUCLEOTIDE	2023-04-17.1
Providencia stuartii		SAMN14838135	blood	PDT000747777.1	210	Homo sapiens	JABLTB010000034.1	Argentina: Buenos Aires	14283	2018-06	14912	-	catB3	type B-3 chloramphenicol O-acetyltransferase CatB3	AMR	core	AMR	PHENICOL	CHLORAMPHENICOL	EXACTX	100.0	100.0	Providencia alcalifaciens	Ps848		210	210			clinical	GCA_013166755.1		WP_000186237.1	type B-3 chloramphenicol O-acetyltransferase CatB3				3.11.14	NUCLEOTIDE	2023-04-17.1
Proteus mirabilis		SAMN14910118	feces	PDT000768971.1	210	Panthera tigris Amoyensis facel	CP053683.1	China: Shanghai	1483799	2018-11-25	1484428	-	catB3	type B-3 chloramphenicol O-acetyltransferase CatB3	AMR	core	AMR	PHENICOL	CHLORAMPHENICOL	EXACTX	100.0	100.0	Providencia alcalifaciens	MPE0027		210	210			environmental/other	GCA_013357505.1		WP_000186237.1	type B-3 chloramphenicol O-acetyltransferase CatB3				3.11.14	NUCLEOTIDE	2023-07-13.2
Pseudomonas aeruginosa	HBO7295787.1	SAMD00034956		PDT000771290.1	210	Homo sapiens	DAFQAP010000031.1	Viet Nam:Hanoi	75944	2014	76576	-	catB3	type B-3 chloramphenicol O-acetyltransferase CatB3	AMR	core	AMR	PHENICOL	CHLORAMPHENICOL	EXACTP	100.0	100.0	Pseudomonas aeruginosa	NCGM3011		210	210	NF000490.1	type B chloramphenicol O-acetyltransferase	clinical	GCA_021672515.1	DRR039963	WP_000186237.1	type B-3 chloramphenicol O-acetyltransferase CatB3	2.14286	15	7	3.10.18	COMBINED	2021-12-21.1
Escherichia coli		SAMN15148704	Freshwater sample from downstream of wastewater treatment plant	PDT000798823.1	210		CP055426.1	United Kingdom	2645428	2017	2645868	-	catB3	type B-3 chloramphenicol O-acetyltransferase CatB3	AMR	core	AMR	PHENICOL	CHLORAMPHENICOL	PARTIALX	70.0	100.0	E.coli and Shigella	RHBSTW-00826		147	147				GCA_013704225.1		WP_000186237.1	type B-3 chloramphenicol O-acetyltransferase CatB3				3.8.4	NUCLEOTIDE	2020-07-16.2
Klebsiella pneumoniae		SAMN15831981	not collected	PDT000822585.1	210	Homo sapiens	JACNSM010000012.1	China: Beijing	1745	2011-03-13	2374	+	catB3	type B-3 chloramphenicol O-acetyltransferase CatB3	AMR	core	AMR	PHENICOL	CHLORAMPHENICOL	EXACTX	100.0	100.0	Klebsiella pneumoniae	K7112		210	210			clinical	GCA_014284795.1		WP_000186237.1	type B-3 chloramphenicol O-acetyltransferase CatB3				3.10.18	NUCLEOTIDE	2021-09-30.1
Citrobacter freundii	WP_000186237.1	SAMN16205286	urine	PDT000851776.1	210	Homo sapiens	NZ_JACYDI010000029.1	France	851	2017	1483	-	catB3	type B-3 chloramphenicol O-acetyltransferase CatB3	AMR	core	AMR	PHENICOL	CHLORAMPHENICOL	EXACTP	100.0	100.0	Citrobacter freundii	137i7		210	210	NF000490.1	type B chloramphenicol O-acetyltransferase	clinical	GCA_014803335.1		WP_000186237.1	type B-3 chloramphenicol O-acetyltransferase CatB3				3.10.42	COMBINED	2022-10-11.2
Klebsiella pneumoniae		SAMN08148261		PDT000865000.1	210	Homo sapiens	JACOKU010000003.1	USA: MA, Boston	3516		3956	-	catB3	type B-3 chloramphenicol O-acetyltransferase CatB3	AMR	core	AMR	PHENICOL	CHLORAMPHENICOL	PARTIALX	70.0	100.0	Klebsiella pneumoniae	MGH227		147	147			clinical	GCA_014902875.1		WP_000186237.1	type B-3 chloramphenicol O-acetyltransferase CatB3	1.3578	148	109	3.10.18	NUCLEOTIDE	2021-09-30.1
Klebsiella pneumoniae		SAMEA3357401	rectal swab	PDT000879149.1	210	Homo sapiens	NZ_LR890564.1	Australia	1559931	2014-02	1560371	+	catB3	type B-3 chloramphenicol O-acetyltransferase CatB3	AMR	core	AMR	PHENICOL	CHLORAMPHENICOL	PARTIALX	70.0	100.0	Klebsiella pneumoniae	KSB2_9A		147	147			clinical	GCA_904865765.1		WP_000186237.1	type B-3 chloramphenicol O-acetyltransferase CatB3	0.933333	70	75	3.11.14	COMBINED	2023-04-17.1
Klebsiella pneumoniae		SAMN11081201	clinical sample	PDT000920715.1	210	Homo sapiens	SOVD01000037.1	Poland	31	2015	471	-	catB3	type B-3 chloramphenicol O-acetyltransferase CatB3	AMR	core	AMR	PHENICOL	CHLORAMPHENICOL	PARTIALX	70.0	100.0	Klebsiella pneumoniae	HUMB 14921		147	147			clinical	GCA_016137655.1		WP_000186237.1	type B-3 chloramphenicol O-acetyltransferase CatB3				3.10.18	NUCLEOTIDE	2021-09-30.1
Klebsiella pneumoniae		SAMN11081150	clinical sample	PDT000920770.1	210	Homo sapiens	SOTB01000013.1	Belarus	32	2015	472	-	catB3	type B-3 chloramphenicol O-acetyltransferase CatB3	AMR	core	AMR	PHENICOL	CHLORAMPHENICOL	PARTIALX	70.0	100.0	Klebsiella pneumoniae	HUMB 14388		147	147			clinical	GCA_016138755.1		WP_000186237.1	type B-3 chloramphenicol O-acetyltransferase CatB3				3.10.18	NUCLEOTIDE	2021-09-30.1
Escherichia coli		SAMN09400813	blood	PDT000923745.1	210	Homo sapiens	JAEJWF010000001.1	USA: Pittsburgh, Pennsylvania	1843883	2017	1844203	+	catB3	type B-3 chloramphenicol O-acetyltransferase CatB3	AMR	core	AMR	PHENICOL	CHLORAMPHENICOL	PARTIALX	50.95	100.0	E.coli and Shigella	EC00609		107	107			clinical	GCA_016390445.1		WP_000186237.1	type B-3 chloramphenicol O-acetyltransferase CatB3	0.795918	39	49	3.9.3	NUCLEOTIDE	2020-12-17.1
Klebsiella pneumoniae		SAMN12109305	blood	PDT000932898.1	210		VHZH01000026.1		7169		7678	+	catB3	type B-3 chloramphenicol O-acetyltransferase CatB3	AMR	core	AMR	PHENICOL	CHLORAMPHENICOL	PARTIALX	80.95	99.41	Klebsiella pneumoniae	BSI003		170	170				GCA_016617375.1		WP_000186237.1	type B-3 chloramphenicol O-acetyltransferase CatB3				3.10.18	NUCLEOTIDE	2021-09-30.1
Escherichia coli	HAZ8010330.1	SAMEA5747377		PDT000993198.1	210		DADPMY010000029.1		18915		19547	-	catB3	type B-3 chloramphenicol O-acetyltransferase CatB3	AMR	core	AMR	PHENICOL	CHLORAMPHENICOL	EXACTP	100.0	100.0	E.coli and Shigella	Escherichia coli K12 J53-2		210	210	NF000490.1	type B chloramphenicol O-acetyltransferase		GCA_017681905.1	ERR4596494	WP_000186237.1	type B-3 chloramphenicol O-acetyltransferase CatB3	9.52381	600	63	3.10.1	COMBINED	2021-03-01.1
Pseudomonas aeruginosa	HBO5394146.1	SAMD00256234		PDT001010956.1	210	Homo sapiens	DAFPRF010000036.1	Japan	75944	2016	76576	-	catB3	type B-3 chloramphenicol O-acetyltransferase CatB3	AMR	core	AMR	PHENICOL	CHLORAMPHENICOL	EXACTP	100.0	100.0	Pseudomonas aeruginosa			210	210	NF000490.1	type B chloramphenicol O-acetyltransferase	clinical	GCA_021663335.1	DRR254070	WP_000186237.1	type B-3 chloramphenicol O-acetyltransferase CatB3	1.96296	53	27	3.10.18	COMBINED	2021-12-21.1
Morganella morganii	WP_000186237.1	SAMN15719828	urine	PDT001016900.1	210	Homo sapiens	NZ_CP059986.1	China: Beijing	2292069	2015	2292701	+	catB3	type B-3 chloramphenicol O-acetyltransferase CatB3	AMR	core	AMR	PHENICOL	CHLORAMPHENICOL	EXACTP	100.0	100.0	Morganella morganii	11759		210	210	NF000490.1	type B chloramphenicol O-acetyltransferase	clinical	GCA_018141465.1		WP_000186237.1	type B-3 chloramphenicol O-acetyltransferase CatB3				3.11.2	COMBINED	2023-02-23.1
Citrobacter freundii	WP_000186237.1	SAMN17373116	Rectal swab/stool	PDT001044216.2	210	Homo sapiens	NZ_CP104961.1	Germany	55349	2019	55981	-	catB3	type B-3 chloramphenicol O-acetyltransferase CatB3	AMR	core	AMR	PHENICOL	CHLORAMPHENICOL	EXACTP	100.0	100.0	Citrobacter freundii	Survcare457		210	210	NF000490.1	type B chloramphenicol O-acetyltransferase	clinical	GCA_018420725.2		WP_000186237.1	type B-3 chloramphenicol O-acetyltransferase CatB3				3.10.42	COMBINED	2022-08-09.1
Klebsiella pneumoniae		SAMN17371839	not determined	PDT001046555.3	210	Homo sapiens	CP104943.1	Germany	36899	2018	37528	+	catB3	type B-3 chloramphenicol O-acetyltransferase CatB3	AMR	core	AMR	PHENICOL	CHLORAMPHENICOL	EXACTX	100.0	100.0	Klebsiella pneumoniae	NRZ-38941		210	210			clinical	GCA_018439065.3		WP_000186237.1	type B-3 chloramphenicol O-acetyltransferase CatB3				3.10.42	NUCLEOTIDE	2022-08-09.1
Morganella morganii subsp. morganii	WP_000186237.1	SAMN16623059		PDT001066733.1	210	Homo sapiens	NZ_CP064833.1	China:Beijing	2008843	2016	2009475	-	catB3	type B-3 chloramphenicol O-acetyltransferase CatB3	AMR	core	AMR	PHENICOL	CHLORAMPHENICOL	EXACTP	100.0	100.0	Morganella morganii	715394		210	210	NF000490.1	type B chloramphenicol O-acetyltransferase	clinical	GCA_018802545.1		WP_000186237.1	type B-3 chloramphenicol O-acetyltransferase CatB3				3.11.2	COMBINED	2023-02-23.1
Klebsiella pneumoniae	HBR5857784.1	SAMN20033595	swab	PDT001087404.1	210	Homo sapiens	DAFXXA010000019.1	Australia	299	2019	931	-	catB3	type B-3 chloramphenicol O-acetyltransferase CatB3	AMR	core	AMR	PHENICOL	CHLORAMPHENICOL	EXACTP	100.0	100.0	Klebsiella pneumoniae	AUSMDU00034777		210	210	NF000490.1	type B chloramphenicol O-acetyltransferase	clinical	GCA_021932155.1	SRR15098075	WP_000186237.1	type B-3 chloramphenicol O-acetyltransferase CatB3	1.82673	369	202	3.10.21	COMBINED	2021-12-21.1
Vibrio cholerae	WP_000186237.1	SAMN11287979	Frog	PDT001105229.1	210		NZ_CP080464.1		24308		24940	+	catB3	type B-3 chloramphenicol O-acetyltransferase CatB3	AMR	core	AMR	PHENICOL	CHLORAMPHENICOL	EXACTP	100.0	100.0	Vibrio cholerae	ICDC-VC702		210	210	NF000490.1	type B chloramphenicol O-acetyltransferase	environmental/other	GCA_019458465.1		WP_000186237.1	type B-3 chloramphenicol O-acetyltransferase CatB3				3.10.36	COMBINED	2022-08-09.1
Klebsiella pneumoniae	WP_223232922.1	SAMN18572105	blood	PDT001161743.1	210	Homo sapiens	NZ_JAGKXX010000024.1	Spain: Asturias	1815	2017-11-23	2326	+	catB3	type B-3 chloramphenicol O-acetyltransferase CatB3	AMR	core	AMR	PHENICOL	CHLORAMPHENICOL	PARTIAL_CONTIG_ENDP	70.0	100.0	Klebsiella pneumoniae	Kp_HUCA_Bac_81		171	147			clinical	GCA_020576975.1		WP_000186237.1	type B-3 chloramphenicol O-acetyltransferase CatB3				3.10.42	COMBINED	2022-10-11.2
Klebsiella pneumoniae	WP_223233038.1	SAMN18572104	blood	PDT001161744.1	210	Homo sapiens	NZ_JAGKXY010000057.1	Spain: Asturias	1813	2017-11-20	2321	+	catB3	type B-3 chloramphenicol O-acetyltransferase CatB3	AMR	core	AMR	PHENICOL	CHLORAMPHENICOL	PARTIAL_CONTIG_ENDP	70.0	100.0	Klebsiella pneumoniae	Kp_HUCA_Bac_80		170	147			clinical	GCA_020577015.1		WP_000186237.1	type B-3 chloramphenicol O-acetyltransferase CatB3				3.10.42	COMBINED	2022-10-11.2
Klebsiella pneumoniae	WP_223232922.1	SAMN18572095	blood	PDT001161751.1	210	Homo sapiens	NZ_JAGKYH010000036.1	Spain: Asturias	1237	2017-07-27	1748	+	catB3	type B-3 chloramphenicol O-acetyltransferase CatB3	AMR	core	AMR	PHENICOL	CHLORAMPHENICOL	PARTIAL_CONTIG_ENDP	70.0	100.0	Klebsiella pneumoniae	Kp_HUCA_Bac_69		171	147			clinical	GCA_020577205.1		WP_000186237.1	type B-3 chloramphenicol O-acetyltransferase CatB3				3.10.42	COMBINED	2022-10-11.2
Klebsiella pneumoniae	WP_223232922.1	SAMN18572049	blood	PDT001161798.1	210	Homo sapiens	NZ_JAGLAB010000046.1	Spain: Asturias	1817	2014-10-11	2329	+	catB3	type B-3 chloramphenicol O-acetyltransferase CatB3	AMR	core	AMR	PHENICOL	CHLORAMPHENICOL	PARTIAL_CONTIG_ENDP	70.0	100.0	Klebsiella pneumoniae	Kp_HUCA_Bac_10		171	147			clinical	GCA_020579515.1		WP_000186237.1	type B-3 chloramphenicol O-acetyltransferase CatB3				3.10.42	COMBINED	2022-10-11.2
Klebsiella pneumoniae	WP_223232922.1	SAMN18572040	blood	PDT001161808.1	210	Homo sapiens	NZ_JAGLAK010000017.1	Spain: Asturias	1817	2014-06-24	2330	+	catB3	type B-3 chloramphenicol O-acetyltransferase CatB3	AMR	core	AMR	PHENICOL	CHLORAMPHENICOL	PARTIAL_CONTIG_ENDP	70.0	100.0	Klebsiella pneumoniae	Kp_HUCA_Bac_1		171	147			clinical	GCA_020579795.1		WP_000186237.1	type B-3 chloramphenicol O-acetyltransferase CatB3				3.10.42	COMBINED	2022-10-11.2
Salmonella enterica subsp. enterica serovar Indiana		SAMN19736300	duck	PDT001165103.1	210		JAHURI010000001.1	China: Guangdong	1527792	2016	1528421	+	catB3	type B-3 chloramphenicol O-acetyltransferase CatB3	AMR	core	AMR	PHENICOL	CHLORAMPHENICOL	EXACTX	100.0	100.0	Salmonella enterica	27FS25	Indiana	210	210			environmental/other	GCA_020675035.1		WP_000186237.1	type B-3 chloramphenicol O-acetyltransferase CatB3				3.10.16	NUCLEOTIDE	2021-09-30.1
Escherichia coli	WP_000186237.1	SAMN23570336	blood	PDT001205111.1	210	Homo sapiens	NZ_JAJPQD010000038.1	Norway	60792	2014	61424	-	catB3	type B-3 chloramphenicol O-acetyltransferase CatB3	AMR	core	AMR	PHENICOL	CHLORAMPHENICOL	EXACTP	100.0	100.0	E.coli and Shigella	SO-ECO14-2		210	210	NF000490.1	type B chloramphenicol O-acetyltransferase	clinical	GCA_021207195.1		WP_000186237.1	type B-3 chloramphenicol O-acetyltransferase CatB3				3.10.42	COMBINED	2022-10-11.2
Escherichia coli		SAMN10281498	human	PDT001262766.1	210	Homo sapiens	CP091401.1	United Kingdom: United Kingdom	3976779	2018-10	3977219	-	catB3	type B-3 chloramphenicol O-acetyltransferase CatB3	AMR	core	AMR	PHENICOL	CHLORAMPHENICOL	PARTIALX	70.0	100.0	E.coli and Shigella	623214	Escherichia coli	147	147			clinical	GCA_012071365.2		WP_000186237.1	type B-3 chloramphenicol O-acetyltransferase CatB3	1.0	61	61	3.10.21	NUCLEOTIDE	2021-12-21.1
Klebsiella pneumoniae		SAMN25039382	sputum	PDT001269990.1	210	Homo sapiens	NZ_CP093269.1	India:New Delhi	3197570	2019-11-14	3198010	-	catB3	type B-3 chloramphenicol O-acetyltransferase CatB3	AMR	core	AMR	PHENICOL	CHLORAMPHENICOL	PARTIALX	70.0	100.0	Klebsiella pneumoniae	s59		147	147			clinical	GCA_022605285.1		WP_000186237.1	type B-3 chloramphenicol O-acetyltransferase CatB3	1.00171	1171	1169	3.11.2	COMBINED	2023-02-23.1
Escherichia coli		SAMN23402391	rectal swab	PDT001277402.1	210	Homo sapiens	NZ_JAKVTC010000013.1	Brazil: Sao Paulo	128	2019-09	568	-	catB3	type B-3 chloramphenicol O-acetyltransferase CatB3	AMR	core	AMR	PHENICOL	CHLORAMPHENICOL	PARTIALX	70.0	100.0	E.coli and Shigella	SMG008F2		147	147			clinical	GCA_022694385.1		WP_000186237.1	type B-3 chloramphenicol O-acetyltransferase CatB3	0.932203	55	59	3.11.2	COMBINED	2023-02-23.1
Escherichia coli	WP_228706876.1	SAMN28088472	Screening	PDT001310734.1	210	Homo sapiens	NZ_JAMBZU010000068.1	United Kingdom: East	1	2015	502	-	catB3	type B-3 chloramphenicol O-acetyltransferase CatB3	AMR	core	AMR	PHENICOL	CHLORAMPHENICOL	PARTIAL_CONTIG_ENDP	70.0	100.0	E.coli and Shigella	Eco_640		167	147			clinical	GCA_023476105.1		WP_000186237.1	type B-3 chloramphenicol O-acetyltransferase CatB3				3.11.14	COMBINED	2023-04-17.1
Proteus mirabilis	WP_000186237.1	SAMN28745298		PDT001328784.1	210	Homo sapiens	NZ_CP098446.1	China:Luzhou	3303422	2021	3304054	-	catB3	type B-3 chloramphenicol O-acetyltransferase CatB3	AMR	core	AMR	PHENICOL	CHLORAMPHENICOL	EXACTP	100.0	100.0	Providencia alcalifaciens	FZP2826		210	210	NF000490.1	type B chloramphenicol O-acetyltransferase	clinical	GCA_023702555.1		WP_000186237.1	type B-3 chloramphenicol O-acetyltransferase CatB3				3.11.14	COMBINED	2023-04-17.1
Salmonella enterica subsp. enterica serovar Indiana		SAMN28950535	chicken meat	PDT001339356.1	210		CP098829.1	China: Yangzhou	699198	2020	699827	-	catB3	type B-3 chloramphenicol O-acetyltransferase CatB3	AMR	core	AMR	PHENICOL	CHLORAMPHENICOL	EXACTX	100.0	100.0	Salmonella enterica	YZ20MCS6	Indiana	210	210			environmental/other	GCA_023848535.1		WP_000186237.1	type B-3 chloramphenicol O-acetyltransferase CatB3				3.11.14	NUCLEOTIDE	2023-04-17.1
Pseudomonas aeruginosa	HCK0557620.1	SAMN27566146	blood	PDT001343773.1	210	Homo sapiens	DAIVIJ010000014.1	Colombia	28605	2019	29237	+	catB3	type B-3 chloramphenicol O-acetyltransferase CatB3	AMR	core	AMR	PHENICOL	CHLORAMPHENICOL	EXACTP	100.0	100.0	Pseudomonas aeruginosa	Pseudomonas aeruginosa ARLG-9900		210	210	NF000490.1	type B chloramphenicol O-acetyltransferase	clinical	GCA_024739065.1	SRR18768065	WP_000186237.1	type B-3 chloramphenicol O-acetyltransferase CatB3	1.01	101	100	3.10.36	COMBINED	2022-08-09.1
Enterobacter mori		SAMN28906573	blood	PDT001352196.2	210	Homo sapiens	JAMYDB010000070.1	China:Chongqing	658	2020-09-02	1068	-	catB3	type B-3 chloramphenicol O-acetyltransferase CatB3	AMR	core	AMR	PHENICOL	CHLORAMPHENICOL	PARTIALX	65.24	100.0	Enterobacter mori	ECL412		137	137			clinical	GCA_024128585.1		WP_000186237.1	type B-3 chloramphenicol O-acetyltransferase CatB3				3.11.14	NUCLEOTIDE	2023-04-17.1
Klebsiella pneumoniae subsp. pneumoniae	WP_000186237.1	SAMN19931468	urine	PDT001370147.1	210	Homo sapiens	NZ_CP101554.1	China:Kunming	697267	2013-03	697899	-	catB3	type B-3 chloramphenicol O-acetyltransferase CatB3	AMR	core	AMR	PHENICOL	CHLORAMPHENICOL	EXACTP	100.0	100.0	Klebsiella pneumoniae	KP72		210	210	NF000490.1	type B chloramphenicol O-acetyltransferase	clinical	GCA_024396895.1		WP_000186237.1	type B-3 chloramphenicol O-acetyltransferase CatB3				3.10.30	COMBINED	2022-05-26.1
Klebsiella pneumoniae		SAMN28174066	blood	PDT001409666.1	210	Homo sapiens	NZ_CP103567.1	USA: Houston	89922	2019-05-04	90362	+	catB3	type B-3 chloramphenicol O-acetyltransferase CatB3	AMR	core	AMR	PHENICOL	CHLORAMPHENICOL	PARTIALX	70.0	100.0	Klebsiella pneumoniae	4680		147	147			clinical	GCA_024917255.1		WP_000186237.1	type B-3 chloramphenicol O-acetyltransferase CatB3	1.15607	200	173	3.10.36	COMBINED	2022-08-09.1
Escherichia coli		SAMN30797139	feces	PDT001464967.1	210	pig	JAOVPJ010000027.1	China:Taicang	1853	2017-11-15	2482	+	catB3	type B-3 chloramphenicol O-acetyltransferase CatB3	AMR	core	AMR	PHENICOL	CHLORAMPHENICOL	EXACTX	100.0	100.0	E.coli and Shigella	1447		210	210			environmental/other	GCA_025796045.1		WP_000186237.1	type B-3 chloramphenicol O-acetyltransferase CatB3				3.10.42	NUCLEOTIDE	2022-10-11.2
Morganella morganii	HCQ8179447.1	SAMEA111435686	other	PDT001467756.1	210	Homo sapiens	DAJQUE010000065.1	Norway	19821	2015	20261	+	catB3	type B-3 chloramphenicol O-acetyltransferase CatB3	AMR	core	AMR	PHENICOL	CHLORAMPHENICOL	PARTIAL_CONTIG_ENDP	70.0	100.0	Morganella morganii			147	147			clinical	GCA_025881565.1	ERR10321494	WP_000186237.1	type B-3 chloramphenicol O-acetyltransferase CatB3	0.87037	47	54	3.10.42	COMBINED	2022-10-11.2
Pseudomonas aeruginosa	HCR1568903.1	SAMN31263401		PDT001471585.1	210	Homo sapiens	DAJRUU010000029.1	Australia: Victoria	75944	2017	76576	-	catB3	type B-3 chloramphenicol O-acetyltransferase CatB3	AMR	core	AMR	PHENICOL	CHLORAMPHENICOL	EXACTP	100.0	100.0	Pseudomonas aeruginosa	AUSMDU00071117		210	210	NF000490.1	type B chloramphenicol O-acetyltransferase	clinical	GCA_025922045.1	SRR21884620	WP_000186237.1	type B-3 chloramphenicol O-acetyltransferase CatB3	1.04348	72	69	3.10.42	COMBINED	2022-10-11.2
Proteus mirabilis	WP_000186237.1	SAMD00510850		PDT001481776.1	210		NZ_BRSY01000016.1	Japan	3064	2009	3696	-	catB3	type B-3 chloramphenicol O-acetyltransferase CatB3	AMR	core	AMR	PHENICOL	CHLORAMPHENICOL	EXACTP	100.0	100.0	Providencia alcalifaciens	TUM5399		210	210	NF000490.1	type B chloramphenicol O-acetyltransferase		GCA_026010415.1		WP_000186237.1	type B-3 chloramphenicol O-acetyltransferase CatB3				3.10.42	COMBINED	2022-10-11.2
Escherichia coli	WP_000186237.1	SAMN31502205	urine	PDT001483463.1	210	Homo sapiens	NZ_JAPDNK010000015.1	Thailand	424	2015-02-10	1056	-	catB3	type B-3 chloramphenicol O-acetyltransferase CatB3	AMR	core	AMR	PHENICOL	CHLORAMPHENICOL	EXACTP	100.0	100.0	E.coli and Shigella	C155		210	210	NF000490.1	type B chloramphenicol O-acetyltransferase	clinical	GCA_026107315.1		WP_000186237.1	type B-3 chloramphenicol O-acetyltransferase CatB3				3.10.42	COMBINED	2022-10-11.2
Escherichia coli	WP_000186237.1	SAMN30161833	Blood culture	PDT001483763.1	210	Homo sapiens	NZ_JANWET010000004.1	Norway	141756	2015	142388	+	catB3	type B-3 chloramphenicol O-acetyltransferase CatB3	AMR	core	AMR	PHENICOL	CHLORAMPHENICOL	EXACTP	100.0	100.0	E.coli and Shigella	SO-ECO15-8		210	210	NF000490.1	type B chloramphenicol O-acetyltransferase	clinical	GCA_026132735.1		WP_000186237.1	type B-3 chloramphenicol O-acetyltransferase CatB3				3.10.42	COMBINED	2022-10-11.2
Klebsiella pneumoniae	HCU1175857.1	SAMEA111505693	swab (wound)	PDT001493185.1	210	Homo sapiens	DAKCIU010000069.1	Paraguay	31022	2020-11-15	31654	+	catB3	type B-3 chloramphenicol O-acetyltransferase CatB3	AMR	core	AMR	PHENICOL	CHLORAMPHENICOL	EXACTP	100.0	100.0	Klebsiella pneumoniae			210	210	NF000490.1	type B chloramphenicol O-acetyltransferase	clinical	GCA_026355355.1	ERR10431870	WP_000186237.1	type B-3 chloramphenicol O-acetyltransferase CatB3	0.8625	69	80	3.10.42	COMBINED	2022-10-11.2
Escherichia coli		SAMN28053537		PDT001497619.1	210		JALZRK010000019.1		75	2017-07	515	-	catB3	type B-3 chloramphenicol O-acetyltransferase CatB3	AMR	core	AMR	PHENICOL	CHLORAMPHENICOL	PARTIALX	70.0	100.0	E.coli and Shigella	2-1-5-2		147	147				GCA_026280765.1		WP_000186237.1	type B-3 chloramphenicol O-acetyltransferase CatB3				3.10.42	NUCLEOTIDE	2022-10-11.2
Escherichia coli	WP_000186237.1	SAMN21366014	urine	PDT001511892.1	210	Homo sapiens	NZ_JAIPZS010000001.1	China: Zunhua	697987	2016-12-09	698619	-	catB3	type B-3 chloramphenicol O-acetyltransferase CatB3	AMR	core	AMR	PHENICOL	CHLORAMPHENICOL	EXACTP	100.0	100.0	E.coli and Shigella	X_21		210	210	NF000490.1	type B chloramphenicol O-acetyltransferase	clinical	GCA_026619765.1		WP_000186237.1	type B-3 chloramphenicol O-acetyltransferase CatB3	1.08679	288	265	3.10.42	COMBINED	2022-10-11.2
Proteus mirabilis	WP_000186237.1	SAMN32166589	hospital	PDT001549679.1	210	Homo sapiens	NZ_JAPWSU010000001.1	South Korea: Seoul	926007	2019-07-21	926639	+	catB3	type B-3 chloramphenicol O-acetyltransferase CatB3	AMR	core	AMR	PHENICOL	CHLORAMPHENICOL	EXACTP	100.0	100.0	Providencia alcalifaciens	PmSE_191793		210	210	NF000490.1	type B chloramphenicol O-acetyltransferase	clinical	GCA_027270345.1		WP_000186237.1	type B-3 chloramphenicol O-acetyltransferase CatB3				3.10.42	COMBINED	2022-10-11.2
Vibrio cholerae		SAMN15336863	Aquatic products	PDT001608908.1	210		JABYDT010000049.1	China	1474	2018	2103	-	catB3	type B-3 chloramphenicol O-acetyltransferase CatB3	AMR	core	AMR	PHENICOL	CHLORAMPHENICOL	EXACTX	100.0	100.0	Vibrio cholerae	CFSAVC_152		210	210			environmental/other	GCA_028487495.1		WP_000186237.1	type B-3 chloramphenicol O-acetyltransferase CatB3				3.11.2	NUCLEOTIDE	2022-12-19.1
Vibrio cholerae		SAMN15336770	Aquatic products	PDT001609000.1	210		JABYAE010000050.1	China	1474	2018	2103	-	catB3	type B-3 chloramphenicol O-acetyltransferase CatB3	AMR	core	AMR	PHENICOL	CHLORAMPHENICOL	EXACTX	100.0	100.0	Vibrio cholerae	CFSAVC_044		210	210			environmental/other	GCA_028490245.1		WP_000186237.1	type B-3 chloramphenicol O-acetyltransferase CatB3				3.11.2	NUCLEOTIDE	2022-12-19.1
Proteus mirabilis	WP_000186237.1	SAMN35323362	Wound secretion	PDT001767612.1	210	Homo sapiens	NZ_JASKYB010000037.1	China:Luzhou	2129	2022	2761	-	catB3	type B-3 chloramphenicol O-acetyltransferase CatB3	AMR	core	AMR	PHENICOL	CHLORAMPHENICOL	EXACTP	100.0	100.0	Providencia alcalifaciens	HJP21048		210	210	NF000490.1	type B chloramphenicol O-acetyltransferase	clinical	GCA_030162385.1		WP_000186237.1	type B-3 chloramphenicol O-acetyltransferase CatB3				3.11.14	COMBINED	2023-04-17.1
Klebsiella pneumoniae	WP_000186237.1	SAMN32721470	respiratory	PDT001771664.1	210	Homo sapiens	NZ_JARTNP010000010.1	Australia: Melbourne	85445	2004-02-15	86077	+	catB3	type B-3 chloramphenicol O-acetyltransferase CatB3	AMR	core	AMR	PHENICOL	CHLORAMPHENICOL	EXACTP	100.0	100.0	Klebsiella pneumoniae	CPO463		210	210	NF000490.1	type B chloramphenicol O-acetyltransferase	clinical	GCA_030183795.1		WP_000186237.1	type B-3 chloramphenicol O-acetyltransferase CatB3	0.928571	78	84	3.11.14	COMBINED	2023-04-17.1
Proteus mirabilis		SAMN35769007		PDT001807313.1	210		JAUDLW010000016.1	Japan	3067	2009	3696	-	catB3	type B-3 chloramphenicol O-acetyltransferase CatB3	AMR	core	AMR	PHENICOL	CHLORAMPHENICOL	EXACTX	100.0	100.0	Providencia alcalifaciens	TUM5399		210	210			clinical	GCA_030380455.1		WP_000186237.1	type B-3 chloramphenicol O-acetyltransferase CatB3				3.11.14	NUCLEOTIDE	2023-04-17.1
Escherichia coli IS25		SAMEA3138853		PDT000020945.1	210		NZ_CBWG010000096.1	Austria:Vienna, General Hospital Vienna	273		713	+	catB3	type B-3 chloramphenicol O-acetyltransferase CatB3	AMR	core	AMR	PHENICOL	CHLORAMPHENICOL	PARTIALX	70.0	100.0	E.coli and Shigella	IS25		147	147				GCA_000529355.1		WP_000186237.1	type B-3 chloramphenicol O-acetyltransferase CatB3				3.11.2	COMBINED	2023-04-17.1
Escherichia coli	WP_048977479.1	SAMN02801890	blood from patient with bacteremia	PDT000042603.1	210	Homo sapiens	NZ_JSPT01000022.1	USA: Pacific Northwest	1	2010	489	-	catB3	type B-3 chloramphenicol O-acetyltransferase CatB3	AMR	core	AMR	PHENICOL	CHLORAMPHENICOL	PARTIAL_CONTIG_ENDP	70.0	100.0	E.coli and Shigella	blood-10-1610		163	147			clinical	GCA_000779935.1		WP_000186237.1	type B-3 chloramphenicol O-acetyltransferase CatB3	1.59664	190	119	3.11.2	COMBINED	2023-04-17.1
Klebsiella pneumoniae MRSN 2404		SAMN03486512	wound	PDT000063444.1	210	Homo sapiens	NZ_LBIK01000022.1	USA	823	2009-07-27	1263	-	catB3	type B-3 chloramphenicol O-acetyltransferase CatB3	AMR	core	AMR	PHENICOL	CHLORAMPHENICOL	PARTIALX	70.0	100.0	Klebsiella pneumoniae	MRSN 2404		147	147			clinical	GCA_000981955.1		WP_000186237.1	type B-3 chloramphenicol O-acetyltransferase CatB3				3.10.40	COMBINED	2022-08-09.1
Klebsiella oxytoca	WP_000186237.1	SAMN03733750	Urine/Genitourinary	PDT000067117.1	210	Homo sapiens	NZ_CP011614.1	USA:Virginia	35089	2010-12	35721	+	catB3	type B-3 chloramphenicol O-acetyltransferase CatB3	AMR	core	AMR	PHENICOL	CHLORAMPHENICOL	EXACTP	100.0	100.0	Klebsiella oxytoca	CAV1335		210	210	NF000490.1	type B chloramphenicol O-acetyltransferase	clinical	GCA_001022115.1		WP_000186237.1	type B-3 chloramphenicol O-acetyltransferase CatB3	3.12121	103	33	3.10.42	COMBINED	2022-10-11.2
Klebsiella pneumoniae		SAMN04158291	Rectal swab	PDT000097259.1	210	Homo sapiens	NZ_LNHI01000022.1	Norway	129	2011	569	-	catB3	type B-3 chloramphenicol O-acetyltransferase CatB3	AMR	core	AMR	PHENICOL	CHLORAMPHENICOL	PARTIALX	70.0	100.0	Klebsiella pneumoniae	50531633		147	147			clinical	GCA_001462885.1		WP_000186237.1	type B-3 chloramphenicol O-acetyltransferase CatB3	0.666667	230	345	3.11.2	COMBINED	2023-02-23.1
Escherichia coli	WP_000186237.1	SAMN04002710	stool	PDT000123353.1	210	Homo sapiens	NZ_LPUK01000009.1	Netherlands	29215	2014-03	29847	+	catB3	type B-3 chloramphenicol O-acetyltransferase CatB3	AMR	core	AMR	PHENICOL	CHLORAMPHENICOL	EXACTP	100.0	100.0	E.coli and Shigella	STEC 3087		210	210	NF000490.1	type B chloramphenicol O-acetyltransferase	clinical	GCA_001609265.1		WP_000186237.1	type B-3 chloramphenicol O-acetyltransferase CatB3				3.11.14	COMBINED	2023-04-17.1
Escherichia coli		SAMN04273063	urine	PDT000131235.1	210	Homo sapiens	LRHR01000022.1	Germany	1816	2011	2445	+	catB3	type B-3 chloramphenicol O-acetyltransferase CatB3	AMR	core	AMR	PHENICOL	CHLORAMPHENICOL	EXACTX	100.0	100.0	E.coli and Shigella	1039		210	210			clinical	GCA_001647325.1		WP_000186237.1	type B-3 chloramphenicol O-acetyltransferase CatB3	3.42105	325	95	3.11.14	NUCLEOTIDE	2023-04-17.1
Klebsiella pneumoniae	WP_223169528.1	SAMN06218088	blood	PDT000217075.1	210	Homo sapiens	NZ_NDDH01000017.1	USA	1822	2013	2340	+	catB3	type B-3 chloramphenicol O-acetyltransferase CatB3	AMR	core	AMR	PHENICOL	CHLORAMPHENICOL	PARTIAL_CONTIG_ENDP	70.0	100.0	Klebsiella pneumoniae	43421		173	147			clinical	GCA_002181955.1		WP_000186237.1	type B-3 chloramphenicol O-acetyltransferase CatB3	0.541667	78	144	3.11.2	COMBINED	2023-02-23.1
Pseudomonas aeruginosa	WP_000186237.1	SAMN07175299	urine	PDT000220027.1	210	Homo sapiens	NZ_NIIY01000031.1	Malaysia: Kuala Lumpur	4013	2010	4645	+	catB3	type B-3 chloramphenicol O-acetyltransferase CatB3	AMR	core	AMR	PHENICOL	CHLORAMPHENICOL	EXACTP	100.0	100.0	Pseudomonas aeruginosa	PAS7		210	210	NF000490.1	type B chloramphenicol O-acetyltransferase	clinical	GCA_002201395.1		WP_000186237.1	type B-3 chloramphenicol O-acetyltransferase CatB3				3.11.2	COMBINED	2023-02-23.1
Pseudomonas aeruginosa	WP_000186237.1	SAMN07175293	wound	PDT000220028.1	210	Homo sapiens	NZ_NIJE01000027.1	Malaysia: Kuala Lumpur	4013	2009	4645	+	catB3	type B-3 chloramphenicol O-acetyltransferase CatB3	AMR	core	AMR	PHENICOL	CHLORAMPHENICOL	EXACTP	100.0	100.0	Pseudomonas aeruginosa	PAS1		210	210	NF000490.1	type B chloramphenicol O-acetyltransferase	clinical	GCA_002201455.1		WP_000186237.1	type B-3 chloramphenicol O-acetyltransferase CatB3				3.11.2	COMBINED	2023-02-23.1
Proteus mirabilis	WP_000186237.1	SAMN08463802	urine	PDT000290074.1	210	Homo sapiens	NZ_CP026581.1	China: Beijing	3822032	2014-05-14	3822664	-	catB3	type B-3 chloramphenicol O-acetyltransferase CatB3	AMR	core	AMR	PHENICOL	CHLORAMPHENICOL	EXACTP	100.0	100.0	Providencia alcalifaciens			210	210	NF000490.1	type B chloramphenicol O-acetyltransferase	clinical	GCA_002945235.1		WP_000186237.1	type B-3 chloramphenicol O-acetyltransferase CatB3				3.10.42	COMBINED	2022-10-11.2
Escherichia coli		SAMN07291515		PDT000292892.1	210		NZ_CP027130.1		57130		57570	-	catB3	type B-3 chloramphenicol O-acetyltransferase CatB3	AMR	core	AMR	PHENICOL	CHLORAMPHENICOL	PARTIALX	70.0	100.0	E.coli and Shigella			147	147			clinical	GCA_002968735.1		WP_000186237.1	type B-3 chloramphenicol O-acetyltransferase CatB3	0.910506	234	257	3.11.14	COMBINED	2023-04-17.1
Klebsiella pneumoniae	WP_000186237.1	SAMN08624619		PDT000304562.3	210	Homo sapiens	NZ_CP028791.1	China: Chengdu, Sichuan	173112	2016-07-18	173744	-	catB3	type B-3 chloramphenicol O-acetyltransferase CatB3	AMR	core	AMR	PHENICOL	CHLORAMPHENICOL	EXACTP	100.0	100.0	Klebsiella pneumoniae	WCHKP020030		210	210	NF000490.1	type B chloramphenicol O-acetyltransferase	clinical	GCA_003038215.3		WP_000186237.1	type B-3 chloramphenicol O-acetyltransferase CatB3	1.73958	501	288	3.10.42	COMBINED	2022-10-11.2
Klebsiella pneumoniae		SAMN08885789	rectal swab	PDT000309558.1	210	Homo sapiens	NZ_QBCB01000013.1	USA: Chicago	336	2013	776	-	catB3	type B-3 chloramphenicol O-acetyltransferase CatB3	AMR	core	AMR	PHENICOL	CHLORAMPHENICOL	PARTIALX	70.0	100.0	Klebsiella pneumoniae	Z4149		147	147			clinical	GCA_003065055.1		WP_000186237.1	type B-3 chloramphenicol O-acetyltransferase CatB3				3.10.36	COMBINED	2022-08-09.1
Escherichia coli		SAMEA2709038	not available: to be reported later	PDT000357573.1	210	not available	NZ_UFZF01000005.1		137072		137512	+	catB3	type B-3 chloramphenicol O-acetyltransferase CatB3	AMR	core	AMR	PHENICOL	CHLORAMPHENICOL	PARTIALX	70.0	100.0	E.coli and Shigella	NCTC13441	not available: to be reported later	147	147				GCA_900448475.1		WP_000186237.1	type B-3 chloramphenicol O-acetyltransferase CatB3				3.11.14	COMBINED	2023-04-17.1
Salmonella enterica	EAU8065557.1	SAMN10580950		PDT000416317.1	210		AADVUW010000146.1	USA	45		677	-	catB3	type B-3 chloramphenicol O-acetyltransferase CatB3	AMR	core	AMR	PHENICOL	CHLORAMPHENICOL	EXACTP	100.0	100.0	Salmonella enterica	PNUSAS060225		210	210	NF000490.1	type B chloramphenicol O-acetyltransferase	clinical	GCA_005813925.1	SRR8299285	WP_000186237.1	type B-3 chloramphenicol O-acetyltransferase CatB3	1.975	158	80	3.6.7	COMBINED	2020-01-06.1
Klebsiella pneumoniae subsp. pneumoniae	WP_223169528.1	SAMN10523645		PDT000422576.1	210		NZ_RWWB01000024.1		1822		2340	+	catB3	type B-3 chloramphenicol O-acetyltransferase CatB3	AMR	core	AMR	PHENICOL	CHLORAMPHENICOL	PARTIAL_CONTIG_ENDP	70.0	100.0	Klebsiella pneumoniae	R3643		173	147			clinical	GCA_003953995.1		WP_000186237.1	type B-3 chloramphenicol O-acetyltransferase CatB3	1.13235	154	136	3.10.42	COMBINED	2022-10-11.2
Klebsiella pneumoniae subsp. pneumoniae	WP_223169528.1	SAMN11160070		PDT000483547.1	210		NZ_SOMI01000019.1	Uganda: Mbararam	1822		2340	+	catB3	type B-3 chloramphenicol O-acetyltransferase CatB3	AMR	core	AMR	PHENICOL	CHLORAMPHENICOL	PARTIAL_CONTIG_ENDP	70.0	100.0	Klebsiella pneumoniae	AP278		173	147			clinical	GCA_004402025.1		WP_000186237.1	type B-3 chloramphenicol O-acetyltransferase CatB3	1.21053	184	152	3.11.2	COMBINED	2023-02-23.1
Escherichia coli O25b:H4		SAMN10839636	blood	PDT000508886.1	210	Homo sapiens	SEVH01000005.1	Sweden	75302	2012	75742	-	catB3	type B-3 chloramphenicol O-acetyltransferase CatB3	AMR	core	AMR	PHENICOL	CHLORAMPHENICOL	PARTIALX	70.0	100.0	E.coli and Shigella	B1212-PB_2012		147	147			clinical	GCA_005670835.1		WP_000186237.1	type B-3 chloramphenicol O-acetyltransferase CatB3				3.11.14	NUCLEOTIDE	2023-04-17.1
Escherichia coli	WP_058229256.1	SAMN11233069	clinical sample	PDT000520678.1	210	Homo sapiens	NZ_SPWU01000033.1	Russia	1738	2012	2208	+	catB3	type B-3 chloramphenicol O-acetyltransferase CatB3	AMR	core	AMR	PHENICOL	CHLORAMPHENICOL	PARTIAL_CONTIG_ENDP	70.0	100.0	E.coli and Shigella	RUSPBB31		157	147			clinical	GCA_006229525.1		WP_000186237.1	type B-3 chloramphenicol O-acetyltransferase CatB3				3.11.14	COMBINED	2023-04-17.1
Escherichia coli	WP_058229256.1	SAMN11233067	clinical sample	PDT000520679.1	210	Homo sapiens	NZ_SPWW01000018.1	Russia	1738	2012	2208	+	catB3	type B-3 chloramphenicol O-acetyltransferase CatB3	AMR	core	AMR	PHENICOL	CHLORAMPHENICOL	PARTIAL_CONTIG_ENDP	70.0	100.0	E.coli and Shigella	RUSPBB30		157	147			clinical	GCA_006229605.1		WP_000186237.1	type B-3 chloramphenicol O-acetyltransferase CatB3				3.11.14	COMBINED	2023-04-17.1
Escherichia coli	WP_058229256.1	SAMN11233063	clinical sample	PDT000520682.1	210	Homo sapiens	NZ_SPXA01000052.1	Russia	1	2012	471	-	catB3	type B-3 chloramphenicol O-acetyltransferase CatB3	AMR	core	AMR	PHENICOL	CHLORAMPHENICOL	PARTIAL_CONTIG_ENDP	70.0	100.0	E.coli and Shigella	RUSPBB287		157	147			clinical	GCA_006229655.1		WP_000186237.1	type B-3 chloramphenicol O-acetyltransferase CatB3				3.11.14	COMBINED	2023-04-17.1
Escherichia coli		SAMN11232972	clinical sample	PDT000520824.1	210	Homo sapiens	SQDP01000034.1	Russia	1775	2012	2215	+	catB3	type B-3 chloramphenicol O-acetyltransferase CatB3	AMR	core	AMR	PHENICOL	CHLORAMPHENICOL	PARTIALX	70.0	100.0	E.coli and Shigella	RUSPBB102		147	147			clinical	GCA_006232935.1		WP_000186237.1	type B-3 chloramphenicol O-acetyltransferase CatB3				3.11.14	NUCLEOTIDE	2023-04-17.1
Escherichia coli	WP_000186236.1	SAMN11232806	clinical sample	PDT000521015.1	210	Homo sapiens	NZ_SQJR01000067.1	Latvia	3605	2012	4046	-	catB3	type B-3 chloramphenicol O-acetyltransferase CatB3	AMR	core	AMR	PHENICOL	CHLORAMPHENICOL	PARTIALP	70.0	100.0	E.coli and Shigella	LVEASB40		147	147			clinical	GCA_006236795.1		WP_000186237.1	type B-3 chloramphenicol O-acetyltransferase CatB3				3.11.14	COMBINED	2023-04-17.1
Escherichia coli		SAMN11232747	clinical sample	PDT000521073.1	210	Homo sapiens	SQLX01000075.1	Estonia	31	2012	471	-	catB3	type B-3 chloramphenicol O-acetyltransferase CatB3	AMR	core	AMR	PHENICOL	CHLORAMPHENICOL	PARTIALX	70.0	100.0	E.coli and Shigella	EETUKB201		147	147			clinical	GCA_006237955.1		WP_000186237.1	type B-3 chloramphenicol O-acetyltransferase CatB3				3.11.14	NUCLEOTIDE	2023-04-17.1
Morganella morganii	WP_000186237.1	SAMN11928022	liver	PDT000663296.1	210	pig	NZ_VDHP01000031.1		9257		9889	-	catB3	type B-3 chloramphenicol O-acetyltransferase CatB3	AMR	core	AMR	PHENICOL	CHLORAMPHENICOL	EXACTP	100.0	100.0	Morganella morganii	SCsl4		210	210	NF000490.1	type B chloramphenicol O-acetyltransferase		GCA_009822545.1		WP_000186237.1	type B-3 chloramphenicol O-acetyltransferase CatB3				3.11.2	COMBINED	2023-02-23.1
Klebsiella pneumoniae		SAMN14609964	blood	PDT000730617.1	210	Homo sapiens	CP052162.1	South Korea: Busan	686195	2016	686635	+	catB3	type B-3 chloramphenicol O-acetyltransferase CatB3	AMR	core	AMR	PHENICOL	CHLORAMPHENICOL	PARTIALX	70.0	100.0	Klebsiella pneumoniae	F16KP0082		147	147			clinical	GCA_012971325.1		WP_000186237.1	type B-3 chloramphenicol O-acetyltransferase CatB3				3.10.18	NUCLEOTIDE	2021-09-30.1
Klebsiella pneumoniae		SAMN14609915	blood	PDT000730640.1	210	Homo sapiens	CP052344.1	South Korea: Chungbuk	2777958	2017	2778398	+	catB3	type B-3 chloramphenicol O-acetyltransferase CatB3	AMR	core	AMR	PHENICOL	CHLORAMPHENICOL	PARTIALX	70.0	100.0	Klebsiella pneumoniae	D17KP0013		147	147			clinical	GCA_012971985.1		WP_000186237.1	type B-3 chloramphenicol O-acetyltransferase CatB3				3.10.18	NUCLEOTIDE	2021-09-30.1
Klebsiella pneumoniae		SAMN14609956	blood	PDT000730649.1	210	Homo sapiens	CP052181.1	South Korea: Busan	2833262	2016	2833702	+	catB3	type B-3 chloramphenicol O-acetyltransferase CatB3	AMR	core	AMR	PHENICOL	CHLORAMPHENICOL	PARTIALX	70.0	100.0	Klebsiella pneumoniae	F16KP0037		147	147			clinical	GCA_012972215.1		WP_000186237.1	type B-3 chloramphenicol O-acetyltransferase CatB3				3.10.18	NUCLEOTIDE	2021-09-30.1
Pseudomonas aeruginosa	HBO7350154.1	SAMD00034942		PDT000771276.1	210	Homo sapiens	DAFQBE010000032.1	Viet Nam:Hanoi	75944	2014	76576	-	catB3	type B-3 chloramphenicol O-acetyltransferase CatB3	AMR	core	AMR	PHENICOL	CHLORAMPHENICOL	EXACTP	100.0	100.0	Pseudomonas aeruginosa	NCGM2997		210	210	NF000490.1	type B chloramphenicol O-acetyltransferase	clinical	GCA_021672755.1	DRR039949	WP_000186237.1	type B-3 chloramphenicol O-acetyltransferase CatB3	2.0	20	10	3.10.18	COMBINED	2021-12-21.1
Salmonella enterica	HAJ9814168.1	SAMEA5671420		PDT000792098.1	210		DABJCJ010000107.1		7452		8084	-	catB3	type B-3 chloramphenicol O-acetyltransferase CatB3	AMR	core	AMR	PHENICOL	CHLORAMPHENICOL	EXACTP	100.0	100.0	Salmonella enterica	MA.NR08.021		210	210	NF000490.1	type B chloramphenicol O-acetyltransferase		GCA_013453375.1	ERR4338810	WP_000186237.1	type B-3 chloramphenicol O-acetyltransferase CatB3	0.346939	17	49	3.8.4	COMBINED	2020-07-16.2
Klebsiella pneumoniae		SAMN15831982	not collected	PDT000822593.1	210	Homo sapiens	JACNSN010000012.1	China: Beijing	1745	2011-04-10	2374	+	catB3	type B-3 chloramphenicol O-acetyltransferase CatB3	AMR	core	AMR	PHENICOL	CHLORAMPHENICOL	EXACTX	100.0	100.0	Klebsiella pneumoniae	K7113		210	210			clinical	GCA_014284975.1		WP_000186237.1	type B-3 chloramphenicol O-acetyltransferase CatB3				3.10.18	NUCLEOTIDE	2021-09-30.1
Klebsiella pneumoniae	WP_000186237.1	SAMN12220028	groin swab	PDT000857489.1	210	Homo sapiens	NZ_VKNF01000023.1	Germany: Hamburg	1844	2014-09-29	2476	+	catB3	type B-3 chloramphenicol O-acetyltransferase CatB3	AMR	core	AMR	PHENICOL	CHLORAMPHENICOL	EXACTP	100.0	100.0	Klebsiella pneumoniae	KP15812		210	210	NF000490.1	type B chloramphenicol O-acetyltransferase	clinical	GCA_014856185.1		WP_000186237.1	type B-3 chloramphenicol O-acetyltransferase CatB3				3.10.42	COMBINED	2022-10-11.2
Klebsiella pneumoniae		SAMN08148237		PDT000865007.1	210	Homo sapiens	JACOLG010000007.1	USA: MA, Boston	62184		62624	-	catB3	type B-3 chloramphenicol O-acetyltransferase CatB3	AMR	core	AMR	PHENICOL	CHLORAMPHENICOL	PARTIALX	70.0	100.0	Klebsiella pneumoniae	MGH205		147	147			clinical	GCA_014903315.1		WP_000186237.1	type B-3 chloramphenicol O-acetyltransferase CatB3	1.81481	245	135	3.10.18	NUCLEOTIDE	2021-09-30.1
Klebsiella pneumoniae		SAMN08148243		PDT000865017.1	210	Homo sapiens	JACOLQ010000002.1	USA: MA, Boston	79615		80055	+	catB3	type B-3 chloramphenicol O-acetyltransferase CatB3	AMR	core	AMR	PHENICOL	CHLORAMPHENICOL	PARTIALX	70.0	100.0	Klebsiella pneumoniae	MGH189		147	147			clinical	GCA_014903635.1		WP_000186237.1	type B-3 chloramphenicol O-acetyltransferase CatB3	0.0	0	0	3.10.18	NUCLEOTIDE	2021-09-30.1
Aeromonas hydrophila	HAT3512311.1	SAMN07692537	abdomen	PDT000869531.1	210	Homo sapiens	DACSTZ010000024.1	USA:Virginia	1963	2016-06-01	2595	-	catB3	type B-3 chloramphenicol O-acetyltransferase CatB3	AMR	core	AMR	PHENICOL	CHLORAMPHENICOL	EXACTP	100.0	100.0	Aeromonas hydrophila	CAVp323		210	210	NF000490.1	type B chloramphenicol O-acetyltransferase	clinical	GCA_015901825.1	SRR6061982	WP_000186237.1	type B-3 chloramphenicol O-acetyltransferase CatB3	0.94898	93	98	3.9.3	COMBINED	2020-11-09.1
Acinetobacter baumannii	EKX1066039.1	SAMN16842678	tracheal aspirate isolate	PDT000893720.2	210	Homo sapiens	AAYLRQ020000085.1	USA	2389	2019	3021	-	catB3	type B-3 chloramphenicol O-acetyltransferase CatB3	AMR	core	AMR	PHENICOL	CHLORAMPHENICOL	EXACTP	100.0	100.0	Acinetobacter baumannii	2019HL-00319		210	210	NF000490.1	type B chloramphenicol O-acetyltransferase	clinical	GCA_016473735.2	SRR13088662	WP_000186237.1	type B-3 chloramphenicol O-acetyltransferase CatB3	1.06849	78	73	3.11.14	COMBINED	2023-04-17.1
Proteus mirabilis		SAMN16816155	sputum	PDT000900720.1	210	Homo sapiens	CP065147.1	China: Beijing	3872804	2017-07	3873214	-	catB3	type B-3 chloramphenicol O-acetyltransferase CatB3	AMR	core	AMR	PHENICOL	CHLORAMPHENICOL	PARTIALX	65.24	100.0	Providencia alcalifaciens	PmBJ015-2		137	137			clinical	GCA_015693865.1		WP_000186237.1	type B-3 chloramphenicol O-acetyltransferase CatB3				3.11.14	NUCLEOTIDE	2023-04-17.1
Proteus mirabilis		SAMN16816126	sputum	PDT000900721.1	210	Homo sapiens	CP065148.1	China: Beijing	3872804	2017-04	3873214	-	catB3	type B-3 chloramphenicol O-acetyltransferase CatB3	AMR	core	AMR	PHENICOL	CHLORAMPHENICOL	PARTIALX	65.24	100.0	Providencia alcalifaciens	PmBJ012-2		137	137			clinical	GCA_015693965.1		WP_000186237.1	type B-3 chloramphenicol O-acetyltransferase CatB3				3.11.14	NUCLEOTIDE	2023-04-17.1
Proteus mirabilis		SAMN16816180	sputum	PDT000900722.1	210	Homo sapiens	CP065144.1	China: Beijing	3872811	2017-05	3873221	-	catB3	type B-3 chloramphenicol O-acetyltransferase CatB3	AMR	core	AMR	PHENICOL	CHLORAMPHENICOL	PARTIALX	65.24	100.0	Providencia alcalifaciens	PmBJ024-1		137	137			clinical	GCA_015693985.1		WP_000186237.1	type B-3 chloramphenicol O-acetyltransferase CatB3				3.11.14	NUCLEOTIDE	2023-04-17.1
Proteus mirabilis		SAMN16816162	sputum	PDT000900724.1	210	Homo sapiens	CP065146.1	China: Beijing	3871405	2017-08	3871815	-	catB3	type B-3 chloramphenicol O-acetyltransferase CatB3	AMR	core	AMR	PHENICOL	CHLORAMPHENICOL	PARTIALX	65.24	100.0	Providencia alcalifaciens	PmBJ020-1		137	137			clinical	GCA_015694025.1		WP_000186237.1	type B-3 chloramphenicol O-acetyltransferase CatB3				3.11.14	NUCLEOTIDE	2023-04-17.1
Klebsiella pneumoniae		SAMN11081250	clinical sample	PDT000920660.1	210	Homo sapiens	SOXE01000013.1	Russia	31	2015	471	-	catB3	type B-3 chloramphenicol O-acetyltransferase CatB3	AMR	core	AMR	PHENICOL	CHLORAMPHENICOL	PARTIALX	70.0	100.0	Klebsiella pneumoniae	HUMB 15098		147	147			clinical	GCA_016136555.1		WP_000186237.1	type B-3 chloramphenicol O-acetyltransferase CatB3				3.10.18	NUCLEOTIDE	2021-09-30.1
Klebsiella pneumoniae		SAMN11081210	clinical sample	PDT000920705.1	210	Homo sapiens	SOVN01000028.1	Poland	31	2015	471	-	catB3	type B-3 chloramphenicol O-acetyltransferase CatB3	AMR	core	AMR	PHENICOL	CHLORAMPHENICOL	PARTIALX	70.0	100.0	Klebsiella pneumoniae	HUMB 14937		147	147			clinical	GCA_016137455.1		WP_000186237.1	type B-3 chloramphenicol O-acetyltransferase CatB3				3.10.18	NUCLEOTIDE	2021-09-30.1
Klebsiella pneumoniae		SAMN11081186	clinical sample	PDT000920726.1	210	Homo sapiens	SOUS01000054.1	Poland	986	2015	1426	+	catB3	type B-3 chloramphenicol O-acetyltransferase CatB3	AMR	core	AMR	PHENICOL	CHLORAMPHENICOL	PARTIALX	70.0	100.0	Klebsiella pneumoniae	HUMB 14889		147	147			clinical	GCA_016137865.1		WP_000186237.1	type B-3 chloramphenicol O-acetyltransferase CatB3				3.10.18	NUCLEOTIDE	2021-09-30.1
Klebsiella pneumoniae		SAMN11081215	clinical sample	PDT000920767.1	210	Homo sapiens	SOTE01000033.1	Estonia	31	2015	471	-	catB3	type B-3 chloramphenicol O-acetyltransferase CatB3	AMR	core	AMR	PHENICOL	CHLORAMPHENICOL	PARTIALX	70.0	100.0	Klebsiella pneumoniae	HUMB 14998		147	147			clinical	GCA_016138695.1		WP_000186237.1	type B-3 chloramphenicol O-acetyltransferase CatB3				3.10.18	NUCLEOTIDE	2021-09-30.1
Escherichia coli	HAZ8357606.1	SAMN04159657	Lab generated	PDT000992881.1	210		DADPPZ010000070.1	United Kingdom	1	2013-06-01	441	-	catB3	type B-3 chloramphenicol O-acetyltransferase CatB3	AMR	core	AMR	PHENICOL	CHLORAMPHENICOL	PARTIAL_CONTIG_ENDP	70.0	100.0	E.coli and Shigella	uk_8A16G_T		147	147				GCA_017684605.1	SRR2970665	WP_000186237.1	type B-3 chloramphenicol O-acetyltransferase CatB3	2.96875	190	64	3.10.1	COMBINED	2021-03-01.1
Escherichia coli	HAZ8295168.1	SAMN04159663	Lab generated	PDT000992888.1	210		DADPPM010000077.1	United Kingdom	1	2013-06-01	439	-	catB3	type B-3 chloramphenicol O-acetyltransferase CatB3	AMR	core	AMR	PHENICOL	CHLORAMPHENICOL	PARTIAL_CONTIG_ENDP	69.52	100.0	E.coli and Shigella	uk_P16456_T		146	146				GCA_017684345.1	SRR2970673	WP_000186237.1	type B-3 chloramphenicol O-acetyltransferase CatB3	2.95455	130	44	3.10.1	COMBINED	2021-03-01.1
Escherichia coli	HAZ8393016.1	SAMN04159670	Lab generated	PDT000992895.1	210		DADPQI010000083.1	United Kingdom	1	2013-06-01	440	-	catB3	type B-3 chloramphenicol O-acetyltransferase CatB3	AMR	core	AMR	PHENICOL	CHLORAMPHENICOL	PARTIAL_CONTIG_ENDP	70.0	100.0	E.coli and Shigella	uk_18B11D_T		147	147				GCA_017684165.1	SRR2970681	WP_000186237.1	type B-3 chloramphenicol O-acetyltransferase CatB3	2.1125	169	80	3.10.1	COMBINED	2021-03-01.1
Escherichia coli	HAZ8401599.1	SAMN04159671	Lab generated	PDT000992896.1	210		DADPQK010000085.1	United Kingdom	1	2013-06-01	440	-	catB3	type B-3 chloramphenicol O-acetyltransferase CatB3	AMR	core	AMR	PHENICOL	CHLORAMPHENICOL	PARTIAL_CONTIG_ENDP	70.0	100.0	E.coli and Shigella	uk_18B18D_T		147	147				GCA_017684185.1	SRR2970682	WP_000186237.1	type B-3 chloramphenicol O-acetyltransferase CatB3	2.21569	113	51	3.10.1	COMBINED	2021-03-01.1
Escherichia coli	HAZ8410234.1	SAMN04159673	Lab generated	PDT000992898.1	210		DADPQM010000087.1	United Kingdom	1	2013-06-01	440	-	catB3	type B-3 chloramphenicol O-acetyltransferase CatB3	AMR	core	AMR	PHENICOL	CHLORAMPHENICOL	PARTIAL_CONTIG_ENDP	70.0	100.0	E.coli and Shigella	uk_17B26A_T		147	147				GCA_017684105.1	SRR2970684	WP_000186237.1	type B-3 chloramphenicol O-acetyltransferase CatB3	2.33333	98	42	3.10.1	COMBINED	2021-03-01.1
Morganella morganii subsp. morganii	WP_000186237.1	SAMN16534585	stool	PDT001047691.1	210	animal	NZ_JADIAR010000020.1	China:Jiaxing	22403	2017	23035	-	catB3	type B-3 chloramphenicol O-acetyltransferase CatB3	AMR	core	AMR	PHENICOL	CHLORAMPHENICOL	EXACTP	100.0	100.0	Morganella morganii	1701013		210	210	NF000490.1	type B chloramphenicol O-acetyltransferase		GCA_018475285.1		WP_000186237.1	type B-3 chloramphenicol O-acetyltransferase CatB3				3.11.14	COMBINED	2023-04-17.1
Morganella morganii subsp. morganii	WP_000186237.1	SAMN16623190		PDT001066727.1	210	Homo sapiens	NZ_CP064055.1	China:Beijing	2324942	2015	2325574	-	catB3	type B-3 chloramphenicol O-acetyltransferase CatB3	AMR	core	AMR	PHENICOL	CHLORAMPHENICOL	EXACTP	100.0	100.0	Morganella morganii	GN28		210	210	NF000490.1	type B chloramphenicol O-acetyltransferase	clinical	GCA_018802425.1		WP_000186237.1	type B-3 chloramphenicol O-acetyltransferase CatB3				3.11.2	COMBINED	2023-02-23.1
Morganella morganii subsp. morganii	WP_000186237.1	SAMN16623065		PDT001066728.1	210	Homo sapiens	NZ_CP064827.1	China:Zhujiang	708597	2017	709229	+	catB3	type B-3 chloramphenicol O-acetyltransferase CatB3	AMR	core	AMR	PHENICOL	CHLORAMPHENICOL	EXACTP	100.0	100.0	Morganella morganii	ZJG944		210	210	NF000490.1	type B chloramphenicol O-acetyltransferase	clinical	GCA_018802445.1		WP_000186237.1	type B-3 chloramphenicol O-acetyltransferase CatB3				3.10.42	COMBINED	2022-10-11.2
Providencia rettgeri		SAMN19573043	urine	PDT001068934.2	210	Homo sapiens	CP123369.1	Argentina	99953	2013-06	100582	+	catB3	type B-3 chloramphenicol O-acetyltransferase CatB3	AMR	core	AMR	PHENICOL	CHLORAMPHENICOL	EXACTX	100.0	100.0	Providencia alcalifaciens	PreM15758		210	210			clinical	GCA_018861255.2		WP_000186237.1	type B-3 chloramphenicol O-acetyltransferase CatB3				3.11.14	NUCLEOTIDE	2023-04-17.1
Pseudomonas aeruginosa	EKU9151047.1	SAMN19729486	blood	PDT001071576.2	210	Homo sapiens	ABEULV020000012.1	USA	224161	2021-01-06	224793	-	catB3	type B-3 chloramphenicol O-acetyltransferase CatB3	AMR	core	AMR	PHENICOL	CHLORAMPHENICOL	EXACTP	100.0	100.0	Pseudomonas aeruginosa			210	210	NF000490.1	type B chloramphenicol O-acetyltransferase	clinical	GCA_021661415.2	SRR14831699	WP_000186237.1	type B-3 chloramphenicol O-acetyltransferase CatB3	1.03846	189	182	3.11.14	COMBINED	2023-04-17.1
Proteus mirabilis	WP_000186237.1	SAMN19608370	urine	PDT001087918.1	210	Homo sapiens	NZ_CP077964.1	Colombia: Bogota	28244	2018-09	28876	-	catB3	type B-3 chloramphenicol O-acetyltransferase CatB3	AMR	core	AMR	PHENICOL	CHLORAMPHENICOL	EXACTP	100.0	100.0	Providencia alcalifaciens	6Pmi283		210	210	NF000490.1	type B chloramphenicol O-acetyltransferase	clinical	GCA_019192645.1		WP_000186237.1	type B-3 chloramphenicol O-acetyltransferase CatB3				3.10.30	COMBINED	2022-05-26.1
Escherichia coli		SAMN17183510		PDT001099463.1	210	swine	JAEOLL010000024.1	China: Hunan	59153		59593	+	catB3	type B-3 chloramphenicol O-acetyltransferase CatB3	AMR	core	AMR	PHENICOL	CHLORAMPHENICOL	PARTIALX	70.0	100.0	E.coli and Shigella	HUN89		147	147				GCA_019374675.1		WP_000186237.1	type B-3 chloramphenicol O-acetyltransferase CatB3				3.10.5	NUCLEOTIDE	2021-06-01.1
Aeromonas salmonicida subsp. masoucida	WP_000186237.1	SAMN14325646		PDT001104876.2	210	Turbo	NZ_CP049831.1	China: Yantai	190814	2016-12	191446	+	catB3	type B-3 chloramphenicol O-acetyltransferase CatB3	AMR	core	AMR	PHENICOL	CHLORAMPHENICOL	EXACTP	100.0	100.0	Aeromonas salmonicida	RZ6S-1		210	210	NF000490.1	type B chloramphenicol O-acetyltransferase		GCA_019443805.1		WP_000186237.1	type B-3 chloramphenicol O-acetyltransferase CatB3				3.10.36	COMBINED	2022-08-09.1
Acinetobacter baumannii	WP_223239056.1	SAMN14753136		PDT001127712.1	210	Homo sapiens	NZ_JABESB010000205.1	Sudan: Khartoum, Soba University Hospital	1844	2016-11-08	2385	+	catB3	type B-3 chloramphenicol O-acetyltransferase CatB3	AMR	core	AMR	PHENICOL	CHLORAMPHENICOL	PARTIAL_CONTIG_ENDP	70.0	100.0	Acinetobacter baumannii	SUH-2		181	147			clinical	GCA_019920865.1		WP_000186237.1	type B-3 chloramphenicol O-acetyltransferase CatB3				3.11.2	COMBINED	2023-02-23.1
Klebsiella pneumoniae	WP_012783949.1	SAMN18572119	sputum	PDT001161730.1	210	Homo sapiens	NZ_JAGKXJ010000070.1	Spain: Asturias	1	2019-02-27	546	-	catB3	type B-3 chloramphenicol O-acetyltransferase CatB3	AMR	core	AMR	PHENICOL	CHLORAMPHENICOL	PARTIAL_CONTIG_ENDP	70.0	100.0	Klebsiella pneumoniae	Kp_HUCA_3		182	147			clinical	GCA_020576655.1		WP_000186237.1	type B-3 chloramphenicol O-acetyltransferase CatB3				3.10.42	COMBINED	2022-10-11.2
Klebsiella pneumoniae	WP_223232922.1	SAMN18572084	blood	PDT001161764.1	210	Homo sapiens	NZ_JAGKYS010000029.1	Spain: Asturias	1815	2016-12-25	2327	+	catB3	type B-3 chloramphenicol O-acetyltransferase CatB3	AMR	core	AMR	PHENICOL	CHLORAMPHENICOL	PARTIAL_CONTIG_ENDP	70.0	100.0	Klebsiella pneumoniae	Kp_HUCA_Bac_56		171	147			clinical	GCA_020577575.1		WP_000186237.1	type B-3 chloramphenicol O-acetyltransferase CatB3				3.10.42	COMBINED	2022-10-11.2
Klebsiella pneumoniae	WP_050516728.1	SAMN22857715		PDT001172893.1	210	Homo sapiens	NZ_JAJHHC010000091.1		1789	2020-03-01	2276	+	catB3	type B-3 chloramphenicol O-acetyltransferase CatB3	AMR	core	AMR	PHENICOL	CHLORAMPHENICOL	PARTIAL_CONTIG_ENDP	70.0	100.0	Klebsiella pneumoniae	7KP		162	147			clinical	GCA_020805425.1		WP_000186237.1	type B-3 chloramphenicol O-acetyltransferase CatB3				3.10.42	COMBINED	2022-10-11.2
Acinetobacter baumannii	EKX8062993.1	SAMN26365934	urine	PDT001257337.2	210	Homo sapiens	ABFGSM020000040.1	USA	2388	2021	3020	-	catB3	type B-3 chloramphenicol O-acetyltransferase CatB3	AMR	core	AMR	PHENICOL	CHLORAMPHENICOL	EXACTP	100.0	100.0	Acinetobacter baumannii	2021HL-00901		210	210	NF000490.1	type B chloramphenicol O-acetyltransferase	clinical	GCA_022442165.2	SRR18192519	WP_000186237.1	type B-3 chloramphenicol O-acetyltransferase CatB3	3.66667	385	105	3.11.14	COMBINED	2023-04-17.1
Escherichia coli		SAMN25236400	river water	PDT001261823.1	210		NZ_CP091662.1	Japan	2644766	2013	2645206	-	catB3	type B-3 chloramphenicol O-acetyltransferase CatB3	AMR	core	AMR	PHENICOL	CHLORAMPHENICOL	PARTIALX	70.0	100.0	E.coli and Shigella	KFu023		147	147			environmental/other	GCA_022494645.1		WP_000186237.1	type B-3 chloramphenicol O-acetyltransferase CatB3	1.06027	475	448	3.11.2	COMBINED	2023-02-23.1
Klebsiella pneumoniae	WP_227662245.1	SAMN21467482		PDT001263126.1	210		NZ_JAKVUK010000059.1		1922	2019-11	2424	+	catB3	type B-3 chloramphenicol O-acetyltransferase CatB3	AMR	core	AMR	PHENICOL	CHLORAMPHENICOL	PARTIAL_CONTIG_ENDP	70.0	100.0	Klebsiella pneumoniae	AGK0512		168	147				GCA_022539805.1		WP_000186237.1	type B-3 chloramphenicol O-acetyltransferase CatB3				3.11.2	COMBINED	2023-02-23.1
Escherichia coli		SAMN26804742	chicken	PDT001277507.1	210		JALDDL010000003.1	China:Yunnan	14646	2021-06-05	15275	+	catB3	type B-3 chloramphenicol O-acetyltransferase CatB3	AMR	core	AMR	PHENICOL	CHLORAMPHENICOL	EXACTX	100.0	100.0	E.coli and Shigella	YNAE6		210	210				GCA_022698495.1		WP_000186237.1	type B-3 chloramphenicol O-acetyltransferase CatB3				3.10.21	NUCLEOTIDE	2021-12-21.1
Aeromonas hydrophila	WP_000186237.1	SAMN27350375	ascites	PDT001292646.1	210	Homo sapiens	NZ_CP095280.1	China	2570745	2021-11-03	2571377	-	catB3	type B-3 chloramphenicol O-acetyltransferase CatB3	AMR	core	AMR	PHENICOL	CHLORAMPHENICOL	EXACTP	100.0	100.0	Aeromonas hydrophila	Ah2111		210	210	NF000490.1	type B chloramphenicol O-acetyltransferase	clinical	GCA_022982835.1		WP_000186237.1	type B-3 chloramphenicol O-acetyltransferase CatB3				3.11.2	COMBINED	2023-04-17.1
Escherichia coli	WP_000186237.1	SAMN27615948	urine	PDT001294053.1	210	Homo sapiens	NZ_CP095856.1	China	2250494	2020-11-25	2251126	+	catB3	type B-3 chloramphenicol O-acetyltransferase CatB3	AMR	core	AMR	PHENICOL	CHLORAMPHENICOL	EXACTP	100.0	100.0	E.coli and Shigella	EC6563		210	210	NF000490.1	type B chloramphenicol O-acetyltransferase	clinical	GCA_023100765.1		WP_000186237.1	type B-3 chloramphenicol O-acetyltransferase CatB3				3.11.14	COMBINED	2023-04-17.1
Escherichia coli	WP_227662245.1	SAMN28088480	sputum	PDT001310728.1	210	Homo sapiens	NZ_JAMCAC010000034.1	United Kingdom: London	1	2015	504	-	catB3	type B-3 chloramphenicol O-acetyltransferase CatB3	AMR	core	AMR	PHENICOL	CHLORAMPHENICOL	PARTIAL_CONTIG_ENDP	70.0	100.0	E.coli and Shigella	Eco_766		168	147			clinical	GCA_023472985.1		WP_000186237.1	type B-3 chloramphenicol O-acetyltransferase CatB3				3.11.14	COMBINED	2023-04-17.1
Acinetobacter baumannii	EKW5872068.1	SAMN29473050	Wound/Abscess	PDT001351157.2	210	Homo sapiens	ABGXJU020000035.1	USA	109	2022-04-27	741	-	catB3	type B-3 chloramphenicol O-acetyltransferase CatB3	AMR	core	AMR	PHENICOL	CHLORAMPHENICOL	EXACTP	100.0	100.0	Acinetobacter baumannii	Acinetobacter_baumannii_2022CK-00384		210	210	NF000490.1	type B chloramphenicol O-acetyltransferase	clinical	GCA_024133605.2	SRR19925118	WP_000186237.1	type B-3 chloramphenicol O-acetyltransferase CatB3	1.14286	144	126	3.11.14	COMBINED	2023-04-17.1
Acinetobacter baumannii	EKW5811370.1	SAMN29869141	wound	PDT001366656.2	210	Homo sapiens	ABHFCC020000038.1	USA	2389	2022	3021	-	catB3	type B-3 chloramphenicol O-acetyltransferase CatB3	AMR	core	AMR	PHENICOL	CHLORAMPHENICOL	EXACTP	100.0	100.0	Acinetobacter baumannii	2022HL-01483		210	210	NF000490.1	type B chloramphenicol O-acetyltransferase	clinical	GCA_024412055.2	SRR20340954	WP_000186237.1	type B-3 chloramphenicol O-acetyltransferase CatB3	0.93617	88	94	3.11.14	COMBINED	2023-04-17.1
Aeromonas veronii	WP_000186237.1	SAMN30169654	Pet fish	PDT001391531.1	210	Astronotus ocellatus	NZ_JANLFC010000127.1	Spain	9216	2020-09	9848	+	catB3	type B-3 chloramphenicol O-acetyltransferase CatB3	AMR	core	AMR	PHENICOL	CHLORAMPHENICOL	EXACTP	100.0	100.0	Aeromonas veronii	0.14		210	210	NF000490.1	type B chloramphenicol O-acetyltransferase	clinical	GCA_024655985.1		WP_000186237.1	type B-3 chloramphenicol O-acetyltransferase CatB3				3.10.36	COMBINED	2022-08-09.1
Escherichia coli		SAMN27404339	urine	PDT001406349.1	210	Homo sapiens	JAMJNP010000001.1	USA: St. Louis	275011	2018-08-11	275451	-	catB3	type B-3 chloramphenicol O-acetyltransferase CatB3	AMR	core	AMR	PHENICOL	CHLORAMPHENICOL	PARTIALX	70.0	100.0	E.coli and Shigella	GD02913_ECOL_HY_28		147	147			clinical	GCA_024768355.1		WP_000186237.1	type B-3 chloramphenicol O-acetyltransferase CatB3				3.10.36	NUCLEOTIDE	2022-08-09.1
Escherichia coli		SAMN27404313	urine	PDT001406375.1	210	Homo sapiens	JAMJOP010000001.1	USA: St. Louis	4207010	2018-08-14	4207450	-	catB3	type B-3 chloramphenicol O-acetyltransferase CatB3	AMR	core	AMR	PHENICOL	CHLORAMPHENICOL	PARTIALX	70.0	100.0	E.coli and Shigella	GD02887_ECOL_HY_2		147	147			clinical	GCA_024768965.1		WP_000186237.1	type B-3 chloramphenicol O-acetyltransferase CatB3				3.10.36	NUCLEOTIDE	2022-08-09.1
Klebsiella pneumoniae		SAMN28174060	blood	PDT001409676.1	210	Homo sapiens	NZ_CP103605.1	USA: Houston	69195	2018-12-04	69635	-	catB3	type B-3 chloramphenicol O-acetyltransferase CatB3	AMR	core	AMR	PHENICOL	CHLORAMPHENICOL	PARTIALX	70.0	100.0	Klebsiella pneumoniae	4386		147	147			clinical	GCA_024917855.1		WP_000186237.1	type B-3 chloramphenicol O-acetyltransferase CatB3	1.01695	180	177	3.10.40	COMBINED	2022-08-09.1
Klebsiella pneumoniae		SAMN14419349	blood	PDT001430376.1	210	Homo sapiens	NZ_JAAROA010000001.1	India	2841219	2019	2841659	+	catB3	type B-3 chloramphenicol O-acetyltransferase CatB3	AMR	core	AMR	PHENICOL	CHLORAMPHENICOL	PARTIALX	70.0	100.0	Klebsiella pneumoniae	BA38555		147	147			clinical	GCA_025377445.1		WP_000186237.1	type B-3 chloramphenicol O-acetyltransferase CatB3				3.10.40	COMBINED	2022-08-09.1
Acinetobacter baumannii	EKW7102779.1	SAMN31384006	left axilla	PDT001456605.2	210	Homo sapiens	ABIXWX020000047.1	USA	2389	2022	3021	-	catB3	type B-3 chloramphenicol O-acetyltransferase CatB3	AMR	core	AMR	PHENICOL	CHLORAMPHENICOL	EXACTP	100.0	100.0	Acinetobacter baumannii	2022HL-01787		210	210	NF000490.1	type B chloramphenicol O-acetyltransferase	clinical	GCA_025777515.2	SRR21981670	WP_000186237.1	type B-3 chloramphenicol O-acetyltransferase CatB3	1.05714	74	70	3.11.14	COMBINED	2023-04-17.1
Pseudomonas aeruginosa	WP_000186237.1	SAMD00444574		PDT001481807.1	210	Homo sapiens	NZ_BSAW01000033.1	Viet Nam:Hanoi	76056	2014	76688	-	catB3	type B-3 chloramphenicol O-acetyltransferase CatB3	AMR	core	AMR	PHENICOL	CHLORAMPHENICOL	EXACTP	100.0	100.0	Pseudomonas aeruginosa	NIHE14-1581		210	210	NF000490.1	type B chloramphenicol O-acetyltransferase	clinical	GCA_026012875.1		WP_000186237.1	type B-3 chloramphenicol O-acetyltransferase CatB3				3.10.42	COMBINED	2022-10-11.2
Acinetobacter baumannii	EKW6517977.1	SAMN31854453	blood	PDT001496597.2	210	Homo sapiens	ABJNMK020000021.1	USA	54531	2022	55163	+	catB3	type B-3 chloramphenicol O-acetyltransferase CatB3	AMR	core	AMR	PHENICOL	CHLORAMPHENICOL	EXACTP	100.0	100.0	Acinetobacter baumannii	2022HL-01897		210	210	NF000490.1	type B chloramphenicol O-acetyltransferase	clinical	GCA_026371595.2	SRR22398350	WP_000186237.1	type B-3 chloramphenicol O-acetyltransferase CatB3	1.625	143	88	3.11.14	COMBINED	2023-04-17.1
Acinetobacter baumannii	EKV6892969.1	SAMN32314465		PDT001537687.2	210	Homo sapiens	ABJWJB020000034.1	USA	44	2022	676	-	catB3	type B-3 chloramphenicol O-acetyltransferase CatB3	AMR	core	AMR	PHENICOL	CHLORAMPHENICOL	EXACTP	100.0	100.0	Acinetobacter baumannii			210	210	NF000490.1	type B chloramphenicol O-acetyltransferase	clinical	GCA_027095715.2	SRR22815052	WP_000186237.1	type B-3 chloramphenicol O-acetyltransferase CatB3	1.6875	135	80	3.11.14	COMBINED	2023-04-17.1
Vibrio cholerae		SAMN15336852	Aquatic products	PDT001608917.1	210		JABYDI010000025.1	China	7121	2018	7750	+	catB3	type B-3 chloramphenicol O-acetyltransferase CatB3	AMR	core	AMR	PHENICOL	CHLORAMPHENICOL	EXACTX	100.0	100.0	Vibrio cholerae	CFSAVC_140		210	210			environmental/other	GCA_028487695.1		WP_000186237.1	type B-3 chloramphenicol O-acetyltransferase CatB3				3.11.2	NUCLEOTIDE	2022-12-19.1
Vibrio cholerae		SAMN15336785	Aquatic products	PDT001608985.1	210		JABYAT010000034.1	China	1865	2018	2494	+	catB3	type B-3 chloramphenicol O-acetyltransferase CatB3	AMR	core	AMR	PHENICOL	CHLORAMPHENICOL	EXACTX	100.0	100.0	Vibrio cholerae	CFSAVC_059bai		210	210			environmental/other	GCA_028489705.1		WP_000186237.1	type B-3 chloramphenicol O-acetyltransferase CatB3				3.11.2	NUCLEOTIDE	2022-12-19.1
Vibrio cholerae		SAMN15336766	Aquatic products	PDT001609004.1	210		JABYAA010000034.1	China	961	2018	1590	-	catB3	type B-3 chloramphenicol O-acetyltransferase CatB3	AMR	core	AMR	PHENICOL	CHLORAMPHENICOL	EXACTX	100.0	100.0	Vibrio cholerae	CFSAVC_039tou		210	210			environmental/other	GCA_028490465.1		WP_000186237.1	type B-3 chloramphenicol O-acetyltransferase CatB3				3.11.2	NUCLEOTIDE	2022-12-19.1
Escherichia coli		SAMN33377322	produce, spinach	PDT001649863.1	210		NZ_CP118558.1	Mexico:Puebla	1521739	2018	1522179	+	catB3	type B-3 chloramphenicol O-acetyltransferase CatB3	AMR	core	AMR	PHENICOL	CHLORAMPHENICOL	PARTIALX	70.0	100.0	E.coli and Shigella	A23EC		147	147				GCA_028891485.1		WP_000186237.1	type B-3 chloramphenicol O-acetyltransferase CatB3				3.11.2	COMBINED	2023-04-17.1
Klebsiella pneumoniae		SAMN28546432	not collected	PDT001716538.1	210	Homo sapiens	NZ_JAMNVV010000015.1	China:Hunan	65912		66421	+	catB3	type B-3 chloramphenicol O-acetyltransferase CatB3	AMR	core	AMR	PHENICOL	CHLORAMPHENICOL	PARTIALX	80.95	99.41	Klebsiella pneumoniae	HU094		170	170			clinical	GCA_029915935.1		WP_000186237.1	type B-3 chloramphenicol O-acetyltransferase CatB3				3.11.2	COMBINED	2023-04-17.1
Acinetobacter baumannii AB_TG2018	WP_000186237.1	SAMN02471238	sputum	PDT000011303.2	210	Homo sapiens	NZ_AMIE01000074.1		6018		6650	+	catB3	type B-3 chloramphenicol O-acetyltransferase CatB3	AMR	core	AMR	PHENICOL	CHLORAMPHENICOL	EXACTP	100.0	100.0	Acinetobacter baumannii	AB_TG2018		210	210	NF000490.1	type B chloramphenicol O-acetyltransferase	clinical	GCA_000302155.1		WP_000186237.1	type B-3 chloramphenicol O-acetyltransferase CatB3				3.11.14	COMBINED	2023-04-17.1
Shigella flexneri 2005184		SAMN02437407	stool sample	PDT000022707.1	210	Homo sapiens	AZPY01000128.1		664	2005-08-01	1293	-	catB3	type B-3 chloramphenicol O-acetyltransferase CatB3	AMR	core	AMR	PHENICOL	CHLORAMPHENICOL	EXACTX	100.0	100.0	E.coli and Shigella	2005184		210	210			clinical	GCA_000566385.1		WP_000186237.1	type B-3 chloramphenicol O-acetyltransferase CatB3				3.11.14	NUCLEOTIDE	2023-04-17.1
Escherichia coli		SAMN02801817	blood from patient with bacteremia	PDT000042737.1	210	Homo sapiens	NZ_JSSO01000006.1	USA: WA	2565	2008	3005	+	catB3	type B-3 chloramphenicol O-acetyltransferase CatB3	AMR	core	AMR	PHENICOL	CHLORAMPHENICOL	PARTIALX	70.0	100.0	E.coli and Shigella	blood-08-0632		147	147			clinical	GCA_000782715.1		WP_000186237.1	type B-3 chloramphenicol O-acetyltransferase CatB3		237		3.11.2	COMBINED	2023-04-17.1
Enterobacter hormaechei subsp. xiangfangensis	WP_223169528.1	SAMN04252954		PDT000100578.2	210	Homo sapiens	NZ_LPOG01000030.1	Morocco	1822	2013	2339	+	catB3	type B-3 chloramphenicol O-acetyltransferase CatB3	AMR	core	AMR	PHENICOL	CHLORAMPHENICOL	PARTIAL_CONTIG_ENDP	70.0	100.0	Enterobacter hormaechei	SMART_1109		173	147			clinical	GCA_001475425.1		WP_000186237.1	type B-3 chloramphenicol O-acetyltransferase CatB3	0.732759	170	232	3.11.2	COMBINED	2023-02-23.1
Escherichia coli		SAMN04273059	urine	PDT000106389.1	210	Homo sapiens	LNPW01000007.1	Germany	1811	2011	2440	+	catB3	type B-3 chloramphenicol O-acetyltransferase CatB3	AMR	core	AMR	PHENICOL	CHLORAMPHENICOL	EXACTX	100.0	100.0	E.coli and Shigella	852		210	210			clinical	GCA_001555495.1		WP_000186237.1	type B-3 chloramphenicol O-acetyltransferase CatB3	1.1875	76	64	3.11.14	NUCLEOTIDE	2023-04-17.1
Escherichia coli	WP_223232922.1	SAMN04273112		PDT000107556.1	210	Corvus frugilegus	NZ_LRXF01000061.1	Serbia	1	2010	513	-	catB3	type B-3 chloramphenicol O-acetyltransferase CatB3	AMR	core	AMR	PHENICOL	CHLORAMPHENICOL	PARTIAL_CONTIG_ENDP	70.0	100.0	E.coli and Shigella	HS115		171	147			environmental/other	GCA_001561895.1		WP_000186237.1	type B-3 chloramphenicol O-acetyltransferase CatB3	0.586957	54	92	3.11.14	COMBINED	2023-04-17.1
Escherichia coli	WP_039023274.1	SAMN04452069		PDT000107925.1	210	Tursiops truncatus	NZ_LRXJ01000047.1	Portugal	1765	2011	2226	+	catB3	type B-3 chloramphenicol O-acetyltransferase CatB3	AMR	core	AMR	PHENICOL	CHLORAMPHENICOL	PARTIAL_CONTIG_ENDP	70.0	100.0	E.coli and Shigella	LV27950		154	147			clinical	GCA_001563415.1		WP_000186237.1	type B-3 chloramphenicol O-acetyltransferase CatB3				3.11.2	COMBINED	2023-02-23.1
Escherichia coli	WP_000186237.1	SAMN04376731	feces	PDT000124602.1	210	Bos taurus	NZ_LVLV01000031.1	China:Xinjiang	1804	2011	2436	+	catB3	type B-3 chloramphenicol O-acetyltransferase CatB3	AMR	core	AMR	PHENICOL	CHLORAMPHENICOL	EXACTP	100.0	100.0	E.coli and Shigella	cattle12		210	210	NF000490.1	type B chloramphenicol O-acetyltransferase		GCA_001614615.1		WP_000186237.1	type B-3 chloramphenicol O-acetyltransferase CatB3				3.11.14	COMBINED	2023-04-17.1
Escherichia coli		SAMN04376761	feces	PDT000124643.1	210	Sus scrofa	LVMZ01000157.1	China:Jiangsu	1846	2014	2475	+	catB3	type B-3 chloramphenicol O-acetyltransferase CatB3	AMR	core	AMR	PHENICOL	CHLORAMPHENICOL	EXACTX	100.0	100.0	E.coli and Shigella	swine23		210	210				GCA_001615455.1		WP_000186237.1	type B-3 chloramphenicol O-acetyltransferase CatB3				3.11.14	NUCLEOTIDE	2023-04-17.1
Klebsiella pneumoniae	WP_000186237.1	SAMN05170670	sputum	PDT000144357.1	210	Homo sapiens	NZ_LYWN01000026.1	China	1835	2012-02-02	2467	+	catB3	type B-3 chloramphenicol O-acetyltransferase CatB3	AMR	core	AMR	PHENICOL	CHLORAMPHENICOL	EXACTP	100.0	100.0	Klebsiella pneumoniae	SKLX2722		210	210	NF000490.1	type B chloramphenicol O-acetyltransferase	clinical	GCA_001701575.1		WP_000186237.1	type B-3 chloramphenicol O-acetyltransferase CatB3				3.10.30	COMBINED	2022-05-26.1
Escherichia coli		SAMN05928917	cloaca swabs from commercial farm	PDT000168750.1	210	chicken	NZ_MOHJ01000006.1	China: Shandong	2284	2015-05	2694	-	catB3	type B-3 chloramphenicol O-acetyltransferase CatB3	AMR	core	AMR	PHENICOL	CHLORAMPHENICOL	PARTIALX	65.24	100.0	E.coli and Shigella	628		137	137				GCA_001892135.1		WP_000186237.1	type B-3 chloramphenicol O-acetyltransferase CatB3				3.11.14	COMBINED	2023-04-17.1
Klebsiella pneumoniae	WP_223169528.1	SAMN06812602	blood	PDT000217783.2	210	Homo sapiens	NZ_NFBC02000045.1	USA: Ohio	1	2013	519	-	catB3	type B-3 chloramphenicol O-acetyltransferase CatB3	AMR	core	AMR	PHENICOL	CHLORAMPHENICOL	PARTIAL_CONTIG_ENDP	70.0	100.0	Klebsiella pneumoniae	CRK0072		173	147			clinical	GCA_002186255.2		WP_000186237.1	type B-3 chloramphenicol O-acetyltransferase CatB3				3.10.40	COMBINED	2022-08-09.1
Escherichia coli	WP_223169528.1	SAMN07450676	Rectal swab	PDT000233329.1	210	Homo sapiens	NZ_NQCM01000009.1	Thailand: Lamphun	1822	2014-11-20	2340	+	catB3	type B-3 chloramphenicol O-acetyltransferase CatB3	AMR	core	AMR	PHENICOL	CHLORAMPHENICOL	PARTIAL_CONTIG_ENDP	70.0	100.0	E.coli and Shigella	ECH+07		173	147			clinical	GCA_002248905.1		WP_000186237.1	type B-3 chloramphenicol O-acetyltransferase CatB3	0.79562	109	137	3.11.14	COMBINED	2023-04-17.1
Escherichia coli	WP_000186237.1	SAMN07291517		PDT000294787.1	210		NZ_CP027126.1		2432942		2433574	+	catB3	type B-3 chloramphenicol O-acetyltransferase CatB3	AMR	core	AMR	PHENICOL	CHLORAMPHENICOL	EXACTP	100.0	100.0	E.coli and Shigella			210	210	NF000490.1	type B chloramphenicol O-acetyltransferase	clinical	GCA_002999075.1		WP_000186237.1	type B-3 chloramphenicol O-acetyltransferase CatB3	1.24803	317	254	3.11.14	COMBINED	2023-04-17.1
Klebsiella pneumoniae		SAMD00112933		PDT000313818.2	210	Homo sapiens	NZ_AP018578.1	Viet Nam:Hanoi	54186	2016	54626	+	catB3	type B-3 chloramphenicol O-acetyltransferase CatB3	AMR	core	AMR	PHENICOL	CHLORAMPHENICOL	PARTIALX	70.0	100.0	Klebsiella pneumoniae	MH16-398D		147	147			clinical	GCA_003115035.2		WP_000186237.1	type B-3 chloramphenicol O-acetyltransferase CatB3				3.10.42	COMBINED	2022-10-11.2
Klebsiella pneumoniae	WP_000186237.1	SAMN09710274	Lettuce	PDT000355815.1	210		NZ_QQQJ01000022.1	Algeria:Bejaia	1965	2013-04-01	2597	-	catB3	type B-3 chloramphenicol O-acetyltransferase CatB3	AMR	core	AMR	PHENICOL	CHLORAMPHENICOL	EXACTP	100.0	100.0	Klebsiella pneumoniae	Z7_Kp		210	210	NF000490.1	type B chloramphenicol O-acetyltransferase	environmental/other	GCA_003346635.1		WP_000186237.1	type B-3 chloramphenicol O-acetyltransferase CatB3				3.10.36	COMBINED	2022-08-09.1
Klebsiella pneumoniae subsp. pneumoniae	WP_223169528.1	SAMN10523649		PDT000422582.1	210		NZ_RWWF01000043.1		1822		2340	+	catB3	type B-3 chloramphenicol O-acetyltransferase CatB3	AMR	core	AMR	PHENICOL	CHLORAMPHENICOL	PARTIAL_CONTIG_ENDP	70.0	100.0	Klebsiella pneumoniae	U508		173	147			clinical	GCA_003954495.1		WP_000186237.1	type B-3 chloramphenicol O-acetyltransferase CatB3	0.316456	50	158	3.10.42	COMBINED	2022-10-11.2
Klebsiella pneumoniae subsp. pneumoniae	WP_223169528.1	SAMN10523659		PDT000422587.1	210		NZ_RWYQ01000034.1		1822		2340	+	catB3	type B-3 chloramphenicol O-acetyltransferase CatB3	AMR	core	AMR	PHENICOL	CHLORAMPHENICOL	PARTIAL_CONTIG_ENDP	70.0	100.0	Klebsiella pneumoniae	R3972		173	147			clinical	GCA_003954615.1		WP_000186237.1	type B-3 chloramphenicol O-acetyltransferase CatB3	1.52406	285	187	3.10.42	COMBINED	2022-10-11.2
Klebsiella pneumoniae subsp. pneumoniae	WP_223169528.1	SAMN10523668		PDT000422596.1	210		NZ_RWYA01000050.1		1822		2340	+	catB3	type B-3 chloramphenicol O-acetyltransferase CatB3	AMR	core	AMR	PHENICOL	CHLORAMPHENICOL	PARTIAL_CONTIG_ENDP	70.0	100.0	Klebsiella pneumoniae	R1651		173	147			clinical	GCA_003955165.1		WP_000186237.1	type B-3 chloramphenicol O-acetyltransferase CatB3	2.12963	345	162	3.10.42	COMBINED	2022-10-11.2
Klebsiella pneumoniae subsp. pneumoniae	WP_223169528.1	SAMN10523667		PDT000422604.1	210		NZ_RWXZ01000019.1		1822		2339	+	catB3	type B-3 chloramphenicol O-acetyltransferase CatB3	AMR	core	AMR	PHENICOL	CHLORAMPHENICOL	PARTIAL_CONTIG_ENDP	70.0	100.0	Klebsiella pneumoniae	R337		173	147			clinical	GCA_003955625.1		WP_000186237.1	type B-3 chloramphenicol O-acetyltransferase CatB3	1.891	399	211	3.10.42	COMBINED	2022-10-11.2
Pseudomonas aeruginosa	HBP6379039.1	SAMEA38608918		PDT000424279.1	210		DAFSFU010000036.1		967		1599	+	catB3	type B-3 chloramphenicol O-acetyltransferase CatB3	AMR	core	AMR	PHENICOL	CHLORAMPHENICOL	EXACTP	100.0	100.0	Pseudomonas aeruginosa	14ARS-GMH0014		210	210	NF000490.1	type B chloramphenicol O-acetyltransferase		GCA_021710075.1	ERR2397251	WP_000186237.1	type B-3 chloramphenicol O-acetyltransferase CatB3	1.15	46	40	3.10.18	COMBINED	2021-12-21.1
Klebsiella pneumoniae		SAMN10872829	Bronchial aspiration	PDT000497519.1	210	Homo sapiens	NZ_SETR01000008.1	France: Marseille	1992	2015-05-17	2432	+	catB3	type B-3 chloramphenicol O-acetyltransferase CatB3	AMR	core	AMR	PHENICOL	CHLORAMPHENICOL	PARTIALX	70.0	100.0	Klebsiella pneumoniae	KP12CR		147	147			clinical	GCA_004922935.1		WP_000186237.1	type B-3 chloramphenicol O-acetyltransferase CatB3				3.11.2	COMBINED	2023-02-23.1
Klebsiella pneumoniae		SAMN10872826	urine	PDT000497521.1	210	Homo sapiens	NZ_SETU01000009.1	France: Marseille	1992	2016-08-28	2432	+	catB3	type B-3 chloramphenicol O-acetyltransferase CatB3	AMR	core	AMR	PHENICOL	CHLORAMPHENICOL	PARTIALX	70.0	100.0	Klebsiella pneumoniae	KP7CR		147	147			clinical	GCA_004922975.1		WP_000186237.1	type B-3 chloramphenicol O-acetyltransferase CatB3				3.11.2	COMBINED	2023-02-23.1
Klebsiella pneumoniae		SAMN10872824	Fecal swab	PDT000497522.1	210	Homo sapiens	NZ_SETW01000007.1	France: Marseille	1992	2016-06-22	2432	+	catB3	type B-3 chloramphenicol O-acetyltransferase CatB3	AMR	core	AMR	PHENICOL	CHLORAMPHENICOL	PARTIALX	70.0	100.0	Klebsiella pneumoniae	KP5CR		147	147			clinical	GCA_004923005.1		WP_000186237.1	type B-3 chloramphenicol O-acetyltransferase CatB3				3.10.42	COMBINED	2022-10-11.2
Klebsiella pneumoniae		SAMN10872823	Fecal swab	PDT000497523.1	210	Homo sapiens	NZ_SETX01000008.1	France: Marseille	2046	2016-03-05	2486	+	catB3	type B-3 chloramphenicol O-acetyltransferase CatB3	AMR	core	AMR	PHENICOL	CHLORAMPHENICOL	PARTIALX	70.0	100.0	Klebsiella pneumoniae	KP4CR		147	147			clinical	GCA_004923015.1		WP_000186237.1	type B-3 chloramphenicol O-acetyltransferase CatB3				3.11.2	COMBINED	2023-02-23.1
Klebsiella pneumoniae		SAMN10872827	drain liquid	PDT000497524.1	210	Homo sapiens	NZ_SETT01000005.1	France: Marseille	1993	2015-11-04	2433	+	catB3	type B-3 chloramphenicol O-acetyltransferase CatB3	AMR	core	AMR	PHENICOL	CHLORAMPHENICOL	PARTIALX	70.0	100.0	Klebsiella pneumoniae	KP8CR		147	147			clinical	GCA_004922955.1		WP_000186237.1	type B-3 chloramphenicol O-acetyltransferase CatB3				3.11.2	COMBINED	2023-02-23.1
Klebsiella pneumoniae		SAMN10872822	Fecal swab	PDT000497525.1	210	Homo sapiens	NZ_SETY01000008.1	France: Marseille	2005	2016-03-02	2445	+	catB3	type B-3 chloramphenicol O-acetyltransferase CatB3	AMR	core	AMR	PHENICOL	CHLORAMPHENICOL	PARTIALX	70.0	100.0	Klebsiella pneumoniae	KP3CR		147	147			clinical	GCA_004923055.1		WP_000186237.1	type B-3 chloramphenicol O-acetyltransferase CatB3				3.11.2	COMBINED	2023-02-23.1
Klebsiella pneumoniae		SAMN10872830	puncture liquid	PDT000497529.1	210	Homo sapiens	NZ_SETQ01000007.1	France: Marseille	1992	2015-06-18	2432	+	catB3	type B-3 chloramphenicol O-acetyltransferase CatB3	AMR	core	AMR	PHENICOL	CHLORAMPHENICOL	PARTIALX	70.0	100.0	Klebsiella pneumoniae	KP13CR		147	147			clinical	GCA_004923115.1		WP_000186237.1	type B-3 chloramphenicol O-acetyltransferase CatB3				3.11.2	COMBINED	2023-02-23.1
Salmonella enterica subsp. enterica serovar Typhimurium	WP_000186237.1	SAMN11665396		PDT000509521.1	210	Homo sapiens	NZ_CP040457.1	China:Tianjin	242354	2017-08-07	242986	+	catB3	type B-3 chloramphenicol O-acetyltransferase CatB3	AMR	core	AMR	PHENICOL	CHLORAMPHENICOL	EXACTP	100.0	100.0	Salmonella enterica	TJWQ005	Typhimurium	210	210	NF000490.1	type B chloramphenicol O-acetyltransferase	clinical	GCA_005844025.1		WP_000186237.1	type B-3 chloramphenicol O-acetyltransferase CatB3				3.11.2	COMBINED	2022-12-19.1
Salmonella enterica	EBA1300740.1	SAMN11914314		PDT000510819.1	210		AAENQJ010000169.1	USA	330		962	-	catB3	type B-3 chloramphenicol O-acetyltransferase CatB3	AMR	core	AMR	PHENICOL	CHLORAMPHENICOL	EXACTP	100.0	100.0	Salmonella enterica	PNUSAS075714		210	210	NF000490.1	type B chloramphenicol O-acetyltransferase	clinical	GCA_006080195.1	SRR9171543	WP_000186237.1	type B-3 chloramphenicol O-acetyltransferase CatB3	1.38095	87	63	3.10.1	COMBINED	2021-03-01.1
Escherichia coli	WP_058229256.1	SAMN11233057	clinical sample	PDT000520688.1	210	Homo sapiens	NZ_SPXG01000038.1	Russia	1598	2012	2069	+	catB3	type B-3 chloramphenicol O-acetyltransferase CatB3	AMR	core	AMR	PHENICOL	CHLORAMPHENICOL	PARTIAL_CONTIG_ENDP	70.0	100.0	E.coli and Shigella	RUSPBB274		157	147			clinical	GCA_006229785.1		WP_000186237.1	type B-3 chloramphenicol O-acetyltransferase CatB3				3.11.14	COMBINED	2023-04-17.1
Escherichia coli		SAMN11233042	clinical sample	PDT000520700.1	210	Homo sapiens	SPXV01000024.1	Russia	30	2012	470	-	catB3	type B-3 chloramphenicol O-acetyltransferase CatB3	AMR	core	AMR	PHENICOL	CHLORAMPHENICOL	PARTIALX	70.0	100.0	E.coli and Shigella	RUSPBB23		147	147			clinical	GCA_006229995.1		WP_000186237.1	type B-3 chloramphenicol O-acetyltransferase CatB3				3.11.14	NUCLEOTIDE	2023-04-17.1
Escherichia coli	WP_058229256.1	SAMN11232975	clinical sample	PDT000520820.1	210	Homo sapiens	NZ_SQDM01000035.1	Russia	1738	2012	2209	+	catB3	type B-3 chloramphenicol O-acetyltransferase CatB3	AMR	core	AMR	PHENICOL	CHLORAMPHENICOL	PARTIAL_CONTIG_ENDP	70.0	100.0	E.coli and Shigella	RUSPBB112		157	147			clinical	GCA_006232845.1		WP_000186237.1	type B-3 chloramphenicol O-acetyltransferase CatB3				3.11.14	COMBINED	2023-04-17.1
Escherichia coli	WP_058229256.1	SAMN11232977	clinical sample	PDT000520821.1	210	Homo sapiens	NZ_SQDK01000072.1	Russia	1774	2012	2244	+	catB3	type B-3 chloramphenicol O-acetyltransferase CatB3	AMR	core	AMR	PHENICOL	CHLORAMPHENICOL	PARTIAL_CONTIG_ENDP	70.0	100.0	E.coli and Shigella	RUSPBB118		157	147			clinical	GCA_006232855.1		WP_000186237.1	type B-3 chloramphenicol O-acetyltransferase CatB3				3.11.14	COMBINED	2023-04-17.1
Escherichia coli		SAMN11232971	clinical sample	PDT000520825.1	210	Homo sapiens	SQDQ01000025.1	Russia	1775	2012	2215	+	catB3	type B-3 chloramphenicol O-acetyltransferase CatB3	AMR	core	AMR	PHENICOL	CHLORAMPHENICOL	PARTIALX	70.0	100.0	E.coli and Shigella	RUSPBB1		147	147			clinical	GCA_006232945.1		WP_000186237.1	type B-3 chloramphenicol O-acetyltransferase CatB3				3.11.14	NUCLEOTIDE	2023-04-17.1
Escherichia coli	WP_058229256.1	SAMN11232955	clinical sample	PDT000520837.1	210	Homo sapiens	NZ_SQEG01000060.1	Norway	1	2012	472	-	catB3	type B-3 chloramphenicol O-acetyltransferase CatB3	AMR	core	AMR	PHENICOL	CHLORAMPHENICOL	PARTIAL_CONTIG_ENDP	70.0	100.0	E.coli and Shigella	NOR5_79		157	147			clinical	GCA_006233185.1		WP_000186237.1	type B-3 chloramphenicol O-acetyltransferase CatB3				3.11.14	COMBINED	2023-04-17.1
Escherichia coli		SAMN11232927	clinical sample	PDT000520850.1	210	Homo sapiens	SQFE01000010.1	Norway	1775	2012	2215	+	catB3	type B-3 chloramphenicol O-acetyltransferase CatB3	AMR	core	AMR	PHENICOL	CHLORAMPHENICOL	PARTIALX	70.0	100.0	E.coli and Shigella	NOR5_11		147	147			clinical	GCA_006233445.1		WP_000186237.1	type B-3 chloramphenicol O-acetyltransferase CatB3				3.11.14	NUCLEOTIDE	2023-04-17.1
Escherichia coli		SAMN11232816	clinical sample	PDT000520950.1	210	Homo sapiens	SQJH01000023.1	Latvia	31	2012	471	-	catB3	type B-3 chloramphenicol O-acetyltransferase CatB3	AMR	core	AMR	PHENICOL	CHLORAMPHENICOL	PARTIALX	70.0	100.0	E.coli and Shigella	LVEASB57		147	147			clinical	GCA_006235515.1		WP_000186237.1	type B-3 chloramphenicol O-acetyltransferase CatB3				3.11.14	NUCLEOTIDE	2023-04-17.1
Escherichia coli	WP_058229256.1	SAMN11232807	clinical sample	PDT000520953.1	210	Homo sapiens	NZ_SQJQ01000049.1	Latvia	1	2012	472	-	catB3	type B-3 chloramphenicol O-acetyltransferase CatB3	AMR	core	AMR	PHENICOL	CHLORAMPHENICOL	PARTIAL_CONTIG_ENDP	70.0	100.0	E.coli and Shigella	LVEASB41		157	147			clinical	GCA_006235575.1		WP_000186237.1	type B-3 chloramphenicol O-acetyltransferase CatB3				3.11.14	COMBINED	2023-04-17.1
Escherichia coli	WP_058229256.1	SAMN11232815	clinical sample	PDT000520957.1	210	Homo sapiens	NZ_SQJI01000152.1	Latvia	1774	2012	2243	+	catB3	type B-3 chloramphenicol O-acetyltransferase CatB3	AMR	core	AMR	PHENICOL	CHLORAMPHENICOL	PARTIAL_CONTIG_ENDP	70.0	100.0	E.coli and Shigella	LVEASB54		157	147			clinical	GCA_006235635.1		WP_000186237.1	type B-3 chloramphenicol O-acetyltransferase CatB3				3.11.14	COMBINED	2023-04-17.1
Escherichia coli	WP_058229256.1	SAMN11232904	clinical sample	PDT000520990.1	210	Homo sapiens	NZ_SQGA01000020.1	Norway	1738	2012	2208	+	catB3	type B-3 chloramphenicol O-acetyltransferase CatB3	AMR	core	AMR	PHENICOL	CHLORAMPHENICOL	PARTIAL_CONTIG_ENDP	70.0	100.0	E.coli and Shigella	NOR2_48		157	147			clinical	GCA_006236295.1		WP_000186237.1	type B-3 chloramphenicol O-acetyltransferase CatB3				3.11.14	COMBINED	2023-04-17.1
Acinetobacter baumannii	WP_000186237.1	SAMN12087693	wound	PDT000534387.1	210	Homo sapiens	NZ_VHDU01000090.1	USA	36	2010	668	+	catB3	type B-3 chloramphenicol O-acetyltransferase CatB3	AMR	core	AMR	PHENICOL	CHLORAMPHENICOL	EXACTP	100.0	100.0	Acinetobacter baumannii	MRSN843		210	210	NF000490.1	type B chloramphenicol O-acetyltransferase	clinical	GCA_006492125.1		WP_000186237.1	type B-3 chloramphenicol O-acetyltransferase CatB3				3.10.42	COMBINED	2022-10-11.2
Escherichia coli	HAG7902213.1	SAMN10986356		PDT000537938.1	210	Homo sapiens	DAAZLX010000020.1	Tanzania	77216	2018-06	77848	-	catB3	type B-3 chloramphenicol O-acetyltransferase CatB3	AMR	core	AMR	PHENICOL	CHLORAMPHENICOL	EXACTP	100.0	100.0	E.coli and Shigella	186 HS-D		210	210	NF000490.1	type B chloramphenicol O-acetyltransferase	clinical	GCA_012298805.1	SRR8610330	WP_000186237.1	type B-3 chloramphenicol O-acetyltransferase CatB3	1.15464	560	485	3.6.7	COMBINED	2020-03-20.1
Pseudomonas aeruginosa	HBP6123217.1	SAMN12768894		PDT000619033.1	210	Homo sapiens	DAFSDG010000031.1	Australia	75944	2017	76576	-	catB3	type B-3 chloramphenicol O-acetyltransferase CatB3	AMR	core	AMR	PHENICOL	CHLORAMPHENICOL	EXACTP	100.0	100.0	Pseudomonas aeruginosa	AUSMDU00008506		210	210	NF000490.1	type B chloramphenicol O-acetyltransferase	clinical	GCA_021708735.1	SRR10127096	WP_000186237.1	type B-3 chloramphenicol O-acetyltransferase CatB3	1.04	78	75	3.10.18	COMBINED	2021-12-21.1
Vibrio cholerae		SAMN10105213	soft-shelled turtle from shopping mall	PDT000645573.2	210	turtle	QZVO01000055.1	China: Hangzhou	2803	2010	3432	+	catB3	type B-3 chloramphenicol O-acetyltransferase CatB3	AMR	core	AMR	PHENICOL	CHLORAMPHENICOL	EXACTX	100.0	100.0	Vibrio cholerae	10-1_S10		210	210			clinical	GCA_009746895.1		WP_000186237.1	type B-3 chloramphenicol O-acetyltransferase CatB3				3.9.8	NUCLEOTIDE	2020-12-17.1
Pseudomonas aeruginosa		SAMN12251043	lung	PDT000686138.1	210	Homo sapiens	VLFO01000032.1	USA	76083	2016-01-22	76712	-	catB3	type B-3 chloramphenicol O-acetyltransferase CatB3	AMR	core	AMR	PHENICOL	CHLORAMPHENICOL	EXACTX	100.0	100.0	Pseudomonas aeruginosa	AS012724		210	210			clinical	GCA_010604625.1		WP_000186237.1	type B-3 chloramphenicol O-acetyltransferase CatB3	1.03419	121	117	3.10.18	NUCLEOTIDE	2021-12-21.1
Klebsiella pneumoniae		SAMN14402353	blood	PDT000714385.2	210	Homo sapiens	NZ_CP059468.1	India	3719675	2019	3720115	+	catB3	type B-3 chloramphenicol O-acetyltransferase CatB3	AMR	core	AMR	PHENICOL	CHLORAMPHENICOL	PARTIALX	70.0	100.0	Klebsiella pneumoniae	BA25665		147	147			clinical	GCA_011742055.2		WP_000186237.1	type B-3 chloramphenicol O-acetyltransferase CatB3				3.10.42	COMBINED	2022-10-11.2
Pseudomonas aeruginosa	WP_000186237.1	SAMN11811886	sputum	PDT000714434.1	210	Homo sapiens	NZ_VCOX01000015.1	China: Beijing	132609	2017-12-21	133241	+	catB3	type B-3 chloramphenicol O-acetyltransferase CatB3	AMR	core	AMR	PHENICOL	CHLORAMPHENICOL	EXACTP	100.0	100.0	Pseudomonas aeruginosa	CPa40		210	210	NF000490.1	type B chloramphenicol O-acetyltransferase	clinical	GCA_011682995.1		WP_000186237.1	type B-3 chloramphenicol O-acetyltransferase CatB3				3.11.2	COMBINED	2023-02-23.1
Klebsiella pneumoniae		SAMN10928537	rectal swab	PDT000718739.1	210	Homo sapiens	NZ_SGXZ01000001.1	South Korea: Seoul	630329	2013-12	630769	+	catB3	type B-3 chloramphenicol O-acetyltransferase CatB3	AMR	core	AMR	PHENICOL	CHLORAMPHENICOL	PARTIALX	70.0	100.0	Klebsiella pneumoniae	KPN908		147	147			clinical	GCA_012027135.1		WP_000186237.1	type B-3 chloramphenicol O-acetyltransferase CatB3				3.10.42	COMBINED	2022-10-11.2
Klebsiella pneumoniae		SAMN14265991	urine	PDT000730294.1	210	Homo sapiens	NZ_JAATHP010000004.1	USA: Pennsylvania, Pittsburgh	95667	2017	96107	-	catB3	type B-3 chloramphenicol O-acetyltransferase CatB3	AMR	core	AMR	PHENICOL	CHLORAMPHENICOL	PARTIALX	70.0	100.0	Klebsiella pneumoniae	KLP00213		147	147			clinical	GCA_012952385.1		WP_000186237.1	type B-3 chloramphenicol O-acetyltransferase CatB3				3.10.42	COMBINED	2022-10-11.2
Klebsiella pneumoniae		SAMN14609936	blood	PDT000730628.1	210	Homo sapiens	CP052272.1	South Korea: Jeonnam	3355900	2016	3356340	+	catB3	type B-3 chloramphenicol O-acetyltransferase CatB3	AMR	core	AMR	PHENICOL	CHLORAMPHENICOL	PARTIALX	70.0	100.0	Klebsiella pneumoniae	E16KP0258		147	147			clinical	GCA_012971545.1		WP_000186237.1	type B-3 chloramphenicol O-acetyltransferase CatB3				3.10.18	NUCLEOTIDE	2021-09-30.1
Acinetobacter baumannii	EKY1022388.1	SAMN14792090	sputum	PDT000733267.2	210	Homo sapiens	AAYMDZ020000038.1	USA	2388	2020-02-09	3020	-	catB3	type B-3 chloramphenicol O-acetyltransferase CatB3	AMR	core	AMR	PHENICOL	CHLORAMPHENICOL	EXACTP	100.0	100.0	Acinetobacter baumannii	2020CK-00087		210	210	NF000490.1	type B chloramphenicol O-acetyltransferase	clinical	GCA_016489445.2	SRR11725296	WP_000186237.1	type B-3 chloramphenicol O-acetyltransferase CatB3	2.36709	187	79	3.11.14	COMBINED	2023-04-17.1
Proteus mirabilis		SAMN14938213	Malayan pangolin	PDT000768966.1	210		CP053615.1	China:ShenZhen	2491407	2018-12-26	2492036	-	catB3	type B-3 chloramphenicol O-acetyltransferase CatB3	AMR	core	AMR	PHENICOL	CHLORAMPHENICOL	EXACTX	100.0	100.0	Providencia alcalifaciens	MPE0734		210	210			environmental/other	GCA_013357405.1		WP_000186237.1	type B-3 chloramphenicol O-acetyltransferase CatB3				3.11.14	NUCLEOTIDE	2023-07-13.2
Proteus mirabilis		SAMN14930855	feces	PDT000768974.1	210	Homo sapiens	CP053685.1	China:Guangzhou	469444	2018-12-25	470073	-	catB3	type B-3 chloramphenicol O-acetyltransferase CatB3	AMR	core	AMR	PHENICOL	CHLORAMPHENICOL	EXACTX	100.0	100.0	Providencia alcalifaciens	MPE5203		210	210			clinical	GCA_013357565.1		WP_000186237.1	type B-3 chloramphenicol O-acetyltransferase CatB3				3.11.14	NUCLEOTIDE	2023-07-13.2
Escherichia coli		SAMN15148613	Wastewater influent sample	PDT000798869.1	210		CP056524.1	United Kingdom	2554753	2017	2555193	-	catB3	type B-3 chloramphenicol O-acetyltransferase CatB3	AMR	core	AMR	PHENICOL	CHLORAMPHENICOL	PARTIALX	70.0	100.0	E.coli and Shigella	RHBSTW-00440		147	147				GCA_013749295.1		WP_000186237.1	type B-3 chloramphenicol O-acetyltransferase CatB3				3.8.4	NUCLEOTIDE	2020-07-16.2
Salmonella enterica subsp. enterica serovar Saintpaul	EGA8339160.1	SAMN15767878	human	PDT000804772.2	210	Homo sapiens	AAVIJO010000024.1	United Kingdom: United Kingdom	73998	2020-07	74630	+	catB3	type B-3 chloramphenicol O-acetyltransferase CatB3	AMR	core	AMR	PHENICOL	CHLORAMPHENICOL	EXACTP	100.0	100.0	Salmonella enterica	970318	Saintpaul	210	210	NF000490.1	type B chloramphenicol O-acetyltransferase	clinical	GCA_014118765.1	SRR12416133	WP_000186237.1	type B-3 chloramphenicol O-acetyltransferase CatB3	2.43636	134	55	3.8.4	COMBINED	2020-07-16.2
Klebsiella pneumoniae		SAMN11081218	clinical sample	PDT000920694.1	210	Homo sapiens	SOVY01000021.1	Russia	1773	2015	2213	+	catB3	type B-3 chloramphenicol O-acetyltransferase CatB3	AMR	core	AMR	PHENICOL	CHLORAMPHENICOL	PARTIALX	70.0	100.0	Klebsiella pneumoniae	HUMB 15065		147	147			clinical	GCA_016137235.1		WP_000186237.1	type B-3 chloramphenicol O-acetyltransferase CatB3				3.10.18	NUCLEOTIDE	2021-09-30.1
Klebsiella pneumoniae		SAMN11081191	clinical sample	PDT000920701.1	210	Homo sapiens	SOVS01000048.1	Poland	1067	2015	1507	+	catB3	type B-3 chloramphenicol O-acetyltransferase CatB3	AMR	core	AMR	PHENICOL	CHLORAMPHENICOL	PARTIALX	70.0	100.0	Klebsiella pneumoniae	HUMB 14903		147	147			clinical	GCA_016137365.1		WP_000186237.1	type B-3 chloramphenicol O-acetyltransferase CatB3				3.10.18	NUCLEOTIDE	2021-09-30.1
Klebsiella pneumoniae		SAMN11081293	clinical sample	PDT000920760.1	210	Homo sapiens	SOTL01000045.1	Estonia	9207	2015	9647	+	catB3	type B-3 chloramphenicol O-acetyltransferase CatB3	AMR	core	AMR	PHENICOL	CHLORAMPHENICOL	PARTIALX	70.0	100.0	Klebsiella pneumoniae	HUMB 15498		147	147			clinical	GCA_016138555.1		WP_000186237.1	type B-3 chloramphenicol O-acetyltransferase CatB3				3.10.18	NUCLEOTIDE	2021-09-30.1
Klebsiella pneumoniae		SAMN09981200	Hemoculture	PDT000957107.1	210	Homo sapiens	NZ_QXNA01000002.1	Brazil: Sao Paulo	110641	2009	111081	+	catB3	type B-3 chloramphenicol O-acetyltransferase CatB3	AMR	core	AMR	PHENICOL	CHLORAMPHENICOL	PARTIALX	70.0	100.0	Klebsiella pneumoniae	A65320		147	147			clinical	GCA_016881655.1		WP_000186237.1	type B-3 chloramphenicol O-acetyltransferase CatB3				3.10.42	COMBINED	2022-10-11.2
Morganella morganii		SAMN16933275	urine (permanent catheter)	PDT000973546.1	210	Homo sapiens	NZ_CP070535.1	Czech Republic: Hradec Krlov	56521	2019-01-21	56961	-	catB3	type B-3 chloramphenicol O-acetyltransferase CatB3	AMR	core	AMR	PHENICOL	CHLORAMPHENICOL	PARTIALX	70.0	100.0	Morganella morganii	MM48659		147	147			clinical	GCA_016939575.1		WP_000186237.1	type B-3 chloramphenicol O-acetyltransferase CatB3				3.11.2	COMBINED	2023-04-17.1
Escherichia coli		SAMN13244673		PDT000977591.1	210		NZ_CP046026.1		34957		35397	-	catB3	type B-3 chloramphenicol O-acetyltransferase CatB3	AMR	core	AMR	PHENICOL	CHLORAMPHENICOL	PARTIALX	70.0	100.0	E.coli and Shigella	C439		147	147				GCA_017161035.1		WP_000186237.1	type B-3 chloramphenicol O-acetyltransferase CatB3				3.11.14	COMBINED	2023-04-17.1
Pseudomonas aeruginosa	HBO5369367.1	SAMD00256235		PDT001010957.1	210	Homo sapiens	DAFPRE010000028.1	Japan	75944	2019	76576	-	catB3	type B-3 chloramphenicol O-acetyltransferase CatB3	AMR	core	AMR	PHENICOL	CHLORAMPHENICOL	EXACTP	100.0	100.0	Pseudomonas aeruginosa			210	210	NF000490.1	type B chloramphenicol O-acetyltransferase	clinical	GCA_021663315.1	DRR254071	WP_000186237.1	type B-3 chloramphenicol O-acetyltransferase CatB3	1.86538	97	52	3.10.18	COMBINED	2021-12-21.1
Pseudomonas aeruginosa	WP_000186237.1	SAMN14883945		PDT001047859.1	210	Homo sapiens	NZ_JABFLU010000031.1	China: Shanghai	14945	2015-06-24	15577	-	catB3	type B-3 chloramphenicol O-acetyltransferase CatB3	AMR	core	AMR	PHENICOL	CHLORAMPHENICOL	EXACTP	100.0	100.0	Pseudomonas aeruginosa	HS15-172		210	210	NF000490.1	type B chloramphenicol O-acetyltransferase	clinical	GCA_018492755.1		WP_000186237.1	type B-3 chloramphenicol O-acetyltransferase CatB3				3.11.14	COMBINED	2023-04-17.1
Pseudomonas aeruginosa	EKU8919766.1	SAMN19776152	sputum	PDT001072680.2	210	Homo sapiens	ABEULD020000011.1	USA	224161	2021-02-08	224793	-	catB3	type B-3 chloramphenicol O-acetyltransferase CatB3	AMR	core	AMR	PHENICOL	CHLORAMPHENICOL	EXACTP	100.0	100.0	Pseudomonas aeruginosa			210	210	NF000490.1	type B chloramphenicol O-acetyltransferase	clinical	GCA_021660995.2	SRR14864088	WP_000186237.1	type B-3 chloramphenicol O-acetyltransferase CatB3	0.965517	84	87	3.11.14	COMBINED	2023-04-17.1
Klebsiella pneumoniae subsp. pneumoniae		SAMN20115187	Endotracheal aspirate	PDT001093778.1	210	Homo sapiens	NZ_CP079164.1	India	5106348	2018	5106788	-	catB3	type B-3 chloramphenicol O-acetyltransferase CatB3	AMR	core	AMR	PHENICOL	CHLORAMPHENICOL	PARTIALX	70.0	100.0	Klebsiella pneumoniae	WRC09_CMC309PC		147	147			clinical	GCA_019286955.1		WP_000186237.1	type B-3 chloramphenicol O-acetyltransferase CatB3				3.10.42	COMBINED	2022-10-11.2
Klebsiella pneumoniae subsp. pneumoniae		SAMN20130675	blood	PDT001095953.2	210	Homo sapiens	NZ_CP079668.1	India	2416940	2018	2417380	-	catB3	type B-3 chloramphenicol O-acetyltransferase CatB3	AMR	core	AMR	PHENICOL	CHLORAMPHENICOL	PARTIALX	70.0	100.0	Klebsiella pneumoniae	WRC28_CMC387MPCH		147	147			clinical	GCA_019317205.1		WP_000186237.1	type B-3 chloramphenicol O-acetyltransferase CatB3				3.10.42	COMBINED	2022-10-11.2
Aeromonas salmonicida subsp. masoucida	WP_000186237.1	SAMN14351711		PDT001104877.2	210	Turbo	NZ_CP050188.1	China: Yantai	225090	2016-12	225722	+	catB3	type B-3 chloramphenicol O-acetyltransferase CatB3	AMR	core	AMR	PHENICOL	CHLORAMPHENICOL	EXACTP	100.0	100.0	Aeromonas salmonicida	RZ6S-1		210	210	NF000490.1	type B chloramphenicol O-acetyltransferase		GCA_019443825.1		WP_000186237.1	type B-3 chloramphenicol O-acetyltransferase CatB3				3.10.36	COMBINED	2022-08-09.1
Klebsiella pneumoniae	WP_223232922.1	SAMN18572097	blood	PDT001161753.1	210	Homo sapiens	NZ_JAGKYF010000021.1	Spain: Asturias	1	2017-08-15	512	-	catB3	type B-3 chloramphenicol O-acetyltransferase CatB3	AMR	core	AMR	PHENICOL	CHLORAMPHENICOL	PARTIAL_CONTIG_ENDP	70.0	100.0	Klebsiella pneumoniae	Kp_HUCA_Bac_72		171	147			clinical	GCA_020577215.1		WP_000186237.1	type B-3 chloramphenicol O-acetyltransferase CatB3				3.10.42	COMBINED	2022-10-11.2
Morganella morganii	HBL6944426.1	SAMEA9552199	rectal swab	PDT001196616.1	210	Homo sapiens	DAFGND010000087.1	Switzerland	1	2016	441	-	catB3	type B-3 chloramphenicol O-acetyltransferase CatB3	AMR	core	AMR	PHENICOL	CHLORAMPHENICOL	PARTIAL_CONTIG_ENDP	70.0	100.0	Morganella morganii			147	147			clinical	GCA_021048005.1	ERR6565074	WP_000186237.1	type B-3 chloramphenicol O-acetyltransferase CatB3	1.39269	305	219	3.10.18	COMBINED	2021-09-30.1
Proteus mirabilis	WP_000186237.1	SAMN23771449		PDT001256471.1	210	Homo sapiens	NZ_JAJPRL010000033.1	not collected	1805		2437	+	catB3	type B-3 chloramphenicol O-acetyltransferase CatB3	AMR	core	AMR	PHENICOL	CHLORAMPHENICOL	EXACTP	100.0	100.0	Providencia alcalifaciens	L00022969		210	210	NF000490.1	type B chloramphenicol O-acetyltransferase	clinical	GCA_022407705.1		WP_000186237.1	type B-3 chloramphenicol O-acetyltransferase CatB3	0.898058	185	206	3.11.2	COMBINED	2023-02-23.1
Klebsiella pneumoniae		SAMN15869031	other	PDT001257053.1	210	Homo sapiens	CP067649.1	USA: South	13571	2017	14011	-	catB3	type B-3 chloramphenicol O-acetyltransferase CatB3	AMR	core	AMR	PHENICOL	CHLORAMPHENICOL	PARTIALX	70.0	100.0	Klebsiella pneumoniae	ARLG-4856		147	147			clinical	GCA_022435175.1		WP_000186237.1	type B-3 chloramphenicol O-acetyltransferase CatB3	1.46226	155	106	3.10.21	NUCLEOTIDE	2021-12-21.1
Enterobacter hormaechei		SAMN22498184	blood	PDT001263728.2	210	Homo sapiens	NZ_JAJEPG010000002.1	Taiwan	1748	2020-11-09	2188	+	catB3	type B-3 chloramphenicol O-acetyltransferase CatB3	AMR	core	AMR	PHENICOL	CHLORAMPHENICOL	PARTIALX	70.0	100.0	Enterobacter hormaechei	NTUHECC13		147	147			clinical	GCA_022551655.1		WP_000186237.1	type B-3 chloramphenicol O-acetyltransferase CatB3				3.11.2	COMBINED	2023-02-23.1
Acinetobacter baumannii	EKX8611895.1	SAMN26564885	Wound/Abscess	PDT001264642.2	210	Homo sapiens	ABFMPS020000039.1	USA	2388	2022-02-16	3020	-	catB3	type B-3 chloramphenicol O-acetyltransferase CatB3	AMR	core	AMR	PHENICOL	CHLORAMPHENICOL	EXACTP	100.0	100.0	Acinetobacter baumannii	Acinetobacter_baumannii_2022CK-00129		210	210	NF000490.1	type B chloramphenicol O-acetyltransferase	clinical	GCA_022666195.2	SRR18292457	WP_000186237.1	type B-3 chloramphenicol O-acetyltransferase CatB3	1.09756	90	82	3.11.14	COMBINED	2023-04-17.1
Escherichia coli	WP_193861695.1	SAMN27356681	bed	PDT001291453.1	210		NZ_JALJUJ010000243.1	Ghana: Kumasi	1	2021-05-03	438	-	catB3	type B-3 chloramphenicol O-acetyltransferase CatB3	AMR	core	AMR	PHENICOL	CHLORAMPHENICOL	PARTIAL_CONTIG_ENDP	69.52	100.0	E.coli and Shigella	E56		146	146				GCA_022968465.1		WP_000186237.1	type B-3 chloramphenicol O-acetyltransferase CatB3				3.11.2	COMBINED	2023-04-17.1
Aeromonas hydrophila	WP_000186237.1	SAMN27512291	cerebrospinal fluid	PDT001292647.1	210	Homo sapiens	NZ_JALKAG010000053.1	China	3690	2021-01	4322	+	catB3	type B-3 chloramphenicol O-acetyltransferase CatB3	AMR	core	AMR	PHENICOL	CHLORAMPHENICOL	EXACTP	100.0	100.0	Aeromonas hydrophila	Ah2101		210	210	NF000490.1	type B chloramphenicol O-acetyltransferase	clinical	GCA_023016135.1		WP_000186237.1	type B-3 chloramphenicol O-acetyltransferase CatB3				3.11.2	COMBINED	2023-04-17.1
Acinetobacter baumannii	EKU4659213.1	SAMN28193639	rectal swab isolate	PDT001306002.2	210	Homo sapiens	ABGDSI020000052.1	USA	2389	2022	3021	-	catB3	type B-3 chloramphenicol O-acetyltransferase CatB3	AMR	core	AMR	PHENICOL	CHLORAMPHENICOL	EXACTP	100.0	100.0	Acinetobacter baumannii	2022HL-01247		210	210	NF000490.1	type B chloramphenicol O-acetyltransferase	clinical	GCA_023335685.2	SRR19169376	WP_000186237.1	type B-3 chloramphenicol O-acetyltransferase CatB3	0.833333	65	78	3.11.14	COMBINED	2023-04-17.1
Escherichia coli	WP_228706876.1	SAMN28088482	urine	PDT001310747.1	210	Homo sapiens	NZ_JAMCAE010000015.1	United Kingdom: North West	1805	2015	2305	+	catB3	type B-3 chloramphenicol O-acetyltransferase CatB3	AMR	core	AMR	PHENICOL	CHLORAMPHENICOL	PARTIAL_CONTIG_ENDP	70.0	100.0	E.coli and Shigella	Eco_783_410		167	147			clinical	GCA_023476625.1		WP_000186237.1	type B-3 chloramphenicol O-acetyltransferase CatB3				3.11.14	COMBINED	2023-04-17.1
Providencia rettgeri	HCE8831836.1	SAMEA110063303	clinical material	PDT001345489.1	210	Homo sapiens	DAHNEG010000032.1	Israel	21209	2019	21841	+	catB3	type B-3 chloramphenicol O-acetyltransferase CatB3	AMR	core	AMR	PHENICOL	CHLORAMPHENICOL	EXACTP	100.0	100.0	Providencia alcalifaciens	900151489		210	210	NF000490.1	type B chloramphenicol O-acetyltransferase	clinical	GCA_023925725.1	ERR9832559	WP_000186237.1	type B-3 chloramphenicol O-acetyltransferase CatB3	1.36364	60	44	3.10.30	COMBINED	2022-05-26.1
Providencia rettgeri	HCE8826935.1	SAMEA110063304	clinical material	PDT001345490.1	210	Homo sapiens	DAHNEF010000029.1	Israel	21209	2019	21841	+	catB3	type B-3 chloramphenicol O-acetyltransferase CatB3	AMR	core	AMR	PHENICOL	CHLORAMPHENICOL	EXACTP	100.0	100.0	Providencia alcalifaciens	901207658		210	210	NF000490.1	type B chloramphenicol O-acetyltransferase	clinical	GCA_023925685.1	ERR9832560	WP_000186237.1	type B-3 chloramphenicol O-acetyltransferase CatB3	2.14865	159	74	3.10.30	COMBINED	2022-05-26.1
Acinetobacter baumannii	EKU0057944.1	SAMN29506950	sputum	PDT001352772.2	210	Homo sapiens	ABGXZV020000047.1	USA	2389	2022	3021	-	catB3	type B-3 chloramphenicol O-acetyltransferase CatB3	AMR	core	AMR	PHENICOL	CHLORAMPHENICOL	EXACTP	100.0	100.0	Acinetobacter baumannii	2022HL-01338		210	210	NF000490.1	type B chloramphenicol O-acetyltransferase	clinical	GCA_024145185.2	SRR19986761	WP_000186237.1	type B-3 chloramphenicol O-acetyltransferase CatB3	0.828571	58	70	3.11.14	COMBINED	2023-04-17.1
Acinetobacter baumannii	EKW5792332.1	SAMN29507040	rectal swab	PDT001352874.2	210	Homo sapiens	ABGYLV020000052.1	USA	2389	2022	3021	-	catB3	type B-3 chloramphenicol O-acetyltransferase CatB3	AMR	core	AMR	PHENICOL	CHLORAMPHENICOL	EXACTP	100.0	100.0	Acinetobacter baumannii	2022HL-01378		210	210	NF000490.1	type B chloramphenicol O-acetyltransferase	clinical	GCA_024167385.2	SRR19986867	WP_000186237.1	type B-3 chloramphenicol O-acetyltransferase CatB3	0.85567	83	97	3.11.14	COMBINED	2023-04-17.1
Acinetobacter baumannii	EKU6344539.1	SAMN30349897	aspirate tracheal	PDT001391235.2	210	Homo sapiens	ABHYGH020000066.1	USA	2389	2018	3021	-	catB3	type B-3 chloramphenicol O-acetyltransferase CatB3	AMR	core	AMR	PHENICOL	CHLORAMPHENICOL	EXACTP	100.0	100.0	Acinetobacter baumannii	2018HL-01546		210	210	NF000490.1	type B chloramphenicol O-acetyltransferase	clinical	GCA_024962525.2	SRR21091687	WP_000186237.1	type B-3 chloramphenicol O-acetyltransferase CatB3	2.15044	243	113	3.11.14	COMBINED	2023-04-17.1
Escherichia coli		SAMN28174016	blood	PDT001409630.1	210	Homo sapiens	NZ_CP103559.1	USA: Houston	948101	2019-05-22	948541	-	catB3	type B-3 chloramphenicol O-acetyltransferase CatB3	AMR	core	AMR	PHENICOL	CHLORAMPHENICOL	PARTIALX	70.0	100.0	E.coli and Shigella	3059		147	147			clinical	GCA_024917375.1		WP_000186237.1	type B-3 chloramphenicol O-acetyltransferase CatB3	1.05102	206	196	3.10.36	COMBINED	2022-08-09.1
Klebsiella pneumoniae		SAMN28174003	blood	PDT001409687.1	210	Homo sapiens	NZ_CP103697.1	USA: Houston	3843879	2017-05-22	3844319	-	catB3	type B-3 chloramphenicol O-acetyltransferase CatB3	AMR	core	AMR	PHENICOL	CHLORAMPHENICOL	PARTIALX	70.0	100.0	Klebsiella pneumoniae	ST3576		147	147			clinical	GCA_024918475.1		WP_000186237.1	type B-3 chloramphenicol O-acetyltransferase CatB3	1.09386	303	277	3.10.40	COMBINED	2022-08-09.1
Acinetobacter baumannii	EKV9709727.1	SAMN31261072	Tissue	PDT001451590.2	210	Homo sapiens	ABITVL020000039.1	USA	2388	2022-09-10	3020	-	catB3	type B-3 chloramphenicol O-acetyltransferase CatB3	AMR	core	AMR	PHENICOL	CHLORAMPHENICOL	EXACTP	100.0	100.0	Acinetobacter baumannii	Acinetobacter_baumannii_2022CK-00549		210	210	NF000490.1	type B chloramphenicol O-acetyltransferase	clinical	GCA_025676745.2	SRR21882306	WP_000186237.1	type B-3 chloramphenicol O-acetyltransferase CatB3	3.06667	138	45	3.11.14	COMBINED	2023-04-17.1
Acinetobacter baumannii	EKW7052374.1	SAMN31384141	tracheal aspirate	PDT001456636.2	210	Homo sapiens	ABIXSG020000050.1	USA	2389	2022	3021	-	catB3	type B-3 chloramphenicol O-acetyltransferase CatB3	AMR	core	AMR	PHENICOL	CHLORAMPHENICOL	EXACTP	100.0	100.0	Acinetobacter baumannii	2022HL-01814		210	210	NF000490.1	type B chloramphenicol O-acetyltransferase	clinical	GCA_025775085.2	SRR21982054	WP_000186237.1	type B-3 chloramphenicol O-acetyltransferase CatB3	0.969072	94	97	3.11.14	COMBINED	2023-04-17.1
Pseudomonas aeruginosa	HCR1613358.1	SAMN31263412		PDT001471558.1	210	Homo sapiens	DAJRVD010000033.1	Australia: Victoria	75944	2017	76576	-	catB3	type B-3 chloramphenicol O-acetyltransferase CatB3	AMR	core	AMR	PHENICOL	CHLORAMPHENICOL	EXACTP	100.0	100.0	Pseudomonas aeruginosa	AUSMDU00008282		210	210	NF000490.1	type B chloramphenicol O-acetyltransferase	clinical	GCA_025922245.1	SRR21884593	WP_000186237.1	type B-3 chloramphenicol O-acetyltransferase CatB3	1.06742	95	89	3.10.42	COMBINED	2022-10-11.2
Proteus mirabilis	HCR3454844.1	SAMN31357667		PDT001474478.1	210	Homo sapiens	DAJSPE010000244.1	Australia: Victoria	44	2017	676	-	catB3	type B-3 chloramphenicol O-acetyltransferase CatB3	AMR	core	AMR	PHENICOL	CHLORAMPHENICOL	EXACTP	100.0	100.0	Providencia alcalifaciens	AUSMDU00006611		210	210	NF000490.1	type B chloramphenicol O-acetyltransferase	clinical	GCA_025972105.1	SRR21962076	WP_000186237.1	type B-3 chloramphenicol O-acetyltransferase CatB3	2.58242	235	91	3.10.42	COMBINED	2022-10-11.2
Acinetobacter baumannii	EKW6748639.1	SAMN31592767	sputum	PDT001475579.2	210	Homo sapiens	ABJFRL020000040.1	USA	621	2022-09-14	1253	+	catB3	type B-3 chloramphenicol O-acetyltransferase CatB3	AMR	core	AMR	PHENICOL	CHLORAMPHENICOL	EXACTP	100.0	100.0	Acinetobacter baumannii	Acinetobacter_baumannii_2022CK-00574		210	210	NF000490.1	type B chloramphenicol O-acetyltransferase	clinical	GCA_026069155.2	SRR22179810	WP_000186237.1	type B-3 chloramphenicol O-acetyltransferase CatB3	6.82955	601	88	3.11.14	COMBINED	2023-04-17.1
Acinetobacter baumannii	HCW6382557.1	SAMN31900343	respiratory	PDT001505702.1	210	Homo sapiens	DAKMZI010000166.1	USA	112	2019	744	-	catB3	type B-3 chloramphenicol O-acetyltransferase CatB3	AMR	core	AMR	PHENICOL	CHLORAMPHENICOL	EXACTP	100.0	100.0	Acinetobacter baumannii	Acinetobacter baumannii ARLG-9038		210	210	NF000490.1	type B chloramphenicol O-acetyltransferase	clinical	GCA_026569335.1	SRR22455253	WP_000186237.1	type B-3 chloramphenicol O-acetyltransferase CatB3	0.556522	64	115	3.10.42	COMBINED	2022-10-11.2
Proteus mirabilis		SAMN32372893	urine	PDT001544223.2	210	Homo sapiens	ABKGAP020000029.1	USA	49	2022	459	-	catB3	type B-3 chloramphenicol O-acetyltransferase CatB3	AMR	core	AMR	PHENICOL	CHLORAMPHENICOL	PARTIALX	65.24	100.0	Providencia alcalifaciens			137	137			clinical	GCA_028056385.2	SRR22868741	WP_000186237.1	type B-3 chloramphenicol O-acetyltransferase CatB3	0.950413	115	121	3.11.14	COMBINED	2023-04-17.1
Pseudomonas aeruginosa	WP_000186237.1	SAMN19313514		PDT001577296.1	210	Homo sapiens	NZ_JAHERO010000002.1	Italy	755963	2018	756595	+	catB3	type B-3 chloramphenicol O-acetyltransferase CatB3	AMR	core	AMR	PHENICOL	CHLORAMPHENICOL	EXACTP	100.0	100.0	Pseudomonas aeruginosa	PaLo551		210	210	NF000490.1	type B chloramphenicol O-acetyltransferase	clinical	GCA_027855515.1		WP_000186237.1	type B-3 chloramphenicol O-acetyltransferase CatB3				3.11.2	COMBINED	2022-12-19.1
Klebsiella pneumoniae	WP_223169528.1	SAMN31329128		PDT001579527.1	210		NZ_JAQIGH010000032.1	China:Shanghai	1824	2018-09-01	2344	+	catB3	type B-3 chloramphenicol O-acetyltransferase CatB3	AMR	core	AMR	PHENICOL	CHLORAMPHENICOL	PARTIAL_CONTIG_ENDP	70.0	100.0	Klebsiella pneumoniae	NSKP-10		173	147				GCA_027885825.1		WP_000186237.1	type B-3 chloramphenicol O-acetyltransferase CatB3				3.11.2	COMBINED	2022-12-19.1
Escherichia coli	WP_000186237.1	SAMN30260237	bile	PDT001580130.1	210	Homo sapiens	NZ_JANWRH010000047.1	China:Jiangsu	670	2016-05-06	1302	-	catB3	type B-3 chloramphenicol O-acetyltransferase CatB3	AMR	core	AMR	PHENICOL	CHLORAMPHENICOL	EXACTP	100.0	100.0	E.coli and Shigella	EC5418		210	210	NF000490.1	type B chloramphenicol O-acetyltransferase	clinical	GCA_027888935.1		WP_000186237.1	type B-3 chloramphenicol O-acetyltransferase CatB3				3.11.2	COMBINED	2022-12-19.1
Acinetobacter baumannii	EKV7642705.1	SAMN32801985	ulcer	PDT001582377.2	210	Homo sapiens	ABKGGX020000037.1	USA	894	2022	1526	-	catB3	type B-3 chloramphenicol O-acetyltransferase CatB3	AMR	core	AMR	PHENICOL	CHLORAMPHENICOL	EXACTP	100.0	100.0	Acinetobacter baumannii	2022HL-02035		210	210	NF000490.1	type B chloramphenicol O-acetyltransferase	clinical	GCA_028059735.2	SRR23134829	WP_000186237.1	type B-3 chloramphenicol O-acetyltransferase CatB3	0.96875	62	64	3.11.14	COMBINED	2023-04-17.1
Acinetobacter baumannii	EKV7321472.1	SAMN32908098	tissue swab isolate	PDT001590811.2	210	Homo sapiens	ABKIVE020000046.1	USA	2389	2022	3021	-	catB3	type B-3 chloramphenicol O-acetyltransferase CatB3	AMR	core	AMR	PHENICOL	CHLORAMPHENICOL	EXACTP	100.0	100.0	Acinetobacter baumannii	2022HL-02070		210	210	NF000490.1	type B chloramphenicol O-acetyltransferase	clinical	GCA_028169825.2	SRR23217126	WP_000186237.1	type B-3 chloramphenicol O-acetyltransferase CatB3	2.19565	202	92	3.11.14	COMBINED	2023-04-17.1
Proteus mirabilis		SAMN26871988	dairy cattle manure digester	PDT001608666.1	210		NZ_JAQOXQ010000002.1	Canada: Ontario	91086	2019	91526	-	catB3	type B-3 chloramphenicol O-acetyltransferase CatB3	AMR	core	AMR	PHENICOL	CHLORAMPHENICOL	PARTIALX	70.0	100.0	Providencia alcalifaciens	347-2c		147	147				GCA_028462725.1		WP_000186237.1	type B-3 chloramphenicol O-acetyltransferase CatB3				3.11.2	COMBINED	2022-12-19.1
Proteus mirabilis		SAMN26871987	dairy cattle manure digester	PDT001608667.1	210		NZ_JAQOXR010000002.1	Canada: Ontario	91086	2019	91526	-	catB3	type B-3 chloramphenicol O-acetyltransferase CatB3	AMR	core	AMR	PHENICOL	CHLORAMPHENICOL	PARTIALX	70.0	100.0	Providencia alcalifaciens	341-3d		147	147				GCA_028462765.1		WP_000186237.1	type B-3 chloramphenicol O-acetyltransferase CatB3				3.11.2	COMBINED	2022-12-19.1
Proteus mirabilis		SAMN26871980	dairy cattle manure digester	PDT001608673.1	210		NZ_JAQOXY010000002.1	Canada: Ontario	91086	2019	91526	-	catB3	type B-3 chloramphenicol O-acetyltransferase CatB3	AMR	core	AMR	PHENICOL	CHLORAMPHENICOL	PARTIALX	70.0	100.0	Providencia alcalifaciens	303-1c		147	147				GCA_028462875.1		WP_000186237.1	type B-3 chloramphenicol O-acetyltransferase CatB3				3.11.2	COMBINED	2022-12-19.1
Proteus mirabilis		SAMN26871979	dairy cattle manure digester	PDT001608675.1	210		NZ_JAQOXZ010000002.1	Canada: Ontario	91086	2019	91526	-	catB3	type B-3 chloramphenicol O-acetyltransferase CatB3	AMR	core	AMR	PHENICOL	CHLORAMPHENICOL	PARTIALX	70.0	100.0	Providencia alcalifaciens	303-1b		147	147				GCA_028462935.1		WP_000186237.1	type B-3 chloramphenicol O-acetyltransferase CatB3				3.11.2	COMBINED	2022-12-19.1
Proteus mirabilis		SAMN26871976	dairy cattle manure digester	PDT001608678.1	210		NZ_JAQOYC010000002.1	Canada: Ontario	91086	2019	91526	-	catB3	type B-3 chloramphenicol O-acetyltransferase CatB3	AMR	core	AMR	PHENICOL	CHLORAMPHENICOL	PARTIALX	70.0	100.0	Providencia alcalifaciens	301-1e		147	147				GCA_028462985.1		WP_000186237.1	type B-3 chloramphenicol O-acetyltransferase CatB3				3.11.2	COMBINED	2022-12-19.1
Proteus mirabilis		SAMN26871961	dairy cattle manure digester	PDT001608692.1	210		NZ_JAQOYR010000003.1	Canada: Ontario	91086	2019	91526	-	catB3	type B-3 chloramphenicol O-acetyltransferase CatB3	AMR	core	AMR	PHENICOL	CHLORAMPHENICOL	PARTIALX	70.0	100.0	Providencia alcalifaciens	279-2e		147	147				GCA_028463275.1		WP_000186237.1	type B-3 chloramphenicol O-acetyltransferase CatB3				3.11.2	COMBINED	2022-12-19.1
Proteus mirabilis		SAMN26871964	dairy cattle manure digester	PDT001608693.1	210		NZ_JAQOYO010000002.1	Canada: Ontario	91086	2019	91526	-	catB3	type B-3 chloramphenicol O-acetyltransferase CatB3	AMR	core	AMR	PHENICOL	CHLORAMPHENICOL	PARTIALX	70.0	100.0	Providencia alcalifaciens	280-1e		147	147				GCA_028463265.1		WP_000186237.1	type B-3 chloramphenicol O-acetyltransferase CatB3				3.11.2	COMBINED	2022-12-19.1
Proteus mirabilis		SAMN26871958	dairy cattle manure digester	PDT001608696.1	210		NZ_JAQOYU010000002.1	Canada: Ontario	91086	2019	91526	-	catB3	type B-3 chloramphenicol O-acetyltransferase CatB3	AMR	core	AMR	PHENICOL	CHLORAMPHENICOL	PARTIALX	70.0	100.0	Providencia alcalifaciens	260-2b		147	147				GCA_028463355.1		WP_000186237.1	type B-3 chloramphenicol O-acetyltransferase CatB3				3.11.2	COMBINED	2022-12-19.1
Proteus mirabilis		SAMN26871952	dairy cattle manure digester	PDT001608701.1	210		NZ_JAQOZA010000003.1	Canada: Ontario	91086	2019	91526	-	catB3	type B-3 chloramphenicol O-acetyltransferase CatB3	AMR	core	AMR	PHENICOL	CHLORAMPHENICOL	PARTIALX	70.0	100.0	Providencia alcalifaciens	258-1e		147	147				GCA_028463455.1		WP_000186237.1	type B-3 chloramphenicol O-acetyltransferase CatB3				3.11.2	COMBINED	2022-12-19.1
Proteus mirabilis		SAMN26871954	dairy cattle manure digester	PDT001608703.1	210		NZ_JAQOYY010000002.1	Canada: Ontario	91086	2019	91526	-	catB3	type B-3 chloramphenicol O-acetyltransferase CatB3	AMR	core	AMR	PHENICOL	CHLORAMPHENICOL	PARTIALX	70.0	100.0	Providencia alcalifaciens	258-3e		147	147				GCA_028463435.1		WP_000186237.1	type B-3 chloramphenicol O-acetyltransferase CatB3				3.11.2	COMBINED	2022-12-19.1
Proteus mirabilis		SAMN26871950	dairy cattle manure digester	PDT001608704.1	210		NZ_JAQOZC010000002.1	Canada: Ontario	91086	2019	91526	-	catB3	type B-3 chloramphenicol O-acetyltransferase CatB3	AMR	core	AMR	PHENICOL	CHLORAMPHENICOL	PARTIALX	70.0	100.0	Providencia alcalifaciens	257-1e		147	147				GCA_028463505.1		WP_000186237.1	type B-3 chloramphenicol O-acetyltransferase CatB3				3.11.2	COMBINED	2022-12-19.1
Proteus mirabilis		SAMN26871944	dairy cattle manure digester	PDT001608731.1	210		NZ_JAQOZI010000002.1	Canada: Ontario	91086	2019	91526	-	catB3	type B-3 chloramphenicol O-acetyltransferase CatB3	AMR	core	AMR	PHENICOL	CHLORAMPHENICOL	PARTIALX	70.0	100.0	Providencia alcalifaciens	235-2d		147	147				GCA_028463635.1		WP_000186237.1	type B-3 chloramphenicol O-acetyltransferase CatB3				3.11.2	COMBINED	2022-12-19.1
Proteus mirabilis		SAMN26871943	dairy cattle manure digester	PDT001608733.1	210		NZ_JAQOZJ010000002.1	Canada: Ontario	91086	2019	91526	-	catB3	type B-3 chloramphenicol O-acetyltransferase CatB3	AMR	core	AMR	PHENICOL	CHLORAMPHENICOL	PARTIALX	70.0	100.0	Providencia alcalifaciens	235-1c		147	147				GCA_028463625.1		WP_000186237.1	type B-3 chloramphenicol O-acetyltransferase CatB3				3.11.2	COMBINED	2022-12-19.1
Proteus mirabilis		SAMN26871937	dairy cattle manure digester	PDT001608737.1	210		NZ_JAQOZP010000002.1	Canada: Ontario	91086	2018	91526	-	catB3	type B-3 chloramphenicol O-acetyltransferase CatB3	AMR	core	AMR	PHENICOL	CHLORAMPHENICOL	PARTIALX	70.0	100.0	Providencia alcalifaciens	187-1d		147	147				GCA_028463745.1		WP_000186237.1	type B-3 chloramphenicol O-acetyltransferase CatB3				3.11.2	COMBINED	2022-12-19.1
Proteus mirabilis		SAMN26871938	dairy cattle manure digester	PDT001608738.1	210		NZ_JAQOZO010000002.1	Canada: Ontario	91086	2018	91526	-	catB3	type B-3 chloramphenicol O-acetyltransferase CatB3	AMR	core	AMR	PHENICOL	CHLORAMPHENICOL	PARTIALX	70.0	100.0	Providencia alcalifaciens	188-2d		147	147				GCA_028463765.1		WP_000186237.1	type B-3 chloramphenicol O-acetyltransferase CatB3				3.11.2	COMBINED	2022-12-19.1
Escherichia coli		SAMN32160081	rectal	PDT001617988.1	210	Homo sapiens	JAPUON010000026.1	China: Hangzhou	59187	2021-07-13	59627	+	catB3	type B-3 chloramphenicol O-acetyltransferase CatB3	AMR	core	AMR	PHENICOL	CHLORAMPHENICOL	PARTIALX	70.0	100.0	E.coli and Shigella	DY155		147	147			clinical	GCA_028653605.1		WP_000186237.1	type B-3 chloramphenicol O-acetyltransferase CatB3				3.11.2	NUCLEOTIDE	2022-12-19.1
Acinetobacter baumannii	EKV4514117.1	SAMN33939772	Wound/Abscess	PDT001670845.2	210	Homo sapiens	ABLFMJ020000031.1	USA	1341	2023-02-19	1973	-	catB3	type B-3 chloramphenicol O-acetyltransferase CatB3	AMR	core	AMR	PHENICOL	CHLORAMPHENICOL	EXACTP	100.0	100.0	Acinetobacter baumannii	Acinetobacter_baumannii_2023CK-00310		210	210	NF000490.1	type B chloramphenicol O-acetyltransferase	clinical	GCA_029425315.2	SRR23981708	WP_000186237.1	type B-3 chloramphenicol O-acetyltransferase CatB3	10.6418	1426	134	3.11.14	COMBINED	2023-04-17.1
Proteus mirabilis	WP_000186237.1	SAMN28928613	Chicken meat	PDT001672051.1	210		NZ_JAMSAQ010000041.1	China: Chengdu	727	2022	1359	-	catB3	type B-3 chloramphenicol O-acetyltransferase CatB3	AMR	core	AMR	PHENICOL	CHLORAMPHENICOL	EXACTP	100.0	100.0	Providencia alcalifaciens	JZ45		210	210	NF000490.1	type B chloramphenicol O-acetyltransferase	environmental/other	GCA_029435555.1		WP_000186237.1	type B-3 chloramphenicol O-acetyltransferase CatB3				3.11.2	COMBINED	2023-02-23.1
Proteus mirabilis	WP_000186237.1	SAMN28928599	Chicken meat	PDT001672064.1	210		NZ_JAMSBE010000043.1	China: Chengdu	1833	2022	2465	+	catB3	type B-3 chloramphenicol O-acetyltransferase CatB3	AMR	core	AMR	PHENICOL	CHLORAMPHENICOL	EXACTP	100.0	100.0	Providencia alcalifaciens	JZ31		210	210	NF000490.1	type B chloramphenicol O-acetyltransferase	environmental/other	GCA_029435815.1		WP_000186237.1	type B-3 chloramphenicol O-acetyltransferase CatB3				3.11.2	COMBINED	2023-02-23.1
Proteus mirabilis	WP_000186237.1	SAMN28928601	Chicken meat	PDT001672067.1	210		NZ_JAMSBC010000034.1	China: Chengdu	1822	2022	2454	+	catB3	type B-3 chloramphenicol O-acetyltransferase CatB3	AMR	core	AMR	PHENICOL	CHLORAMPHENICOL	EXACTP	100.0	100.0	Providencia alcalifaciens	JZ33		210	210	NF000490.1	type B chloramphenicol O-acetyltransferase	environmental/other	GCA_029435875.1		WP_000186237.1	type B-3 chloramphenicol O-acetyltransferase CatB3				3.11.2	COMBINED	2023-02-23.1
Proteus mirabilis	WP_000186237.1	SAMN28928581	Chicken meat	PDT001672082.1	210		NZ_JAMSBW010000040.1	China: Chengdu	1822	2022	2454	+	catB3	type B-3 chloramphenicol O-acetyltransferase CatB3	AMR	core	AMR	PHENICOL	CHLORAMPHENICOL	EXACTP	100.0	100.0	Providencia alcalifaciens	JZ13		210	210	NF000490.1	type B chloramphenicol O-acetyltransferase	environmental/other	GCA_029436185.1		WP_000186237.1	type B-3 chloramphenicol O-acetyltransferase CatB3				3.11.2	COMBINED	2023-02-23.1
Proteus mirabilis		SAMN32686646	swine farm	PDT001678518.1	210		NZ_CP116223.1	China:Sichuan	3268605	2021	3269015	-	catB3	type B-3 chloramphenicol O-acetyltransferase CatB3	AMR	core	AMR	PHENICOL	CHLORAMPHENICOL	PARTIALX	65.24	100.0	Providencia alcalifaciens	PM1-chromosome		137	137				GCA_029542365.1		WP_000186237.1	type B-3 chloramphenicol O-acetyltransferase CatB3				3.11.2	COMBINED	2023-02-23.1
Pseudomonas aeruginosa	WP_000186237.1	SAMN34441137	Pork	PDT001730375.1	210		NZ_JASARG010000019.1	China: Beijing, Dongcheng	36906	2020	37538	+	catB3	type B-3 chloramphenicol O-acetyltransferase CatB3	AMR	core	AMR	PHENICOL	CHLORAMPHENICOL	EXACTP	100.0	100.0	Pseudomonas aeruginosa	2-68		210	210	NF000490.1	type B chloramphenicol O-acetyltransferase	environmental/other	GCA_029988875.1		WP_000186237.1	type B-3 chloramphenicol O-acetyltransferase CatB3				3.11.14	COMBINED	2023-04-17.1
Escherichia coli		SAMN34598754	Sewage	PDT001737245.1	210		CP124987.1	Uganda	55757	2018	56386	+	catB3	type B-3 chloramphenicol O-acetyltransferase CatB3	AMR	core	AMR	PHENICOL	CHLORAMPHENICOL	EXACTX	100.0	100.0	E.coli and Shigella	KSE-C30		210	210			environmental/other	GCA_030019735.1		WP_000186237.1	type B-3 chloramphenicol O-acetyltransferase CatB3				3.11.14	NUCLEOTIDE	2023-04-17.1
Klebsiella pneumoniae subsp. pneumoniae		SAMN34589552	blood	PDT001737461.1	210	Homo sapiens	CP124880.1	USA: Chicago	173465	2013-10-28	173905	+	catB3	type B-3 chloramphenicol O-acetyltransferase CatB3	AMR	core	AMR	PHENICOL	CHLORAMPHENICOL	PARTIALX	70.0	100.0	Klebsiella pneumoniae	Z4160		147	147			clinical	GCA_030019695.1		WP_000186237.1	type B-3 chloramphenicol O-acetyltransferase CatB3				3.11.14	NUCLEOTIDE	2023-04-17.1
Vibrio fluvialis		SAMD00603157	Stool sample from a patient with diarrhea	PDT001785258.1	210	Homo sapiens	NZ_AP028130.1		112555	2013-05-25	112995	-	catB3	type B-3 chloramphenicol O-acetyltransferase CatB3	AMR	core	AMR	PHENICOL	CHLORAMPHENICOL	PARTIALX	70.0	100.0	Vibrio fluvialis	IDH05335		147	147			clinical	GCA_030297535.1		WP_000186237.1	type B-3 chloramphenicol O-acetyltransferase CatB3	2.37059	403	170	3.11.14	COMBINED	2023-04-17.1
Acinetobacter baumannii 1428368	WP_000186237.1	SAMN02415059		PDT000023804.2	210		NZ_JFXM02000006.1		78765		79397	-	catB3	type B-3 chloramphenicol O-acetyltransferase CatB3	AMR	core	AMR	PHENICOL	CHLORAMPHENICOL	EXACTP	100.0	100.0	Acinetobacter baumannii	1428368		210	210	NF000490.1	type B chloramphenicol O-acetyltransferase		GCA_000588575.2		WP_000186237.1	type B-3 chloramphenicol O-acetyltransferase CatB3	1.15823	183	158	3.10.42	COMBINED	2022-10-11.2
Escherichia coli	WP_050516728.1	SAMN02801813	blood from patient with bacteremia	PDT000042741.1	210	Homo sapiens	NZ_JSSS01000072.1	USA: WA	2000	2008	2486	+	catB3	type B-3 chloramphenicol O-acetyltransferase CatB3	AMR	core	AMR	PHENICOL	CHLORAMPHENICOL	PARTIAL_CONTIG_ENDP	70.0	100.0	E.coli and Shigella	blood-08-0094		162	147			clinical	GCA_000782795.1		WP_000186237.1	type B-3 chloramphenicol O-acetyltransferase CatB3	3.52713	455	129	3.11.2	COMBINED	2023-04-17.1
Enterobacter hormaechei subsp. steigerwaltii	WP_000186237.1	SAMN03732703	bodily fluid	PDT000067129.2	210	Homo sapiens	NZ_LEDZ01000032.1	USA	122	2006-01-01	754	-	catB3	type B-3 chloramphenicol O-acetyltransferase CatB3	AMR	core	AMR	PHENICOL	CHLORAMPHENICOL	EXACTP	100.0	100.0	Enterobacter hormaechei	GN02413		210	210	NF000490.1	type B chloramphenicol O-acetyltransferase	clinical	GCA_001022345.1		WP_000186237.1	type B-3 chloramphenicol O-acetyltransferase CatB3	1.1087	255	230	3.11.2	COMBINED	2023-02-23.1
Pseudomonas aeruginosa	WP_000186237.1	SAMN04128664	hospital	PDT000096483.1	210		NZ_LLRZ01000149.1	USA	3211	2005	3843	+	catB3	type B-3 chloramphenicol O-acetyltransferase CatB3	AMR	core	AMR	PHENICOL	CHLORAMPHENICOL	EXACTP	100.0	100.0	Pseudomonas aeruginosa	WH-SGI-V-07679		210	210	NF000490.1	type B chloramphenicol O-acetyltransferase		GCA_001453565.1		WP_000186237.1	type B-3 chloramphenicol O-acetyltransferase CatB3	1.0381	109	105	3.11.14	COMBINED	2023-04-17.1
Escherichia coli	WP_223169528.1	SAMN03922928	bodily fluid	PDT000102994.1	210	Homo sapiens	NZ_LQSN01000065.1	USA	1822	2003	2340	+	catB3	type B-3 chloramphenicol O-acetyltransferase CatB3	AMR	core	AMR	PHENICOL	CHLORAMPHENICOL	PARTIAL_CONTIG_ENDP	70.0	100.0	E.coli and Shigella	GN02215		173	147			clinical	GCA_001519515.1		WP_000186237.1	type B-3 chloramphenicol O-acetyltransferase CatB3	3.39831	401	118	3.11.14	COMBINED	2023-04-17.1
Enterobacter hormaechei subsp. oharae	WP_000186237.1	SAMN04430990	abdomen	PDT000103770.2	210	Homo sapiens	NZ_LRJW01000029.1	Australia	52	2014	684	-	catB3	type B-3 chloramphenicol O-acetyltransferase CatB3	AMR	core	AMR	PHENICOL	CHLORAMPHENICOL	EXACTP	100.0	100.0	Enterobacter hormaechei	SMART_1260		210	210	NF000490.1	type B chloramphenicol O-acetyltransferase	clinical	GCA_001524915.1		WP_000186237.1	type B-3 chloramphenicol O-acetyltransferase CatB3	1.69143	296	175	3.11.2	COMBINED	2023-02-23.1
Enterobacter hormaechei	WP_000186237.1	SAMEA2273479	blood	PDT000124484.2	210	Homo sapiens	NZ_FJXQ01000017.1	United Kingdom	1164	2005	1796	+	catB3	type B-3 chloramphenicol O-acetyltransferase CatB3	AMR	core	AMR	PHENICOL	CHLORAMPHENICOL	EXACTP	100.0	100.0	Enterobacter hormaechei	e1082		210	210	NF000490.1	type B chloramphenicol O-acetyltransferase	clinical	GCA_900075115.1		WP_000186237.1	type B-3 chloramphenicol O-acetyltransferase CatB3	2.87179	224	78	3.11.2	COMBINED	2023-02-23.1
Escherichia coli		SAMN05511179		PDT000191147.1	210	Homo sapiens	NZ_CP018964.1	Brazil: Rio de Janeiro	35379	2011	35819	+	catB3	type B-3 chloramphenicol O-acetyltransferase CatB3	AMR	core	AMR	PHENICOL	CHLORAMPHENICOL	PARTIALX	70.0	100.0	E.coli and Shigella	Ecol_517		147	147			clinical	GCA_002012005.1		WP_000186237.1	type B-3 chloramphenicol O-acetyltransferase CatB3	0.978495	91	93	3.11.14	COMBINED	2023-04-17.1
Salmonella enterica subsp. enterica serovar Newport str. SHSN002		SAMN06677849	stool	PDT000205407.1	210	Homo sapiens	AROK01000151.1	China: Guangdong	654	2012	1283	-	catB3	type B-3 chloramphenicol O-acetyltransferase CatB3	AMR	core	AMR	PHENICOL	CHLORAMPHENICOL	EXACTX	100.0	100.0	Salmonella enterica	SHSN002	Newport	210	210			clinical	GCA_002109185.1		WP_000186237.1	type B-3 chloramphenicol O-acetyltransferase CatB3				3.11.17	NUCLEOTIDE	2023-07-13.2
Escherichia coli	EFM6500420.1	SAMN06848538	poultry	PDT000206249.3	210		AATLMX010000019.1	Uganda	77522	2016	78154	-	catB3	type B-3 chloramphenicol O-acetyltransferase CatB3	AMR	core	AMR	PHENICOL	CHLORAMPHENICOL	EXACTP	100.0	100.0	E.coli and Shigella	NC_P05-15		210	210	NF000490.1	type B chloramphenicol O-acetyltransferase	environmental/other	GCA_012892815.1	SRR5646681	WP_000186237.1	type B-3 chloramphenicol O-acetyltransferase CatB3	1.06667	80	75	3.6.7	COMBINED	2020-03-20.1
Escherichia coli	EFM6481705.1	SAMN06848537	poultry	PDT000206252.3	210		AATLMR010000020.1	Uganda	77522	2016	78154	-	catB3	type B-3 chloramphenicol O-acetyltransferase CatB3	AMR	core	AMR	PHENICOL	CHLORAMPHENICOL	EXACTP	100.0	100.0	E.coli and Shigella	NC_P05-17		210	210	NF000490.1	type B chloramphenicol O-acetyltransferase	environmental/other	GCA_012892775.1	SRR5646682	WP_000186237.1	type B-3 chloramphenicol O-acetyltransferase CatB3	1.09091	96	88	3.6.7	COMBINED	2020-03-20.1
Escherichia coli	WP_000186237.1	SAMN04279515	bone marrow (Equus ferus caballus)	PDT000228296.1	210	Equus caballus	NZ_NLRN01000026.1	USA:KY	14344	2008-03-07	14976	-	catB3	type B-3 chloramphenicol O-acetyltransferase CatB3	AMR	core	AMR	PHENICOL	CHLORAMPHENICOL	EXACTP	100.0	100.0	E.coli and Shigella	MOD1-EC5176		210	210	NF000490.1	type B chloramphenicol O-acetyltransferase	environmental/other	GCA_002231645.1		WP_000186237.1	type B-3 chloramphenicol O-acetyltransferase CatB3	1.64088	297	181	3.11.2	COMBINED	2022-12-19.1
Escherichia coli	WP_000186237.1	SAMN08428506	urine sample	PDT000285319.1	210	Homo sapiens	NZ_PQDJ01000013.1	France: Paris	12565	2015	13197	-	catB3	type B-3 chloramphenicol O-acetyltransferase CatB3	AMR	core	AMR	PHENICOL	CHLORAMPHENICOL	EXACTP	100.0	100.0	E.coli and Shigella	RDP19		210	210	NF000490.1	type B chloramphenicol O-acetyltransferase	clinical	GCA_002916665.1		WP_000186237.1	type B-3 chloramphenicol O-acetyltransferase CatB3				3.11.2	COMBINED	2022-12-19.1
Escherichia coli		SAMN07291512		PDT000292891.1	210		NZ_CP027135.1		106229		106669	+	catB3	type B-3 chloramphenicol O-acetyltransferase CatB3	AMR	core	AMR	PHENICOL	CHLORAMPHENICOL	PARTIALX	70.0	100.0	E.coli and Shigella			147	147			clinical	GCA_002968715.1		WP_000186237.1	type B-3 chloramphenicol O-acetyltransferase CatB3	0.845833	203	240	3.11.14	COMBINED	2023-04-17.1
Salmonella enterica subsp. enterica serovar Bareilly	EBW7675540.1	SAMN09475962	human	PDT000335148.1	210	Homo sapiens	AAHJEU010000171.1	United Kingdom: United Kingdom	1345	2017-07	1977	-	catB3	type B-3 chloramphenicol O-acetyltransferase CatB3	AMR	core	AMR	PHENICOL	CHLORAMPHENICOL	EXACTP	100.0	100.0	Salmonella enterica	392958	Bareilly	210	210	NF000490.1	type B chloramphenicol O-acetyltransferase	clinical	GCA_007225995.1	SRR7416350	WP_000186237.1	type B-3 chloramphenicol O-acetyltransferase CatB3	1.08	27	25	3.6.7	COMBINED	2020-01-06.1
Aeromonas veronii	WP_000186237.1	SAMN07680228	rectal swab	PDT000339967.2	210	Homo sapiens	NZ_NXBY01000072.1	China	1132	2017-04	1764	-	catB3	type B-3 chloramphenicol O-acetyltransferase CatB3	AMR	core	AMR	PHENICOL	CHLORAMPHENICOL	EXACTP	100.0	100.0	Aeromonas veronii	ZJ12-3		210	210	NF000490.1	type B chloramphenicol O-acetyltransferase	clinical	GCA_003265585.1		WP_000186237.1	type B-3 chloramphenicol O-acetyltransferase CatB3				3.11.2	COMBINED	2022-12-19.1
Aeromonas veronii	WP_000186237.1	SAMEA4743707	rectal swab	PDT000343245.2	210	Homo sapiens	NZ_UETM01000072.1	China	1132	2017-04	1764	-	catB3	type B-3 chloramphenicol O-acetyltransferase CatB3	AMR	core	AMR	PHENICOL	CHLORAMPHENICOL	EXACTP	100.0	100.0	Aeromonas veronii			210	210	NF000490.1	type B chloramphenicol O-acetyltransferase	clinical	GCA_900491675.1		WP_000186237.1	type B-3 chloramphenicol O-acetyltransferase CatB3				3.11.2	COMBINED	2022-12-19.1
Klebsiella pneumoniae		SAMD00110861		PDT000381701.1	210	Homo sapiens	NZ_AP018747.1	Thailand:Bangkok	1977835	2014-06-13	1978275	+	catB3	type B-3 chloramphenicol O-acetyltransferase CatB3	AMR	core	AMR	PHENICOL	CHLORAMPHENICOL	PARTIALX	70.0	100.0	Klebsiella pneumoniae	KP33		147	147			clinical	GCA_003574235.1		WP_000186237.1	type B-3 chloramphenicol O-acetyltransferase CatB3				3.10.42	COMBINED	2022-10-11.2
Klebsiella pneumoniae subsp. pneumoniae	WP_223169528.1	SAMN10523661		PDT000422588.1	210		NZ_RWXT01000035.1		1822		2340	+	catB3	type B-3 chloramphenicol O-acetyltransferase CatB3	AMR	core	AMR	PHENICOL	CHLORAMPHENICOL	PARTIAL_CONTIG_ENDP	70.0	100.0	Klebsiella pneumoniae	B2595		173	147			clinical	GCA_003954655.1		WP_000186237.1	type B-3 chloramphenicol O-acetyltransferase CatB3	1.46199	250	171	3.11.2	COMBINED	2023-02-23.1
Klebsiella pneumoniae subsp. pneumoniae	WP_223169528.1	SAMN10523673		PDT000422595.1	210		NZ_RWYF01000053.1		1822		2339	+	catB3	type B-3 chloramphenicol O-acetyltransferase CatB3	AMR	core	AMR	PHENICOL	CHLORAMPHENICOL	PARTIAL_CONTIG_ENDP	70.0	100.0	Klebsiella pneumoniae	R2476		173	147			clinical	GCA_003955155.1		WP_000186237.1	type B-3 chloramphenicol O-acetyltransferase CatB3	0.770588	131	170	3.10.42	COMBINED	2022-10-11.2
Citrobacter freundii	WP_000186237.1	SAMN10847473	patient	PDT000460569.1	210	Homo sapiens	NZ_SEKB01000058.1	France	3400	2016	4032	+	catB3	type B-3 chloramphenicol O-acetyltransferase CatB3	AMR	core	AMR	PHENICOL	CHLORAMPHENICOL	EXACTP	100.0	100.0	Citrobacter freundii	ICR003215		210	210	NF000490.1	type B chloramphenicol O-acetyltransferase	clinical	GCA_004146055.1		WP_000186237.1	type B-3 chloramphenicol O-acetyltransferase CatB3				3.11.2	COMBINED	2023-02-23.1
Salmonella enterica subsp. enterica serovar Bareilly	ECG3517323.1	SAMN10905178	human	PDT000464694.1	210	Homo sapiens	AAIOCD010000054.1	United Kingdom: United Kingdom	1345	2017-07	1977	-	catB3	type B-3 chloramphenicol O-acetyltransferase CatB3	AMR	core	AMR	PHENICOL	CHLORAMPHENICOL	EXACTP	100.0	100.0	Salmonella enterica	396024	Bareilly	210	210	NF000490.1	type B chloramphenicol O-acetyltransferase	clinical	GCA_007659565.1	SRR8551910	WP_000186237.1	type B-3 chloramphenicol O-acetyltransferase CatB3	1.0	28	28	3.6.7	COMBINED	2020-01-06.1
Klebsiella pneumoniae		SAMN08358024	Rectum	PDT000468101.1	210	Homo sapiens	NZ_POTT01000065.1	South Africa: Pietermaritzburg	128	2017-05	568	-	catB3	type B-3 chloramphenicol O-acetyltransferase CatB3	AMR	core	AMR	PHENICOL	CHLORAMPHENICOL	PARTIALX	70.0	100.0	Klebsiella pneumoniae	ED01503757		147	147			clinical	GCA_004212555.1		WP_000186237.1	type B-3 chloramphenicol O-acetyltransferase CatB3				3.10.42	COMBINED	2022-10-11.2
Klebsiella pneumoniae		SAMN10872821	blood culture	PDT000497531.1	210	Homo sapiens	NZ_SETZ01000003.1	France: Marseille	1994	2016-01-21	2434	+	catB3	type B-3 chloramphenicol O-acetyltransferase CatB3	AMR	core	AMR	PHENICOL	CHLORAMPHENICOL	PARTIALX	70.0	100.0	Klebsiella pneumoniae	KP2CR		147	147			clinical	GCA_004923185.1		WP_000186237.1	type B-3 chloramphenicol O-acetyltransferase CatB3				3.11.2	COMBINED	2022-12-19.1
Escherichia coli		SAMN11233046	clinical sample	PDT000520696.1	210	Homo sapiens	SPXR01000067.1	Russia	31	2012	471	-	catB3	type B-3 chloramphenicol O-acetyltransferase CatB3	AMR	core	AMR	PHENICOL	CHLORAMPHENICOL	PARTIALX	70.0	100.0	E.coli and Shigella	RUSPBB235		147	147			clinical	GCA_006229915.1		WP_000186237.1	type B-3 chloramphenicol O-acetyltransferase CatB3				3.11.14	NUCLEOTIDE	2023-04-17.1
Escherichia coli		SAMN11233039	clinical sample	PDT000520746.1	210	Homo sapiens	SPXY01000043.1	Russia	30	2012	470	-	catB3	type B-3 chloramphenicol O-acetyltransferase CatB3	AMR	core	AMR	PHENICOL	CHLORAMPHENICOL	PARTIALX	70.0	100.0	E.coli and Shigella	RUSPBB226		147	147			clinical	GCA_006230935.1		WP_000186237.1	type B-3 chloramphenicol O-acetyltransferase CatB3				3.11.14	NUCLEOTIDE	2023-04-17.1
Escherichia coli	WP_058229256.1	SAMN11232923	clinical sample	PDT000520851.1	210	Homo sapiens	NZ_SQFI01000021.1	Norway	1	2012	470	-	catB3	type B-3 chloramphenicol O-acetyltransferase CatB3	AMR	core	AMR	PHENICOL	CHLORAMPHENICOL	PARTIAL_CONTIG_ENDP	70.0	100.0	E.coli and Shigella	NOR4_81_E07		157	147			clinical	GCA_006233495.1		WP_000186237.1	type B-3 chloramphenicol O-acetyltransferase CatB3				3.11.14	COMBINED	2023-04-17.1
Escherichia coli		SAMN11232894	clinical sample	PDT000520903.1	210	Homo sapiens	SQGJ01000025.1	Latvia	1775	2012	2215	+	catB3	type B-3 chloramphenicol O-acetyltransferase CatB3	AMR	core	AMR	PHENICOL	CHLORAMPHENICOL	PARTIALX	70.0	100.0	E.coli and Shigella	LVSTRB96		147	147			clinical	GCA_006234435.1		WP_000186237.1	type B-3 chloramphenicol O-acetyltransferase CatB3				3.11.14	NUCLEOTIDE	2023-04-17.1
Escherichia coli		SAMN11232877	clinical sample	PDT000520911.1	210	Homo sapiens	SQHA01000024.1	Latvia	1738	2012	2178	+	catB3	type B-3 chloramphenicol O-acetyltransferase CatB3	AMR	core	AMR	PHENICOL	CHLORAMPHENICOL	PARTIALX	70.0	100.0	E.coli and Shigella	LVSTRB151		147	147			clinical	GCA_006234705.1		WP_000186237.1	type B-3 chloramphenicol O-acetyltransferase CatB3				3.11.14	NUCLEOTIDE	2023-04-17.1
Escherichia coli	WP_058229256.1	SAMN11232844	clinical sample	PDT000520935.1	210	Homo sapiens	NZ_SQIH01000029.1	Latvia	1	2012	471	-	catB3	type B-3 chloramphenicol O-acetyltransferase CatB3	AMR	core	AMR	PHENICOL	CHLORAMPHENICOL	PARTIAL_CONTIG_ENDP	70.0	100.0	E.coli and Shigella	LVNMSB182		157	147			clinical	GCA_006235145.1		WP_000186237.1	type B-3 chloramphenicol O-acetyltransferase CatB3				3.11.14	COMBINED	2023-04-17.1
Escherichia coli	WP_058229256.1	SAMN11232814	clinical sample	PDT000520959.1	210	Homo sapiens	NZ_SQJJ01000042.1	Latvia	1	2012	471	-	catB3	type B-3 chloramphenicol O-acetyltransferase CatB3	AMR	core	AMR	PHENICOL	CHLORAMPHENICOL	PARTIAL_CONTIG_ENDP	70.0	100.0	E.coli and Shigella	LVEASB53		157	147			clinical	GCA_006235655.1		WP_000186237.1	type B-3 chloramphenicol O-acetyltransferase CatB3				3.11.14	COMBINED	2023-04-17.1
Escherichia coli	WP_058229256.1	SAMN11232902	clinical sample	PDT000520992.1	210	Homo sapiens	NZ_SQGB01000025.1	Norway	1775	2012	2244	+	catB3	type B-3 chloramphenicol O-acetyltransferase CatB3	AMR	core	AMR	PHENICOL	CHLORAMPHENICOL	PARTIAL_CONTIG_ENDP	70.0	100.0	E.coli and Shigella	NOR12_54		157	147			clinical	GCA_006236345.1		WP_000186237.1	type B-3 chloramphenicol O-acetyltransferase CatB3				3.11.14	COMBINED	2023-04-17.1
Escherichia coli		SAMN11232753	clinical sample	PDT000521037.1	210	Homo sapiens	SQLR01000039.1	Lithuania	32	2012	472	-	catB3	type B-3 chloramphenicol O-acetyltransferase CatB3	AMR	core	AMR	PHENICOL	CHLORAMPHENICOL	PARTIALX	70.0	100.0	E.coli and Shigella	LTCUHB10		147	147			clinical	GCA_006237235.1		WP_000186237.1	type B-3 chloramphenicol O-acetyltransferase CatB3				3.11.14	NUCLEOTIDE	2023-04-17.1
Escherichia coli	WP_058229256.1	SAMN11232722	clinical sample	PDT000521053.1	210	Homo sapiens	NZ_SQMW01000047.1	Estonia	1	2012	472	-	catB3	type B-3 chloramphenicol O-acetyltransferase CatB3	AMR	core	AMR	PHENICOL	CHLORAMPHENICOL	PARTIAL_CONTIG_ENDP	70.0	100.0	E.coli and Shigella	EETUKB157		157	147			clinical	GCA_006237605.1		WP_000186237.1	type B-3 chloramphenicol O-acetyltransferase CatB3				3.11.14	COMBINED	2023-04-17.1
Escherichia coli	WP_058229256.1	SAMN11232619	clinical sample	PDT000521110.1	210	Homo sapiens	NZ_SQBZ01000065.1	Estonia	1	2012	471	-	catB3	type B-3 chloramphenicol O-acetyltransferase CatB3	AMR	core	AMR	PHENICOL	CHLORAMPHENICOL	PARTIAL_CONTIG_ENDP	70.0	100.0	E.coli and Shigella	EEITKB338		157	147			clinical	GCA_006238755.1		WP_000186237.1	type B-3 chloramphenicol O-acetyltransferase CatB3				3.11.14	COMBINED	2023-04-17.1
Escherichia coli		SAMN11232694	clinical sample	PDT000521127.1	210	Homo sapiens	SQNY01000040.1	Estonia	32	2012	472	-	catB3	type B-3 chloramphenicol O-acetyltransferase CatB3	AMR	core	AMR	PHENICOL	CHLORAMPHENICOL	PARTIALX	70.0	100.0	E.coli and Shigella	EEPERB125		147	147			clinical	GCA_006239105.1		WP_000186237.1	type B-3 chloramphenicol O-acetyltransferase CatB3				3.11.14	NUCLEOTIDE	2023-04-17.1
Enterobacter hormaechei	HAS1465762.1	SAMN11230983	screening swab	PDT000538118.1	210	Homo sapiens	DACONS010000049.1	Australia: Brisbane	8949	2016	9581	-	catB3	type B-3 chloramphenicol O-acetyltransferase CatB3	AMR	core	AMR	PHENICOL	CHLORAMPHENICOL	EXACTP	100.0	100.0	Enterobacter hormaechei	CQS72		210	210	NF000490.1	type B chloramphenicol O-acetyltransferase	clinical	GCA_015683555.1	SRR8767514	WP_000186237.1	type B-3 chloramphenicol O-acetyltransferase CatB3	1.55769	81	52	3.10.5	COMBINED	2021-06-01.1
Aeromonas veronii	WP_000186237.1	SAMEA5852034	human gut	PDT000572371.2	210		NZ_CABMOE010000072.1	China	1132		1764	-	catB3	type B-3 chloramphenicol O-acetyltransferase CatB3	AMR	core	AMR	PHENICOL	CHLORAMPHENICOL	EXACTP	100.0	100.0	Aeromonas veronii			210	210	NF000490.1	type B chloramphenicol O-acetyltransferase	clinical	GCA_902388095.1		WP_000186237.1	type B-3 chloramphenicol O-acetyltransferase CatB3				3.11.2	COMBINED	2022-12-19.1
Salmonella enterica	EDZ7818486.1	SAMN13480809		PDT000639859.1	210		AAOVBQ010000051.1	USA	6165		6797	+	catB3	type B-3 chloramphenicol O-acetyltransferase CatB3	AMR	core	AMR	PHENICOL	CHLORAMPHENICOL	EXACTP	100.0	100.0	Salmonella enterica	PNUSAS120606		210	210	NF000490.1	type B chloramphenicol O-acetyltransferase	clinical	GCA_010865305.1	SRR10584617	WP_000186237.1	type B-3 chloramphenicol O-acetyltransferase CatB3	2.02222	273	135	3.6.7	COMBINED	2020-01-22.1
Proteus mirabilis	WP_000186237.1	SAMN12558915	Intestinal contents	PDT000702371.1	210		NZ_CP042857.1	China: Zhejiang	3277362	2017	3277994	-	catB3	type B-3 chloramphenicol O-acetyltransferase CatB3	AMR	core	AMR	PHENICOL	CHLORAMPHENICOL	EXACTP	100.0	100.0	Providencia alcalifaciens	1701092		210	210	NF000490.1	type B chloramphenicol O-acetyltransferase	environmental/other	GCA_011045575.1		WP_000186237.1	type B-3 chloramphenicol O-acetyltransferase CatB3				3.11.2	COMBINED	2023-02-23.1
Klebsiella pneumoniae		SAMN14402356	blood	PDT000714406.2	210	Homo sapiens	NZ_CP053765.1	India	2391167	2019	2391607	-	catB3	type B-3 chloramphenicol O-acetyltransferase CatB3	AMR	core	AMR	PHENICOL	CHLORAMPHENICOL	PARTIALX	70.0	100.0	Klebsiella pneumoniae	BA10835		147	147			clinical	GCA_011742585.2		WP_000186237.1	type B-3 chloramphenicol O-acetyltransferase CatB3				3.10.42	COMBINED	2022-10-11.2
Klebsiella pneumoniae		SAMN14609965	blood	PDT000730616.1	210	Homo sapiens	CP052158.1	South Korea: Busan	821956	2016	822396	+	catB3	type B-3 chloramphenicol O-acetyltransferase CatB3	AMR	core	AMR	PHENICOL	CHLORAMPHENICOL	PARTIALX	70.0	100.0	Klebsiella pneumoniae	F16KP0084		147	147			clinical	GCA_012971305.1		WP_000186237.1	type B-3 chloramphenicol O-acetyltransferase CatB3				3.10.18	NUCLEOTIDE	2021-09-30.1
Klebsiella pneumoniae		SAMN14609932	blood	PDT000730631.1	210	Homo sapiens	CP052287.1	South Korea: Jeonnam	65201	2016	65641	-	catB3	type B-3 chloramphenicol O-acetyltransferase CatB3	AMR	core	AMR	PHENICOL	CHLORAMPHENICOL	PARTIALX	70.0	100.0	Klebsiella pneumoniae	E16KP0218		147	147			clinical	GCA_012971605.1		WP_000186237.1	type B-3 chloramphenicol O-acetyltransferase CatB3				3.10.18	NUCLEOTIDE	2021-09-30.1
Acinetobacter baumannii	EKY1114028.1	SAMN14792118	Wound/Abscess	PDT000733240.2	210	Homo sapiens	AAYRST020000036.1	USA	2388	2020-03-31	3020	-	catB3	type B-3 chloramphenicol O-acetyltransferase CatB3	AMR	core	AMR	PHENICOL	CHLORAMPHENICOL	EXACTP	100.0	100.0	Acinetobacter baumannii	2020CK-00132		210	210	NF000490.1	type B chloramphenicol O-acetyltransferase	clinical	GCA_016609945.2	SRR11725267	WP_000186237.1	type B-3 chloramphenicol O-acetyltransferase CatB3	1.4	98	70	3.11.14	COMBINED	2023-04-17.1
Acinetobacter baumannii	EKY1097717.1	SAMN14792115	Rectal Swab	PDT000733244.2	210	Homo sapiens	AAYMEG020000035.1	USA	2388	2020-03-23	3020	-	catB3	type B-3 chloramphenicol O-acetyltransferase CatB3	AMR	core	AMR	PHENICOL	CHLORAMPHENICOL	EXACTP	100.0	100.0	Acinetobacter baumannii	2020CK-00112		210	210	NF000490.1	type B chloramphenicol O-acetyltransferase	clinical	GCA_016489565.2	SRR11725271	WP_000186237.1	type B-3 chloramphenicol O-acetyltransferase CatB3	0.972973	72	74	3.11.14	COMBINED	2023-04-17.1
Acinetobacter baumannii	EKY0929232.1	SAMN14792063	blood	PDT000733297.2	210	Homo sapiens	AAYMDG020000044.1	USA	2388	2019-12-14	3020	-	catB3	type B-3 chloramphenicol O-acetyltransferase CatB3	AMR	core	AMR	PHENICOL	CHLORAMPHENICOL	EXACTP	100.0	100.0	Acinetobacter baumannii	2020CK-00058		210	210	NF000490.1	type B chloramphenicol O-acetyltransferase	clinical	GCA_016489085.2	SRR11725326	WP_000186237.1	type B-3 chloramphenicol O-acetyltransferase CatB3	1.05405	78	74	3.11.14	COMBINED	2023-04-17.1
Proteus mirabilis		SAMN14916645	feces	PDT000768972.1	210	Caracal caracal	CP053718.1	China: Zhengzhou	202074	2019-07-18	202703	-	catB3	type B-3 chloramphenicol O-acetyltransferase CatB3	AMR	core	AMR	PHENICOL	CHLORAMPHENICOL	EXACTX	100.0	100.0	Providencia alcalifaciens	MPE4069		210	210			environmental/other	GCA_013357525.1		WP_000186237.1	type B-3 chloramphenicol O-acetyltransferase CatB3				3.11.14	NUCLEOTIDE	2023-07-13.2
Salmonella enterica	HAK0816218.1	SAMEA5671088		PDT000791904.1	210		DABJKS010000046.1		4780		5412	-	catB3	type B-3 chloramphenicol O-acetyltransferase CatB3	AMR	core	AMR	PHENICOL	CHLORAMPHENICOL	EXACTP	100.0	100.0	Salmonella enterica	MA.SA08.188		210	210	NF000490.1	type B chloramphenicol O-acetyltransferase		GCA_013734755.1	ERR4338668	WP_000186237.1	type B-3 chloramphenicol O-acetyltransferase CatB3	0.932203	55	59	3.8.4	COMBINED	2020-07-16.2
Salmonella enterica	HAK0171825.1	SAMEA5671461		PDT000792061.1	210		DABJFH010000038.1		8236		8868	-	catB3	type B-3 chloramphenicol O-acetyltransferase CatB3	AMR	core	AMR	PHENICOL	CHLORAMPHENICOL	EXACTP	100.0	100.0	Salmonella enterica	MA.NH04.061		210	210	NF000490.1	type B chloramphenicol O-acetyltransferase		GCA_013485725.1	ERR4338927	WP_000186237.1	type B-3 chloramphenicol O-acetyltransferase CatB3	0.305085	18	59	3.8.4	COMBINED	2020-07-16.2
Acinetobacter baumannii	EKY0332901.1	SAMN15907082	sputum	PDT000821558.2	210	Homo sapiens	AAYMBG020000038.1	USA	2388	2020-04-14	3020	-	catB3	type B-3 chloramphenicol O-acetyltransferase CatB3	AMR	core	AMR	PHENICOL	CHLORAMPHENICOL	EXACTP	100.0	100.0	Acinetobacter baumannii	Acinetobacter_baumannii_2020CK-00147		210	210	NF000490.1	type B chloramphenicol O-acetyltransferase	clinical	GCA_016484325.2	SRR12519145	WP_000186237.1	type B-3 chloramphenicol O-acetyltransferase CatB3	1.31915	124	94	3.11.14	COMBINED	2023-04-17.1
Acinetobacter baumannii	EKY0205120.1	SAMN15907091	sputum	PDT000821594.2	210	Homo sapiens	AAYMAC020000041.1	USA	2388	2020-04-30	3020	-	catB3	type B-3 chloramphenicol O-acetyltransferase CatB3	AMR	core	AMR	PHENICOL	CHLORAMPHENICOL	EXACTP	100.0	100.0	Acinetobacter baumannii	Acinetobacter_baumannii_2020CK-00156		210	210	NF000490.1	type B chloramphenicol O-acetyltransferase	clinical	GCA_016482595.2	SRR12519182	WP_000186237.1	type B-3 chloramphenicol O-acetyltransferase CatB3	1.17742	73	62	3.11.14	COMBINED	2023-04-17.1
Klebsiella pneumoniae		SAMN15831968	not collected	PDT000822681.1	210	Homo sapiens	JACNRZ010000041.1	China: Beijing	3	2010-03-11	341	-	catB3	type B-3 chloramphenicol O-acetyltransferase CatB3	AMR	core	AMR	PHENICOL	CHLORAMPHENICOL	PARTIAL_CONTIG_ENDX	53.81	100.0	Klebsiella pneumoniae	K7096		113	113			clinical	GCA_014286735.1		WP_000186237.1	type B-3 chloramphenicol O-acetyltransferase CatB3				3.10.18	NUCLEOTIDE	2021-09-30.1
Acinetobacter baumannii	EKX9960303.1	SAMN16294009	Wound/Abscess	PDT000850538.2	210	Homo sapiens	AAYLYI020000042.1	USA	2388	2020-08-15	3020	-	catB3	type B-3 chloramphenicol O-acetyltransferase CatB3	AMR	core	AMR	PHENICOL	CHLORAMPHENICOL	EXACTP	100.0	100.0	Acinetobacter baumannii	Acinetobacter_baumannii_2020CK-00359		210	210	NF000490.1	type B chloramphenicol O-acetyltransferase	clinical	GCA_016480775.2	SRR12743867	WP_000186237.1	type B-3 chloramphenicol O-acetyltransferase CatB3	1.12963	61	54	3.11.14	COMBINED	2023-04-17.1
Salmonella enterica	HAO4719067.1	SAMN15599103		PDT000865971.1	210	Homo sapiens	DABXNO010000150.1	USA: San Diego, CA	1785		2265	+	catB3	type B-3 chloramphenicol O-acetyltransferase CatB3	AMR	core	AMR	PHENICOL	CHLORAMPHENICOL	PARTIAL_CONTIG_ENDP	70.0	100.0	Salmonella enterica	MDL158		160	147			clinical	GCA_014938865.1	SRR12286188	WP_000186237.1	type B-3 chloramphenicol O-acetyltransferase CatB3	0.180723	15	83	3.10.1	COMBINED	2021-03-01.1
Salmonella enterica	HAO4674925.1	SAMN15599098		PDT000865976.1	210	Homo sapiens	DABXNK010000094.1	USA: San Diego, CA	220		700	+	catB3	type B-3 chloramphenicol O-acetyltransferase CatB3	AMR	core	AMR	PHENICOL	CHLORAMPHENICOL	PARTIAL_CONTIG_ENDP	70.0	100.0	Salmonella enterica	MDL152		160	147			clinical	GCA_014932685.1	SRR12286194	WP_000186237.1	type B-3 chloramphenicol O-acetyltransferase CatB3	0.115942	8	69	3.10.1	COMBINED	2021-03-01.1
Proteus mirabilis		SAMN16552557		PDT000868692.2	210	Homo sapiens	AAXSKW020000143.1	USA	49	2020	459	-	catB3	type B-3 chloramphenicol O-acetyltransferase CatB3	AMR	core	AMR	PHENICOL	CHLORAMPHENICOL	PARTIALX	65.24	100.0	Providencia alcalifaciens	2020GO-00073		137	137			clinical	GCA_015901445.2	SRR12903827	WP_000186237.1	type B-3 chloramphenicol O-acetyltransferase CatB3	1.27	127	100	3.11.14	COMBINED	2023-04-17.1
Klebsiella pneumoniae		SAMEA3357101	urine	PDT000879140.1	210	Homo sapiens	NZ_LR890446.1	Australia	513224	2013-09	513664	+	catB3	type B-3 chloramphenicol O-acetyltransferase CatB3	AMR	core	AMR	PHENICOL	CHLORAMPHENICOL	PARTIALX	70.0	100.0	Klebsiella pneumoniae	INF171		147	147			clinical	GCA_904864625.1		WP_000186237.1	type B-3 chloramphenicol O-acetyltransferase CatB3	1.0	96	96	3.11.14	COMBINED	2023-04-17.1
Acinetobacter baumannii	EKX0924768.1	SAMN16842836	bronchial wash isolate	PDT000893785.2	210	Homo sapiens	AAYLRA020000043.1	USA	2389	2019	3021	-	catB3	type B-3 chloramphenicol O-acetyltransferase CatB3	AMR	core	AMR	PHENICOL	CHLORAMPHENICOL	EXACTP	100.0	100.0	Acinetobacter baumannii	2019HL-00370		210	210	NF000490.1	type B chloramphenicol O-acetyltransferase	clinical	GCA_016473475.2	SRR13088919	WP_000186237.1	type B-3 chloramphenicol O-acetyltransferase CatB3	0.736111	53	72	3.11.14	COMBINED	2023-04-17.1
Acinetobacter baumannii	EKX0909750.1	SAMN16842835	blood isolate	PDT000893786.2	210	Homo sapiens	AAYLRC020000042.1	USA	2389	2019	3021	-	catB3	type B-3 chloramphenicol O-acetyltransferase CatB3	AMR	core	AMR	PHENICOL	CHLORAMPHENICOL	EXACTP	100.0	100.0	Acinetobacter baumannii	2019HL-00369		210	210	NF000490.1	type B chloramphenicol O-acetyltransferase	clinical	GCA_016473355.2	SRR13088920	WP_000186237.1	type B-3 chloramphenicol O-acetyltransferase CatB3	0.8	60	75	3.11.14	COMBINED	2023-04-17.1
Acinetobacter baumannii	EKX3153554.1	SAMN16895812	blood isolate	PDT000897752.2	210	Homo sapiens	AAYLPX020000129.1	USA	4030	2018	4662	-	catB3	type B-3 chloramphenicol O-acetyltransferase CatB3	AMR	core	AMR	PHENICOL	CHLORAMPHENICOL	EXACTP	100.0	100.0	Acinetobacter baumannii	2018HL-00268		210	210	NF000490.1	type B chloramphenicol O-acetyltransferase	clinical	GCA_016472755.2	SRR13130561	WP_000186237.1	type B-3 chloramphenicol O-acetyltransferase CatB3	10.7822	1089	101	3.11.14	COMBINED	2023-04-17.1
Acinetobacter baumannii	EKX3257589.1	SAMN16895811	tissue isolate	PDT000897753.2	210	Homo sapiens	AAYLQB020000114.1	USA	1341	2018	1973	-	catB3	type B-3 chloramphenicol O-acetyltransferase CatB3	AMR	core	AMR	PHENICOL	CHLORAMPHENICOL	EXACTP	100.0	100.0	Acinetobacter baumannii	2018HL-00267		210	210	NF000490.1	type B chloramphenicol O-acetyltransferase	clinical	GCA_016472695.2	SRR13130562	WP_000186237.1	type B-3 chloramphenicol O-acetyltransferase CatB3	1.56322	136	87	3.11.14	COMBINED	2023-04-17.1
Acinetobacter baumannii	EKX2673735.1	SAMN16939979	blood isolate	PDT000899096.2	210	Homo sapiens	AAYLOU020000150.1	USA	2389	2018	3021	-	catB3	type B-3 chloramphenicol O-acetyltransferase CatB3	AMR	core	AMR	PHENICOL	CHLORAMPHENICOL	EXACTP	100.0	100.0	Acinetobacter baumannii	2018HL-00598		210	210	NF000490.1	type B chloramphenicol O-acetyltransferase	clinical	GCA_016472195.2	SRR13158478	WP_000186237.1	type B-3 chloramphenicol O-acetyltransferase CatB3	1.13139	155	137	3.11.14	COMBINED	2023-04-17.1
Klebsiella pneumoniae	WP_000186237.1	SAMN16872507	Taichung Veterans General Hospital	PDT000913021.1	210	Homo sapiens	NZ_CP065458.1	Taiwan	48049	2019-11-19	48681	+	catB3	type B-3 chloramphenicol O-acetyltransferase CatB3	AMR	core	AMR	PHENICOL	CHLORAMPHENICOL	EXACTP	100.0	100.0	Klebsiella pneumoniae	Magic conch shell		210	210	NF000490.1	type B chloramphenicol O-acetyltransferase	clinical	GCA_015992285.1		WP_000186237.1	type B-3 chloramphenicol O-acetyltransferase CatB3				3.10.42	COMBINED	2022-10-11.2
Proteus mirabilis	WP_000186237.1	SAMN13870809	swine	PDT000913038.1	210		NZ_CP047929.1	China: Sichuan	3397059	2019-05-14	3397691	+	catB3	type B-3 chloramphenicol O-acetyltransferase CatB3	AMR	core	AMR	PHENICOL	CHLORAMPHENICOL	EXACTP	100.0	100.0	Providencia alcalifaciens	ChSC1905		210	210	NF000490.1	type B chloramphenicol O-acetyltransferase	environmental/other	GCA_014931585.1		WP_000186237.1	type B-3 chloramphenicol O-acetyltransferase CatB3				3.10.42	COMBINED	2022-10-11.2
Escherichia coli		SAMN16480297	Momutu stream	PDT000914407.1	210		JADDJE010000041.1	New Zealand: Auckland	1	2016-01-14	441	-	catB3	type B-3 chloramphenicol O-acetyltransferase CatB3	AMR	core	AMR	PHENICOL	CHLORAMPHENICOL	PARTIAL_CONTIG_ENDX	70.0	100.0	E.coli and Shigella	SB0114h		147	147				GCA_016093415.1		WP_000186237.1	type B-3 chloramphenicol O-acetyltransferase CatB3	0.831461	74	89	3.11.14	NUCLEOTIDE	2023-04-17.1
Salmonella enterica subsp. enterica serovar Enteritidis	EHD6531376.1	SAMN17727196	stool	PDT000946121.1	210	Homo sapiens	AAZEOY010000177.1	Canada	251	2010-03-22	883	+	catB3	type B-3 chloramphenicol O-acetyltransferase CatB3	AMR	core	AMR	PHENICOL	CHLORAMPHENICOL	EXACTP	100.0	100.0	Salmonella enterica	PNCS007072	Enteritidis	210	210	NF000490.1	type B chloramphenicol O-acetyltransferase	clinical	GCA_017174475.1	SRR13605054	WP_000186237.1	type B-3 chloramphenicol O-acetyltransferase CatB3	0.15	9	60	3.9.8	COMBINED	2020-12-17.1
Acinetobacter baumannii	EKX5037005.1	SAMN17767278	Specimen from wound	PDT000947573.2	210	Homo sapiens	AAZDWI020000115.1	USA	5328	2020	5960	-	catB3	type B-3 chloramphenicol O-acetyltransferase CatB3	AMR	core	AMR	PHENICOL	CHLORAMPHENICOL	EXACTP	100.0	100.0	Acinetobacter baumannii	2020GO-00097		210	210	NF000490.1	type B chloramphenicol O-acetyltransferase	clinical	GCA_017143475.2	SRR13619158	WP_000186237.1	type B-3 chloramphenicol O-acetyltransferase CatB3	2.13208	113	53	3.11.14	COMBINED	2023-04-17.1
Escherichia coli	WP_000186237.1	SAMN16933302	stool	PDT000973519.1	210	Homo sapiens	NZ_CP070588.1	Czech Republic: Hradec Krlov	1021	2019-09-19	1653	+	catB3	type B-3 chloramphenicol O-acetyltransferase CatB3	AMR	core	AMR	PHENICOL	CHLORAMPHENICOL	EXACTP	100.0	100.0	E.coli and Shigella	ESC53083		210	210	NF000490.1	type B chloramphenicol O-acetyltransferase	clinical	GCA_016939795.1		WP_000186237.1	type B-3 chloramphenicol O-acetyltransferase CatB3				3.11.2	COMBINED	2023-04-17.1
Klebsiella oxytoca	WP_000186237.1	SAMN16561276		PDT000984813.1	210	Homo sapiens	NZ_CP064108.1	China: Beijing	3315363	2015-08-20	3315995	+	catB3	type B-3 chloramphenicol O-acetyltransferase CatB3	AMR	core	AMR	PHENICOL	CHLORAMPHENICOL	EXACTP	100.0	100.0	Klebsiella oxytoca	IR5392		210	210	NF000490.1	type B chloramphenicol O-acetyltransferase	clinical	GCA_017310465.1		WP_000186237.1	type B-3 chloramphenicol O-acetyltransferase CatB3				3.10.42	COMBINED	2022-10-11.2
Escherichia coli		SAMN15148571	Wastewater influent sample	PDT000989903.1	210		JABXQI010000001.1	United Kingdom	3363317	2017	3363757	+	catB3	type B-3 chloramphenicol O-acetyltransferase CatB3	AMR	core	AMR	PHENICOL	CHLORAMPHENICOL	PARTIALX	70.0	100.0	E.coli and Shigella	RHBSTW-00314		147	147				GCA_014103575.1		WP_000186237.1	type B-3 chloramphenicol O-acetyltransferase CatB3	0.974684	77	79	3.10.1	NUCLEOTIDE	2021-03-01.1
Escherichia coli	HAZ8380066.1	SAMN04159656	Lab generated	PDT000992880.1	210		DADPQF010000084.1	United Kingdom	1	2013-06-01	439	-	catB3	type B-3 chloramphenicol O-acetyltransferase CatB3	AMR	core	AMR	PHENICOL	CHLORAMPHENICOL	PARTIAL_CONTIG_ENDP	69.52	100.0	E.coli and Shigella	uk_18C29E_T		146	146				GCA_017684625.1	SRR2970664	WP_000186237.1	type B-3 chloramphenicol O-acetyltransferase CatB3	1.54839	48	31	3.10.1	COMBINED	2021-03-01.1
Klebsiella pneumoniae		SAMN15455439	skin	PDT000995792.1	210	Homo sapiens	NZ_JAGGIL010000001.1	Germany	87008	2018	87448	+	catB3	type B-3 chloramphenicol O-acetyltransferase CatB3	AMR	core	AMR	PHENICOL	CHLORAMPHENICOL	PARTIALX	70.0	100.0	Klebsiella pneumoniae	KP4814		147	147			clinical	GCA_017640385.1		WP_000186237.1	type B-3 chloramphenicol O-acetyltransferase CatB3				3.10.42	COMBINED	2022-10-11.2
Acinetobacter baumannii	EKX5881065.1	SAMN18636603	urine	PDT001001307.2	210	Homo sapiens	AAZWUL020000042.1	USA	2388	2021-03-16	3020	-	catB3	type B-3 chloramphenicol O-acetyltransferase CatB3	AMR	core	AMR	PHENICOL	CHLORAMPHENICOL	EXACTP	100.0	100.0	Acinetobacter baumannii	Acinetobacter_baumannii_2021CK-00860		210	210	NF000490.1	type B chloramphenicol O-acetyltransferase	clinical	GCA_017835935.2	SRR14154225	WP_000186237.1	type B-3 chloramphenicol O-acetyltransferase CatB3	1.49206	94	63	3.11.14	COMBINED	2023-04-17.1
Acinetobacter baumannii	EKX6777720.1	SAMN19022537	Specimen from wound	PDT001019285.2	210	Homo sapiens	ABAKDH020000216.1	USA	496	2021	1128	-	catB3	type B-3 chloramphenicol O-acetyltransferase CatB3	AMR	core	AMR	PHENICOL	CHLORAMPHENICOL	EXACTP	100.0	100.0	Acinetobacter baumannii	2021GO-0044		210	210	NF000490.1	type B chloramphenicol O-acetyltransferase	clinical	GCA_018288055.2	SRR14433833	WP_000186237.1	type B-3 chloramphenicol O-acetyltransferase CatB3	2.5	50	20	3.11.14	COMBINED	2023-04-17.1
Klebsiella pneumoniae		SAMN19104983	blood	PDT001043527.1	210	Homo sapiens	NZ_CP074581.1	India: Vellore	73161	2014	73601	+	catB3	type B-3 chloramphenicol O-acetyltransferase CatB3	AMR	core	AMR	PHENICOL	CHLORAMPHENICOL	PARTIALX	70.0	100.0	Klebsiella pneumoniae	B30155		147	147			clinical	GCA_018394355.1		WP_000186237.1	type B-3 chloramphenicol O-acetyltransferase CatB3				3.10.42	COMBINED	2022-10-11.2
Klebsiella pneumoniae		SAMN17373052	Rectal swab/stool	PDT001044132.1	210	Homo sapiens	JAFHGQ010000050.1	Germany	1882	2019	2511	+	catB3	type B-3 chloramphenicol O-acetyltransferase CatB3	AMR	core	AMR	PHENICOL	CHLORAMPHENICOL	EXACTX	100.0	100.0	Klebsiella pneumoniae	Survcare375		210	210			clinical	GCA_018421915.1		WP_000186237.1	type B-3 chloramphenicol O-acetyltransferase CatB3				3.10.18	NUCLEOTIDE	2021-09-30.1
Citrobacter freundii	WP_000186237.1	SAMN17373131	urine	PDT001044214.2	210	Homo sapiens	NZ_CP104958.1	Germany	43306	2018	43938	-	catB3	type B-3 chloramphenicol O-acetyltransferase CatB3	AMR	core	AMR	PHENICOL	CHLORAMPHENICOL	EXACTP	100.0	100.0	Citrobacter freundii	ur18060060		210	210	NF000490.1	type B chloramphenicol O-acetyltransferase	clinical	GCA_018420455.2		WP_000186237.1	type B-3 chloramphenicol O-acetyltransferase CatB3				3.10.42	COMBINED	2022-08-09.1
Citrobacter koseri	WP_000186237.1	SAMN17373027	Rectal swab/stool	PDT001044229.2	210	Homo sapiens	NZ_CP104957.1	Germany	29215	2019	29847	-	catB3	type B-3 chloramphenicol O-acetyltransferase CatB3	AMR	core	AMR	PHENICOL	CHLORAMPHENICOL	EXACTP	100.0	100.0	Citrobacter freundii	Survcare347		210	210	NF000490.1	type B chloramphenicol O-acetyltransferase	clinical	GCA_018422455.2		WP_000186237.1	type B-3 chloramphenicol O-acetyltransferase CatB3				3.10.42	COMBINED	2022-08-09.1
Escherichia coli	WP_000186237.1	SAMN17371804	Rectal swab/stool	PDT001046407.2	210	Homo sapiens	NZ_CP104951.1	Germany	70705	2017	71337	-	catB3	type B-3 chloramphenicol O-acetyltransferase CatB3	AMR	core	AMR	PHENICOL	CHLORAMPHENICOL	EXACTP	100.0	100.0	E.coli and Shigella	NRZ-32009		210	210	NF000490.1	type B chloramphenicol O-acetyltransferase	clinical	GCA_018439795.2		WP_000186237.1	type B-3 chloramphenicol O-acetyltransferase CatB3				3.10.42	COMBINED	2022-08-09.1
Klebsiella pneumoniae		SAMN17371831	blood	PDT001046559.3	210	Homo sapiens	CP104944.1	Germany	28074	2018	28703	-	catB3	type B-3 chloramphenicol O-acetyltransferase CatB3	AMR	core	AMR	PHENICOL	CHLORAMPHENICOL	EXACTX	100.0	100.0	Klebsiella pneumoniae	NRZ-37361		210	210			clinical	GCA_018439205.3		WP_000186237.1	type B-3 chloramphenicol O-acetyltransferase CatB3				3.10.42	NUCLEOTIDE	2022-08-09.1
Raoultella planticola	WP_000186237.1	SAMN17372007	Rectal swab/stool	PDT001047835.3	210	Homo sapiens	NZ_CP104937.1	Germany	28051	2018	28683	-	catB3	type B-3 chloramphenicol O-acetyltransferase CatB3	AMR	core	AMR	PHENICOL	CHLORAMPHENICOL	EXACTP	100.0	100.0	Klebsiella oxytoca	Survcare085		210	210	NF000490.1	type B chloramphenicol O-acetyltransferase	clinical	GCA_018443165.3		WP_000186237.1	type B-3 chloramphenicol O-acetyltransferase CatB3				3.10.42	COMBINED	2022-08-09.1
Acinetobacter baumannii	EKU9180835.1	SAMN19677607	other	PDT001067714.2	210	Homo sapiens	ABAVHC020000043.1	USA	2387	2021-05-19	3019	-	catB3	type B-3 chloramphenicol O-acetyltransferase CatB3	AMR	core	AMR	PHENICOL	CHLORAMPHENICOL	EXACTP	100.0	100.0	Acinetobacter baumannii	Acinetobacter_baumannii_2021CK-01019		210	210	NF000490.1	type B chloramphenicol O-acetyltransferase	clinical	GCA_018868225.2	SRR14792846	WP_000186237.1	type B-3 chloramphenicol O-acetyltransferase CatB3	1.77215	140	79	3.11.14	COMBINED	2023-04-17.1
Klebsiella pneumoniae	WP_000186237.1	SAMN19795663	urine	PDT001090986.1	210	Homo sapiens	NZ_JAHQYB010000010.1	Spain: El Ejido	10174	2018-09-30	10806	+	catB3	type B-3 chloramphenicol O-acetyltransferase CatB3	AMR	core	AMR	PHENICOL	CHLORAMPHENICOL	EXACTP	100.0	100.0	Klebsiella pneumoniae	20180848		210	210	NF000490.1	type B chloramphenicol O-acetyltransferase	clinical	GCA_019249315.1		WP_000186237.1	type B-3 chloramphenicol O-acetyltransferase CatB3				3.10.30	COMBINED	2022-05-26.1
Klebsiella pneumoniae	HBR5367356.1	SAMEA8391952		PDT001091603.1	210	Homo sapiens	DAFXTR010000038.1	Spain	29899	2018-12-11	30531	+	catB3	type B-3 chloramphenicol O-acetyltransferase CatB3	AMR	core	AMR	PHENICOL	CHLORAMPHENICOL	EXACTP	100.0	100.0	Klebsiella pneumoniae			210	210	NF000490.1	type B chloramphenicol O-acetyltransferase	clinical	GCA_021930035.1	ERR6293461	WP_000186237.1	type B-3 chloramphenicol O-acetyltransferase CatB3	0.673469	33	49	3.10.21	COMBINED	2021-12-21.1
Acinetobacter baumannii	EKU8445157.1	SAMN20344436	Wound/Abscess	PDT001094408.2	210	Homo sapiens	ABBKZD020000034.1	USA	2388	2021-06-18	3020	-	catB3	type B-3 chloramphenicol O-acetyltransferase CatB3	AMR	core	AMR	PHENICOL	CHLORAMPHENICOL	EXACTP	100.0	100.0	Acinetobacter baumannii	Acinetobacter_baumannii_2021CK-01114		210	210	NF000490.1	type B chloramphenicol O-acetyltransferase	clinical	GCA_019317755.2	SRR15210510	WP_000186237.1	type B-3 chloramphenicol O-acetyltransferase CatB3	1.23158	117	95	3.11.14	COMBINED	2023-04-17.1
Klebsiella pneumoniae		SAMN20133355	retail fish market	PDT001096677.1	210	Cirrhinus mrigala	NZ_JAHWWF010000016.1	India: Guwahati, Assam, Near GNRC Hospital, Market, Amingaon	129	2019-08-23	569	-	catB3	type B-3 chloramphenicol O-acetyltransferase CatB3	AMR	core	AMR	PHENICOL	CHLORAMPHENICOL	PARTIALX	70.0	100.0	Klebsiella pneumoniae	289		147	147				GCA_019336245.1		WP_000186237.1	type B-3 chloramphenicol O-acetyltransferase CatB3				3.10.36	COMBINED	2022-05-26.1
Proteus mirabilis		SAMN20568155	urine	PDT001112777.1	210	Homo sapiens	NZ_JAIFRA010000038.1	China	4100	2013	4510	+	catB3	type B-3 chloramphenicol O-acetyltransferase CatB3	AMR	core	AMR	PHENICOL	CHLORAMPHENICOL	PARTIALX	65.24	100.0	Providencia alcalifaciens	PM58		137	137			clinical	GCA_019660825.1		WP_000186237.1	type B-3 chloramphenicol O-acetyltransferase CatB3				3.10.40	COMBINED	2022-08-09.1
Pseudomonas aeruginosa	WP_000186237.1	SAMN16656072		PDT001122697.1	210	Homo sapiens	NZ_CP064403.1	China:Wuhan	4386257	2018-02-09	4386889	-	catB3	type B-3 chloramphenicol O-acetyltransferase CatB3	AMR	core	AMR	PHENICOL	CHLORAMPHENICOL	EXACTP	100.0	100.0	Pseudomonas aeruginosa	WTJH12		210	210	NF000490.1	type B chloramphenicol O-acetyltransferase	clinical	GCA_019857365.1		WP_000186237.1	type B-3 chloramphenicol O-acetyltransferase CatB3				3.10.40	COMBINED	2022-08-09.1
Acinetobacter baumannii	EKV1370690.1	SAMN21493899	other	PDT001132216.2	210	Homo sapiens	ABCNZZ020000035.1	USA	2389	2021-08-16	3021	-	catB3	type B-3 chloramphenicol O-acetyltransferase CatB3	AMR	core	AMR	PHENICOL	CHLORAMPHENICOL	EXACTP	100.0	100.0	Acinetobacter baumannii	Acinetobacter_baumannii_2021CK-01374		210	210	NF000490.1	type B chloramphenicol O-acetyltransferase	clinical	GCA_020040945.2	SRR15948164	WP_000186237.1	type B-3 chloramphenicol O-acetyltransferase CatB3	1.10606	146	132	3.11.14	COMBINED	2023-04-17.1
Klebsiella pneumoniae		SAMN15754206		PDT001151266.1	210	Homo sapiens	JACLSU010000026.1	China: Beijing	1871	2019	2311	+	catB3	type B-3 chloramphenicol O-acetyltransferase CatB3	AMR	core	AMR	PHENICOL	CHLORAMPHENICOL	PARTIALX	70.0	100.0	Klebsiella pneumoniae	BEITU-T1-5		147	147			clinical	GCA_020478385.1		WP_000186237.1	type B-3 chloramphenicol O-acetyltransferase CatB3				3.10.18	NUCLEOTIDE	2021-09-30.1
Klebsiella pneumoniae	WP_223232922.1	SAMN18572099	blood	PDT001161749.1	210	Homo sapiens	NZ_JAGKYD010000028.1	Spain: Asturias	1815	2017-08-29	2327	+	catB3	type B-3 chloramphenicol O-acetyltransferase CatB3	AMR	core	AMR	PHENICOL	CHLORAMPHENICOL	PARTIAL_CONTIG_ENDP	70.0	100.0	Klebsiella pneumoniae	Kp_HUCA_Bac_74		171	147			clinical	GCA_020577135.1		WP_000186237.1	type B-3 chloramphenicol O-acetyltransferase CatB3				3.10.42	COMBINED	2022-10-11.2
Klebsiella pneumoniae	WP_227662245.1	SAMN18572065	blood	PDT001161784.1	210	Homo sapiens	NZ_JAGKZL010000024.1	Spain: Asturias	1807	2015-11-28	2311	+	catB3	type B-3 chloramphenicol O-acetyltransferase CatB3	AMR	core	AMR	PHENICOL	CHLORAMPHENICOL	PARTIAL_CONTIG_ENDP	70.0	100.0	Klebsiella pneumoniae	Kp_HUCA_Bac_34		168	147			clinical	GCA_020579035.1		WP_000186237.1	type B-3 chloramphenicol O-acetyltransferase CatB3				3.10.42	COMBINED	2022-10-11.2
Klebsiella pneumoniae		SAMEA7962797	Hospital Universitario Valencia Tres cruces (Valencia)	PDT001185072.2	210	Homo sapiens	OW849413.1	Spain	13434	2018	13874	-	catB3	type B-3 chloramphenicol O-acetyltransferase CatB3	AMR	core	AMR	PHENICOL	CHLORAMPHENICOL	PARTIALX	70.0	100.0	Klebsiella pneumoniae			147	147			clinical	GCA_905232885.2		WP_000186237.1	type B-3 chloramphenicol O-acetyltransferase CatB3				3.10.42	NUCLEOTIDE	2022-10-11.2
Klebsiella pneumoniae		SAMEA7962809	Hospital Universitario Valencia Tres cruces (Valencia)	PDT001185084.2	210	Homo sapiens	OW849313.1	Spain	13434	2018	13874	-	catB3	type B-3 chloramphenicol O-acetyltransferase CatB3	AMR	core	AMR	PHENICOL	CHLORAMPHENICOL	PARTIALX	70.0	100.0	Klebsiella pneumoniae			147	147			clinical	GCA_905233005.2		WP_000186237.1	type B-3 chloramphenicol O-acetyltransferase CatB3				3.10.42	NUCLEOTIDE	2022-10-11.2
Klebsiella pneumoniae		SAMEA8065798	Hospital de Guadalajara (Guadalajara)	PDT001185193.2	210	Homo sapiens	OW968284.1	Spain	115456	2018	115896	+	catB3	type B-3 chloramphenicol O-acetyltransferase CatB3	AMR	core	AMR	PHENICOL	CHLORAMPHENICOL	PARTIALX	70.0	100.0	Klebsiella pneumoniae			147	147			clinical	GCA_905331045.2		WP_000186237.1	type B-3 chloramphenicol O-acetyltransferase CatB3				3.10.24	NUCLEOTIDE	2022-04-04.1
Klebsiella pneumoniae		SAMEA8065760	Hospital Universitario La Princesa (Madrid)	PDT001185221.2	210	Homo sapiens	OW968235.1	Spain	97961	2018	98401	-	catB3	type B-3 chloramphenicol O-acetyltransferase CatB3	AMR	core	AMR	PHENICOL	CHLORAMPHENICOL	PARTIALX	70.0	100.0	Klebsiella pneumoniae			147	147			clinical	GCA_905331445.2		WP_000186237.1	type B-3 chloramphenicol O-acetyltransferase CatB3	0.833333	20	24	3.10.24	NUCLEOTIDE	2022-04-04.1
Pseudomonas aeruginosa	WP_000186237.1	SAMN20752059		PDT001197985.1	210	Homo sapiens	NZ_JAIGZW010000111.1	Spain	92209	2019-01-01	92841	+	catB3	type B-3 chloramphenicol O-acetyltransferase CatB3	AMR	core	AMR	PHENICOL	CHLORAMPHENICOL	EXACTP	100.0	100.0	Pseudomonas aeruginosa	8057_S16		210	210	NF000490.1	type B chloramphenicol O-acetyltransferase	clinical	GCA_021061265.1		WP_000186237.1	type B-3 chloramphenicol O-acetyltransferase CatB3				3.11.2	COMBINED	2023-02-23.1
Escherichia coli		SAMN23391621	blood	PDT001201574.1	210	Homo sapiens	CP088612.1	South Korea	503723	2016	504163	-	catB3	type B-3 chloramphenicol O-acetyltransferase CatB3	AMR	core	AMR	PHENICOL	CHLORAMPHENICOL	PARTIALX	70.0	100.0	E.coli and Shigella	D16EC0206		147	147			clinical	GCA_021131995.1		WP_000186237.1	type B-3 chloramphenicol O-acetyltransferase CatB3				3.10.18	NUCLEOTIDE	2021-09-30.1
Escherichia coli	WP_000186237.1	SAMN23570339	blood	PDT001205119.1	210	Homo sapiens	NZ_JAJPQA010000037.1	Norway	60792	2014	61424	-	catB3	type B-3 chloramphenicol O-acetyltransferase CatB3	AMR	core	AMR	PHENICOL	CHLORAMPHENICOL	EXACTP	100.0	100.0	E.coli and Shigella	SO-ECO14-5		210	210	NF000490.1	type B chloramphenicol O-acetyltransferase	clinical	GCA_021207935.1		WP_000186237.1	type B-3 chloramphenicol O-acetyltransferase CatB3				3.10.42	COMBINED	2022-10-11.2
Escherichia coli		SAMN24394355		PDT001220352.1	210	Homo sapiens	CP090257.1	China	4595544	2020	4595984	+	catB3	type B-3 chloramphenicol O-acetyltransferase CatB3	AMR	core	AMR	PHENICOL	CHLORAMPHENICOL	PARTIALX	70.0	100.0	E.coli and Shigella	E-R300-1		147	147			clinical	GCA_021397815.1		WP_000186237.1	type B-3 chloramphenicol O-acetyltransferase CatB3				3.10.18	NUCLEOTIDE	2021-09-30.1
Acinetobacter baumannii	EKX7842065.1	SAMN24965777	other	PDT001222641.2	210	Homo sapiens	ABEQKV020000040.1	USA	4030	2022-01-05	4662	-	catB3	type B-3 chloramphenicol O-acetyltransferase CatB3	AMR	core	AMR	PHENICOL	CHLORAMPHENICOL	EXACTP	100.0	100.0	Acinetobacter baumannii	Acinetobacter_baumannii_2021CK-01862		210	210	NF000490.1	type B chloramphenicol O-acetyltransferase	clinical	GCA_021470705.2	SRR17611308	WP_000186237.1	type B-3 chloramphenicol O-acetyltransferase CatB3	46.6159	6433	138	3.11.14	COMBINED	2023-04-17.1
Enterobacter hormaechei		SAMN21922861	rectal swab	PDT001228216.2	210	Homo sapiens	NZ_JAJABB010000002.1	Bangladesh	58742	2016	59182	+	catB3	type B-3 chloramphenicol O-acetyltransferase CatB3	AMR	core	AMR	PHENICOL	CHLORAMPHENICOL	PARTIALX	70.0	100.0	Enterobacter hormaechei	BK-BR752-3		147	147			clinical	GCA_021503235.1		WP_000186237.1	type B-3 chloramphenicol O-acetyltransferase CatB3				3.11.2	COMBINED	2023-04-17.1
Enterobacter hormaechei		SAMN21922851	rectal swab	PDT001228219.2	210	Homo sapiens	NZ_JAJAAN010000001.1	Bangladesh	1160403	2016	1160843	+	catB3	type B-3 chloramphenicol O-acetyltransferase CatB3	AMR	core	AMR	PHENICOL	CHLORAMPHENICOL	PARTIALX	70.0	100.0	Enterobacter hormaechei	BC-BR406-2		147	147			clinical	GCA_021503415.1		WP_000186237.1	type B-3 chloramphenicol O-acetyltransferase CatB3				3.11.2	COMBINED	2023-04-17.1
Acinetobacter baumannii	EKU3492670.1	SAMN26365834	blood	PDT001257289.2	210	Homo sapiens	ABFGTX020000037.1	USA	4030	2021	4662	-	catB3	type B-3 chloramphenicol O-acetyltransferase CatB3	AMR	core	AMR	PHENICOL	CHLORAMPHENICOL	EXACTP	100.0	100.0	Acinetobacter baumannii	2021HL-00879		210	210	NF000490.1	type B chloramphenicol O-acetyltransferase	clinical	GCA_022443445.2	SRR18192417	WP_000186237.1	type B-3 chloramphenicol O-acetyltransferase CatB3	12.4839	1548	124	3.11.14	COMBINED	2023-04-17.1
Acinetobacter baumannii	EKX7773102.1	SAMN26365843	urine	PDT001257298.2	210	Homo sapiens	ABFGTI020000043.1	USA	2389	2021	3021	-	catB3	type B-3 chloramphenicol O-acetyltransferase CatB3	AMR	core	AMR	PHENICOL	CHLORAMPHENICOL	EXACTP	100.0	100.0	Acinetobacter baumannii	2021HL-00888		210	210	NF000490.1	type B chloramphenicol O-acetyltransferase	clinical	GCA_022442565.2	SRR18192426	WP_000186237.1	type B-3 chloramphenicol O-acetyltransferase CatB3	0.951923	99	104	3.11.14	COMBINED	2023-04-17.1
Acinetobacter baumannii	EKU3472851.1	SAMN26365837	wound	PDT001257304.2	210	Homo sapiens	ABFGSG020000044.1	USA	2388	2021	3020	-	catB3	type B-3 chloramphenicol O-acetyltransferase CatB3	AMR	core	AMR	PHENICOL	CHLORAMPHENICOL	EXACTP	100.0	100.0	Acinetobacter baumannii	2021HL-00882		210	210	NF000490.1	type B chloramphenicol O-acetyltransferase	clinical	GCA_022441825.2	SRR18192432	WP_000186237.1	type B-3 chloramphenicol O-acetyltransferase CatB3	6.72727	592	88	3.11.14	COMBINED	2023-04-17.1
Acinetobacter baumannii	EKX8066836.1	SAMN26365938	tissue from biopsy of l3 disc	PDT001257333.2	210	Homo sapiens	ABFGUW020000046.1	USA	2389	2021	3021	-	catB3	type B-3 chloramphenicol O-acetyltransferase CatB3	AMR	core	AMR	PHENICOL	CHLORAMPHENICOL	EXACTP	100.0	100.0	Acinetobacter baumannii	2021HL-00905		210	210	NF000490.1	type B chloramphenicol O-acetyltransferase	clinical	GCA_022444265.2	SRR18192515	WP_000186237.1	type B-3 chloramphenicol O-acetyltransferase CatB3	0.925	74	80	3.11.14	COMBINED	2023-04-17.1
Acinetobacter baumannii	EKU3408558.1	SAMN26365935	blood	PDT001257336.2	210	Homo sapiens	ABFGTV020000047.1	USA	2389	2021	3021	-	catB3	type B-3 chloramphenicol O-acetyltransferase CatB3	AMR	core	AMR	PHENICOL	CHLORAMPHENICOL	EXACTP	100.0	100.0	Acinetobacter baumannii	2021HL-00902		210	210	NF000490.1	type B chloramphenicol O-acetyltransferase	clinical	GCA_022443405.2	SRR18192518	WP_000186237.1	type B-3 chloramphenicol O-acetyltransferase CatB3	0.961905	101	105	3.11.14	COMBINED	2023-04-17.1
Escherichia coli		SAMN18978524	rectal	PDT001263607.1	210	Homo sapiens	NZ_JAGYQV010000105.1	USA: Tennessee	30	2016-03-21	350	-	catB3	type B-3 chloramphenicol O-acetyltransferase CatB3	AMR	core	AMR	PHENICOL	CHLORAMPHENICOL	PARTIAL_CONTIG_ENDX	50.95	100.0	E.coli and Shigella	OpGen7		107	107			clinical	GCA_022553975.1		WP_000186237.1	type B-3 chloramphenicol O-acetyltransferase CatB3				3.11.2	COMBINED	2023-02-23.1
Enterobacter hormaechei	WP_227662245.1	SAMN22503366	blood	PDT001275006.2	210	Homo sapiens	NZ_JAJHAG010000022.1	Spain: Asturias	1	2017-06-10	505	-	catB3	type B-3 chloramphenicol O-acetyltransferase CatB3	AMR	core	AMR	PHENICOL	CHLORAMPHENICOL	PARTIAL_CONTIG_ENDP	70.0	100.0	Enterobacter hormaechei	HUCA_Bac_106		168	147			clinical	GCA_022685645.1		WP_000186237.1	type B-3 chloramphenicol O-acetyltransferase CatB3				3.11.2	COMBINED	2023-02-23.1
Klebsiella pneumoniae		SAMN23224555		PDT001283101.1	210	Homo sapiens	JAJLIG010000020.1	China: Shandong	728	2017	1138	-	catB3	type B-3 chloramphenicol O-acetyltransferase CatB3	AMR	core	AMR	PHENICOL	CHLORAMPHENICOL	PARTIALX	65.24	100.0	Klebsiella pneumoniae	KP59940		137	137			clinical	GCA_022864745.1		WP_000186237.1	type B-3 chloramphenicol O-acetyltransferase CatB3				3.10.21	NUCLEOTIDE	2021-12-21.1
Escherichia coli	WP_000186237.1	SAMN27549406	blood	PDT001291928.1	210	Homo sapiens	NZ_JALLDN010000026.1	Brazil	42946	2019-06-02	43578	+	catB3	type B-3 chloramphenicol O-acetyltransferase CatB3	AMR	core	AMR	PHENICOL	CHLORAMPHENICOL	EXACTP	100.0	100.0	E.coli and Shigella	CCBH26790		210	210	NF000490.1	type B chloramphenicol O-acetyltransferase	clinical	GCA_023060635.1		WP_000186237.1	type B-3 chloramphenicol O-acetyltransferase CatB3				3.11.2	COMBINED	2023-04-17.1
Morganella morganii	EKW3941335.1	SAMN27739175	urine	PDT001292900.2	210	Homo sapiens	ABFXIZ020000021.1	USA	646	2022-03-23	1278	-	catB3	type B-3 chloramphenicol O-acetyltransferase CatB3	AMR	core	AMR	PHENICOL	CHLORAMPHENICOL	EXACTP	100.0	100.0	Morganella morganii	Morganella_morganii_2022CK-00263		210	210	NF000490.1	type B chloramphenicol O-acetyltransferase	clinical	GCA_023093055.2	SRR18889382	WP_000186237.1	type B-3 chloramphenicol O-acetyltransferase CatB3	0.806452	50	62	3.11.14	COMBINED	2023-04-17.1
Morganella morganii	EKW3937696.1	SAMN27739172	urine	PDT001292903.2	210	Homo sapiens	ABFXIS020000017.1	USA	646	2022-03-23	1278	-	catB3	type B-3 chloramphenicol O-acetyltransferase CatB3	AMR	core	AMR	PHENICOL	CHLORAMPHENICOL	EXACTP	100.0	100.0	Morganella morganii	Morganella_morganii_2022CK-00260		210	210	NF000490.1	type B chloramphenicol O-acetyltransferase	clinical	GCA_023092905.2	SRR18889385	WP_000186237.1	type B-3 chloramphenicol O-acetyltransferase CatB3	0.875	91	104	3.11.14	COMBINED	2023-04-17.1
Escherichia coli		SAMN27625729	spleen	PDT001293961.1	210		JALMHJ010000024.1	China:Zhejiang	7579	2014-07	8208	+	catB3	type B-3 chloramphenicol O-acetyltransferase CatB3	AMR	core	AMR	PHENICOL	CHLORAMPHENICOL	EXACTX	100.0	100.0	E.coli and Shigella	EC302A1		210	210				GCA_023098725.1		WP_000186237.1	type B-3 chloramphenicol O-acetyltransferase CatB3				3.10.24	NUCLEOTIDE	2022-04-04.1
Acinetobacter baumannii	EKW3831068.1	SAMN27992991	sputum	PDT001296982.2	210	Homo sapiens	ABFZXL020000037.1	USA	2388	2022-04-08	3020	-	catB3	type B-3 chloramphenicol O-acetyltransferase CatB3	AMR	core	AMR	PHENICOL	CHLORAMPHENICOL	EXACTP	100.0	100.0	Acinetobacter baumannii	Acinetobacter_baumannii_2022CK-00281		210	210	NF000490.1	type B chloramphenicol O-acetyltransferase	clinical	GCA_023203185.2	SRR19008462	WP_000186237.1	type B-3 chloramphenicol O-acetyltransferase CatB3	1.04813	196	187	3.11.14	COMBINED	2023-04-17.1
Klebsiella pneumoniae	WP_223174931.1	SAMN18255030	blood	PDT001297011.1	210	Homo sapiens	NZ_JAGEOR010000084.1	Lebanon: Beirut	1	2018-08-02	515	-	catB3	type B-3 chloramphenicol O-acetyltransferase CatB3	AMR	core	AMR	PHENICOL	CHLORAMPHENICOL	PARTIAL_CONTIG_ENDP	70.0	100.0	Klebsiella pneumoniae	ZBX-K7		172	147			clinical	GCA_023130275.1		WP_000186237.1	type B-3 chloramphenicol O-acetyltransferase CatB3				3.11.14	COMBINED	2023-04-17.1
Escherichia coli		SAMN27288978	Urinary tract	PDT001322067.1	210	Homo sapiens	NZ_JALIHS010000011.1	USA: UCSD Medical Center, San Diego, California	221	2020-06-02	661	-	catB3	type B-3 chloramphenicol O-acetyltransferase CatB3	AMR	core	AMR	PHENICOL	CHLORAMPHENICOL	PARTIALX	70.0	100.0	E.coli and Shigella	UCS2		147	147			clinical	GCA_023647475.1		WP_000186237.1	type B-3 chloramphenicol O-acetyltransferase CatB3				3.11.2	COMBINED	2023-02-23.1
Acinetobacter baumannii	EKU0073642.1	SAMN29506954	surgical wound	PDT001352768.2	210	Homo sapiens	ABGYCY020000039.1	USA	2389	2022	3021	-	catB3	type B-3 chloramphenicol O-acetyltransferase CatB3	AMR	core	AMR	PHENICOL	CHLORAMPHENICOL	EXACTP	100.0	100.0	Acinetobacter baumannii	2022HL-01342		210	210	NF000490.1	type B chloramphenicol O-acetyltransferase	clinical	GCA_024161305.2	SRR19986757	WP_000186237.1	type B-3 chloramphenicol O-acetyltransferase CatB3	1.13953	98	86	3.11.14	COMBINED	2023-04-17.1
Acinetobacter baumannii	EKT9984383.1	SAMN29506972	tissue	PDT001352826.2	210	Homo sapiens	ABGYBN020000045.1	USA	2389	2022	3021	-	catB3	type B-3 chloramphenicol O-acetyltransferase CatB3	AMR	core	AMR	PHENICOL	CHLORAMPHENICOL	EXACTP	100.0	100.0	Acinetobacter baumannii	2022HL-01345		210	210	NF000490.1	type B chloramphenicol O-acetyltransferase	clinical	GCA_024148085.2	SRR19986817	WP_000186237.1	type B-3 chloramphenicol O-acetyltransferase CatB3	1.14667	86	75	3.11.14	COMBINED	2023-04-17.1
Acinetobacter baumannii	EKW5780467.1	SAMN29507028	wound	PDT001352868.2	210	Homo sapiens	ABGYBD020000048.1	USA	2389	2022	3021	-	catB3	type B-3 chloramphenicol O-acetyltransferase CatB3	AMR	core	AMR	PHENICOL	CHLORAMPHENICOL	EXACTP	100.0	100.0	Acinetobacter baumannii	2022HL-01366		210	210	NF000490.1	type B chloramphenicol O-acetyltransferase	clinical	GCA_024146225.2	SRR19986861	WP_000186237.1	type B-3 chloramphenicol O-acetyltransferase CatB3	1.14286	88	77	3.11.14	COMBINED	2023-04-17.1
Acinetobacter baumannii	EKU0091847.1	SAMN29507036	wound	PDT001352878.2	210	Homo sapiens	ABGYBB020000037.1	USA	2389	2022	3021	-	catB3	type B-3 chloramphenicol O-acetyltransferase CatB3	AMR	core	AMR	PHENICOL	CHLORAMPHENICOL	EXACTP	100.0	100.0	Acinetobacter baumannii	2022HL-01374		210	210	NF000490.1	type B chloramphenicol O-acetyltransferase	clinical	GCA_024146095.2	SRR19986871	WP_000186237.1	type B-3 chloramphenicol O-acetyltransferase CatB3	1.1	88	80	3.11.14	COMBINED	2023-04-17.1
Acinetobacter baumannii	EKW5619767.1	SAMN29767767	sputum	PDT001360805.2	210	Homo sapiens	ABHCPR020000051.1	USA	2389	2022	3021	-	catB3	type B-3 chloramphenicol O-acetyltransferase CatB3	AMR	core	AMR	PHENICOL	CHLORAMPHENICOL	EXACTP	100.0	100.0	Acinetobacter baumannii	microbial		210	210	NF000490.1	type B chloramphenicol O-acetyltransferase	clinical	GCA_024289795.2	SRR20227877	WP_000186237.1	type B-3 chloramphenicol O-acetyltransferase CatB3	7.93506	611	77	3.11.14	COMBINED	2023-04-17.1
Salmonella enterica subsp. enterica serovar Indiana		SAMN15348256		PDT001372400.1	210	chicken	JACEDL010000056.1	China:Shandong	1822	2018	2451	+	catB3	type B-3 chloramphenicol O-acetyltransferase CatB3	AMR	core	AMR	PHENICOL	CHLORAMPHENICOL	EXACTX	100.0	100.0	Salmonella enterica	SJTUF14184	Indiana	210	210				GCA_024422115.1		WP_000186237.1	type B-3 chloramphenicol O-acetyltransferase CatB3				3.10.30	NUCLEOTIDE	2022-05-26.1
Escherichia coli	WP_000186237.1	SAMN29844813	manure	PDT001385417.1	210	swine	NZ_JANGPY010000008.1	Ireland: Johnstown Castle, Wexford	9261	2019-06/2019-09	9893	-	catB3	type B-3 chloramphenicol O-acetyltransferase CatB3	AMR	core	AMR	PHENICOL	CHLORAMPHENICOL	EXACTP	100.0	100.0	E.coli and Shigella	SM EMB CIPRO 3		210	210	NF000490.1	type B chloramphenicol O-acetyltransferase	environmental/other	GCA_024607985.1		WP_000186237.1	type B-3 chloramphenicol O-acetyltransferase CatB3				3.10.36	COMBINED	2022-05-26.1
Acinetobacter baumannii	EKU6298807.1	SAMN30350043	sputum	PDT001391292.2	210	Homo sapiens	ABHYEF020000119.1	USA	2389	2018	3021	-	catB3	type B-3 chloramphenicol O-acetyltransferase CatB3	AMR	core	AMR	PHENICOL	CHLORAMPHENICOL	EXACTP	100.0	100.0	Acinetobacter baumannii	2018HL-01563		210	210	NF000490.1	type B chloramphenicol O-acetyltransferase	clinical	GCA_024961465.2	SRR21091754	WP_000186237.1	type B-3 chloramphenicol O-acetyltransferase CatB3	1.53846	120	78	3.11.14	COMBINED	2023-04-17.1
Acinetobacter baumannii	EKW0752915.1	SAMN30498020	urine	PDT001398034.2	210	Homo sapiens	ABHTOF020000047.1	USA	2389	2022	3021	-	catB3	type B-3 chloramphenicol O-acetyltransferase CatB3	AMR	core	AMR	PHENICOL	CHLORAMPHENICOL	EXACTP	100.0	100.0	Acinetobacter baumannii	2022HL-01634		210	210	NF000490.1	type B chloramphenicol O-acetyltransferase	clinical	GCA_024866665.2	SRR21201091	WP_000186237.1	type B-3 chloramphenicol O-acetyltransferase CatB3	0.858696	79	92	3.11.14	COMBINED	2023-04-17.1
Acinetobacter baumannii	EKW7633962.1	SAMN30889122	rectal swab	PDT001419937.2	210	Homo sapiens	ABIHOE020000114.1	USA	2389	2022	3021	-	catB3	type B-3 chloramphenicol O-acetyltransferase CatB3	AMR	core	AMR	PHENICOL	CHLORAMPHENICOL	EXACTP	100.0	100.0	Acinetobacter baumannii	2022HL-01664		210	210	NF000490.1	type B chloramphenicol O-acetyltransferase	clinical	GCA_025239465.2	SRR21603329	WP_000186237.1	type B-3 chloramphenicol O-acetyltransferase CatB3	0.947368	36	38	3.11.14	COMBINED	2023-04-17.1
Acinetobacter baumannii	EKW0305193.1	SAMN30889246	rectal swab	PDT001419985.2	210	Homo sapiens	ABIHTT020000056.1	USA	2389	2022	3021	-	catB3	type B-3 chloramphenicol O-acetyltransferase CatB3	AMR	core	AMR	PHENICOL	CHLORAMPHENICOL	EXACTP	100.0	100.0	Acinetobacter baumannii	2022HL-01714		210	210	NF000490.1	type B chloramphenicol O-acetyltransferase	clinical	GCA_025244565.2	SRR21603539	WP_000186237.1	type B-3 chloramphenicol O-acetyltransferase CatB3	0.528571	37	70	3.11.14	COMBINED	2023-04-17.1
Acinetobacter baumannii	EKW0287555.1	SAMN30889244	rectal swab	PDT001419987.2	210	Homo sapiens	ABIHOV020000051.1	USA	2389	2022	3021	-	catB3	type B-3 chloramphenicol O-acetyltransferase CatB3	AMR	core	AMR	PHENICOL	CHLORAMPHENICOL	EXACTP	100.0	100.0	Acinetobacter baumannii	2022HL-01712		210	210	NF000490.1	type B chloramphenicol O-acetyltransferase	clinical	GCA_025239925.2	SRR21603541	WP_000186237.1	type B-3 chloramphenicol O-acetyltransferase CatB3	0.756757	56	74	3.11.14	COMBINED	2023-04-17.1
Acinetobacter baumannii	EKW0160063.1	SAMN30889265	rectal swab	PDT001420000.2	210	Homo sapiens	ABIIQK020000054.1	USA	2389	2022	3021	-	catB3	type B-3 chloramphenicol O-acetyltransferase CatB3	AMR	core	AMR	PHENICOL	CHLORAMPHENICOL	EXACTP	100.0	100.0	Acinetobacter baumannii	2022HL-01721		210	210	NF000490.1	type B chloramphenicol O-acetyltransferase	clinical	GCA_025311275.2	SRR21603614	WP_000186237.1	type B-3 chloramphenicol O-acetyltransferase CatB3	0.873239	62	71	3.11.14	COMBINED	2023-04-17.1
Acinetobacter baumannii	EKW0115051.1	SAMN30889263	rectal swab	PDT001420012.2	210	Homo sapiens	ABIIQG020000053.1	USA	2389	2022	3021	-	catB3	type B-3 chloramphenicol O-acetyltransferase CatB3	AMR	core	AMR	PHENICOL	CHLORAMPHENICOL	EXACTP	100.0	100.0	Acinetobacter baumannii	2022HL-01719		210	210	NF000490.1	type B chloramphenicol O-acetyltransferase	clinical	GCA_025311135.2	SRR21603626	WP_000186237.1	type B-3 chloramphenicol O-acetyltransferase CatB3	1.16867	97	83	3.11.14	COMBINED	2023-04-17.1
Acinetobacter baumannii	EKW7466198.1	SAMN30889325	left foot wound	PDT001420025.2	210	Homo sapiens	ABIHTL020000048.1	USA	2389	2022	3021	-	catB3	type B-3 chloramphenicol O-acetyltransferase CatB3	AMR	core	AMR	PHENICOL	CHLORAMPHENICOL	EXACTP	100.0	100.0	Acinetobacter baumannii	2022HL-01754		210	210	NF000490.1	type B chloramphenicol O-acetyltransferase	clinical	GCA_025244385.2	SRR21603639	WP_000186237.1	type B-3 chloramphenicol O-acetyltransferase CatB3	0.87	87	100	3.11.14	COMBINED	2023-04-17.1
Acinetobacter baumannii	EKW7084407.1	SAMN31384143	rectal swab	PDT001456634.2	210	Homo sapiens	ABIXSK020000061.1	USA	496	2022	1128	-	catB3	type B-3 chloramphenicol O-acetyltransferase CatB3	AMR	core	AMR	PHENICOL	CHLORAMPHENICOL	EXACTP	100.0	100.0	Acinetobacter baumannii	2022HL-01816		210	210	NF000490.1	type B chloramphenicol O-acetyltransferase	clinical	GCA_025775185.2	SRR21982052	WP_000186237.1	type B-3 chloramphenicol O-acetyltransferase CatB3	0.711538	74	104	3.11.14	COMBINED	2023-04-17.1
Acinetobacter baumannii	EKT7943441.1	SAMN31650681	Leg	PDT001480859.2	210	Homo sapiens	ABJEXI020000039.1	USA	2388	2022-09-10	3020	-	catB3	type B-3 chloramphenicol O-acetyltransferase CatB3	AMR	core	AMR	PHENICOL	CHLORAMPHENICOL	EXACTP	100.0	100.0	Acinetobacter baumannii			210	210	NF000490.1	type B chloramphenicol O-acetyltransferase	clinical	GCA_026056125.2	SRR22225384	WP_000186237.1	type B-3 chloramphenicol O-acetyltransferase CatB3	3.54753	933	263	3.11.14	COMBINED	2023-04-17.1
Klebsiella pneumoniae		SAMN06112218	BAL	PDT001485955.1	210	Homo sapiens	CP110766.1	Australia: Melbourne	56779	2013	57408	-	catB3	type B-3 chloramphenicol O-acetyltransferase CatB3	AMR	core	AMR	PHENICOL	CHLORAMPHENICOL	EXACTX	100.0	100.0	Klebsiella pneumoniae	INF061		210	210			clinical	GCA_026168415.1		WP_000186237.1	type B-3 chloramphenicol O-acetyltransferase CatB3				3.10.42	NUCLEOTIDE	2022-10-11.2
Escherichia coli	HCU1775897.1	SAMEA111505553	urine	PDT001493038.1	210	Homo sapiens	DAKCNN010000084.1	Paraguay	3794	2020-11-15	4426	+	catB3	type B-3 chloramphenicol O-acetyltransferase CatB3	AMR	core	AMR	PHENICOL	CHLORAMPHENICOL	EXACTP	100.0	100.0	E.coli and Shigella			210	210	NF000490.1	type B chloramphenicol O-acetyltransferase	clinical	GCA_026358065.1	ERR10431721	WP_000186237.1	type B-3 chloramphenicol O-acetyltransferase CatB3	0.619565	57	92	3.10.42	COMBINED	2022-10-11.2
Aeromonas veronii	HDN9026396.1	SAMEA111504435	feces	PDT001494159.1	210	Homo sapiens	DANWEL010000112.1	France	30	2020-05-01	662	+	catB3	type B-3 chloramphenicol O-acetyltransferase CatB3	AMR	core	AMR	PHENICOL	CHLORAMPHENICOL	EXACTP	100.0	100.0	Aeromonas veronii			210	210	NF000490.1	type B chloramphenicol O-acetyltransferase	clinical	GCA_029153795.1	ERR10437641	WP_000186237.1	type B-3 chloramphenicol O-acetyltransferase CatB3	0.710145	49	69	3.11.2	COMBINED	2023-02-23.1
Acinetobacter baumannii	EKW6616167.1	SAMN31853607	wound	PDT001496492.2	210	Homo sapiens	ABJNED020000044.1	USA	2389	2022	3021	-	catB3	type B-3 chloramphenicol O-acetyltransferase CatB3	AMR	core	AMR	PHENICOL	CHLORAMPHENICOL	EXACTP	100.0	100.0	Acinetobacter baumannii	2022HL-01849		210	210	NF000490.1	type B chloramphenicol O-acetyltransferase	clinical	GCA_026366315.2	SRR22397630	WP_000186237.1	type B-3 chloramphenicol O-acetyltransferase CatB3	5.60714	471	84	3.11.14	COMBINED	2023-04-17.1
Acinetobacter baumannii	HCW5602136.1	SAMN31900164	respiratory	PDT001505916.1	210	Homo sapiens	DAKMRT010000057.1	USA	2389	2019	3021	-	catB3	type B-3 chloramphenicol O-acetyltransferase CatB3	AMR	core	AMR	PHENICOL	CHLORAMPHENICOL	EXACTP	100.0	100.0	Acinetobacter baumannii	Acinetobacter baumannii ARLG-8868		210	210	NF000490.1	type B chloramphenicol O-acetyltransferase	clinical	GCA_026565085.1	SRR22455467	WP_000186237.1	type B-3 chloramphenicol O-acetyltransferase CatB3	0.632812	81	128	3.10.42	COMBINED	2022-10-11.2
Acinetobacter baumannii	HCW5036387.1	SAMN31900337	respiratory	PDT001506061.1	210	Homo sapiens	DAKMMJ010000053.1	USA	2389	2019	3021	-	catB3	type B-3 chloramphenicol O-acetyltransferase CatB3	AMR	core	AMR	PHENICOL	CHLORAMPHENICOL	EXACTP	100.0	100.0	Acinetobacter baumannii	Acinetobacter baumannii ARLG-9032		210	210	NF000490.1	type B chloramphenicol O-acetyltransferase	clinical	GCA_026562255.1	SRR22455612	WP_000186237.1	type B-3 chloramphenicol O-acetyltransferase CatB3	0.526882	49	93	3.10.42	COMBINED	2022-10-11.2
[truncated: 45,764 more rows]
