# Supplementary material for: Molecular mechanisms of re-emerging chloramphenicol susceptibility in extended-spectrum beta-lactamase-producing Enterobacterales
Source: Nat Commun. 2024 Oct 18;15:9019. doi: 10.1038/s41467-024-53391-2 (PMC11489765; doi:10.1038/s41467-024-53391-2)
Supplement: Supplementary file 7 — Source Data [file 41467_2024_53391_MOESM7_ESM.zip › Source_data/Source_data_cooccurence_resfinder_phenotype_table_edit.csv]

	gene_accession	Class	Phenotype	Mechanism of resistance	gene	accession
1	ant(2'')-Ia_1_X04555	Aminoglycoside	Gentamicin, Tobramycin	Enzymatic modification	ant(2'')-Ia_1	X04555
2	ant(2'')-Ia_10_HM367617	Aminoglycoside	Gentamicin, Tobramycin	Enzymatic modification	ant(2'')-Ia_10	HM367617
3	ant(2'')-Ia_11_HM367620	Aminoglycoside	Gentamicin, Tobramycin	Enzymatic modification	ant(2'')-Ia_11	HM367620
4	ant(2'')-Ia_12_HQ880250	Aminoglycoside	Gentamicin, Tobramycin	Enzymatic modification	ant(2'')-Ia_12	HQ880250
5	ant(2'')-Ia_13_DQ176450	Aminoglycoside	Gentamicin, Tobramycin	Enzymatic modification	ant(2'')-Ia_13	DQ176450
6	ant(2'')-Ia_14_DQ266447	Aminoglycoside	Gentamicin, Tobramycin	Enzymatic modification	ant(2'')-Ia_14	DQ266447
7	ant(2'')-Ia_15_EF205594	Aminoglycoside	Gentamicin, Tobramycin	Enzymatic modification	ant(2'')-Ia_15	EF205594
8	ant(2'')-Ia_16_HQ386848	Aminoglycoside	Gentamicin, Tobramycin	Enzymatic modification	ant(2'')-Ia_16	HQ386848
9	ant(2'')-Ia_17_JTTZ01000034	Aminoglycoside	Gentamicin, Tobramycin	Enzymatic modification	ant(2'')-Ia_17	JTTZ01000034
10	ant(2'')-Ia_19_GQ466184	Aminoglycoside	Gentamicin, Tobramycin	Enzymatic modification	ant(2'')-Ia_19	GQ466184
11	ant(2'')-Ia_2_JF826500	Aminoglycoside	Gentamicin, Tobramycin	Enzymatic modification	ant(2'')-Ia_2	JF826500
12	ant(2'')-Ia_20_AY139599	Aminoglycoside	Gentamicin, Tobramycin	Enzymatic modification	ant(2'')-Ia_20	AY139599
13	ant(2'')-Ia_3_X74412	Aminoglycoside	Gentamicin, Tobramycin	Enzymatic modification	ant(2'')-Ia_3	X74412
14	ant(2'')-Ia_4_AF458082	Aminoglycoside	Gentamicin, Tobramycin	Enzymatic modification	ant(2'')-Ia_4	AF458082
15	ant(2'')-Ia_5_AY139594	Aminoglycoside	Gentamicin, Tobramycin	Enzymatic modification	ant(2'')-Ia_5	AY139594
16	ant(2'')-Ia_6_AJ871915	Aminoglycoside	Gentamicin, Tobramycin	Enzymatic modification	ant(2'')-Ia_6	AJ871915
17	ant(2'')-Ia_7_DQ018384	Aminoglycoside	Gentamicin, Tobramycin	Enzymatic modification	ant(2'')-Ia_7	DQ018384
18	ant(2'')-Ia_8_AY920928	Aminoglycoside	Gentamicin, Tobramycin	Enzymatic modification	ant(2'')-Ia_8	AY920928
19	ant(2'')-Ia_9_HM367610	Aminoglycoside	Gentamicin, Tobramycin	Enzymatic modification	ant(2'')-Ia_9	HM367610
20	ant(3'')-Ia_1_X02340	Aminoglycoside	Streptomycin	Enzymatic modification	ant(3'')-Ia_1	X02340
21	ant(3'')-Ii-aac(6')-IId_1_AF453998	Aminoglycoside	Gentamicin, Streptomycin, Tobramycin, Spectinomycin	Enzymatic modification	ant(3'')-Ii-aac(6')-IId_1	AF453998
22	ant(4')-Ib_1_AJ506108	Aminoglycoside	Amikacin, Tobramycin, Isepamicin, Dibekacin	Enzymatic modification	ant(4')-Ib_1	AJ506108
23	ant(4')-IIa_1_M98270	Aminoglycoside	Amikacin, Tobramycin, Isepamicin	Enzymatic modification	ant(4')-IIa_1	M98270
24	ant(4')-IIb_1_AY114142	Aminoglycoside	Amikacin, Tobramycin, Isepamicin	Enzymatic modification	ant(4')-IIb_1	AY114142
25	ant(6)-Ia_1_AF330699	Aminoglycoside	Streptomycin	Enzymatic modification	ant(6)-Ia_1	AF330699
26	ant(6)-Ia_2_KF421157	Aminoglycoside	Streptomycin	Enzymatic modification	ant(6)-Ia_2	KF421157
27	ant(6)-Ia_3_KF864551	Aminoglycoside	Streptomycin	Enzymatic modification	ant(6)-Ia_3	KF864551
28	ant(6)-Ia_5_AB247327	Aminoglycoside	Streptomycin	Enzymatic modification	ant(6)-Ia_5	AB247327
29	ant(6)-Ib_1_FN594949	Aminoglycoside	Streptomycin	Enzymatic modification	ant(6)-Ib_1	FN594949
30	ant(9)-Ia_1_X02588	Aminoglycoside	Spectinomycin	Enzymatic modification	ant(9)-Ia_1	X02588
31	ant(9)-Ia_2_M69221	Aminoglycoside	Spectinomycin	Enzymatic modification	ant(9)-Ia_2	M69221
32	aph(2'')-Ia_2_AP009486	Aminoglycoside	Amikacin, Gentamicin, Tobramycin, Kanamycin	Enzymatic modification	aph(2'')-Ia_2	AP009486
33	aph(2'')-Ia_3_AJ536195	Aminoglycoside	Amikacin, Gentamicin, Tobramycin, Kanamycin	Enzymatic modification	aph(2'')-Ia_3	AJ536195
34	aph(2'')-Ib_1_AF337947	Aminoglycoside	Amikacin, Gentamicin, Tobramycin, Kanamycin	Enzymatic modification	aph(2'')-Ib_1	AF337947
35	aph(2'')-Ib_2_AF207840	Aminoglycoside	Amikacin, Gentamicin, Tobramycin, Kanamycin	Enzymatic modification	aph(2'')-Ib_2	AF207840
36	aph(2'')-Ib_3_KF652098	Aminoglycoside	Amikacin, Gentamicin, Tobramycin, Kanamycin	Enzymatic modification	aph(2'')-Ib_3	KF652098
37	aph(2'')-Ic_1_U51479	Aminoglycoside	Amikacin, Gentamicin, Tobramycin, Kanamycin	Enzymatic modification	aph(2'')-Ic_1	U51479
38	aph(2'')-Id_1_AF016483	Aminoglycoside	Amikacin, Gentamicin, Tobramycin, Spectinomycin	Enzymatic modification	aph(2'')-Id_1	AF016483
39	aph(2'')-Ie_1_AY743255	Aminoglycoside	Amikacin, Gentamicin, Tobramycin, Spectinomycin	Enzymatic modification	aph(2'')-Ie_1	AY743255
40	aph(2'')-If_1_KF652097	Aminoglycoside	Amikacin, Gentamicin, Tobramycin, Kanamycin	Enzymatic modification	aph(2'')-If_1	KF652097
41	aph(2'')-If_2_AY701528	Aminoglycoside	Amikacin, Gentamicin, Tobramycin, Kanamycin	Enzymatic modification	aph(2'')-If_2	AY701528
42	aph(2'')-Ig_1_CP004067	Aminoglycoside	Amikacin, Gentamicin, Tobramycin, Kanamycin	Enzymatic modification	aph(2'')-Ig_1	CP004067
43	aph(2'')-Ih_1_KF652096	Aminoglycoside	Amikacin, Gentamicin, Tobramycin, Kanamycin	Enzymatic modification	aph(2'')-Ih_1	KF652096
44	aph(3')-Ia_1_V00359	Aminoglycoside	Neomycin,Kanamycin,Lividomycin,Paromomycin,Ribostamycin	Enzymatic modification	aph(3')-Ia_1	V00359
45	aph(3'')-Ia_1_X53527	Aminoglycoside	Streptomycin	Enzymatic modification	aph(3'')-Ia_1	X53527
46	aph(3')-Ia_10_EU855787	Aminoglycoside	Unknown Aminoglycoside	Enzymatic modification	aph(3')-Ia_10	EU855787
47	aph(3'')-Ia_2_AP009493	Aminoglycoside	Streptomycin	Enzymatic modification	aph(3'')-Ia_2	AP009493
48	aph(3')-Ia_2_EU287476	Aminoglycoside	Kanamycin	Enzymatic modification	aph(3')-Ia_2	EU287476
49	aph(3')-Ia_3_EF015636	Aminoglycoside	Kanamycin, Neomycin	Enzymatic modification	aph(3')-Ia_3	EF015636
50	aph(3'')-Ia_3_M37378	Aminoglycoside	Streptomycin	Enzymatic modification	aph(3'')-Ia_3	M37378
51	aph(3')-Ia_4_AF498082	Aminoglycoside	Kanamycin, Neomycin	Enzymatic modification	aph(3')-Ia_4	AF498082
52	aph(3')-Ia_5_AP004237	Aminoglycoside	Kanamycin	Enzymatic modification	aph(3')-Ia_5	AP004237
53	aph(3')-Ia_6_L05392	Aminoglycoside	Kanamycin	Enzymatic modification	aph(3')-Ia_6	L05392
54	aph(3')-Ia_7_X62115	Aminoglycoside	Neomycin,Kanamycin,Lividomycin,Paromomycin,Ribostamycin	Enzymatic modification	aph(3')-Ia_7	X62115
55	aph(3')-Ia_8_Y00452	Aminoglycoside	Unknown Aminoglycoside	Enzymatic modification	aph(3')-Ia_8	Y00452
56	aph(3')-Ia_9_EU722351	Aminoglycoside	Kanamycin	Enzymatic modification	aph(3')-Ia_9	EU722351
57	aph(3')-Ib_1_M20305	Aminoglycoside	Neomycin,Kanamycin,Lividomycin,Paromomycin,Ribostamycin	Enzymatic modification	aph(3')-Ib_1	M20305
58	aph(3'')-Ib_1_M28829	Aminoglycoside	Streptomycin	Enzymatic modification	aph(3'')-Ib_1	M28829
59	aph(3'')-Ib_2_AF024602	Aminoglycoside	Streptomycin	Enzymatic modification	aph(3'')-Ib_2	AF024602
60	aph(3')-Ib_2_AJ744860	Aminoglycoside	Kanamycin	Enzymatic modification	aph(3')-Ib_2	AJ744860
61	aph(3'')-Ib_3_AF321550	Aminoglycoside	Streptomycin	Enzymatic modification	aph(3'')-Ib_3	AF321550
62	aph(3'')-Ib_4_AF313472	Aminoglycoside	Streptomycin	Enzymatic modification	aph(3'')-Ib_4	AF313472
63	aph(3'')-Ib_5_AF321551	Aminoglycoside	Streptomycin	Enzymatic modification	aph(3'')-Ib_5	AF321551
64	aph(3'')-Ic_1_DQ336355	Aminoglycoside	Streptomycin	Enzymatic modification	aph(3'')-Ic_1	DQ336355
65	aph(3')-Id_1_Z48231	Aminoglycoside	Neomycin,Kanamycin,Lividomycin,Paromomycin,Ribostamycin	Enzymatic modification	aph(3')-Id_1	Z48231
66	aph(3')-IIa_1_X57709	Aminoglycoside	Kanamycin,Neomycin,Paromomycin,Ribostamycin,Butiromycin,Gentamicin	Enzymatic modification	aph(3')-IIa_1	X57709
67	aph(3')-IIa_2_V00618	Aminoglycoside	Kanamycin, Neomycin	Enzymatic modification	aph(3')-IIa_2	V00618
68	aph(3')-IIb_1_X90856	Aminoglycoside	Kanamycin,Neomycin,Paromomycin,Ribostamycin,Butiromycin,Gentamicin	Enzymatic modification	aph(3')-IIb_1	X90856
69	aph(3')-IIb_2_CP006832	Aminoglycoside	Unknown Aminoglycoside	Enzymatic modification	aph(3')-IIb_2	CP006832
70	aph(3')-IIc_1_AM743169	Aminoglycoside	Butirosin, Kanamycin, Neomycin, Paromomycin	Enzymatic modification	aph(3')-IIc_1	AM743169
71	aph(3')-III_1_M26832	Aminoglycoside	Kanamycin, Amikacin, Neomycin, Butirosin, Isepamicin, Lividomycin, Paromomycin, Ribostamycin	Enzymatic modification	aph(3')-III_1	M26832
72	aph(3')-IIIa_1_AF330699	Aminoglycoside	Amikacin, Kanamycin	Enzymatic modification	aph(3')-IIIa_1	AF330699
73	aph(3')-IIIa_2_AJ490186	Aminoglycoside	Amikacin	Enzymatic modification	aph(3')-IIIa_2	AJ490186
74	aph(3')-IIIa_3_AB247327	Aminoglycoside	Amikacin	Enzymatic modification	aph(3')-IIIa_3	AB247327
75	aph(3')-IV_1_X03364	Aminoglycoside	Butirosin,Kanamycin,Neomycin,Paromomycin,Ribostamycin	Enzymatic modification	aph(3')-IV_1	X03364
76	aph(3')-IX_1_APPN01000061	Aminoglycoside	Amikacin	Enzymatic modification	aph(3')-IX_1	APPN01000061
77	aph(3')-Va_1_K00432	Aminoglycoside	Neomycin,Ribostamycin,Paromomycin	Enzymatic modification	aph(3')-Va_1	K00432
78	aph(3')-Va_2_AB211959	Aminoglycoside	Unknown Aminoglycoside	Enzymatic modification	aph(3')-Va_2	AB211959
79	aph(3')-Vb_1_M22126	Aminoglycoside	Neomycin,Ribostamycin,Paromomycin	Enzymatic modification	aph(3')-Vb_1	M22126
80	aph(3')-Vb_2_AJ744850	Aminoglycoside	Unknown Aminoglycoside	Enzymatic modification	aph(3')-Vb_2	AJ744850
81	aph(3')-Vc_1_S81599	Aminoglycoside	Neomycin,Ribostamycin,Paromomycin	Enzymatic modification	aph(3')-Vc_1	S81599
82	aph(3')-VI_1_KC170992	Aminoglycoside	Amikacin	Enzymatic modification	aph(3')-VI_1	KC170992
83	aph(3')-VI_2_APPJ01000012	Aminoglycoside	Amikacin	Enzymatic modification	aph(3')-VI_2	APPJ01000012
84	aph(3')-VIa_1_X07753	Aminoglycoside	Kanamycin,Neomycin,Paromomycin,Ribostamycin,Butirosin,Gentamicin,Amikacin	Enzymatic modification	aph(3')-VIa_1	X07753
85	aph(3')-VIb_1_AJ627643	Aminoglycoside	Kanamycin,Neomycin,Paromomycin,Ribostamycin,Butirosin,Gentamicin,Amikacin	Enzymatic modification	aph(3')-VIb_1	AJ627643
86	aph(3')-VIIa_1_M29953	Aminoglycoside	Kanamycin,Neomycin,Amikacin	Enzymatic modification	aph(3')-VIIa_1	M29953
87	aph(3')-VIII_1_ATGI01000028	Aminoglycoside	Amikacin	Enzymatic modification	aph(3')-VIII_1	ATGI01000028
88	aph(3')-XV_1_Y18050	Aminoglycoside	Unknown Aminoglycoside	Enzymatic modification	aph(3')-XV_1	Y18050
89	aph(3')-XV_2_GQ626879	Aminoglycoside	Unknown Aminoglycoside	Enzymatic modification	aph(3')-XV_2	GQ626879
90	aph(3')-XV_3_EU165039	Aminoglycoside	Unknown Aminoglycoside	Enzymatic modification	aph(3')-XV_3	EU165039
91	aph(4)-Ia_1_V01499	Aminoglycoside	Hygromycin	Enzymatic modification	aph(4)-Ia_1	V01499
92	aph(6)-Ia_1_AY971801	Aminoglycoside	Streptomycin,Kanamycin	Enzymatic modification	aph(6)-Ia_1	AY971801
93	aph(6)-Ia_2_Y00459	Aminoglycoside	Streptomycin	Enzymatic modification	aph(6)-Ia_2	Y00459
94	aph(6)-Ib_1_X05648	Aminoglycoside	Streptomycin, Kanamycin	Enzymatic modification	aph(6)-Ib_1	X05648
95	aph(6)-Ic_1_X01702	Aminoglycoside	Streptomycin	Enzymatic modification	aph(6)-Ic_1	X01702
96	aph(6)-Id_1_M28829	Aminoglycoside	Streptomycin	Enzymatic modification	aph(6)-Id_1	M28829
97	aph(6)-Id_2_AF024602	Aminoglycoside	Streptomycin	Enzymatic modification	aph(6)-Id_2	AF024602
98	aph(6)-Id_3_AB109805	Aminoglycoside	Streptomycin	Enzymatic modification	aph(6)-Id_3	AB109805
99	aph(6)-Id_4_CP000971	Aminoglycoside	Streptomycin	Enzymatic modification	aph(6)-Id_4	CP000971
100	aph(6)-Id_5_18676889	Aminoglycoside	Streptomycin	Enzymatic modification	aph(6)-Id_5	18676889
101	aph(7'')-Ia_1_X03615	Aminoglycoside	Hygromycin	Enzymatic modification	aph(7'')-Ia_1	X03615
102	aph(9)-Ia_1_U94857	Aminoglycoside	Spectinomycin	Enzymatic modification	aph(9)-Ia_1	U94857
103	aph(9)-Ia_2_CR628337	Aminoglycoside	Spectinomycin	Enzymatic modification	aph(9)-Ia_2	CR628337
104	aph(9)-Ib_1_U70376	Aminoglycoside	Spectinomycin	Enzymatic modification	aph(9)-Ib_1	U70376
105	armA_1_AY220558	Aminoglycoside	Amikacin, Gentamicin, Tobramycin,Isepamicin,Netilmicin	Target protection	armA_1	AY220558
106	fmrO_1_Q08325	Aminoglycoside	Amikacin, Gentamicin, Tobramycin	Target protection	fmrO_1	Q08325
107	grmA_1_M55520	Aminoglycoside	Amikacin, Gentamicin, Tobramycin	Target protection	grmA_1	M55520
108	grmB_1_M55521	Aminoglycoside	Amikacin, Gentamicin, Tobramycin	Target protection	grmB_1	M55521
109	grmO_1_AY524043	Aminoglycoside	Amikacin, Gentamicin, Tobramycin	Target protection	grmO_1	AY524043
110	kamB_1_AJ629123	Aminoglycoside	Amikacin, Gentamicin, Tobramycin, Apramycin	Target protection	kamB_1	AJ629123
111	kgmB_1_S60108	Aminoglycoside	Amikacin, Gentamicin, Tobramycin, Kanamycin	Target protection	kgmB_1	S60108
112	kmr_1_ENA_ACB88605	Aminoglycoside	Amikacin, Gentamicin, Tobramycin	Target protection	kmr_1	ACB88605
113	npmA_1_AB261016	Aminoglycoside	Amikacin, Gentamicin, Tobramycin, Dibekacin, Kanamycin, Isepamicin, Netilmicin, Sisomicin, Neomycin, Apramycin	Target protection	npmA_1	AB261016
114	rmtA_1_AB120321	Aminoglycoside	Amikacin, Gentamicin, Tobramycin, Isepamicin, Arbekacin, Kanamycin	Target protection	rmtA_1	AB120321
115	rmtB_1_AB103506	Aminoglycoside	Amikacin, Gentamicin, Tobramycin, Kanamycin, Arbekacin, Sisomicin, Isepamicin	Target protection	rmtB_1	AB103506
116	rmtB2_1_JN968578	Aminoglycoside	Amikacin, Gentamicin, Tobramycin	Target protection	rmtB2_1	JN968578
117	rmtC_1_AB194779	Aminoglycoside	Amikacin, Gentamicin, Tobramycin, Kanamycin, Arbekacin, Sisomicin, Isepamicin	Target protection	rmtC_1	AB194779
118	rmtD_1_DQ914960	Aminoglycoside	Amikacin, Gentamicin, Tobramycin, Arbekacin	Target protection	rmtD_1	DQ914960
119	rmtD2_1_HQ401565	Aminoglycoside	Amikacin, Gentamicin, Tobramycin, Kanamycin, Netilmicin	Target protection	rmtD2_1	HQ401565
120	rmtE_1_GU201947	Aminoglycoside	Amikacin, Gentamicin, Tobramycin, Kanamycin, Streptomycin	Target protection	rmtE_1	GU201947
121	rmtF_1_JQ808129	Aminoglycoside	Amikacin, Gentamicin, Tobramycin	Target protection	rmtF_1	JQ808129
122	rmtG_1_JX486113	Aminoglycoside	Amikacin, Gentamicin, Tobramycin, Arbekacin	Target protection	rmtG_1	JX486113
123	rmtH_1_KC544262	Aminoglycoside	Amikacin, Gentamicin, Tobramycin	Target protection	rmtH_1	KC544262
124	sgm_1_M87057	Aminoglycoside	Amikacin, Gentamicin, Tobramycin	Target protection	sgm_1	M87057
125	str_1_X92946	Aminoglycoside	Streptomycin	Enzymatic modification	str_1	X92946
126	str_2_FN435330	Aminoglycoside	Streptomycin	Enzymatic modification	str_2	FN435330
127	str_3_AM932524	Aminoglycoside	Streptomycin	Enzymatic modification	str_3	AM932524
128	aac(2')-Ia_1_L06156	Aminoglycoside	Gentamicin,Tobramycin,Dibekacin,Netilmicin	Enzymatic modification	aac(2')-Ia_1	L06156
129	aac(2')-Ib_1_U41471	Aminoglycoside	Gentamicin,Tobramycin,Dibekacin,Netilmicin	Enzymatic modification	aac(2')-Ib_1	U41471
130	aac(2')-Ic_1_U72714	Aminoglycoside	Gentamicin,Tobramycin,Dibekacin,Netilmicin	Enzymatic modification	aac(2')-Ic_1	U72714
131	aac(2')-Id_1_U72743	Aminoglycoside	Gentamicin,Tobramycin,Dibekacin,Netilmicin	Enzymatic modification	aac(2')-Id_1	U72743
132	aac(2')-Ie_1_NC011896	Aminoglycoside	Gentamicin,Tobramycin,Dibekacin,Netilmicin	Enzymatic modification	aac(2')-Ie_1	NC011896
133	aac(2')-IIa_1_AB669090	Aminoglycoside	Kasugamycin	Enzymatic modification	aac(2')-IIa_1	AB669090
134	aac(3)-I_1_AJ877225	Aminoglycoside	Gentamicin,Astromicin,Fortimicin	Enzymatic modification	aac(3)-I_1	AJ877225
135	aac(3)-Ia_1_X15852	Aminoglycoside	Gentamicin,Astromicin,Fortimicin	Enzymatic modification	aac(3)-Ia_1	X15852
136	aac(3)-Ib_1_L06157	Aminoglycoside	Gentamicin,Astromicin,Fortimicin	Enzymatic modification	aac(3)-Ib_1	L06157
137	aac(3)-Ib-aac(6')-Ib_1_AF355189	Aminoglycoside	Amikacin, Gentamicin, Tobramycin, Streptomycin	Enzymatic modification	aac(3)-Ib-aac(6')-Ib_1	AF355189
138	aac(3)-Ic_1_AJ511268	Aminoglycoside	Gentamicin,Astromicin,Fortimicin	Enzymatic modification	aac(3)-Ic_1	AJ511268
139	aac(3)-Id_1_AB114632	Aminoglycoside	Gentamicin,Astromicin,Fortimicin	Enzymatic modification	aac(3)-Id_1	AB114632
140	aac(3)-If_1_AY884051	Aminoglycoside	Gentamicin,Astromicin,Fortimicin	Enzymatic modification	aac(3)-If_1	AY884051
141	aac(3)-Ig_1_CP000282	Aminoglycoside	Gentamicin,Astromicin,Fortimicin	Enzymatic modification	aac(3)-Ig_1	CP000282
142	aac(3)-Ih_1_CP000490	Aminoglycoside	Gentamicin,Astromicin,Fortimicin	Enzymatic modification	aac(3)-Ih_1	CP000490
143	aac(3)-Ii_1_CP000356	Aminoglycoside	Gentamicin,Astromicin,Fortimicin	Enzymatic modification	aac(3)-Ii_1	CP000356
144	aac(3)-IIa_1_X51534	Aminoglycoside	Apramycin,Gentamicin,Tobramycin,Dibekacin,Netilmicin,Sisomicin	Enzymatic modification	aac(3)-IIa_1	X51534
145	aac(3)-IIa_2_AY138987	Aminoglycoside	Gentamicin, Tobramycin	Enzymatic modification	aac(3)-IIa_2	AY138987
146	aac(3)-IIa_3_X13543	Aminoglycoside	Gentamicin, Tobramycin	Enzymatic modification	aac(3)-IIa_3	X13543
147	aac(3)-IIa_4_L22613	Aminoglycoside	Gentamicin, Tobramycin	Enzymatic modification	aac(3)-IIa_4	L22613
148	aac(3)-IIa_5_FJ012882	Aminoglycoside	Gentamicin, Tobramycin	Enzymatic modification	aac(3)-IIa_5	FJ012882
149	aac(3)-IIa_6_CP023555	Aminoglycoside	Gentamicin, Tobramycin	Enzymatic modification	aac(3)-IIa_6	CP023555
150	aac(3)-IIb_1_M97172	Aminoglycoside	Apramycin,Gentamicin,Tobramycin,Dibekacin,Netilmicin,Sisomicin	Enzymatic modification	aac(3)-IIb_1	M97172
151	aac(3)-IIc_1_X54723	Aminoglycoside	Apramycin,Gentamicin,Tobramycin,Dibekacin,Netilmicin,Sisomicin	Enzymatic modification	aac(3)-IIc_1	X54723
152	aac(3)-IId_1_EU022314	Aminoglycoside	Apramycin,Gentamicin,Tobramycin,Dibekacin,Netilmicin,Sisomicin	Enzymatic modification	aac(3)-IId_1	EU022314
153	aac(3)-IIe_1_EU022315	Aminoglycoside	Apramycin,Gentamicin,Tobramycin,Dibekacin,Netilmicin,Sisomicin	Enzymatic modification	aac(3)-IIe_1	EU022315
154	aac(3)-IIIa_1_X55652	Aminoglycoside	Gentamicin,Tobramycin,Dibekacin,Sisomicin	Enzymatic modification	aac(3)-IIIa_1	X55652
155	aac(3)-IIIb_1_L06160	Aminoglycoside	Gentamicin,Tobramycin,Dibekacin,Sisomicin	Enzymatic modification	aac(3)-IIIb_1	L06160
156	aac(3)-IIIb_2_LLLC01000048	Aminoglycoside	Gentamicin, Tobramycin	Enzymatic modification	aac(3)-IIIb_2	LLLC01000048
157	aac(3)-IIIc_1_L06161	Aminoglycoside	Gentamicin,Tobramycin,Dibekacin,Sisomicin	Enzymatic modification	aac(3)-IIIc_1	L06161
158	aac(3)-IV_1_DQ241380	Aminoglycoside	Gentamicin, Tobramycin	Enzymatic modification	aac(3)-IV_1	DQ241380
159	aac(3)-IVa_1_X01385	Aminoglycoside	Apramycin,Gentamicin,Dibekacin,Netilmicin,Sisomicin,Tobramycin	Enzymatic modification	aac(3)-IVa_1	X01385
160	aac(3)-IXa_1_M55427	Aminoglycoside	Gentamicin,Dibekacin,Kanamycin,Neomycin,Paromomycin,Amikacin,Arbekacin	Enzymatic modification	aac(3)-IXa_1	M55427
161	aac(3)-VIa_1_M88012	Aminoglycoside	Gentamicin,Sisomicin,Netilmicin,Tobramycin	Enzymatic modification	aac(3)-VIa_1	M88012
162	aac(3)-VIa_2_NC_009838	Aminoglycoside	Gentamicin	Enzymatic modification	aac(3)-VIa_2	9838
163	aac(3)-VIIa_1_M22999	Aminoglycoside	Gentamicin,Dibekacin,Kanamycin,Neomycin,Paromomycin,Amikacin,Arbekacin	Enzymatic modification	aac(3)-VIIa_1	M22999
164	aac(3)-VIII_1_AB211959	Aminoglycoside	Unknown Aminoglycoside	Enzymatic modification	aac(3)-VIII_1	AB211959
165	aac(3)-VIII_2_AJ843080	Aminoglycoside	Unknown Aminoglycoside	Enzymatic modification	aac(3)-VIII_2	AJ843080
166	aac(3)-VIII_3_AJ748131	Aminoglycoside	Unknown Aminoglycoside	Enzymatic modification	aac(3)-VIII_3	AJ748131
167	aac(3)-VIIIa_1_M55426	Aminoglycoside	Gentamicin,Dibekacin,Kanamycin,Neomycin,Paromomycin,Amikacin,Arbekacin	Enzymatic modification	aac(3)-VIIIa_1	M55426
168	aac(3)-Xa_1_AB028210	Aminoglycoside	Gentamicin,Dibekacin,Kanamycin,Neomycin,Paromomycin,Amikacin,Arbekacin	Enzymatic modification	aac(3)-Xa_1	AB028210
169	aac(3)-XI_1_CTEG01000046	Aminoglycoside	Unknown Aminoglycoside	Enzymatic modification	aac(3)-XI_1	CTEG01000046
170	aac(6')-29a_1_AF263519	Aminoglycoside	Amikacin, Tobramycin, Neomycin, Kanamycin, Netilmicin, isepamicin, Sisomicin	Enzymatic modification	aac(6')-29a_1	AF263519
171	aac(6')-29b_1_AF263519	Aminoglycoside	Amikacin, Tobramycin, Neomycin, Kanamycin, Netilmicin, isepamicin, Sisomicin	Enzymatic modification	aac(6')-29b_1	AF263519
172	aac(6')-30-aac(6')-Ib'_1_AJ584652	Aminoglycoside	Amikacin, Gentamicin, Tobramycin, Neomycin, Kanamycin, Netilmicin, isepamicin, Sisomicin	Enzymatic modification	aac(6')-30-aac(6')-Ib'_1	AJ584652
173	aac(6')-31_1_AM283489	Aminoglycoside	Amikacin, Gentamicin, Tobramycin, Neomycin, Kanamycin, Netilmicin, isepamicin, Sisomicin	Enzymatic modification	aac(6')-31_1	AM283489
174	aac(6')-32_1_EF614235	Aminoglycoside	Tobramycin	Enzymatic modification	aac(6')-32_1	EF614235
175	aac(6')-33_1_GQ337064	Aminoglycoside	Amikacin, Tobramycin	Enzymatic modification	aac(6')-33_1	GQ337064
176	aac(6')-aph(2'')_1_M13771	Aminoglycoside	Gentamicin,Tobramycin,Netilmicin,Kanamycin,Amikacin,Dibekacin,Isepamicin,Fortimicin,Streptomycin	Enzymatic modification	aac(6')-aph(2'')_1	M13771
177	aac(6')-I30_1_AY289608	Aminoglycoside	Tobramycin,Dibekacin,Amikacin,Sisomicin,Netilmicin	Enzymatic modification	aac(6')-I30_1	AY289608
178	aac(6')-Ia_1_M18967	Aminoglycoside	Tobramycin,Dibekacin,Amikacin,Sisomicin,Netilmicin	Enzymatic modification	aac(6')-Ia_1	M18967
179	aac(6')-Ia_2_M86913	Aminoglycoside	Tobramycin,Dibekacin,Amikacin,Sisomicin,Netilmicin	Enzymatic modification	aac(6')-Ia_2	M86913
180	aac(6')-Iad_1_AB119105	Aminoglycoside	Tobramycin,Dibekacin,Amikacin,Sisomicin,Netilmicin	Enzymatic modification	aac(6')-Iad_1	AB119105
181	aac(6')-Iae_1_AB104852	Aminoglycoside	Tobramycin,Dibekacin,Amikacin,Sisomicin,Netilmicin	Enzymatic modification	aac(6')-Iae_1	AB104852
182	aac(6')-Iaf_1_AB462903	Aminoglycoside	Tobramycin,Dibekacin,Amikacin,Sisomicin,Netilmicin	Enzymatic modification	aac(6')-Iaf_1	AB462903
183	aac(6')-Iag_1_AB472901	Aminoglycoside	Tobramycin,Dibekacin,Amikacin,Sisomicin,Netilmicin	Enzymatic modification	aac(6')-Iag_1	AB472901
184	aac(6')-Iai_1_EU886977	Aminoglycoside	Tobramycin,Dibekacin,Amikacin,Sisomicin,Netilmicin	Enzymatic modification	aac(6')-Iai_1	EU886977
185	aac(6')-Iaj_1_AB709942	Aminoglycoside	Tobramycin,Dibekacin,Amikacin,Sisomicin,Netilmicin	Enzymatic modification	aac(6')-Iaj_1	AB709942
186	aac(6')-Iak_1_AB894482	Aminoglycoside	Tobramycin,Dibekacin,Amikacin,Sisomicin,Netilmicin	Enzymatic modification	aac(6')-Iak_1	AB894482
187	aac(6')-Ian_1_AP014611	Aminoglycoside	Tobramycin,Dibekacin,Amikacin,Sisomicin,Netilmicin	Enzymatic modification	aac(6')-Ian_1	AP014611
188	aac(6')-Ib_1_M21682	Aminoglycoside	Amikacin, Tobramycin	Enzymatic modification	aac(6')-Ib_1	M21682
189	aac(6')-Ib_2_M23634	Aminoglycoside	Amikacin, Tobramycin, Kanamycin	Enzymatic modification	aac(6')-Ib_2	M23634
190	aac(6')-Ib11_1_AY136758	Aminoglycoside	Amikacin, Gentamicin, Tobramycin, Netilmicin	Enzymatic modification	aac(6')-Ib11_1	AY136758
191	aac(6')-Ib3_1_X60321	Aminoglycoside	Amikacin, Tobramycin	Enzymatic modification	aac(6')-Ib3_1	X60321
192	aac(6')-Ib-cr_1_DQ303918	Aminoglycoside,Fluoroquinolone	Tobramycin,Dibekacin,Amikacin,Sisomicin,Netilmicin,Fluoroquinolone,Ciprofloxacin	Enzymatic modification	aac(6')-Ib-cr_1	DQ303918
193	aac(6')-Ib-cr_2_EF636461	Aminoglycoside,Fluoroquinolone	Tobramycin,Dibekacin,Amikacin,Sisomicin,Netilmicin,Fluoroquinolone,Ciprofloxacin	Enzymatic modification	aac(6')-Ib-cr_2	EF636461
194	aac(6')-Ib-Hangzhou_1_FJ503047	Aminoglycoside	Amikacin, Tobramycin	Enzymatic modification	aac(6')-Ib-Hangzhou_1	FJ503047
195	aac(6')-Ib-Suzhou_1_EU085533	Aminoglycoside	Amikacin, Tobramycin	Enzymatic modification	aac(6')-Ib-Suzhou_1	EU085533
196	aac(6')-Ic_1_M94066	Aminoglycoside	Tobramycin,Dibekacin,Amikacin,Sisomicin,Netilmicin	Enzymatic modification	aac(6')-Ic_1	M94066
197	aac(6')-If_1_X55353	Aminoglycoside	Tobramycin,Dibekacin,Amikacin,Sisomicin,Netilmicin	Enzymatic modification	aac(6')-If_1	X55353
198	aac(6')-Ig_1_L09246	Aminoglycoside	Tobramycin,Dibekacin,Amikacin,Sisomicin,Netilmicin	Enzymatic modification	aac(6')-Ig_1	L09246
199	aac(6')-Ih_1_L29044	Aminoglycoside	Tobramycin,Dibekacin,Amikacin,Sisomicin,Netilmicin	Enzymatic modification	aac(6')-Ih_1	L29044
200	aac(6')-Ih_2_KT778788	Aminoglycoside	Amikacin, Tobramycin, Netilmicin	Enzymatic modification	aac(6')-Ih_2	KT778788
201	aac(6')-Ii_1_L12710	Aminoglycoside	Tobramycin,Dibekacin,Gentamicin,Sisomicin,Netilmicin	Enzymatic modification	aac(6')-Ii_1	L12710
202	aac(6')-IIa_1_M29695	Aminoglycoside	Tobramycin,Dibekacin,Gentamicin,Sisomicin,Netilmicin	Enzymatic modification	aac(6')-IIa_1	M29695
203	aac(6')-IIb_1_L06163	Aminoglycoside	Tobramycin,Dibekacin,Gentamicin,Sisomicin,Netilmicin	Enzymatic modification	aac(6')-IIb_1	L06163
204	aac(6')-IIc_1_NC_012555	Aminoglycoside	Gentamicin, Tobramycin	Enzymatic modification	aac(6')-IIc_1	12555
205	aac(6')-Iid_1_AJ584700	Aminoglycoside	Amikacin, Tobramycin	Enzymatic modification	aac(6')-Iid_1	AJ584700
206	aac(6')-Iih_1_AJ584701	Aminoglycoside	Amikacin, Tobramycin	Enzymatic modification	aac(6')-Iih_1	AJ584701
207	aac(6')-Ij_1_L29045	Aminoglycoside	Amikacin, Tobramycin	Enzymatic modification	aac(6')-Ij_1	L29045
208	aac(6')-Ik_1_L29510	Aminoglycoside	Amikacin, Tobramycin	Enzymatic modification	aac(6')-Ik_1	L29510
209	aac(6')-Il_1_U13880	Aminoglycoside	Amikacin, Tobramycin	Enzymatic modification	aac(6')-Il_1	U13880
210	aac(6')-Im_1_AF337947	Aminoglycoside	Amikacin, Tobramycin, Kanamycin	Enzymatic modification	aac(6')-Im_1	AF337947
211	aac(6')-Ip_1_Z54241	Aminoglycoside	Amikacin, Tobramycin, Netilmicin	Enzymatic modification	aac(6')-Ip_1	Z54241
212	aac(6')-Iq_1_AF047556	Aminoglycoside	Amikacin, Tobramycin, Netilmicin, Kanamycin	Enzymatic modification	aac(6')-Iq_1	AF047556
213	aac(6')-Ir_1_AF031326	Aminoglycoside	Amikacin, Tobramycin	Enzymatic modification	aac(6')-Ir_1	AF031326
214	aac(6')-Is_1_AF031327	Aminoglycoside	Amikacin, Tobramycin	Enzymatic modification	aac(6')-Is_1	AF031327
215	aac(6')-Isa_1_AB116646	Aminoglycoside	Amikacin, Tobramycin	Enzymatic modification	aac(6')-Isa_1	AB116646
216	aac(6')-It_1_AF031328	Aminoglycoside	Amikacin, Tobramycin	Enzymatic modification	aac(6')-It_1	AF031328
217	aac(6')-Iu_1_AF031329	Aminoglycoside	Amikacin, Tobramycin	Enzymatic modification	aac(6')-Iu_1	AF031329
218	aac(6')-Iv_1_AF031330	Aminoglycoside	Amikacin, Tobramycin	Enzymatic modification	aac(6')-Iv_1	AF031330
219	aac(6')-Iw_1_AF031331	Aminoglycoside	Amikacin, Tobramycin	Enzymatic modification	aac(6')-Iw_1	AF031331
220	aac(6')-Ix_1_AF031332	Aminoglycoside	Amikacin, Tobramycin	Enzymatic modification	aac(6')-Ix_1	AF031332
221	aac(6')-Iz_1_AF140221	Aminoglycoside	Amikacin, Tobramycin	Enzymatic modification	aac(6')-Iz_1	AF140221
222	aac(6')-Iz_2_AB971834	Aminoglycoside	Amikacin, Tobramycin	Enzymatic modification	aac(6')-Iz_2	AB971834
223	aac(6')-Iaa_1_NC_003197	Aminoglycoside	Amikacin, Tobramycin	Enzymatic modification	aac(6')-Iaa_1	3197
224	aacA43_1_HQ247816	Aminoglycoside	Tobramycin,Dibekacin,Amikacin,Sisomicin,Netilmicin	Enzymatic modification	aacA43_1	HQ247816
225	aadA1_2_FJ591054	Aminoglycoside	Spectinomycin,Streptomycin	Enzymatic modification	aadA1_2	FJ591054
226	aadA1_3_JQ414041	Aminoglycoside	Spectinomycin,Streptomycin	Enzymatic modification	aadA1_3	JQ414041
227	aadA1_4_JQ480156	Aminoglycoside	Spectinomycin,Streptomycin	Enzymatic modification	aadA1_4	JQ480156
228	aadA1_5_JX185132	Aminoglycoside	Spectinomycin,Streptomycin	Enzymatic modification	aadA1_5	JX185132
229	aadA10_1_U37105	Aminoglycoside	Spectinomycin,Streptomycin	Enzymatic modification	aadA10_1	U37105
230	aadA10_2_AM087405	Aminoglycoside	Spectinomycin,Streptomycin	Enzymatic modification	aadA10_2	AM087405
231	aadA11_1_AY144590	Aminoglycoside	Spectinomycin,Streptomycin	Enzymatic modification	aadA11_1	AY144590
232	aadA11_2_AJ567827	Aminoglycoside	Spectinomycin,Streptomycin	Enzymatic modification	aadA11_2	AJ567827
233	aadA12_1_AY665771	Aminoglycoside	Spectinomycin,Streptomycin	Enzymatic modification	aadA12_1	AY665771
234	aadA13_1_AY713504	Aminoglycoside	Spectinomycin,Streptomycin	Enzymatic modification	aadA13_1	AY713504
235	aadA13_2_NC010643	Aminoglycoside	Spectinomycin,Streptomycin	Enzymatic modification	aadA13_2	NC010643
236	aadA14_1_AJ884726	Aminoglycoside	Spectinomycin,Streptomycin	Enzymatic modification	aadA14_1	AJ884726
237	aadA15_1_DQ393783	Aminoglycoside	Spectinomycin,Streptomycin	Enzymatic modification	aadA15_1	DQ393783
238	aadA16_1_EU675686	Aminoglycoside	Spectinomycin,Streptomycin	Enzymatic modification	aadA16_1	EU675686
239	aadA17_1_FJ460181	Aminoglycoside	Spectinomycin,Streptomycin	Enzymatic modification	aadA17_1	FJ460181
240	aadA1b_1_M95287	Aminoglycoside	Spectinomycin,Streptomycin	Enzymatic modification	aadA1b_1	M95287
241	aadA2_1_NC_010870	Aminoglycoside	Spectinomycin,Streptomycin	Enzymatic modification	aadA2_1	10870
242	aadA2_2_JQ364967	Aminoglycoside	Spectinomycin,Streptomycin	Enzymatic modification	aadA2_2	JQ364967
243	aadA21_1_AY171244	Aminoglycoside	Spectinomycin,Streptomycin	Enzymatic modification	aadA21_1	AY171244
244	aadA22_1_AM261837	Aminoglycoside	Spectinomycin,Streptomycin	Enzymatic modification	aadA22_1	AM261837
245	aadA23_1_AJ809407	Aminoglycoside	Spectinomycin,Streptomycin	Enzymatic modification	aadA23_1	AJ809407
246	aadA24_1_AM711129	Aminoglycoside	Spectinomycin,Streptomycin	Enzymatic modification	aadA24_1	AM711129
247	aadA24_1_DQ677333	Aminoglycoside	Spectinomycin,Streptomycin	Enzymatic modification	aadA24_1	DQ677333
248	aadA2b_1_D43625	Aminoglycoside	Spectinomycin,Streptomycin	Enzymatic modification	aadA2b_1	D43625
249	aadA3_1_AF047479	Aminoglycoside	Spectinomycin,Streptomycin	Enzymatic modification	aadA3_1	AF047479
250	aadA4_1_Z50802	Aminoglycoside	Spectinomycin,Streptomycin	Enzymatic modification	aadA4_1	Z50802
251	aadA5_1_AF137361	Aminoglycoside	Spectinomycin,Streptomycin	Enzymatic modification	aadA5_1	AF137361
252	aadA6_1_AF140629	Aminoglycoside	Spectinomycin,Streptomycin	Enzymatic modification	aadA6_1	AF140629
253	aadA7_1_AF224733	Aminoglycoside	Spectinomycin,Streptomycin	Enzymatic modification	aadA7_1	AF224733
254	aadA7_2_AB114632	Aminoglycoside	Spectinomycin,Streptomycin	Enzymatic modification	aadA7_2	AB114632
255	aadA8_1_AF326210	Aminoglycoside	Spectinomycin,Streptomycin	Enzymatic modification	aadA8_1	AF326210
256	aadA8b_1_AY139603	Aminoglycoside	Spectinomycin,Streptomycin	Enzymatic modification	aadA8b_1	AY139603
257	aadA8b_2_AM040708	Aminoglycoside	Spectinomycin,Streptomycin	Enzymatic modification	aadA8b_2	AM040708
258	aadA9_1_AJ420072	Aminoglycoside	Spectinomycin,Streptomycin	Enzymatic modification	aadA9_1	AJ420072
259	aadD_1_AF181950	Aminoglycoside	Amikacin, Tobramycin	Enzymatic modification	aadD_1	AF181950
260	aadD_2_M19465	Aminoglycoside	Amikacin, Tobramycin	Enzymatic modification	aadD_2	M19465
261	aadE-Cc_1_CP013733	Aminoglycoside	Streptomycin	Enzymatic modification	aadE-Cc_1	CP013733
262	aadK_1_M26879	Aminoglycoside	Streptomycin	Enzymatic modification	aadK_1	M26879
263	mecA_1_NC_002745	Beta-lactam	Amoxicillin, Amoxicillin+Clavulanic acid, Ampicillin, Ampicillin+Clavulanic acid, Cefepime, Cefixime, Cefotaxime, Cefoxitin, Ceftazidime, Ertapenem, Imipenem, Meropenem, Piperacillin, Piperacillin+Tazobactam	Target modification	mecA_1	2745
264	mecA_2_NC_002951	Beta-lactam	Amoxicillin, Amoxicillin+Clavulanic acid, Ampicillin, Ampicillin+Clavulanic acid, Cefepime, Cefixime, Cefotaxime, Cefoxitin, Ceftazidime, Ertapenem, Imipenem, Meropenem, Piperacillin, Piperacillin+Tazobactam	Target modification	mecA_2	2951
265	mecA_3_Y13095	Beta-lactam	Amoxicillin, Amoxicillin+Clavulanic acid, Ampicillin, Ampicillin+Clavulanic acid, Cefepime, Cefixime, Cefotaxime, Cefoxitin, Ceftazidime, Ertapenem, Imipenem, Meropenem, Piperacillin, Piperacillin+Tazobactam	Target modification	mecA_3	Y13095
266	mecA_4_AB546266	Beta-lactam	Amoxicillin, Amoxicillin+Clavulanic acid, Ampicillin, Ampicillin+Clavulanic acid, Cefepime, Cefixime, Cefotaxime, Cefoxitin, Ceftazidime, Ertapenem, Imipenem, Meropenem, Piperacillin, Piperacillin+Tazobactam	Target modification	mecA_4	AB546266
267	mecA_5_AB546267	Beta-lactam	Amoxicillin, Amoxicillin+Clavulanic acid, Ampicillin, Ampicillin+Clavulanic acid, Cefepime, Cefixime, Cefotaxime, Cefoxitin, Ceftazidime, Ertapenem, Imipenem, Meropenem, Piperacillin, Piperacillin+Tazobactam	Target modification	mecA_5	AB546267
268	mecA_6_BX571856	Beta-lactam	Amoxicillin, Amoxicillin+Clavulanic acid, Ampicillin, Ampicillin+Clavulanic acid, Cefepime, Cefixime, Cefotaxime, Cefoxitin, Ceftazidime, Ertapenem, Imipenem, Meropenem, Piperacillin, Piperacillin+Tazobactam	Target modification	mecA_6	BX571856
269	mecA_7_HE861945	Beta-lactam	Amoxicillin, Amoxicillin+Clavulanic acid, Ampicillin, Ampicillin+Clavulanic acid, Cefepime, Cefixime, Cefotaxime, Cefoxitin, Ceftazidime, Ertapenem, Imipenem, Meropenem, Piperacillin, Piperacillin+Tazobactam	Target modification	mecA_7	HE861945
270	mecA_8_NC_007168	Beta-lactam	Amoxicillin, Amoxicillin+Clavulanic acid, Ampicillin, Ampicillin+Clavulanic acid, Cefepime, Cefixime, Cefotaxime, Cefoxitin, Ceftazidime, Ertapenem, Imipenem, Meropenem, Piperacillin, Piperacillin+Tazobactam	Target modification	mecA_8	7168
271	mecA_9_AB505630	Beta-lactam	Amoxicillin, Amoxicillin+Clavulanic acid, Ampicillin, Ampicillin+Clavulanic acid, Cefepime, Cefixime, Cefotaxime, Cefoxitin, Ceftazidime, Ertapenem, Imipenem, Meropenem, Piperacillin, Piperacillin+Tazobactam	Target modification	mecA_9	AB505630
272	mecA1_1_AB547235	Beta-lactam	Amoxicillin, Amoxicillin+Clavulanic acid, Ampicillin, Ampicillin+Clavulanic acid, Cefepime, Cefixime, Cefotaxime, Cefoxitin, Ceftazidime, Ertapenem, Imipenem, Meropenem, Piperacillin, Piperacillin+Tazobactam	Target modification	mecA1_1	AB547235
273	mecA1_2_AY820253	Beta-lactam	Amoxicillin, Amoxicillin+Clavulanic acid, Ampicillin, Ampicillin+Clavulanic acid, Cefepime, Cefixime, Cefotaxime, Cefoxitin, Ceftazidime, Ertapenem, Imipenem, Meropenem, Piperacillin, Piperacillin+Tazobactam	Target modification	mecA1_2	AY820253
274	mecA1_3_Y13094	Beta-lactam	Amoxicillin, Amoxicillin+Clavulanic acid, Ampicillin, Ampicillin+Clavulanic acid, Cefepime, Cefixime, Cefotaxime, Cefoxitin, Ceftazidime, Ertapenem, Imipenem, Meropenem, Piperacillin, Piperacillin+Tazobactam	Target modification	mecA1_3	Y13094
275	mecA1_4_AB547236	Beta-lactam	Amoxicillin, Amoxicillin+Clavulanic acid, Ampicillin, Ampicillin+Clavulanic acid, Cefepime, Cefixime, Cefotaxime, Cefoxitin, Ceftazidime, Ertapenem, Imipenem, Meropenem, Piperacillin, Piperacillin+Tazobactam	Target modification	mecA1_4	AB547236
276	mecA1_5_AB547234	Beta-lactam	Amoxicillin, Amoxicillin+Clavulanic acid, Ampicillin, Ampicillin+Clavulanic acid, Cefepime, Cefixime, Cefotaxime, Cefoxitin, Ceftazidime, Ertapenem, Imipenem, Meropenem, Piperacillin, Piperacillin+Tazobactam	Target modification	mecA1_5	AB547234
277	mecA2_1_AM048811	Beta-lactam	Amoxicillin, Amoxicillin+Clavulanic acid, Ampicillin, Ampicillin+Clavulanic acid, Cefepime, Cefixime, Cefotaxime, Cefoxitin, Ceftazidime, Ertapenem, Imipenem, Meropenem, Piperacillin, Piperacillin+Tazobactam	Target modification	mecA2_1	AM048811
278	mecA2_2_AB546780	Beta-lactam	Amoxicillin, Amoxicillin+Clavulanic acid, Ampicillin, Ampicillin+Clavulanic acid, Cefepime, Cefixime, Cefotaxime, Cefoxitin, Ceftazidime, Ertapenem, Imipenem, Meropenem, Piperacillin, Piperacillin+Tazobactam	Target modification	mecA2_2	AB546780
279	mecB_1_NC_011996	Beta-lactam	Amoxicillin, Amoxicillin+Clavulanic acid, Ampicillin, Ampicillin+Clavulanic acid, Cefepime, Cefixime, Cefotaxime, Cefoxitin, Ceftazidime, Ertapenem, Imipenem, Meropenem, Piperacillin, Piperacillin+Tazobactam	Target modification	mecB_1	11996
280	mecC_1_FR821779	Beta-lactam	Amoxicillin, Amoxicillin+Clavulanic acid, Ampicillin, Ampicillin+Clavulanic acid, Cefepime, Cefixime, Cefotaxime, Cefoxitin, Ceftazidime, Ertapenem, Imipenem, Meropenem, Piperacillin, Piperacillin+Tazobactam	Target modification	mecC_1	FR821779
281	mecC_2_FR823292	Beta-lactam	Amoxicillin, Amoxicillin+Clavulanic acid, Ampicillin, Ampicillin+Clavulanic acid, Cefepime, Cefixime, Cefotaxime, Cefoxitin, Ceftazidime, Ertapenem, Imipenem, Meropenem, Piperacillin, Piperacillin+Tazobactam	Target modification	mecC_2	FR823292
282	mecC_3_KR732654	Beta-lactam	Amoxicillin, Amoxicillin+Clavulanic acid, Ampicillin, Ampicillin+Clavulanic acid, Cefepime, Cefixime, Cefotaxime, Cefoxitin, Ceftazidime, Ertapenem, Imipenem, Meropenem, Piperacillin, Piperacillin+Tazobactam	Target modification	mecC_3	KR732654
283	mecC_4_HG515014	Beta-lactam	Amoxicillin, Amoxicillin+Clavulanic acid, Ampicillin, Ampicillin+Clavulanic acid, Cefepime, Cefixime, Cefotaxime, Cefoxitin, Ceftazidime, Ertapenem, Imipenem, Meropenem, Piperacillin, Piperacillin+Tazobactam	Target modification	mecC_4	HG515014
284	mecC2_1_KF955540	Beta-lactam	Amoxicillin, Amoxicillin+Clavulanic acid, Ampicillin, Ampicillin+Clavulanic acid, Cefepime, Cefixime, Cefotaxime, Cefoxitin, Ceftazidime, Ertapenem, Imipenem, Meropenem, Piperacillin, Piperacillin+Tazobactam	Target modification	mecC2_1	KF955540
285	mecD_1_KY013611	Beta-lactam	Amoxicillin, Amoxicillin+Clavulanic acid, Ampicillin, Ampicillin+Clavulanic acid, Cefepime, Cefixime, Cefotaxime, Cefoxitin, Ceftazidime, Ertapenem, Imipenem, Meropenem, Piperacillin, Piperacillin+Tazobactam	Target modification	mecD_1	KY013611
286	blaOXA-1_1_HQ170510	Beta-lactam	Amoxicillin, Amoxicillin+Clavulanic acid, Ampicillin, Ampicillin+Clavulanic acid, Cefepime, Piperacillin, Piperacillin+Tazobactam	Enzymatic inactivation	blaOXA-1_1	HQ170510
287	blaOXA-2_1_DQ112222	Beta-lactam	Amoxicillin, Amoxicillin+Clavulanic acid, Ampicillin, Ampicillin+Clavulanic acid, Ceftazidime, Piperacillin	Enzymatic inactivation	blaOXA-2_1	DQ112222
288	blaOXA-2_2_GQ466184	Beta-lactam	Amoxicillin, Amoxicillin+Clavulanic acid, Ampicillin, Ampicillin+Clavulanic acid, Ceftazidime, Piperacillin	Enzymatic inactivation	blaOXA-2_2	GQ466184
289	blaOXA-3_1_L07945	Beta-lactam	Unknown Beta-lactam	Enzymatic inactivation	blaOXA-3_1	L07945
290	blaOXA-4_1_AY162283	Beta-lactam	Unknown Beta-lactam	Enzymatic inactivation	blaOXA-4_1	AY162283
291	blaOXA-5_1_AF347074	Beta-lactam	Unknown Beta-lactam	Enzymatic inactivation	blaOXA-5_1	AF347074
292	blaOXA-7_1_X75562	Beta-lactam	Amoxicillin, Ampicillin	Enzymatic inactivation	blaOXA-7_1	X75562
293	blaOXA-9_1_KQ089875	Beta-lactam	Amoxicillin, Ampicillin	Enzymatic inactivation	blaOXA-9_1	KQ089875
294	blaOXA-10_1_J03427	Beta-lactam	Amoxicillin, Ampicillin, Aztreonam, Piperacillin, Piperacillin+Tazobactam	Enzymatic inactivation	blaOXA-10_1	J03427
295	blaOXA-11_1_Z22590	Beta-lactam	Cefepime, Ceftazidime, Piperacillin	Enzymatic inactivation	blaOXA-11_1	Z22590
296	blaOXA-13_1_U59183	Beta-lactam	Amoxicillin, Amoxicillin+Clavulanic acid, Ampicillin, Ampicillin+Clavulanic acid, Aztreonam, Cefotaxime, Ceftazidime, Piperacillin, Piperacillin+Tazobactam	Enzymatic inactivation	blaOXA-13_1	U59183
297	blaOXA-14_1_KJ420612	Beta-lactam	Cefepime, Ceftazidime, Piperacillin, Piperacillin+Tazobactam	Enzymatic inactivation	blaOXA-14_1	KJ420612
298	blaOXA-15_1_U63835	Beta-lactam	Amoxicillin, Ampicillin, Aztreonam, Ceftazidime, Piperacillin	Enzymatic inactivation	blaOXA-15_1	U63835
299	blaOXA-16_1_AF043100	Beta-lactam	Cefepime, Cefixime, Cefotaxime, Ceftazidime, Piperacillin	Enzymatic inactivation	blaOXA-16_1	AF043100
300	blaOXA-17_1_DQ902344	Beta-lactam	Amoxicillin, Ampicillin, Aztreonam, Cefepime, Cefixime, Cefotaxime, Ceftazidime	Enzymatic inactivation	blaOXA-17_1	DQ902344
301	blaOXA-18_1_U85514	Beta-lactam	Amoxicillin, Ampicillin, Aztreonam, Cefepime, Cefixime, Cefotaxime, Ceftazidime, Piperacillin	Enzymatic inactivation	blaOXA-18_1	U85514
302	blaOXA-19_1_AF043381	Beta-lactam	Amoxicillin, Ampicillin, Ceftazidime	Enzymatic inactivation	blaOXA-19_1	AF043381
303	blaOXA-20_1_AY307114	Beta-lactam	Amoxicillin, Amoxicillin+Clavulanic acid, Ampicillin, Ampicillin+Clavulanic acid	Enzymatic inactivation	blaOXA-20_1	AY307114
304	blaOXA-20_2_AF024602	Beta-lactam	Amoxicillin, Amoxicillin+Clavulanic acid, Ampicillin, Ampicillin+Clavulanic acid	Enzymatic inactivation	blaOXA-20_2	AF024602
305	blaOXA-21_1_AB626885	Beta-lactam	Unknown Beta-lactam	Enzymatic inactivation	blaOXA-21_1	AB626885
306	blaOXA-22_1_AF064820	Beta-lactam	Amoxicillin, Ampicillin, Aztreonam, Cefepime, Piperacillin, Piperacillin+Tazobactam	Enzymatic inactivation	blaOXA-22_1	AF064820
307	blaOXA-23_1_AY795964	Beta-lactam	Imipenem, Meropenem	Enzymatic inactivation	blaOXA-23_1	AY795964
308	blaOXA-24_1_AJ239129	Beta-lactam	Amoxicillin, Amoxicillin+Clavulanic acid, Ampicillin, Ampicillin+Clavulanic acid, Cefepime, Ceftazidime, Imipenem, Meropenem, Piperacillin, Piperacillin+Tazobactam	Enzymatic inactivation	blaOXA-24_1	AJ239129
309	blaOXA-25_1_AF201826	Beta-lactam	Unknown Beta-lactam	Enzymatic inactivation	blaOXA-25_1	AF201826
310	blaOXA-26_1_AF201827	Beta-lactam	Unknown Beta-lactam	Enzymatic inactivation	blaOXA-26_1	AF201827
311	blaOXA-27_1_AF201828	Beta-lactam	Unknown Beta-lactam	Enzymatic inactivation	blaOXA-27_1	AF201828
312	blaOXA-28_1_AF231133	Beta-lactam	Amoxicillin, Ampicillin, Aztreonam, Cefepime, Cefixime, Cefotaxime, Ceftazidime, Piperacillin, Piperacillin+Tazobactam	Enzymatic inactivation	blaOXA-28_1	AF231133
313	blaOXA-29_1_AJ400619	Beta-lactam	Unknown Beta-lactam	Enzymatic inactivation	blaOXA-29_1	AJ400619
314	blaOXA-31_1_AF294653	Beta-lactam	Amoxicillin, Ampicillin, Cefepime, Piperacillin, Piperacillin+Tazobactam	Enzymatic inactivation	blaOXA-31_1	AF294653
315	blaOXA-32_1_AF315351	Beta-lactam	Amoxicillin, Amoxicillin+Clavulanic acid, Ampicillin, Ampicillin+Clavulanic acid, Aztreonam, Cefepime, Cefixime, Cefotaxime, Ceftazidime, Piperacillin	Enzymatic inactivation	blaOXA-32_1	AF315351
316	blaOXA-34_1_AF350424	Beta-lactam	Unknown Beta-lactam	Enzymatic inactivation	blaOXA-34_1	AF350424
317	blaOXA-35_1_AF315786	Beta-lactam	Amoxicillin, Ampicillin, Aztreonam, Piperacillin	Enzymatic inactivation	blaOXA-35_1	AF315786
318	blaOXA-36_1_AF300985	Beta-lactam	Unknown Beta-lactam	Enzymatic inactivation	blaOXA-36_1	AF300985
319	blaOXA-37_1_AY007784	Beta-lactam	Unknown Beta-lactam	Enzymatic inactivation	blaOXA-37_1	AY007784
320	blaOXA-42_1_AJ488302	Beta-lactam	Unknown Beta-lactam	Enzymatic inactivation	blaOXA-42_1	AJ488302
321	blaOXA-43_1_AJ488303	Beta-lactam	Unknown Beta-lactam	Enzymatic inactivation	blaOXA-43_1	AJ488303
322	blaOXA-45_1_AJ519683	Beta-lactam	Amoxicillin, Ampicillin, Aztreonam, Cefepime, Cefixime, Cefotaxime, Ceftazidime, Piperacillin	Enzymatic inactivation	blaOXA-45_1	AJ519683
323	blaOXA-46_1_AF317511	Beta-lactam	Amoxicillin, Ampicillin	Enzymatic inactivation	blaOXA-46_1	AF317511
324	blaOXA-47_1_AY237830	Beta-lactam	Amoxicillin, Amoxicillin+Clavulanic acid, Ampicillin, Ampicillin+Clavulanic acid, Piperacillin, Piperacillin+Tazobactam	Enzymatic inactivation	blaOXA-47_1	AY237830
325	blaOXA-48_1_AY236073	Beta-lactam	Amoxicillin, Amoxicillin+Clavulanic acid, Ampicillin, Ampicillin+Clavulanic acid, Imipenem, Meropenem, Piperacillin, Piperacillin+Tazobactam	Enzymatic inactivation	blaOXA-48_1	AY236073
326	blaOXA-49_1_AY288523	Beta-lactam	Unknown Beta-lactam	Enzymatic inactivation	blaOXA-49_1	AY288523
327	blaOXA-50_1_AY306130	Beta-lactam	Amoxicillin, Ampicillin	Enzymatic inactivation	blaOXA-50_1	AY306130
328	blaOXA-51_1_DQ385606	Beta-lactam	Amoxicillin, Ampicillin, Imipenem	Enzymatic inactivation	blaOXA-51_1	DQ385606
329	blaOXA-53_1_AY289608	Beta-lactam	Ceftazidime	Enzymatic inactivation	blaOXA-53_1	AY289608
330	blaOXA-54_1_AY500137	Beta-lactam	Amoxicillin, Amoxicillin+Clavulanic acid, Ampicillin, Ampicillin+Clavulanic acid, Imipenem, Piperacillin, Piperacillin+Tazobactam	Enzymatic inactivation	blaOXA-54_1	AY500137
331	blaOXA-55_1_AY343493	Beta-lactam	Amoxicillin, Amoxicillin+Clavulanic acid, Ampicillin, Ampicillin+Clavulanic acid, Imipenem	Enzymatic inactivation	blaOXA-55_1	AY343493
332	blaOXA-56_1_AY445080	Beta-lactam	Unknown Beta-lactam	Enzymatic inactivation	blaOXA-56_1	AY445080
333	blaOXA-57_1_AJ631966	Beta-lactam	Unknown Beta-lactam	Enzymatic inactivation	blaOXA-57_1	AJ631966
334	blaOXA-58_1_AY665723	Beta-lactam	Amoxicillin, Amoxicillin+Clavulanic acid, Ampicillin, Ampicillin+Clavulanic acid, Imipenem, Meropenem	Enzymatic inactivation	blaOXA-58_1	AY665723
335	blaOXA-59_1_AJ632249	Beta-lactam	Unknown Beta-lactam	Enzymatic inactivation	blaOXA-59_1	AJ632249
336	blaOXA-60_1_AF525303	Beta-lactam	Amoxicillin, Amoxicillin+Clavulanic acid, Ampicillin, Ampicillin+Clavulanic acid, Imipenem	Enzymatic inactivation	blaOXA-60_1	AF525303
337	blaOXA-60d_1_AY664506	Beta-lactam	Unknown Beta-lactam	Enzymatic inactivation	blaOXA-60d_1	AY664506
338	blaOXA-60c_1_AY664505	Beta-lactam	Unknown Beta-lactam	Enzymatic inactivation	blaOXA-60c_1	AY664505
339	blaOXA-60b_1_AY664504	Beta-lactam	Unknown Beta-lactam	Enzymatic inactivation	blaOXA-60b_1	AY664504
340	blaOXA-60a_1_AY662675	Beta-lactam	Unknown Beta-lactam	Enzymatic inactivation	blaOXA-60a_1	AY662675
341	blaOXA-61_1_AY587956	Beta-lactam	Amoxicillin, Amoxicillin+Clavulanic acid, Ampicillin, Ampicillin+Clavulanic acid	Enzymatic inactivation	blaOXA-61_1	AY587956
342	blaOXA-62_1_AY423074	Beta-lactam	Amoxicillin, Amoxicillin+Clavulanic acid, Ampicillin, Ampicillin+Clavulanic acid, Meropenem, Piperacillin, Piperacillin+Tazobactam	Enzymatic inactivation	blaOXA-62_1	AY423074
343	blaOXA-63_1_AY619003	Beta-lactam	Amoxicillin, Ampicillin, Piperacillin	Enzymatic inactivation	blaOXA-63_1	AY619003
344	blaOXA-64_1_AY750907	Beta-lactam	Unknown Beta-lactam	Enzymatic inactivation	blaOXA-64_1	AY750907
345	blaOXA-65_1_AY750908	Beta-lactam	Unknown Beta-lactam	Enzymatic inactivation	blaOXA-65_1	AY750908
346	blaOXA-66_1_AY750909	Beta-lactam	Unknown Beta-lactam	Enzymatic inactivation	blaOXA-66_1	AY750909
347	blaOXA-67_1_DQ491200	Beta-lactam	Unknown Beta-lactam	Enzymatic inactivation	blaOXA-67_1	DQ491200
348	blaOXA-68_1_AY750910	Beta-lactam	Unknown Beta-lactam	Enzymatic inactivation	blaOXA-68_1	AY750910
349	blaOXA-69_1_AY859527	Beta-lactam	Amoxicillin, Ampicillin	Enzymatic inactivation	blaOXA-69_1	AY859527
350	blaOXA-70_1_AY750912	Beta-lactam	Unknown Beta-lactam	Enzymatic inactivation	blaOXA-70_1	AY750912
351	blaOXA-71_1_AY750913	Beta-lactam	Unknown Beta-lactam	Enzymatic inactivation	blaOXA-71_1	AY750913
352	blaOXA-72_1_AY739646	Beta-lactam	Unknown Beta-lactam	Enzymatic inactivation	blaOXA-72_1	AY739646
353	blaOXA-73_1_AY762325	Beta-lactam	Unknown Beta-lactam	Enzymatic inactivation	blaOXA-73_1	AY762325
354	blaOXA-74_1_EU161636	Beta-lactam	Cefepime, Ceftazidime	Enzymatic inactivation	blaOXA-74_1	EU161636
355	blaOXA-75_1_AY859529	Beta-lactam	Unknown Beta-lactam	Enzymatic inactivation	blaOXA-75_1	AY859529
356	blaOXA-76_1_AY949203	Beta-lactam	Unknown Beta-lactam	Enzymatic inactivation	blaOXA-76_1	AY949203
357	blaOXA-77_1_AY949202	Beta-lactam	Unknown Beta-lactam	Enzymatic inactivation	blaOXA-77_1	AY949202
358	blaOXA-78_1_AY862132	Beta-lactam	Unknown Beta-lactam	Enzymatic inactivation	blaOXA-78_1	AY862132
359	blaOXA-79_1_EU019534	Beta-lactam	Unknown Beta-lactam	Enzymatic inactivation	blaOXA-79_1	EU019534
360	blaOXA-80_1_EU019535	Beta-lactam	Unknown Beta-lactam	Enzymatic inactivation	blaOXA-80_1	EU019535
361	blaOXA-82_1_DQ987479	Beta-lactam	Imipenem	Enzymatic inactivation	blaOXA-82_1	DQ987479
362	blaOXA-83_1_DQ309277	Beta-lactam	Unknown Beta-lactam	Enzymatic inactivation	blaOXA-83_1	DQ309277
363	blaOXA-84_1_DQ309276	Beta-lactam	Unknown Beta-lactam	Enzymatic inactivation	blaOXA-84_1	DQ309276
364	blaOXA-85_1_JANA01000064	Beta-lactam	Amoxicillin, Amoxicillin+Clavulanic acid, Ampicillin, Ampicillin+Clavulanic acid	Enzymatic inactivation	blaOXA-85_1	JANA01000064
365	blaOXA-86_1_DQ149247	Beta-lactam	Unknown Beta-lactam	Enzymatic inactivation	blaOXA-86_1	DQ149247
366	blaOXA-87_1_DQ348075	Beta-lactam	Unknown Beta-lactam	Enzymatic inactivation	blaOXA-87_1	DQ348075
367	blaOXA-88_1_DQ392963	Beta-lactam	Unknown Beta-lactam	Enzymatic inactivation	blaOXA-88_1	DQ392963
368	blaOXA-89_1_DQ445683	Beta-lactam	Unknown Beta-lactam	Enzymatic inactivation	blaOXA-89_1	DQ445683
369	blaOXA-90_1_EU547443	Beta-lactam	Unknown Beta-lactam	Enzymatic inactivation	blaOXA-90_1	EU547443
370	blaOXA-91_1_DQ519086	Beta-lactam	Unknown Beta-lactam	Enzymatic inactivation	blaOXA-91_1	DQ519086
371	blaOXA-92_1_DQ335566	Beta-lactam	Unknown Beta-lactam	Enzymatic inactivation	blaOXA-92_1	DQ335566
372	blaOXA-93_1_DQ519087	Beta-lactam	Unknown Beta-lactam	Enzymatic inactivation	blaOXA-93_1	DQ519087
373	blaOXA-94_1_DQ519088	Beta-lactam	Unknown Beta-lactam	Enzymatic inactivation	blaOXA-94_1	DQ519088
374	blaOXA-95_1_DQ519089	Beta-lactam	Unknown Beta-lactam	Enzymatic inactivation	blaOXA-95_1	DQ519089
375	blaOXA-96_1_DQ519090	Beta-lactam	Unknown Beta-lactam	Enzymatic inactivation	blaOXA-96_1	DQ519090
376	blaOXA-97_1_EF102240	Beta-lactam	Amoxicillin, Amoxicillin+Clavulanic acid, Ampicillin, Ampicillin+Clavulanic acid, Imipenem, Meropenem	Enzymatic inactivation	blaOXA-97_1	EF102240
377	blaOXA-98_1_EU255288	Beta-lactam	Unknown Beta-lactam	Enzymatic inactivation	blaOXA-98_1	EU255288
378	blaOXA-99_1_DQ888718	Beta-lactam	Unknown Beta-lactam	Enzymatic inactivation	blaOXA-99_1	DQ888718
379	blaOXA-100_1_AM231720	Beta-lactam	Unknown Beta-lactam	Enzymatic inactivation	blaOXA-100_1	AM231720
380	blaOXA-101_1_AM412777	Beta-lactam	Amoxicillin, Ampicillin	Enzymatic inactivation	blaOXA-101_1	AM412777
381	blaOXA-102_1_NZ_LWGP01000001	Beta-lactam	Ertapenem, Imipenem	Enzymatic inactivation	blaOXA-102_1	LWGP01000001
382	blaOXA-103_1_APQF01000011	Beta-lactam	Ertapenem, Imipenem	Enzymatic inactivation	blaOXA-103_1	APQF01000011
383	blaOXA-104_1_EF581285	Beta-lactam	Unknown Beta-lactam	Enzymatic inactivation	blaOXA-104_1	EF581285
384	blaOXA-106_1_EF650032	Beta-lactam	Unknown Beta-lactam	Enzymatic inactivation	blaOXA-106_1	EF650032
385	blaOXA-107_1_LAVJ01000082	Beta-lactam	Unknown Beta-lactam	Enzymatic inactivation	blaOXA-107_1	LAVJ01000082
386	blaOXA-108_1_EF650034	Beta-lactam	Unknown Beta-lactam	Enzymatic inactivation	blaOXA-108_1	EF650034
387	blaOXA-109_1_EF650035	Beta-lactam	Unknown Beta-lactam	Enzymatic inactivation	blaOXA-109_1	EF650035
388	blaOXA-110_1_EF650036	Beta-lactam	Unknown Beta-lactam	Enzymatic inactivation	blaOXA-110_1	EF650036
389	blaOXA-111_1_EF650037	Beta-lactam	Unknown Beta-lactam	Enzymatic inactivation	blaOXA-111_1	EF650037
390	blaOXA-112_1_EF650038	Beta-lactam	Unknown Beta-lactam	Enzymatic inactivation	blaOXA-112_1	EF650038
391	blaOXA-113_1_EF653400	Beta-lactam	Unknown Beta-lactam	Enzymatic inactivation	blaOXA-113_1	EF653400
392	blaOXA-114a_1_EU188842	Beta-lactam	Amoxicillin, Amoxicillin+Clavulanic acid, Ampicillin, Ampicillin+Clavulanic acid	Enzymatic inactivation	blaOXA-114a_1	EU188842
393	blaOXA-114b_1_HM056040	Beta-lactam	Unknown Beta-lactam	Enzymatic inactivation	blaOXA-114b_1	HM056040
394	blaOXA-114c_1_HM056041	Beta-lactam	Unknown Beta-lactam	Enzymatic inactivation	blaOXA-114c_1	HM056041
395	blaOXA-114d_1_HM104633	Beta-lactam	Unknown Beta-lactam	Enzymatic inactivation	blaOXA-114d_1	HM104633
396	blaOXA-114e_1_HM104634	Beta-lactam	Unknown Beta-lactam	Enzymatic inactivation	blaOXA-114e_1	HM104634
397	blaOXA-114f_1_HM368375	Beta-lactam	Unknown Beta-lactam	Enzymatic inactivation	blaOXA-114f_1	HM368375
398	blaOXA-114g_1_HM368376	Beta-lactam	Unknown Beta-lactam	Enzymatic inactivation	blaOXA-114g_1	HM368376
399	blaOXA-115_1_EU029998	Beta-lactam	Unknown Beta-lactam	Enzymatic inactivation	blaOXA-115_1	EU029998
400	blaOXA-116_1_EU220744	Beta-lactam	Unknown Beta-lactam	Enzymatic inactivation	blaOXA-116_1	EU220744
401	blaOXA-117_1_GQ423625	Beta-lactam	Unknown Beta-lactam	Enzymatic inactivation	blaOXA-117_1	GQ423625
402	blaOXA-118_1_AF371964	Beta-lactam	Unknown Beta-lactam	Enzymatic inactivation	blaOXA-118_1	AF371964
403	blaOXA-119_1_DQ767903	Beta-lactam	Unknown Beta-lactam	Enzymatic inactivation	blaOXA-119_1	DQ767903
404	blaOXA-120_1_EU255289	Beta-lactam	Unknown Beta-lactam	Enzymatic inactivation	blaOXA-120_1	EU255289
405	blaOXA-121_1_EU255290	Beta-lactam	Unknown Beta-lactam	Enzymatic inactivation	blaOXA-121_1	EU255290
406	blaOXA-122_1_EU255291	Beta-lactam	Unknown Beta-lactam	Enzymatic inactivation	blaOXA-122_1	EU255291
407	blaOXA-123_1_EU255292	Beta-lactam	Unknown Beta-lactam	Enzymatic inactivation	blaOXA-123_1	EU255292
408	blaOXA-124_1_EU255293	Beta-lactam	Unknown Beta-lactam	Enzymatic inactivation	blaOXA-124_1	EU255293
409	blaOXA-125_1_EU255294	Beta-lactam	Unknown Beta-lactam	Enzymatic inactivation	blaOXA-125_1	EU255294
410	blaOXA-126_1_EU255295	Beta-lactam	Unknown Beta-lactam	Enzymatic inactivation	blaOXA-126_1	EU255295
411	blaOXA-127_1_EU255296	Beta-lactam	Unknown Beta-lactam	Enzymatic inactivation	blaOXA-127_1	EU255296
412	blaOXA-128_1_EU375515	Beta-lactam	Unknown Beta-lactam	Enzymatic inactivation	blaOXA-128_1	EU375515
413	blaOXA-129_1_FJWZ01000025	Beta-lactam	Unknown Beta-lactam	Enzymatic inactivation	blaOXA-129_1	FJWZ01000025
414	blaOXA-130_1_EU547445	Beta-lactam	Unknown Beta-lactam	Enzymatic inactivation	blaOXA-130_1	EU547445
415	blaOXA-131_1_EU547446	Beta-lactam	Unknown Beta-lactam	Enzymatic inactivation	blaOXA-131_1	EU547446
416	blaOXA-132_1_EU547447	Beta-lactam	Unknown Beta-lactam	Enzymatic inactivation	blaOXA-132_1	EU547447
417	blaOXA-133_1_EU571228	Beta-lactam	Unknown Beta-lactam	Enzymatic inactivation	blaOXA-133_1	EU571228
418	blaOXA-134_1_HQ122933	Beta-lactam	Amoxicillin, Amoxicillin+Clavulanic acid, Ampicillin, Ampicillin+Clavulanic acid, Meropenem	Enzymatic inactivation	blaOXA-134_1	HQ122933
419	blaOXA-136_1_EU086831	Beta-lactam	Amoxicillin, Ampicillin	Enzymatic inactivation	blaOXA-136_1	EU086831
420	blaOXA-137_1_EU086834	Beta-lactam	Unknown Beta-lactam	Enzymatic inactivation	blaOXA-137_1	EU086834
421	blaOXA-138_1_EU670845	Beta-lactam	Imipenem, Meropenem	Enzymatic inactivation	blaOXA-138_1	EU670845
422	blaOXA-139_1_AM991978	Beta-lactam	Unknown Beta-lactam	Enzymatic inactivation	blaOXA-139_1	AM991978
423	blaOXA-141_1_EF552405	Beta-lactam	Unknown Beta-lactam	Enzymatic inactivation	blaOXA-141_1	EF552405
424	blaOXA-142_1_LC169567	Beta-lactam	Unknown Beta-lactam	Enzymatic inactivation	blaOXA-142_1	LC169567
425	blaOXA-143_1_GQ861437	Beta-lactam	Amoxicillin, Amoxicillin+Clavulanic acid, Ampicillin, Ampicillin+Clavulanic acid, Imipenem, Meropenem	Enzymatic inactivation	blaOXA-143_1	GQ861437
426	blaOXA-144_1_FJ872530	Beta-lactam	Unknown Beta-lactam	Enzymatic inactivation	blaOXA-144_1	FJ872530
427	blaOXA-145_1_FJ790516	Beta-lactam	Amoxicillin, Ampicillin, Aztreonam, Ceftazidime	Enzymatic inactivation	blaOXA-145_1	FJ790516
428	blaOXA-146_1_FJ194494	Beta-lactam	Unknown Beta-lactam	Enzymatic inactivation	blaOXA-146_1	FJ194494
429	blaOXA-147_1_FJ848783	Beta-lactam	Amoxicillin, Ampicillin, Aztreonam, Cefepime, Cefixime, Cefotaxime, Cefoxitin, Ceftazidime	Enzymatic inactivation	blaOXA-147_1	FJ848783
430	blaOXA-148_1_GQ853679	Beta-lactam	Unknown Beta-lactam	Enzymatic inactivation	blaOXA-148_1	GQ853679
431	blaOXA-149_1_GQ853680	Beta-lactam	Unknown Beta-lactam	Enzymatic inactivation	blaOXA-149_1	GQ853680
432	blaOXA-150_1_GQ853681	Beta-lactam	Unknown Beta-lactam	Enzymatic inactivation	blaOXA-150_1	GQ853681
433	blaOXA-151_1_CP009553	Beta-lactam	Unknown Beta-lactam	Enzymatic inactivation	blaOXA-151_1	CP009553
434	blaOXA-152_1_KP771980	Beta-lactam	Unknown Beta-lactam	Enzymatic inactivation	blaOXA-152_1	KP771980
435	blaOXA-153_1_KP771981	Beta-lactam	Amoxicillin, Ampicillin, Imipenem, Meropenem, Piperacillin	Enzymatic inactivation	blaOXA-153_1	KP771981
436	blaOXA-154_1_KP771982	Beta-lactam	Amoxicillin, Ampicillin, Imipenem, Meropenem, Piperacillin	Enzymatic inactivation	blaOXA-154_1	KP771982
437	blaOXA-155_1_KP771983	Beta-lactam	Unknown Beta-lactam	Enzymatic inactivation	blaOXA-155_1	KP771983
438	blaOXA-156_1_KP771984	Beta-lactam	Amoxicillin, Ampicillin, Imipenem, Meropenem, Piperacillin	Enzymatic inactivation	blaOXA-156_1	KP771984
439	blaOXA-157_1_KP771985	Beta-lactam	Amoxicillin, Ampicillin, Imipenem, Meropenem, Piperacillin	Enzymatic inactivation	blaOXA-157_1	KP771985
440	blaOXA-158_1_KP771986	Beta-lactam	Amoxicillin, Ampicillin, Imipenem, Meropenem, Piperacillin	Enzymatic inactivation	blaOXA-158_1	KP771986
441	blaOXA-159_1_KP771987	Beta-lactam	Amoxicillin, Ampicillin, Imipenem, Meropenem, Piperacillin	Enzymatic inactivation	blaOXA-159_1	KP771987
442	blaOXA-160_1_GU199038	Beta-lactam	Amoxicillin, Ampicillin, Imipenem, Meropenem	Enzymatic inactivation	blaOXA-160_1	GU199038
443	blaOXA-161_1_GQ202693	Beta-lactam	Ceftazidime, Piperacillin	Enzymatic inactivation	blaOXA-161_1	GQ202693
444	blaOXA-162_1_GU197550	Beta-lactam	Amoxicillin, Ampicillin, Cefepime, Ertapenem, Imipenem, Meropenem, Piperacillin, Piperacillin+Tazobactam	Enzymatic inactivation	blaOXA-162_1	GU197550
445	blaOXA-163_1_HQ700343	Beta-lactam	Amoxicillin, Amoxicillin+Clavulanic acid, Ampicillin, Ampicillin+Clavulanic acid, Aztreonam, Cefepime, Cefotaxime, Ceftazidime, Piperacillin, Piperacillin+Tazobactam	Enzymatic inactivation	blaOXA-163_1	HQ700343
446	blaOXA-164_1_GU831575	Beta-lactam	Imipenem, Meropenem	Enzymatic inactivation	blaOXA-164_1	GU831575
447	blaOXA-165_1_HM488986	Beta-lactam	Unknown Beta-lactam	Enzymatic inactivation	blaOXA-165_1	HM488986
448	blaOXA-166_1_HM488987	Beta-lactam	Unknown Beta-lactam	Enzymatic inactivation	blaOXA-166_1	HM488987
449	blaOXA-167_1_HM488988	Beta-lactam	Unknown Beta-lactam	Enzymatic inactivation	blaOXA-167_1	HM488988
450	blaOXA-168_1_HM488989	Beta-lactam	Unknown Beta-lactam	Enzymatic inactivation	blaOXA-168_1	HM488989
451	blaOXA-169_1_HM488990	Beta-lactam	Unknown Beta-lactam	Enzymatic inactivation	blaOXA-169_1	HM488990
452	blaOXA-170_1_HM488991	Beta-lactam	Unknown Beta-lactam	Enzymatic inactivation	blaOXA-170_1	HM488991
453	blaOXA-171_1_HM488992	Beta-lactam	Unknown Beta-lactam	Enzymatic inactivation	blaOXA-171_1	HM488992
454	blaOXA-172_1_HM113558	Beta-lactam	Unknown Beta-lactam	Enzymatic inactivation	blaOXA-172_1	HM113558
455	blaOXA-173_1_HM113559	Beta-lactam	Unknown Beta-lactam	Enzymatic inactivation	blaOXA-173_1	HM113559
456	blaOXA-174_1_HM113560	Beta-lactam	Unknown Beta-lactam	Enzymatic inactivation	blaOXA-174_1	HM113560
457	blaOXA-175_1_HM113561	Beta-lactam	Unknown Beta-lactam	Enzymatic inactivation	blaOXA-175_1	HM113561
458	blaOXA-176_1_HM113562	Beta-lactam	Unknown Beta-lactam	Enzymatic inactivation	blaOXA-176_1	HM113562
459	blaOXA-177_1_HM113563	Beta-lactam	Unknown Beta-lactam	Enzymatic inactivation	blaOXA-177_1	HM113563
460	blaOXA-178_1_HM113564	Beta-lactam	Unknown Beta-lactam	Enzymatic inactivation	blaOXA-178_1	HM113564
461	blaOXA-179_1_HM570035	Beta-lactam	Unknown Beta-lactam	Enzymatic inactivation	blaOXA-179_1	HM570035
462	blaOXA-180_1_HM570036	Beta-lactam	Unknown Beta-lactam	Enzymatic inactivation	blaOXA-180_1	HM570036
463	blaOXA-181_1_CM004561	Beta-lactam	Amoxicillin, Amoxicillin+Clavulanic acid, Ampicillin, Ampicillin+Clavulanic acid, Cefepime, Ertapenem, Imipenem, Meropenem, Piperacillin, Piperacillin+Tazobactam	Enzymatic inactivation	blaOXA-181_1	CM004561
464	blaOXA-182_1_HM640278	Beta-lactam	Unknown Beta-lactam	Enzymatic inactivation	blaOXA-182_1	HM640278
465	blaOXA-183_1_HQ111474	Beta-lactam	Unknown Beta-lactam	Enzymatic inactivation	blaOXA-183_1	HQ111474
466	blaOXA-184_1_JQ396378	Beta-lactam	Unknown Beta-lactam	Enzymatic inactivation	blaOXA-184_1	JQ396378
467	blaOXA-185_1_JQ396379	Beta-lactam	Unknown Beta-lactam	Enzymatic inactivation	blaOXA-185_1	JQ396379
468	blaOXA-192_1_JF273470	Beta-lactam	Unknown Beta-lactam	Enzymatic inactivation	blaOXA-192_1	JF273470
469	blaOXA-193_1_CP013032	Beta-lactam	Unknown Beta-lactam	Enzymatic inactivation	blaOXA-193_1	CP013032
470	blaOXA-194_1_HQ425492	Beta-lactam	Imipenem	Enzymatic inactivation	blaOXA-194_1	HQ425492
471	blaOXA-195_1_HQ425493	Beta-lactam	Unknown Beta-lactam	Enzymatic inactivation	blaOXA-195_1	HQ425493
472	blaOXA-196_1_HQ425494	Beta-lactam	Unknown Beta-lactam	Enzymatic inactivation	blaOXA-196_1	HQ425494
473	blaOXA-197_1_HQ425495	Beta-lactam	Unknown Beta-lactam	Enzymatic inactivation	blaOXA-197_1	HQ425495
474	blaOXA-198_1_HQ634775	Beta-lactam	Cefepime, Imipenem, Piperacillin, Piperacillin+Tazobactam	Enzymatic inactivation	blaOXA-198_1	HQ634775
475	blaOXA-199_1_JN704570	Beta-lactam	Unknown Beta-lactam	Enzymatic inactivation	blaOXA-199_1	JN704570
476	blaOXA-200_1_HQ734811	Beta-lactam	Unknown Beta-lactam	Enzymatic inactivation	blaOXA-200_1	HQ734811
477	blaOXA-201_1_HQ734812	Beta-lactam	Unknown Beta-lactam	Enzymatic inactivation	blaOXA-201_1	HQ734812
478	blaOXA-202_1_HQ734813	Beta-lactam	Unknown Beta-lactam	Enzymatic inactivation	blaOXA-202_1	HQ734813
479	blaOXA-203_1_HQ998857	Beta-lactam	Unknown Beta-lactam	Enzymatic inactivation	blaOXA-203_1	HQ998857
480	blaOXA-204_1_KP027885	Beta-lactam	Amoxicillin, Amoxicillin+Clavulanic acid, Ampicillin, Ampicillin+Clavulanic acid, Cefepime, Cefotaxime, Ertapenem, Imipenem, Meropenem, Piperacillin, Piperacillin+Tazobactam	Enzymatic inactivation	blaOXA-204_1	KP027885
481	blaOXA-205_1_JF800667	Beta-lactam	Amoxicillin, Ampicillin, Piperacillin	Enzymatic inactivation	blaOXA-205_1	JF800667
482	blaOXA-206_1_AB634250	Beta-lactam	Unknown Beta-lactam	Enzymatic inactivation	blaOXA-206_1	AB634250
483	blaOXA-207_1_LLFS01000355	Beta-lactam	Amoxicillin, Ampicillin, Imipenem, Meropenem, Piperacillin, Piperacillin+Tazobactam	Enzymatic inactivation	blaOXA-207_1	LLFS01000355
484	blaOXA-208_1_KF305665	Beta-lactam	Unknown Beta-lactam	Enzymatic inactivation	blaOXA-208_1	KF305665
485	blaOXA-209_1_JF268688	Beta-lactam	Unknown Beta-lactam	Enzymatic inactivation	blaOXA-209_1	JF268688
486	blaOXA-210_1_JF795487	Beta-lactam	Unknown Beta-lactam	Enzymatic inactivation	blaOXA-210_1	JF795487
487	blaOXA-211_1_JN861779	Beta-lactam	Amoxicillin, Amoxicillin+Clavulanic acid, Ampicillin, Ampicillin+Clavulanic acid	Enzymatic inactivation	blaOXA-211_1	JN861779
488	blaOXA-212_1_JN861780	Beta-lactam	Unknown Beta-lactam	Enzymatic inactivation	blaOXA-212_1	JN861780
489	blaOXA-213_1_JN861781	Beta-lactam	Amoxicillin, Amoxicillin+Clavulanic acid, Ampicillin, Ampicillin+Clavulanic acid	Enzymatic inactivation	blaOXA-213_1	JN861781
490	blaOXA-214_1_JN861782	Beta-lactam	Amoxicillin, Amoxicillin+Clavulanic acid, Ampicillin, Ampicillin+Clavulanic acid	Enzymatic inactivation	blaOXA-214_1	JN861782
491	blaOXA-215_1_JN861783	Beta-lactam	Unknown Beta-lactam	Enzymatic inactivation	blaOXA-215_1	JN861783
492	blaOXA-216_1_FR865168	Beta-lactam	Unknown Beta-lactam	Enzymatic inactivation	blaOXA-216_1	FR865168
493	blaOXA-217_1_JN603240	Beta-lactam	Unknown Beta-lactam	Enzymatic inactivation	blaOXA-217_1	JN603240
494	blaOXA-219_1_JN215211	Beta-lactam	Unknown Beta-lactam	Enzymatic inactivation	blaOXA-219_1	JN215211
495	blaOXA-223_1_JN248564	Beta-lactam	Unknown Beta-lactam	Enzymatic inactivation	blaOXA-223_1	JN248564
496	blaOXA-224_1_JN412067	Beta-lactam	Unknown Beta-lactam	Enzymatic inactivation	blaOXA-224_1	JN412067
497	blaOXA-225_1_JN638887	Beta-lactam	Unknown Beta-lactam	Enzymatic inactivation	blaOXA-225_1	JN638887
498	blaOXA-226_1_FJ617207	Beta-lactam	Cefepime, Ceftazidime, Piperacillin	Enzymatic inactivation	blaOXA-226_1	FJ617207
499	blaOXA-228_1_JQ422053	Beta-lactam	Unknown Beta-lactam	Enzymatic inactivation	blaOXA-228_1	JQ422053
500	blaOXA-229_1_JQ422052	Beta-lactam	Amoxicillin, Amoxicillin+Clavulanic acid, Ampicillin, Ampicillin+Clavulanic acid	Enzymatic inactivation	blaOXA-229_1	JQ422052
501	blaOXA-230_1_JQ422054	Beta-lactam	Unknown Beta-lactam	Enzymatic inactivation	blaOXA-230_1	JQ422054
502	blaOXA-231_1_JQ326200	Beta-lactam	Amoxicillin, Amoxicillin+Clavulanic acid, Ampicillin, Ampicillin+Clavulanic acid, Imipenem, Meropenem	Enzymatic inactivation	blaOXA-231_1	JQ326200
503	blaOXA-232_1_JX423831	Beta-lactam	Amoxicillin, Amoxicillin+Clavulanic acid, Ampicillin, Ampicillin+Clavulanic acid, Piperacillin, Piperacillin+Tazobactam	Enzymatic inactivation	blaOXA-232_1	JX423831
504	blaOXA-233_1_KJ657570	Beta-lactam	Unknown Beta-lactam	Enzymatic inactivation	blaOXA-233_1	KJ657570
505	blaOXA-234_1_NG_050607	Beta-lactam	Unknown Beta-lactam	Enzymatic inactivation	blaOXA-234_1	50607
506	blaOXA-235_1_JQ820240	Beta-lactam	Amoxicillin, Ampicillin, Cefoxitin, Imipenem, Meropenem, Piperacillin, Piperacillin+Tazobactam	Enzymatic inactivation	blaOXA-235_1	JQ820240
507	blaOXA-236_1_JQ820242	Beta-lactam	Unknown Beta-lactam	Enzymatic inactivation	blaOXA-236_1	JQ820242
508	blaOXA-237_1_JQ820241	Beta-lactam	Unknown Beta-lactam	Enzymatic inactivation	blaOXA-237_1	JQ820241
509	blaOXA-239_1_JQ837239	Beta-lactam	Unknown Beta-lactam	Enzymatic inactivation	blaOXA-239_1	JQ837239
510	blaOXA-240_1_JX089628	Beta-lactam	Unknown Beta-lactam	Enzymatic inactivation	blaOXA-240_1	JX089628
511	blaOXA-241_1_JX025021	Beta-lactam	Unknown Beta-lactam	Enzymatic inactivation	blaOXA-241_1	JX025021
512	blaOXA-242_1_JX025022	Beta-lactam	Unknown Beta-lactam	Enzymatic inactivation	blaOXA-242_1	JX025022
513	blaOXA-243_1_AFRQ01000031	Beta-lactam	Unknown Beta-lactam	Enzymatic inactivation	blaOXA-243_1	AFRQ01000031
514	blaOXA-244_1_KP659189	Beta-lactam	Unknown Beta-lactam	Enzymatic inactivation	blaOXA-244_1	KP659189
515	blaOXA-245_1_JX438001	Beta-lactam	Cefotaxime, Cefotaxime+Clavulanic acid, Ertapenem, Imipenem	Enzymatic inactivation	blaOXA-245_1	JX438001
516	blaOXA-246_1_EU886980	Beta-lactam	Amoxicillin, Ampicillin	Enzymatic inactivation	blaOXA-246_1	EU886980
517	blaOXA-247_1_JX893517	Beta-lactam	Aztreonam, Cefepime, Ceftazidime, Ertapenem, Imipenem	Enzymatic inactivation	blaOXA-247_1	JX893517
518	blaOXA-248_1_HE963769	Beta-lactam	Unknown Beta-lactam	Enzymatic inactivation	blaOXA-248_1	HE963769
519	blaOXA-249_1_HE963770	Beta-lactam	Unknown Beta-lactam	Enzymatic inactivation	blaOXA-249_1	HE963770
520	blaOXA-250_1_HE963771	Beta-lactam	Unknown Beta-lactam	Enzymatic inactivation	blaOXA-250_1	HE963771
521	blaOXA-251_1_JN118546	Beta-lactam	Unknown Beta-lactam	Enzymatic inactivation	blaOXA-251_1	JN118546
522	blaOXA-252_1_NG_050608	Beta-lactam	Unknown Beta-lactam	Enzymatic inactivation	blaOXA-252_1	50608
523	blaOXA-253_1_KC479324	Beta-lactam	Amoxicillin, Amoxicillin+Clavulanic acid, Ampicillin, Ampicillin+Clavulanic acid, Imipenem, Meropenem	Enzymatic inactivation	blaOXA-253_1	KC479324
524	blaOXA-254_1_AB781687	Beta-lactam	Unknown Beta-lactam	Enzymatic inactivation	blaOXA-254_1	AB781687
525	blaOXA-255_1_KC479325	Beta-lactam	Amoxicillin, Amoxicillin+Clavulanic acid, Ampicillin, Ampicillin+Clavulanic acid, Imipenem, Meropenem	Enzymatic inactivation	blaOXA-255_1	KC479325
526	blaOXA-256_1_HE616889	Beta-lactam	Unknown Beta-lactam	Enzymatic inactivation	blaOXA-256_1	HE616889
527	blaOXA-257_1_KC567681	Beta-lactam	Unknown Beta-lactam	Enzymatic inactivation	blaOXA-257_1	KC567681
528	blaOXA-258_1_HE614014	Beta-lactam	Unknown Beta-lactam	Enzymatic inactivation	blaOXA-258_1	HE614014
529	blaOXA-259_1_KF057028	Beta-lactam	Unknown Beta-lactam	Enzymatic inactivation	blaOXA-259_1	KF057028
530	blaOXA-260_1_APOR01000009	Beta-lactam	Unknown Beta-lactam	Enzymatic inactivation	blaOXA-260_1	APOR01000009
531	blaOXA-261_1_APQV01000009	Beta-lactam	Unknown Beta-lactam	Enzymatic inactivation	blaOXA-261_1	APQV01000009
532	blaOXA-262_1_APRA01000005	Beta-lactam	Unknown Beta-lactam	Enzymatic inactivation	blaOXA-262_1	APRA01000005
533	blaOXA-263_1_APQY01000006	Beta-lactam	Unknown Beta-lactam	Enzymatic inactivation	blaOXA-263_1	APQY01000006
534	blaOXA-264_1_APQQ01000012	Beta-lactam	Unknown Beta-lactam	Enzymatic inactivation	blaOXA-264_1	APQQ01000012
535	blaOXA-265_1_APQR01000003	Beta-lactam	Unknown Beta-lactam	Enzymatic inactivation	blaOXA-265_1	APQR01000003
536	blaOXA-266_1_APPO01000008	Beta-lactam	Amoxicillin, Ampicillin, Ertapenem	Enzymatic inactivation	blaOXA-266_1	APPO01000008
537	blaOXA-267_1_APQH01000006	Beta-lactam	Unknown Beta-lactam	Enzymatic inactivation	blaOXA-267_1	APQH01000006
538	blaOXA-268_1_APOE01000008	Beta-lactam	Unknown Beta-lactam	Enzymatic inactivation	blaOXA-268_1	APOE01000008
539	blaOXA-269_1_APQJ01000007	Beta-lactam	Unknown Beta-lactam	Enzymatic inactivation	blaOXA-269_1	APQJ01000007
540	blaOXA-270_1_APQM01000006	Beta-lactam	Amoxicillin, Ampicillin	Enzymatic inactivation	blaOXA-270_1	APQM01000006
541	blaOXA-271_1_APQO01000006	Beta-lactam	Unknown Beta-lactam	Enzymatic inactivation	blaOXA-271_1	APQO01000006
542	blaOXA-272_1_LSAL01000001	Beta-lactam	Unknown Beta-lactam	Enzymatic inactivation	blaOXA-272_1	LSAL01000001
543	blaOXA-273_1_APQN01000012	Beta-lactam	Amoxicillin, Ampicillin	Enzymatic inactivation	blaOXA-273_1	APQN01000012
544	blaOXA-274_1_APOS01000038	Beta-lactam	Unknown Beta-lactam	Enzymatic inactivation	blaOXA-274_1	APOS01000038
545	blaOXA-275_1_APPJ01000001	Beta-lactam	Unknown Beta-lactam	Enzymatic inactivation	blaOXA-275_1	APPJ01000001
546	blaOXA-276_1_APPI01000013	Beta-lactam	Unknown Beta-lactam	Enzymatic inactivation	blaOXA-276_1	APPI01000013
547	blaOXA-277_1_APPQ01000011	Beta-lactam	Unknown Beta-lactam	Enzymatic inactivation	blaOXA-277_1	APPQ01000011
548	blaOXA-278_1_KC771279	Beta-lactam	Unknown Beta-lactam	Enzymatic inactivation	blaOXA-278_1	KC771279
549	blaOXA-279_1_APOM01000058	Beta-lactam	Amoxicillin, Ampicillin	Enzymatic inactivation	blaOXA-279_1	APOM01000058
550	blaOXA-280_1_APPZ01000001	Beta-lactam	Unknown Beta-lactam	Enzymatic inactivation	blaOXA-280_1	APPZ01000001
551	blaOXA-281_1_APON01000041	Beta-lactam	Unknown Beta-lactam	Enzymatic inactivation	blaOXA-281_1	APON01000041
552	blaOXA-282_1_APQS01000019	Beta-lactam	Unknown Beta-lactam	Enzymatic inactivation	blaOXA-282_1	APQS01000019
553	blaOXA-283_1_AYHO01000005	Beta-lactam	Unknown Beta-lactam	Enzymatic inactivation	blaOXA-283_1	AYHO01000005
554	blaOXA-284_1_APRU01000004	Beta-lactam	Unknown Beta-lactam	Enzymatic inactivation	blaOXA-284_1	APRU01000004
555	blaOXA-285_1_APRY01000059	Beta-lactam	Unknown Beta-lactam	Enzymatic inactivation	blaOXA-285_1	APRY01000059
556	blaOXA-286_1_APOI01000030	Beta-lactam	Unknown Beta-lactam	Enzymatic inactivation	blaOXA-286_1	APOI01000030
557	blaOXA-287_1_NG_050609	Beta-lactam	Unknown Beta-lactam	Enzymatic inactivation	blaOXA-287_1	50609
558	blaOXA-288_1_APRN01000033	Beta-lactam	Unknown Beta-lactam	Enzymatic inactivation	blaOXA-288_1	APRN01000033
559	blaOXA-289_1_APRM01000005	Beta-lactam	Unknown Beta-lactam	Enzymatic inactivation	blaOXA-289_1	APRM01000005
560	blaOXA-290_1_APOK01000044	Beta-lactam	Amoxicillin, Ampicillin	Enzymatic inactivation	blaOXA-290_1	APOK01000044
561	blaOXA-291_1_APRL01000010	Beta-lactam	Unknown Beta-lactam	Enzymatic inactivation	blaOXA-291_1	APRL01000010
562	blaOXA-292_1_APRO01000007	Beta-lactam	Unknown Beta-lactam	Enzymatic inactivation	blaOXA-292_1	APRO01000007
563	blaOXA-293_1_NG_050610	Beta-lactam	Unknown Beta-lactam	Enzymatic inactivation	blaOXA-293_1	50610
564	blaOXA-294_1_APPC01000015	Beta-lactam	Unknown Beta-lactam	Enzymatic inactivation	blaOXA-294_1	APPC01000015
565	blaOXA-295_1_APRW01000016	Beta-lactam	Unknown Beta-lactam	Enzymatic inactivation	blaOXA-295_1	APRW01000016
566	blaOXA-296_1_APOH01000009	Beta-lactam	Unknown Beta-lactam	Enzymatic inactivation	blaOXA-296_1	APOH01000009
567	blaOXA-297_1_APRR01000006	Beta-lactam	Unknown Beta-lactam	Enzymatic inactivation	blaOXA-297_1	APRR01000006
568	blaOXA-298_1_APSA01000003	Beta-lactam	Unknown Beta-lactam	Enzymatic inactivation	blaOXA-298_1	APSA01000003
569	blaOXA-299_1_APQD01000016	Beta-lactam	Unknown Beta-lactam	Enzymatic inactivation	blaOXA-299_1	APQD01000016
570	blaOXA-300_1_APPK01000054	Beta-lactam	Unknown Beta-lactam	Enzymatic inactivation	blaOXA-300_1	APPK01000054
571	blaOXA-301_1_APQG01000050	Beta-lactam	Amoxicillin, Ampicillin, Ertapenem	Enzymatic inactivation	blaOXA-301_1	APQG01000050
572	blaOXA-302_1_APRT01000004	Beta-lactam	Unknown Beta-lactam	Enzymatic inactivation	blaOXA-302_1	APRT01000004
573	blaOXA-303_1_APSD01000035	Beta-lactam	Unknown Beta-lactam	Enzymatic inactivation	blaOXA-303_1	APSD01000035
574	blaOXA-304_1_APSC01000007	Beta-lactam	Amoxicillin, Ampicillin, Ertapenem	Enzymatic inactivation	blaOXA-304_1	APSC01000007
575	blaOXA-305_1_APPF01000021	Beta-lactam	Unknown Beta-lactam	Enzymatic inactivation	blaOXA-305_1	APPF01000021
576	blaOXA-306_1_APSB01000022	Beta-lactam	Unknown Beta-lactam	Enzymatic inactivation	blaOXA-306_1	APSB01000022
577	blaOXA-307_1_NG_050611	Beta-lactam	Unknown Beta-lactam	Enzymatic inactivation	blaOXA-307_1	50611
578	blaOXA-308_1_APPN01000080	Beta-lactam	Unknown Beta-lactam	Enzymatic inactivation	blaOXA-308_1	APPN01000080
579	blaOXA-309_1_HF947514	Beta-lactam	Unknown Beta-lactam	Enzymatic inactivation	blaOXA-309_1	HF947514
580	blaOXA-312_1_KF057029	Beta-lactam	Unknown Beta-lactam	Enzymatic inactivation	blaOXA-312_1	KF057029
581	blaOXA-313_1_KF057030	Beta-lactam	Unknown Beta-lactam	Enzymatic inactivation	blaOXA-313_1	KF057030
582	blaOXA-314_1_KF057031	Beta-lactam	Unknown Beta-lactam	Enzymatic inactivation	blaOXA-314_1	KF057031
583	blaOXA-315_1_KF057032	Beta-lactam	Unknown Beta-lactam	Enzymatic inactivation	blaOXA-315_1	KF057032
584	blaOXA-316_1_KF057033	Beta-lactam	Unknown Beta-lactam	Enzymatic inactivation	blaOXA-316_1	KF057033
585	blaOXA-317_1_KF057034	Beta-lactam	Unknown Beta-lactam	Enzymatic inactivation	blaOXA-317_1	KF057034
586	blaOXA-320_1_KF151169	Beta-lactam	Unknown Beta-lactam	Enzymatic inactivation	blaOXA-320_1	KF151169
587	blaOXA-322_1_KF203096	Beta-lactam	Unknown Beta-lactam	Enzymatic inactivation	blaOXA-322_1	KF203096
588	blaOXA-323_1_KF203097	Beta-lactam	Unknown Beta-lactam	Enzymatic inactivation	blaOXA-323_1	KF203097
589	blaOXA-324_1_KF203098	Beta-lactam	Unknown Beta-lactam	Enzymatic inactivation	blaOXA-324_1	KF203098
590	blaOXA-325_1_KF203099	Beta-lactam	Unknown Beta-lactam	Enzymatic inactivation	blaOXA-325_1	KF203099
591	blaOXA-326_1_KF203100	Beta-lactam	Unknown Beta-lactam	Enzymatic inactivation	blaOXA-326_1	KF203100
592	blaOXA-327_1_KF203101	Beta-lactam	Unknown Beta-lactam	Enzymatic inactivation	blaOXA-327_1	KF203101
593	blaOXA-328_1_KF203102	Beta-lactam	Unknown Beta-lactam	Enzymatic inactivation	blaOXA-328_1	KF203102
594	blaOXA-329_1_KF203103	Beta-lactam	Unknown Beta-lactam	Enzymatic inactivation	blaOXA-329_1	KF203103
595	blaOXA-330_1_KF203104	Beta-lactam	Unknown Beta-lactam	Enzymatic inactivation	blaOXA-330_1	KF203104
596	blaOXA-331_1_KF203105	Beta-lactam	Unknown Beta-lactam	Enzymatic inactivation	blaOXA-331_1	KF203105
597	blaOXA-332_1_KF203106	Beta-lactam	Unknown Beta-lactam	Enzymatic inactivation	blaOXA-332_1	KF203106
598	blaOXA-333_1_KF203107	Beta-lactam	Unknown Beta-lactam	Enzymatic inactivation	blaOXA-333_1	KF203107
599	blaOXA-334_1_KF203108	Beta-lactam	Unknown Beta-lactam	Enzymatic inactivation	blaOXA-334_1	KF203108
600	blaOXA-335_1_KF203109	Beta-lactam	Unknown Beta-lactam	Enzymatic inactivation	blaOXA-335_1	KF203109
601	blaOXA-336_1_KF048907	Beta-lactam	Unknown Beta-lactam	Enzymatic inactivation	blaOXA-336_1	KF048907
602	blaOXA-337_1_KF048908	Beta-lactam	Unknown Beta-lactam	Enzymatic inactivation	blaOXA-337_1	KF048908
603	blaOXA-338_1_KF048909	Beta-lactam	Unknown Beta-lactam	Enzymatic inactivation	blaOXA-338_1	KF048909
604	blaOXA-339_1_KF048911	Beta-lactam	Unknown Beta-lactam	Enzymatic inactivation	blaOXA-339_1	KF048911
605	blaOXA-340_1_KF048912	Beta-lactam	Unknown Beta-lactam	Enzymatic inactivation	blaOXA-340_1	KF048912
606	blaOXA-341_1_KF048913	Beta-lactam	Unknown Beta-lactam	Enzymatic inactivation	blaOXA-341_1	KF048913
607	blaOXA-342_1_KF048915	Beta-lactam	Unknown Beta-lactam	Enzymatic inactivation	blaOXA-342_1	KF048915
608	blaOXA-343_1_KF048916	Beta-lactam	Unknown Beta-lactam	Enzymatic inactivation	blaOXA-343_1	KF048916
609	blaOXA-344_1_KF048917	Beta-lactam	Unknown Beta-lactam	Enzymatic inactivation	blaOXA-344_1	KF048917
610	blaOXA-345_1_KF048918	Beta-lactam	Unknown Beta-lactam	Enzymatic inactivation	blaOXA-345_1	KF048918
611	blaOXA-346_1_KF048919	Beta-lactam	Unknown Beta-lactam	Enzymatic inactivation	blaOXA-346_1	KF048919
612	blaOXA-347_1_ACWG01000053	Beta-lactam	Unknown Beta-lactam	Enzymatic inactivation	blaOXA-347_1	ACWG01000053
613	blaOXA-348_1_KF297577	Beta-lactam	Unknown Beta-lactam	Enzymatic inactivation	blaOXA-348_1	KF297577
614	blaOXA-349_1_KF297578	Beta-lactam	Unknown Beta-lactam	Enzymatic inactivation	blaOXA-349_1	KF297578
615	blaOXA-350_1_KF297579	Beta-lactam	Unknown Beta-lactam	Enzymatic inactivation	blaOXA-350_1	KF297579
616	blaOXA-351_1_KF297580	Beta-lactam	Unknown Beta-lactam	Enzymatic inactivation	blaOXA-351_1	KF297580
617	blaOXA-352_1_KF297581	Beta-lactam	Unknown Beta-lactam	Enzymatic inactivation	blaOXA-352_1	KF297581
618	blaOXA-353_1_KF297582	Beta-lactam	Unknown Beta-lactam	Enzymatic inactivation	blaOXA-353_1	KF297582
619	blaOXA-354_1_KF297583	Beta-lactam	Unknown Beta-lactam	Enzymatic inactivation	blaOXA-354_1	KF297583
620	blaOXA-355_1_KF297584	Beta-lactam	Unknown Beta-lactam	Enzymatic inactivation	blaOXA-355_1	KF297584
621	blaOXA-356_1_KF297585	Beta-lactam	Unknown Beta-lactam	Enzymatic inactivation	blaOXA-356_1	KF297585
622	blaOXA-357_1_KF421160	Beta-lactam	Unknown Beta-lactam	Enzymatic inactivation	blaOXA-357_1	KF421160
623	blaOXA-358_1_KF421161	Beta-lactam	Unknown Beta-lactam	Enzymatic inactivation	blaOXA-358_1	KF421161
624	blaOXA-359_1_KF421162	Beta-lactam	Unknown Beta-lactam	Enzymatic inactivation	blaOXA-359_1	KF421162
625	blaOXA-360_1_KF421163	Beta-lactam	Unknown Beta-lactam	Enzymatic inactivation	blaOXA-360_1	KF421163
626	blaOXA-361_1_KF460531	Beta-lactam	Unknown Beta-lactam	Enzymatic inactivation	blaOXA-361_1	KF460531
627	blaOXA-362_1_KF460532	Beta-lactam	Unknown Beta-lactam	Enzymatic inactivation	blaOXA-362_1	KF460532
628	blaOXA-363_1_KF460533	Beta-lactam	Unknown Beta-lactam	Enzymatic inactivation	blaOXA-363_1	KF460533
629	blaOXA-364_1_JX306689	Beta-lactam	Unknown Beta-lactam	Enzymatic inactivation	blaOXA-364_1	JX306689
630	blaOXA-365_1_KF885217	Beta-lactam	Unknown Beta-lactam	Enzymatic inactivation	blaOXA-365_1	KF885217
631	blaOXA-366_1_KP050485	Beta-lactam	Unknown Beta-lactam	Enzymatic inactivation	blaOXA-366_1	KP050485
632	blaOXA-368_1_KT736121	Beta-lactam	Unknown Beta-lactam	Enzymatic inactivation	blaOXA-368_1	KT736121
633	blaOXA-370_1_KJ488943	Beta-lactam	Piperacillin+Tazobactam	Enzymatic inactivation	blaOXA-370_1	KJ488943
634	blaOXA-371_1_AB871653	Beta-lactam	Unknown Beta-lactam	Enzymatic inactivation	blaOXA-371_1	AB871653
635	blaOXA-372_1_KJ746496	Beta-lactam	Amoxicillin, Ampicillin, Ertapenem, Imipenem, Meropenem, Temocillin	Enzymatic inactivation	blaOXA-372_1	KJ746496
636	blaOXA-373_1_HG931732	Beta-lactam	Unknown Beta-lactam	Enzymatic inactivation	blaOXA-373_1	HG931732
637	blaOXA-374_1_KF986255	Beta-lactam	Unknown Beta-lactam	Enzymatic inactivation	blaOXA-374_1	KF986255
638	blaOXA-375_1_KF986256	Beta-lactam	Unknown Beta-lactam	Enzymatic inactivation	blaOXA-375_1	KF986256
639	blaOXA-376_1_KF986257	Beta-lactam	Unknown Beta-lactam	Enzymatic inactivation	blaOXA-376_1	KF986257
640	blaOXA-377_1_KF986258	Beta-lactam	Unknown Beta-lactam	Enzymatic inactivation	blaOXA-377_1	KF986258
641	blaOXA-378_1_KF986259	Beta-lactam	Unknown Beta-lactam	Enzymatic inactivation	blaOXA-378_1	KF986259
642	blaOXA-379_1_KF986260	Beta-lactam	Unknown Beta-lactam	Enzymatic inactivation	blaOXA-379_1	KF986260
643	blaOXA-380_1_KF986261	Beta-lactam	Unknown Beta-lactam	Enzymatic inactivation	blaOXA-380_1	KF986261
644	blaOXA-381_1_KJ135344	Beta-lactam	Unknown Beta-lactam	Enzymatic inactivation	blaOXA-381_1	KJ135344
645	blaOXA-382_1_KJ135345	Beta-lactam	Unknown Beta-lactam	Enzymatic inactivation	blaOXA-382_1	KJ135345
646	blaOXA-383_1_KF986262	Beta-lactam	Unknown Beta-lactam	Enzymatic inactivation	blaOXA-383_1	KF986262
647	blaOXA-384_1_KF986263	Beta-lactam	Unknown Beta-lactam	Enzymatic inactivation	blaOXA-384_1	KF986263
648	blaOXA-385_1_KF986253	Beta-lactam	Unknown Beta-lactam	Enzymatic inactivation	blaOXA-385_1	KF986253
649	blaOXA-386_1_KF986254	Beta-lactam	Unknown Beta-lactam	Enzymatic inactivation	blaOXA-386_1	KF986254
650	blaOXA-387_1_KJ173478	Beta-lactam	Unknown Beta-lactam	Enzymatic inactivation	blaOXA-387_1	KJ173478
651	blaOXA-388_1_KJ135343	Beta-lactam	Unknown Beta-lactam	Enzymatic inactivation	blaOXA-388_1	KJ135343
652	blaOXA-389_1_KJ135346	Beta-lactam	Unknown Beta-lactam	Enzymatic inactivation	blaOXA-389_1	KJ135346
653	blaOXA-390_1_KJ135342	Beta-lactam	Unknown Beta-lactam	Enzymatic inactivation	blaOXA-390_1	KJ135342
654	blaOXA-391_1_KJ427797	Beta-lactam	Unknown Beta-lactam	Enzymatic inactivation	blaOXA-391_1	KJ427797
655	blaOXA-392_1_AB901044	Beta-lactam	Unknown Beta-lactam	Enzymatic inactivation	blaOXA-392_1	AB901044
656	blaOXA-395_1_AY306133	Beta-lactam	Amoxicillin, Ampicillin, Meropenem	Enzymatic inactivation	blaOXA-395_1	AY306133
657	blaOXA-396_1_AY306134	Beta-lactam	Amoxicillin, Ampicillin, Meropenem	Enzymatic inactivation	blaOXA-396_1	AY306134
658	blaOXA-397_1_KM087865	Beta-lactam	Unknown Beta-lactam	Enzymatic inactivation	blaOXA-397_1	KM087865
659	blaOXA-398_1_KM087842	Beta-lactam	Unknown Beta-lactam	Enzymatic inactivation	blaOXA-398_1	KM087842
660	blaOXA-400_1_KJ780078	Beta-lactam	Unknown Beta-lactam	Enzymatic inactivation	blaOXA-400_1	KJ780078
661	blaOXA-401_1_KJ780076	Beta-lactam	Unknown Beta-lactam	Enzymatic inactivation	blaOXA-401_1	KJ780076
662	blaOXA-402_1_JX865391	Beta-lactam	Unknown Beta-lactam	Enzymatic inactivation	blaOXA-402_1	JX865391
663	blaOXA-403_1_KJ920337	Beta-lactam	Unknown Beta-lactam	Enzymatic inactivation	blaOXA-403_1	KJ920337
664	blaOXA-404_1_KJ920338	Beta-lactam	Unknown Beta-lactam	Enzymatic inactivation	blaOXA-404_1	KJ920338
665	blaOXA-405_1_KM589641	Beta-lactam	Amoxicillin, Amoxicillin+Clavulanic acid, Ampicillin, Ampicillin+Clavulanic acid, Aztreonam, Cefepime, Cefotaxime, Ceftazidime, Piperacillin, Piperacillin+Tazobactam	Enzymatic inactivation	blaOXA-405_1	KM589641
666	blaOXA-406_1_KJ584915	Beta-lactam	Unknown Beta-lactam	Enzymatic inactivation	blaOXA-406_1	KJ584915
667	blaOXA-407_1_KJ584916	Beta-lactam	Unknown Beta-lactam	Enzymatic inactivation	blaOXA-407_1	KJ584916
668	blaOXA-408_1_KJ584917	Beta-lactam	Unknown Beta-lactam	Enzymatic inactivation	blaOXA-408_1	KJ584917
669	blaOXA-409_1_KJ584918	Beta-lactam	Unknown Beta-lactam	Enzymatic inactivation	blaOXA-409_1	KJ584918
670	blaOXA-410_1_KJ584919	Beta-lactam	Unknown Beta-lactam	Enzymatic inactivation	blaOXA-410_1	KJ584919
671	blaOXA-411_1_KJ584920	Beta-lactam	Unknown Beta-lactam	Enzymatic inactivation	blaOXA-411_1	KJ584920
672	blaOXA-412_1_KJ584921	Beta-lactam	Unknown Beta-lactam	Enzymatic inactivation	blaOXA-412_1	KJ584921
673	blaOXA-413_1_KJ584922	Beta-lactam	Unknown Beta-lactam	Enzymatic inactivation	blaOXA-413_1	KJ584922
674	blaOXA-414_1_KJ584914	Beta-lactam	Unknown Beta-lactam	Enzymatic inactivation	blaOXA-414_1	KJ584914
675	blaOXA-415_1_KJ865754	Beta-lactam	Unknown Beta-lactam	Enzymatic inactivation	blaOXA-415_1	KJ865754
676	blaOXA-416_1_KP264119	Beta-lactam	Amoxicillin, Ampicillin, Imipenem, Ticarcillin	Enzymatic inactivation	blaOXA-416_1	KP264119
677	blaOXA-417_1_KM220587	Beta-lactam	Unknown Beta-lactam	Enzymatic inactivation	blaOXA-417_1	KM220587
678	blaOXA-418_1_KJ997966	Beta-lactam	Unknown Beta-lactam	Enzymatic inactivation	blaOXA-418_1	KJ997966
679	blaOXA-420_1_AB983359	Beta-lactam	Unknown Beta-lactam	Enzymatic inactivation	blaOXA-420_1	AB983359
680	blaOXA-421_1_KM401566	Beta-lactam	Unknown Beta-lactam	Enzymatic inactivation	blaOXA-421_1	KM401566
681	blaOXA-422_1_KM433671	Beta-lactam	Unknown Beta-lactam	Enzymatic inactivation	blaOXA-422_1	KM433671
682	blaOXA-423_1_KM433672	Beta-lactam	Unknown Beta-lactam	Enzymatic inactivation	blaOXA-423_1	KM433672
683	blaOXA-424_1_KM588352	Beta-lactam	Unknown Beta-lactam	Enzymatic inactivation	blaOXA-424_1	KM588352
684	blaOXA-425_1_KM588353	Beta-lactam	Unknown Beta-lactam	Enzymatic inactivation	blaOXA-425_1	KM588353
685	blaOXA-426_1_KM588354	Beta-lactam	Unknown Beta-lactam	Enzymatic inactivation	blaOXA-426_1	KM588354
686	blaOXA-427_1_KX827604	Beta-lactam	Amoxicillin, Ampicillin, Aztreonam, Cefepime, Ceftazidime, Ertapenem, Imipenem, Meropenem, Piperacillin, Piperacillin+Tazobactam, Temocillin	Enzymatic inactivation	blaOXA-427_1	KX827604
687	blaOXA-429_1_KM979376	Beta-lactam	Unknown Beta-lactam	Enzymatic inactivation	blaOXA-429_1	KM979376
688	blaOXA-430_1_KM979377	Beta-lactam	Unknown Beta-lactam	Enzymatic inactivation	blaOXA-430_1	KM979377
689	blaOXA-431_1_KM979378	Beta-lactam	Unknown Beta-lactam	Enzymatic inactivation	blaOXA-431_1	KM979378
690	blaOXA-432_1_KM979379	Beta-lactam	Unknown Beta-lactam	Enzymatic inactivation	blaOXA-432_1	KM979379
691	blaOXA-433_1_KM979380	Beta-lactam	Unknown Beta-lactam	Enzymatic inactivation	blaOXA-433_1	KM979380
692	blaOXA-435_1_KP144324	Beta-lactam	Unknown Beta-lactam	Enzymatic inactivation	blaOXA-435_1	KP144324
693	blaOXA-436_1_KT959105	Beta-lactam	Unknown Beta-lactam	Enzymatic inactivation	blaOXA-436_1	KT959105
694	blaOXA-437_1_KP410856	Beta-lactam	Unknown Beta-lactam	Enzymatic inactivation	blaOXA-437_1	KP410856
695	blaOXA-438_1_KP410734	Beta-lactam	Unknown Beta-lactam	Enzymatic inactivation	blaOXA-438_1	KP410734
696	blaOXA-439_1_KP727573	Beta-lactam	Unknown Beta-lactam	Enzymatic inactivation	blaOXA-439_1	KP727573
697	blaOXA-440_1_KP727574	Beta-lactam	Unknown Beta-lactam	Enzymatic inactivation	blaOXA-440_1	KP727574
698	blaOXA-441_1_JX865394	Beta-lactam	Unknown Beta-lactam	Enzymatic inactivation	blaOXA-441_1	JX865394
699	blaOXA-442_1_KP844571	Beta-lactam	Unknown Beta-lactam	Enzymatic inactivation	blaOXA-442_1	KP844571
700	blaOXA-443_1_LC030178	Beta-lactam	Unknown Beta-lactam	Enzymatic inactivation	blaOXA-443_1	LC030178
701	blaOXA-444_1_CP010800	Beta-lactam	Unknown Beta-lactam	Enzymatic inactivation	blaOXA-444_1	CP010800
702	blaOXA-446_1_KR061495	Beta-lactam	Unknown Beta-lactam	Enzymatic inactivation	blaOXA-446_1	KR061495
703	blaOXA-447_1_KR061496	Beta-lactam	Unknown Beta-lactam	Enzymatic inactivation	blaOXA-447_1	KR061496
704	blaOXA-448_1_KR061497	Beta-lactam	Unknown Beta-lactam	Enzymatic inactivation	blaOXA-448_1	KR061497
705	blaOXA-449_1_KR061498	Beta-lactam	Unknown Beta-lactam	Enzymatic inactivation	blaOXA-449_1	KR061498
706	blaOXA-450_1_KR061502	Beta-lactam	Unknown Beta-lactam	Enzymatic inactivation	blaOXA-450_1	KR061502
707	blaOXA-451_1_KR061504	Beta-lactam	Unknown Beta-lactam	Enzymatic inactivation	blaOXA-451_1	KR061504
708	blaOXA-452_1_KR061505	Beta-lactam	Unknown Beta-lactam	Enzymatic inactivation	blaOXA-452_1	KR061505
709	blaOXA-453_1_KR061507	Beta-lactam	Unknown Beta-lactam	Enzymatic inactivation	blaOXA-453_1	KR061507
710	blaOXA-454_1_LC037981	Beta-lactam	Unknown Beta-lactam	Enzymatic inactivation	blaOXA-454_1	LC037981
711	blaOXA-455_1_KP903885	Beta-lactam	Unknown Beta-lactam	Enzymatic inactivation	blaOXA-455_1	KP903885
712	blaOXA-457_1_KP903887	Beta-lactam	Unknown Beta-lactam	Enzymatic inactivation	blaOXA-457_1	KP903887
713	blaOXA-458_1_KP903888	Beta-lactam	Unknown Beta-lactam	Enzymatic inactivation	blaOXA-458_1	KP903888
714	blaOXA-459_1_KP903889	Beta-lactam	Unknown Beta-lactam	Enzymatic inactivation	blaOXA-459_1	KP903889
715	blaOXA-460_1_KR061508	Beta-lactam	Unknown Beta-lactam	Enzymatic inactivation	blaOXA-460_1	KR061508
716	blaOXA-461_1_KR061509	Beta-lactam	Unknown Beta-lactam	Enzymatic inactivation	blaOXA-461_1	KR061509
717	blaOXA-464_1_KU721146	Beta-lactam	Unknown Beta-lactam	Enzymatic inactivation	blaOXA-464_1	KU721146
718	blaOXA-465_1_KR061500	Beta-lactam	Unknown Beta-lactam	Enzymatic inactivation	blaOXA-465_1	KR061500
719	blaOXA-466_1_KR061501	Beta-lactam	Unknown Beta-lactam	Enzymatic inactivation	blaOXA-466_1	KR061501
720	blaOXA-470_1_KR182163	Beta-lactam	Unknown Beta-lactam	Enzymatic inactivation	blaOXA-470_1	KR182163
721	blaOXA-471_1_EU086833	Beta-lactam	Unknown Beta-lactam	Enzymatic inactivation	blaOXA-471_1	EU086833
722	blaOXA-472_1_KR182165	Beta-lactam	Unknown Beta-lactam	Enzymatic inactivation	blaOXA-472_1	KR182165
723	blaOXA-473_1_KR182166	Beta-lactam	Unknown Beta-lactam	Enzymatic inactivation	blaOXA-473_1	KR182166
724	blaOXA-474_1_KR182167	Beta-lactam	Unknown Beta-lactam	Enzymatic inactivation	blaOXA-474_1	KR182167
725	blaOXA-475_1_KR182168	Beta-lactam	Unknown Beta-lactam	Enzymatic inactivation	blaOXA-475_1	KR182168
726	blaOXA-476_1_KR182169	Beta-lactam	Unknown Beta-lactam	Enzymatic inactivation	blaOXA-476_1	KR182169
727	blaOXA-477_1_KR182170	Beta-lactam	Unknown Beta-lactam	Enzymatic inactivation	blaOXA-477_1	KR182170
728	blaOXA-478_1_KR182171	Beta-lactam	Unknown Beta-lactam	Enzymatic inactivation	blaOXA-478_1	KR182171
729	blaOXA-479_1_KR182172	Beta-lactam	Unknown Beta-lactam	Enzymatic inactivation	blaOXA-479_1	KR182172
730	blaOXA-480_1_KR872296	Beta-lactam	Unknown Beta-lactam	Enzymatic inactivation	blaOXA-480_1	KR872296
731	blaOXA-482_1_KP264124	Beta-lactam	Unknown Beta-lactam	Enzymatic inactivation	blaOXA-482_1	KP264124
732	blaOXA-483_1_KP264125	Beta-lactam	Unknown Beta-lactam	Enzymatic inactivation	blaOXA-483_1	KP264125
733	blaOXA-484_1_KR401105	Beta-lactam	Unknown Beta-lactam	Enzymatic inactivation	blaOXA-484_1	KR401105
734	blaOXA-485_1_LLNM01000004	Beta-lactam	Unknown Beta-lactam	Enzymatic inactivation	blaOXA-485_1	LLNM01000004
735	blaOXA-486_1_AY597426	Beta-lactam	Unknown Beta-lactam	Enzymatic inactivation	blaOXA-486_1	AY597426
736	blaOXA-488_1_CP017969	Beta-lactam	Unknown Beta-lactam	Enzymatic inactivation	blaOXA-488_1	CP017969
737	blaOXA-489_1_CP013733	Beta-lactam	Unknown Beta-lactam	Enzymatic inactivation	blaOXA-489_1	CP013733
738	blaOXA-490_1_KU721147	Beta-lactam	Unknown Beta-lactam	Enzymatic inactivation	blaOXA-490_1	KU721147
739	blaOXA-491_1_KU721148	Beta-lactam	Unknown Beta-lactam	Enzymatic inactivation	blaOXA-491_1	KU721148
740	blaOXA-493_1_KU739135	Beta-lactam	Unknown Beta-lactam	Enzymatic inactivation	blaOXA-493_1	KU739135
741	blaOXA-494_1_AY597430	Beta-lactam	Unknown Beta-lactam	Enzymatic inactivation	blaOXA-494_1	AY597430
742	blaOXA-496_1_KT200608	Beta-lactam	Unknown Beta-lactam	Enzymatic inactivation	blaOXA-496_1	KT200608
743	blaOXA-497_1_LKJZ01000136	Beta-lactam	Unknown Beta-lactam	Enzymatic inactivation	blaOXA-497_1	LKJZ01000136
744	blaOXA-499_1_KT964029	Beta-lactam	Unknown Beta-lactam	Enzymatic inactivation	blaOXA-499_1	KT964029
745	blaOXA-500_1_JMNQ01000002	Beta-lactam	Unknown Beta-lactam	Enzymatic inactivation	blaOXA-500_1	JMNQ01000002
746	blaOXA-501_1_KU167110	Beta-lactam	Unknown Beta-lactam	Enzymatic inactivation	blaOXA-501_1	KU167110
747	blaOXA-502_1_KU167111	Beta-lactam	Unknown Beta-lactam	Enzymatic inactivation	blaOXA-502_1	KU167111
748	blaOXA-503_1_KU167109	Beta-lactam	Unknown Beta-lactam	Enzymatic inactivation	blaOXA-503_1	KU167109
749	blaOXA-505_1_KU531433	Beta-lactam	Unknown Beta-lactam	Enzymatic inactivation	blaOXA-505_1	KU531433
750	blaOXA-506_1_KU571454	Beta-lactam	Unknown Beta-lactam	Enzymatic inactivation	blaOXA-506_1	KU571454
751	blaOXA-507_1_KU551305	Beta-lactam	Unknown Beta-lactam	Enzymatic inactivation	blaOXA-507_1	KU551305
752	blaOXA-508_1_KU596972	Beta-lactam	Unknown Beta-lactam	Enzymatic inactivation	blaOXA-508_1	KU596972
753	blaOXA-509_1_KU692025	Beta-lactam	Unknown Beta-lactam	Enzymatic inactivation	blaOXA-509_1	KU692025
754	blaOXA-510_1_JX865393	Beta-lactam	Unknown Beta-lactam	Enzymatic inactivation	blaOXA-510_1	JX865393
755	blaOXA-511_1_KU710720	Beta-lactam	Unknown Beta-lactam	Enzymatic inactivation	blaOXA-511_1	KU710720
756	blaOXA-512_1_KU726870	Beta-lactam	Unknown Beta-lactam	Enzymatic inactivation	blaOXA-512_1	KU726870
757	blaOXA-513_1_KU323972	Beta-lactam	Unknown Beta-lactam	Enzymatic inactivation	blaOXA-513_1	KU323972
758	blaOXA-514_1_KU866382	Beta-lactam	Unknown Beta-lactam	Enzymatic inactivation	blaOXA-514_1	KU866382
759	blaOXA-515_1_KU866383	Beta-lactam	Unknown Beta-lactam	Enzymatic inactivation	blaOXA-515_1	KU866383
760	blaOXA-516_1_KU871391	Beta-lactam	Unknown Beta-lactam	Enzymatic inactivation	blaOXA-516_1	KU871391
761	blaOXA-517_1_KU878974	Beta-lactam	Unknown Beta-lactam	Enzymatic inactivation	blaOXA-517_1	KU878974
762	blaOXA-518_1_KU739134	Beta-lactam	Unknown Beta-lactam	Enzymatic inactivation	blaOXA-518_1	KU739134
763	blaOXA-519_1_KX349732	Beta-lactam	Amoxicillin, Amoxicillin+Clavulanic acid, Ampicillin, Ampicillin+Clavulanic acid, Ertapenem, Meropenem, Piperacillin, Piperacillin+Tazobactam, Temocillin	Enzymatic inactivation	blaOXA-519_1	KX349732
764	blaOXA-520_1_KX388630	Beta-lactam	Unknown Beta-lactam	Enzymatic inactivation	blaOXA-520_1	KX388630
765	blaOXA-521_1_KX462701	Beta-lactam	Unknown Beta-lactam	Enzymatic inactivation	blaOXA-521_1	KX462701
766	blaOXA-522_1_KX599408	Beta-lactam	Unknown Beta-lactam	Enzymatic inactivation	blaOXA-522_1	KX599408
767	blaOXA-523_1_KX599401	Beta-lactam	Unknown Beta-lactam	Enzymatic inactivation	blaOXA-523_1	KX599401
768	blaOXA-524_1_KX599402	Beta-lactam	Unknown Beta-lactam	Enzymatic inactivation	blaOXA-524_1	KX599402
769	blaOXA-525_1_KX599406	Beta-lactam	Unknown Beta-lactam	Enzymatic inactivation	blaOXA-525_1	KX599406
770	blaOXA-526_1_KX599409	Beta-lactam	Unknown Beta-lactam	Enzymatic inactivation	blaOXA-526_1	KX599409
771	blaOXA-527_1_KX599404	Beta-lactam	Unknown Beta-lactam	Enzymatic inactivation	blaOXA-527_1	KX599404
772	blaOXA-528_1_KX599407	Beta-lactam	Unknown Beta-lactam	Enzymatic inactivation	blaOXA-528_1	KX599407
773	blaOXA-529_1_KX599405	Beta-lactam	Unknown Beta-lactam	Enzymatic inactivation	blaOXA-529_1	KX599405
774	blaOXA-530_1_KX599398	Beta-lactam	Unknown Beta-lactam	Enzymatic inactivation	blaOXA-530_1	KX599398
775	blaOXA-531_1_KX599400	Beta-lactam	Unknown Beta-lactam	Enzymatic inactivation	blaOXA-531_1	KX599400
776	blaOXA-532_1_KX609247	Beta-lactam	Unknown Beta-lactam	Enzymatic inactivation	blaOXA-532_1	KX609247
777	blaOXA-533_1_KX668472	Beta-lactam	Unknown Beta-lactam	Enzymatic inactivation	blaOXA-533_1	KX668472
778	blaOXA-534_1_KX714285	Beta-lactam	Unknown Beta-lactam	Enzymatic inactivation	blaOXA-534_1	KX714285
779	blaOXA-535_1_KX828709	Beta-lactam	Unknown Beta-lactam	Enzymatic inactivation	blaOXA-535_1	KX828709
780	blaOXA-536_1_KX859240	Beta-lactam	Unknown Beta-lactam	Enzymatic inactivation	blaOXA-536_1	KX859240
781	blaOXA-537_1_KX360747	Beta-lactam	Unknown Beta-lactam	Enzymatic inactivation	blaOXA-537_1	KX360747
782	blaOXA-538_1_KX827284	Beta-lactam	Unknown Beta-lactam	Enzymatic inactivation	blaOXA-538_1	KX827284
783	blaOXA-539_1_KY094077	Beta-lactam	Amoxicillin, Amoxicillin+Clavulanic acid, Ampicillin, Ampicillin+Clavulanic acid, Cefepime, Ceftazidime, Ceftazidime+Avibactam, Piperacillin	Enzymatic inactivation	blaOXA-539_1	KY094077
784	blaOXA-540_1_KJ138219	Beta-lactam	Unknown Beta-lactam	Enzymatic inactivation	blaOXA-540_1	KJ138219
785	blaOXA-541_1_FM179467	Beta-lactam	Unknown Beta-lactam	Enzymatic inactivation	blaOXA-541_1	FM179467
786	blaOXA-545_1_KY674541	Beta-lactam	Unknown Beta-lactam	Enzymatic inactivation	blaOXA-545_1	KY674541
787	blaOXA-546_1_KY682756	Beta-lactam	Unknown Beta-lactam	Enzymatic inactivation	blaOXA-546_1	KY682756
788	blaOXA-547_1_KY684124	Beta-lactam	Unknown Beta-lactam	Enzymatic inactivation	blaOXA-547_1	KY684124
789	blaOXA-548_1_KY682750	Beta-lactam	Unknown Beta-lactam	Enzymatic inactivation	blaOXA-548_1	KY682750
790	blaOXA-549_1_KY682751	Beta-lactam	Unknown Beta-lactam	Enzymatic inactivation	blaOXA-549_1	KY682751
791	blaOXA-550_1_KY682752	Beta-lactam	Unknown Beta-lactam	Enzymatic inactivation	blaOXA-550_1	KY682752
792	blaOXA-551_1_KY682753	Beta-lactam	Unknown Beta-lactam	Enzymatic inactivation	blaOXA-551_1	KY682753
793	blaOXA-552_1_KY682754	Beta-lactam	Unknown Beta-lactam	Enzymatic inactivation	blaOXA-552_1	KY682754
794	blaOXA-553_1_KY682755	Beta-lactam	Unknown Beta-lactam	Enzymatic inactivation	blaOXA-553_1	KY682755
795	blaOXA-554_1_KY126221	Beta-lactam	Unknown Beta-lactam	Enzymatic inactivation	blaOXA-554_1	KY126221
796	blaOXA-555_1_KY126224	Beta-lactam	Unknown Beta-lactam	Enzymatic inactivation	blaOXA-555_1	KY126224
797	blaOXA-556_1_KY126231	Beta-lactam	Unknown Beta-lactam	Enzymatic inactivation	blaOXA-556_1	KY126231
798	blaOXA-557_1_KY126232	Beta-lactam	Unknown Beta-lactam	Enzymatic inactivation	blaOXA-557_1	KY126232
799	blaOXA-558_1_KY126234	Beta-lactam	Unknown Beta-lactam	Enzymatic inactivation	blaOXA-558_1	KY126234
800	blaOXA-559_1_KY126237	Beta-lactam	Unknown Beta-lactam	Enzymatic inactivation	blaOXA-559_1	KY126237
801	blaOXA-560_1_KY126238	Beta-lactam	Unknown Beta-lactam	Enzymatic inactivation	blaOXA-560_1	KY126238
802	blaOXA-561_1_KY126240	Beta-lactam	Unknown Beta-lactam	Enzymatic inactivation	blaOXA-561_1	KY126240
803	blaOXA-562_1_KY126241	Beta-lactam	Unknown Beta-lactam	Enzymatic inactivation	blaOXA-562_1	KY126241
804	blaOXA-563_1_KY767021	Beta-lactam	Unknown Beta-lactam	Enzymatic inactivation	blaOXA-563_1	KY767021
805	blaOXA-564_1_KY767022	Beta-lactam	Unknown Beta-lactam	Enzymatic inactivation	blaOXA-564_1	KY767022
806	blaOXA-565_1_KY883665	Beta-lactam	Unknown Beta-lactam	Enzymatic inactivation	blaOXA-565_1	KY883665
807	blaOXA-566_1_MF099636	Beta-lactam	Unknown Beta-lactam	Enzymatic inactivation	blaOXA-566_1	MF099636
808	blaZ_1_CP000704	Beta-lactam	Amoxicillin, Ampicillin, Penicillin, Piperacillin	Enzymatic inactivation	blaZ_1	CP000704
809	blaZ_2_CP000731	Beta-lactam	Amoxicillin, Ampicillin, Penicillin, Piperacillin	Enzymatic inactivation	blaZ_2	CP000731
810	blaZ_3_CP000732	Beta-lactam	Amoxicillin, Ampicillin, Penicillin, Piperacillin	Enzymatic inactivation	blaZ_3	CP000732
811	blaZ_4_X04121	Beta-lactam	Amoxicillin, Ampicillin, Penicillin, Piperacillin	Enzymatic inactivation	blaZ_4	X04121
812	blaZ_5_AJ302698	Beta-lactam	Amoxicillin, Ampicillin, Penicillin, Piperacillin	Enzymatic inactivation	blaZ_5	AJ302698
813	blaZ_6_AP003139	Beta-lactam	Amoxicillin, Ampicillin, Penicillin, Piperacillin	Enzymatic inactivation	blaZ_6	AP003139
814	blaZ_7_AP004832	Beta-lactam	Amoxicillin, Ampicillin, Penicillin, Piperacillin	Enzymatic inactivation	blaZ_7	AP004832
815	blaZ_8_HE993884	Beta-lactam	Amoxicillin, Ampicillin, Penicillin, Piperacillin	Enzymatic inactivation	blaZ_8	HE993884
816	blaZ_9_DQ269019	Beta-lactam	Amoxicillin, Ampicillin, Penicillin, Piperacillin	Enzymatic inactivation	blaZ_9	DQ269019
817	blaZ_10_FR823292	Beta-lactam	Amoxicillin, Ampicillin, Penicillin, Piperacillin	Enzymatic inactivation	blaZ_10	FR823292
818	blaZ_11_AJ400722	Beta-lactam	Amoxicillin, Ampicillin, Penicillin, Piperacillin	Enzymatic inactivation	blaZ_11	AJ400722
819	blaZ_12_M15195	Beta-lactam	Amoxicillin, Ampicillin, Penicillin, Piperacillin	Enzymatic inactivation	blaZ_12	M15195
820	blaZ_13_KF471116	Beta-lactam	Amoxicillin, Ampicillin, Penicillin, Piperacillin	Enzymatic inactivation	blaZ_13	KF471116
821	blaZ_14_JBAG01000015	Beta-lactam	Amoxicillin, Ampicillin, Penicillin, Piperacillin	Enzymatic inactivation	blaZ_14	JBAG01000015
822	blaZ_15_JAZQ01000018	Beta-lactam	Amoxicillin, Ampicillin, Penicillin, Piperacillin	Enzymatic inactivation	blaZ_15	JAZQ01000018
823	blaZ_16_JBTH01000015	Beta-lactam	Amoxicillin, Ampicillin, Penicillin, Piperacillin	Enzymatic inactivation	blaZ_16	JBTH01000015
824	blaZ_17_JDDF01000008	Beta-lactam	Amoxicillin, Ampicillin, Penicillin, Piperacillin	Enzymatic inactivation	blaZ_17	JDDF01000008
825	blaZ_18_JBQW01000016	Beta-lactam	Amoxicillin, Ampicillin, Penicillin, Piperacillin	Enzymatic inactivation	blaZ_18	JBQW01000016
826	blaZ_19_JBMK01000007	Beta-lactam	Amoxicillin, Ampicillin, Penicillin, Piperacillin	Enzymatic inactivation	blaZ_19	JBMK01000007
827	blaZ_20_JBVX01000014	Beta-lactam	Amoxicillin, Ampicillin, Penicillin, Piperacillin	Enzymatic inactivation	blaZ_20	JBVX01000014
828	blaZ_21_JGQH01000014	Beta-lactam	Amoxicillin, Ampicillin, Penicillin, Piperacillin	Enzymatic inactivation	blaZ_21	JGQH01000014
829	blaZ_22_JCHI01000035	Beta-lactam	Amoxicillin, Ampicillin, Penicillin, Piperacillin	Enzymatic inactivation	blaZ_22	JCHI01000035
830	blaZ_23_JBND01000015	Beta-lactam	Amoxicillin, Ampicillin, Penicillin, Piperacillin	Enzymatic inactivation	blaZ_23	JBND01000015
831	blaZ_24_JBLQ01000018	Beta-lactam	Amoxicillin, Ampicillin, Penicillin, Piperacillin	Enzymatic inactivation	blaZ_24	JBLQ01000018
832	blaZ_25_JBKK01000017	Beta-lactam	Amoxicillin, Ampicillin, Penicillin, Piperacillin	Enzymatic inactivation	blaZ_25	JBKK01000017
833	blaZ_26_JBJP01000007	Beta-lactam	Amoxicillin, Ampicillin, Penicillin, Piperacillin	Enzymatic inactivation	blaZ_26	JBJP01000007
834	blaZ_27_JDGZ01000043	Beta-lactam	Amoxicillin, Ampicillin, Penicillin, Piperacillin	Enzymatic inactivation	blaZ_27	JDGZ01000043
835	blaZ_28_JDYO01000009	Beta-lactam	Amoxicillin, Ampicillin, Penicillin, Piperacillin	Enzymatic inactivation	blaZ_28	JDYO01000009
836	blaZ_29_JDXN01000019	Beta-lactam	Amoxicillin, Ampicillin, Penicillin, Piperacillin	Enzymatic inactivation	blaZ_29	JDXN01000019
837	blaZ_30_JGUQ01000012	Beta-lactam	Amoxicillin, Ampicillin, Penicillin, Piperacillin	Enzymatic inactivation	blaZ_30	JGUQ01000012
838	blaZ_31_JIFU01000008	Beta-lactam	Amoxicillin, Ampicillin, Penicillin, Piperacillin	Enzymatic inactivation	blaZ_31	JIFU01000008
839	blaZ_32_JINH01000005	Beta-lactam	Amoxicillin, Ampicillin, Penicillin, Piperacillin	Enzymatic inactivation	blaZ_32	JINH01000005
840	blaZ_33_JIXQ01000012	Beta-lactam	Amoxicillin, Ampicillin, Penicillin, Piperacillin	Enzymatic inactivation	blaZ_33	JIXQ01000012
841	blaZ_34_JJAO01000008	Beta-lactam	Amoxicillin, Ampicillin, Penicillin, Piperacillin	Enzymatic inactivation	blaZ_34	JJAO01000008
842	blaZ_35_JIVZ01000012	Beta-lactam	Amoxicillin, Ampicillin, Penicillin, Piperacillin	Enzymatic inactivation	blaZ_35	JIVZ01000012
843	blaZ_36_JITV01000006	Beta-lactam	Amoxicillin, Ampicillin, Penicillin, Piperacillin	Enzymatic inactivation	blaZ_36	JITV01000006
844	blaZ_37_JIFD01000012	Beta-lactam	Amoxicillin, Ampicillin, Penicillin, Piperacillin	Enzymatic inactivation	blaZ_37	JIFD01000012
845	blaZ_38_NZ_JEMM01000040	Beta-lactam	Amoxicillin, Ampicillin, Penicillin, Piperacillin	Enzymatic inactivation	blaZ_38	JEMM01000040
846	blaZ_39_JHTU01000073	Beta-lactam	Amoxicillin, Ampicillin, Penicillin, Piperacillin	Enzymatic inactivation	blaZ_39	JHTU01000073
847	blaZ_40_NZ_AZBT01000050	Beta-lactam	Amoxicillin, Ampicillin, Penicillin, Piperacillin	Enzymatic inactivation	blaZ_40	AZBT01000050
848	blaZ_41_AENR01000015	Beta-lactam	Amoxicillin, Ampicillin, Penicillin, Piperacillin	Enzymatic inactivation	blaZ_41	AENR01000015
849	blaZ_42_CCEE01000006	Beta-lactam	Amoxicillin, Ampicillin, Penicillin, Piperacillin	Enzymatic inactivation	blaZ_42	CCEE01000006
850	blaZ_43_NZ_CAVU010000015	Beta-lactam	Amoxicillin, Ampicillin, Penicillin, Piperacillin	Enzymatic inactivation	blaZ_43	CAVU010000015
851	blaZ_44_NZ_JWJJ01000015	Beta-lactam	Amoxicillin, Ampicillin, Penicillin, Piperacillin	Enzymatic inactivation	blaZ_44	JWJJ01000015
852	blaZ_45_CP010941	Beta-lactam	Amoxicillin, Ampicillin, Penicillin, Piperacillin	Enzymatic inactivation	blaZ_45	CP010941
853	blaZ_46_CP010944	Beta-lactam	Amoxicillin, Ampicillin, Penicillin, Piperacillin	Enzymatic inactivation	blaZ_46	CP010944
854	blaZ_47_NZ_JYGF01000020	Beta-lactam	Amoxicillin, Ampicillin, Penicillin, Piperacillin	Enzymatic inactivation	blaZ_47	JYGF01000020
855	blaZ_48_CFPA01000022	Beta-lactam	Amoxicillin, Ampicillin, Penicillin, Piperacillin	Enzymatic inactivation	blaZ_48	CFPA01000022
856	blaZ_49_CVLS01000543	Beta-lactam	Amoxicillin, Ampicillin, Penicillin, Piperacillin	Enzymatic inactivation	blaZ_49	CVLS01000543
857	blaZ_50_KR230047	Beta-lactam	Amoxicillin, Ampicillin, Penicillin, Piperacillin	Enzymatic inactivation	blaZ_50	KR230047
858	blaZ_51_NZ_JVWO01000108	Beta-lactam	Amoxicillin, Ampicillin, Penicillin, Piperacillin	Enzymatic inactivation	blaZ_51	JVWO01000108
859	blaZ_52_NZ_JVWM01000127	Beta-lactam	Amoxicillin, Ampicillin, Penicillin, Piperacillin	Enzymatic inactivation	blaZ_52	JVWM01000127
860	blaZ_53_NZ_JUXQ01000001	Beta-lactam	Amoxicillin, Ampicillin, Penicillin, Piperacillin	Enzymatic inactivation	blaZ_53	JUXQ01000001
861	blaZ_54_NZ_JVRB01000003	Beta-lactam	Amoxicillin, Ampicillin, Penicillin, Piperacillin	Enzymatic inactivation	blaZ_54	JVRB01000003
862	blaZ_55_NZ_JVLY01000044	Beta-lactam	Amoxicillin, Ampicillin, Penicillin, Piperacillin	Enzymatic inactivation	blaZ_55	JVLY01000044
863	blaZ_56_NZ_JUMU01000089	Beta-lactam	Amoxicillin, Ampicillin, Penicillin, Piperacillin	Enzymatic inactivation	blaZ_56	JUMU01000089
864	blaZ_57_NZ_JURP01000126	Beta-lactam	Amoxicillin, Ampicillin, Penicillin, Piperacillin	Enzymatic inactivation	blaZ_57	JURP01000126
865	blaZ_58_NZ_JUUA01000057	Beta-lactam	Amoxicillin, Ampicillin, Penicillin, Piperacillin	Enzymatic inactivation	blaZ_58	JUUA01000057
866	blaZ_59_NZ_JVBT01000063	Beta-lactam	Amoxicillin, Ampicillin, Penicillin, Piperacillin	Enzymatic inactivation	blaZ_59	JVBT01000063
867	blaZ_60_NZ_JVML01000111	Beta-lactam	Amoxicillin, Ampicillin, Penicillin, Piperacillin	Enzymatic inactivation	blaZ_60	JVML01000111
868	blaZ_61_NZ_JVAT01000021	Beta-lactam	Amoxicillin, Ampicillin, Penicillin, Piperacillin	Enzymatic inactivation	blaZ_61	JVAT01000021
869	blaZ_62_NZ_JVOH01000023	Beta-lactam	Amoxicillin, Ampicillin, Penicillin, Piperacillin	Enzymatic inactivation	blaZ_62	JVOH01000023
870	blaZ_63_NZ_JUMX01000103	Beta-lactam	Amoxicillin, Ampicillin, Penicillin, Piperacillin	Enzymatic inactivation	blaZ_63	JUMX01000103
871	blaZ_64_CSJB01000017	Beta-lactam	Amoxicillin, Ampicillin, Penicillin, Piperacillin	Enzymatic inactivation	blaZ_64	CSJB01000017
872	blaZ_65_CSEV01000005	Beta-lactam	Amoxicillin, Ampicillin, Penicillin, Piperacillin	Enzymatic inactivation	blaZ_65	CSEV01000005
873	blaZ_66_CSGM01000014	Beta-lactam	Amoxicillin, Ampicillin, Penicillin, Piperacillin	Enzymatic inactivation	blaZ_66	CSGM01000014
874	blaZ_67_NZ_CTTL01000039	Beta-lactam	Amoxicillin, Ampicillin, Penicillin, Piperacillin	Enzymatic inactivation	blaZ_67	CTTL01000039
875	blaZ_68_NZ_CUHK01000055	Beta-lactam	Amoxicillin, Ampicillin, Penicillin, Piperacillin	Enzymatic inactivation	blaZ_68	CUHK01000055
876	blaZ_69_NZ_CUHB01000033	Beta-lactam	Amoxicillin, Ampicillin, Penicillin, Piperacillin	Enzymatic inactivation	blaZ_69	CUHB01000033
877	blaZ_70_NZ_CUEK01000047	Beta-lactam	Amoxicillin, Ampicillin, Penicillin, Piperacillin	Enzymatic inactivation	blaZ_70	CUEK01000047
878	blaZ_71_NZ_CUGR01000082	Beta-lactam	Amoxicillin, Ampicillin, Penicillin, Piperacillin	Enzymatic inactivation	blaZ_71	CUGR01000082
879	blaZ_72_NZ_CUHG01000035	Beta-lactam	Amoxicillin, Ampicillin, Penicillin, Piperacillin	Enzymatic inactivation	blaZ_72	CUHG01000035
880	blaZ_73_CYNA01000004	Beta-lactam	Amoxicillin, Ampicillin, Penicillin, Piperacillin	Enzymatic inactivation	blaZ_73	CYNA01000004
881	blaZ_74_CZWI01000159	Beta-lactam	Amoxicillin, Ampicillin, Penicillin, Piperacillin	Enzymatic inactivation	blaZ_74	CZWI01000159
882	blaZ_75_LNTF01000008	Beta-lactam	Amoxicillin, Ampicillin, Penicillin, Piperacillin	Enzymatic inactivation	blaZ_75	LNTF01000008
883	blaZ_76_FFOR01000002	Beta-lactam	Amoxicillin, Ampicillin, Penicillin, Piperacillin	Enzymatic inactivation	blaZ_76	FFOR01000002
884	blaZ_77_FGNH01000009	Beta-lactam	Amoxicillin, Ampicillin, Penicillin, Piperacillin	Enzymatic inactivation	blaZ_77	FGNH01000009
885	blaZ_78_KU607301	Beta-lactam	Amoxicillin, Ampicillin, Penicillin, Piperacillin	Enzymatic inactivation	blaZ_78	KU607301
886	blaZ_79_KU607584	Beta-lactam	Amoxicillin, Ampicillin, Penicillin, Piperacillin	Enzymatic inactivation	blaZ_79	KU607584
887	blaZ_80_KU607855	Beta-lactam	Amoxicillin, Ampicillin, Penicillin, Piperacillin	Enzymatic inactivation	blaZ_80	KU607855
888	blaZ_81_FGJZ01000020	Beta-lactam	Amoxicillin, Ampicillin, Penicillin, Piperacillin	Enzymatic inactivation	blaZ_81	FGJZ01000020
889	blaZ_82_FGSJ01000003	Beta-lactam	Amoxicillin, Ampicillin, Penicillin, Piperacillin	Enzymatic inactivation	blaZ_82	FGSJ01000003
890	blaZ_83_FGWO01000019	Beta-lactam	Amoxicillin, Ampicillin, Penicillin, Piperacillin	Enzymatic inactivation	blaZ_83	FGWO01000019
891	blaZ_84_FHDH01000010	Beta-lactam	Amoxicillin, Ampicillin, Penicillin, Piperacillin	Enzymatic inactivation	blaZ_84	FHDH01000010
892	blaZ_85_NZ_FHDT01000016	Beta-lactam	Amoxicillin, Ampicillin, Penicillin, Piperacillin	Enzymatic inactivation	blaZ_85	FHDT01000016
893	blaZ_86_AIZE01000023	Beta-lactam	Amoxicillin, Ampicillin, Penicillin, Piperacillin	Enzymatic inactivation	blaZ_86	AIZE01000023
894	blaZ_87_NZ_LRNC01000042	Beta-lactam	Amoxicillin, Ampicillin, Penicillin, Piperacillin	Enzymatic inactivation	blaZ_87	LRNC01000042
895	blaZ_88_FKTX01000011	Beta-lactam	Amoxicillin, Ampicillin, Penicillin, Piperacillin	Enzymatic inactivation	blaZ_88	FKTX01000011
896	blaZ_89_FKPS01000007	Beta-lactam	Amoxicillin, Ampicillin, Penicillin, Piperacillin	Enzymatic inactivation	blaZ_89	FKPS01000007
897	blaZ_90_FKVU01000010	Beta-lactam	Amoxicillin, Ampicillin, Penicillin, Piperacillin	Enzymatic inactivation	blaZ_90	FKVU01000010
898	blaZ_91_FKQH01000022	Beta-lactam	Amoxicillin, Ampicillin, Penicillin, Piperacillin	Enzymatic inactivation	blaZ_91	FKQH01000022
899	blaZ_92_FKWG01000001	Beta-lactam	Amoxicillin, Ampicillin, Penicillin, Piperacillin	Enzymatic inactivation	blaZ_92	FKWG01000001
900	blaZ_93_FKQA01000038	Beta-lactam	Amoxicillin, Ampicillin, Penicillin, Piperacillin	Enzymatic inactivation	blaZ_93	FKQA01000038
901	blaZ_94_LYRW01000005	Beta-lactam	Amoxicillin, Ampicillin, Penicillin, Piperacillin	Enzymatic inactivation	blaZ_94	LYRW01000005
902	blaZ_95_MAJJ01000071	Beta-lactam	Amoxicillin, Ampicillin, Penicillin, Piperacillin	Enzymatic inactivation	blaZ_95	MAJJ01000071
903	blaZ_96_LNDI01000019	Beta-lactam	Amoxicillin, Ampicillin, Penicillin, Piperacillin	Enzymatic inactivation	blaZ_96	LNDI01000019
904	blaZ_97_FMOK01000003	Beta-lactam	Amoxicillin, Ampicillin, Penicillin, Piperacillin	Enzymatic inactivation	blaZ_97	FMOK01000003
905	blaZ_98_LTEF01000041	Beta-lactam	Amoxicillin, Ampicillin, Penicillin, Piperacillin	Enzymatic inactivation	blaZ_98	LTEF01000041
906	blaZ_99_LTNH01000008	Beta-lactam	Amoxicillin, Ampicillin, Penicillin, Piperacillin	Enzymatic inactivation	blaZ_99	LTNH01000008
907	blaZ_100_LTMH01000008	Beta-lactam	Amoxicillin, Ampicillin, Penicillin, Piperacillin	Enzymatic inactivation	blaZ_100	LTMH01000008
908	blaZ_101_LTLP01000099	Beta-lactam	Amoxicillin, Ampicillin, Penicillin, Piperacillin	Enzymatic inactivation	blaZ_101	LTLP01000099
909	blaZ_102_MLQA01000023	Beta-lactam	Amoxicillin, Ampicillin, Penicillin, Piperacillin	Enzymatic inactivation	blaZ_102	MLQA01000023
910	blaZ_103_FQSJ01000009	Beta-lactam	Amoxicillin, Ampicillin, Penicillin, Piperacillin	Enzymatic inactivation	blaZ_103	FQSJ01000009
911	blaZ_104_FQHI01000006	Beta-lactam	Amoxicillin, Ampicillin, Penicillin, Piperacillin	Enzymatic inactivation	blaZ_104	FQHI01000006
912	blaZ_105_FQJS01000007	Beta-lactam	Amoxicillin, Ampicillin, Penicillin, Piperacillin	Enzymatic inactivation	blaZ_105	FQJS01000007
913	blaZ_106_FQHX01000011	Beta-lactam	Amoxicillin, Ampicillin, Penicillin, Piperacillin	Enzymatic inactivation	blaZ_106	FQHX01000011
914	blaZ_107_FQDM01000011	Beta-lactam	Amoxicillin, Ampicillin, Penicillin, Piperacillin	Enzymatic inactivation	blaZ_107	FQDM01000011
915	blaZ_108_FQPO01000005	Beta-lactam	Amoxicillin, Ampicillin, Penicillin, Piperacillin	Enzymatic inactivation	blaZ_108	FQPO01000005
916	blaZ_109_AOAS01000022	Beta-lactam	Amoxicillin, Ampicillin, Penicillin, Piperacillin	Enzymatic inactivation	blaZ_109	AOAS01000022
917	blaZ_110_AJCZ01000013	Beta-lactam	Amoxicillin, Ampicillin, Penicillin, Piperacillin	Enzymatic inactivation	blaZ_110	AJCZ01000013
918	blaZ_111_AJCN01000010	Beta-lactam	Amoxicillin, Ampicillin, Penicillin, Piperacillin	Enzymatic inactivation	blaZ_111	AJCN01000010
919	blaZ_112_AKGL01000044	Beta-lactam	Amoxicillin, Ampicillin, Penicillin, Piperacillin	Enzymatic inactivation	blaZ_112	AKGL01000044
920	blaZ_113_AHVS01000008	Beta-lactam	Amoxicillin, Ampicillin, Penicillin, Piperacillin	Enzymatic inactivation	blaZ_113	AHVS01000008
921	blaZ_114_NC_013379	Beta-lactam	Amoxicillin, Ampicillin, Penicillin, Piperacillin	Enzymatic inactivation	blaZ_114	13379
922	blaZ_115_FN433596	Beta-lactam	Amoxicillin, Ampicillin, Penicillin, Piperacillin	Enzymatic inactivation	blaZ_115	FN433596
923	blaZ_116_NC_013348	Beta-lactam	Amoxicillin, Ampicillin, Penicillin, Piperacillin	Enzymatic inactivation	blaZ_116	13348
924	blaZ_117_ACHE01000004	Beta-lactam	Amoxicillin, Ampicillin, Penicillin, Piperacillin	Enzymatic inactivation	blaZ_117	ACHE01000004
925	blaZ_118_NC_004461	Beta-lactam	Amoxicillin, Ampicillin, Penicillin, Piperacillin	Enzymatic inactivation	blaZ_118	4461
926	blaZ_119_NZ_CANQ01000029	Beta-lactam	Amoxicillin, Ampicillin, Penicillin, Piperacillin	Enzymatic inactivation	blaZ_119	CANQ01000029
927	blaZ_120_NZ_ALWG01000005	Beta-lactam	Amoxicillin, Ampicillin, Penicillin, Piperacillin	Enzymatic inactivation	blaZ_120	ALWG01000005
928	blaZ_121_AIWM01000014	Beta-lactam	Amoxicillin, Ampicillin, Penicillin, Piperacillin	Enzymatic inactivation	blaZ_121	AIWM01000014
929	blaZ_122_NZ_AJGE01000057	Beta-lactam	Amoxicillin, Ampicillin, Penicillin, Piperacillin	Enzymatic inactivation	blaZ_122	AJGE01000057
930	blaZ_123_NC_013653	Beta-lactam	Amoxicillin, Ampicillin, Penicillin, Piperacillin	Enzymatic inactivation	blaZ_123	13653
931	blaZ_124_NC_013944	Beta-lactam	Amoxicillin, Ampicillin, Penicillin, Piperacillin	Enzymatic inactivation	blaZ_124	13944
932	blaZ_125_CP003194	Beta-lactam	Amoxicillin, Ampicillin, Penicillin, Piperacillin	Enzymatic inactivation	blaZ_125	CP003194
933	blaZ_126_NC_013374	Beta-lactam	Amoxicillin, Ampicillin, Penicillin, Piperacillin	Enzymatic inactivation	blaZ_126	13374
934	blaZ_127_ACFR01000018	Beta-lactam	Amoxicillin, Ampicillin, Penicillin, Piperacillin	Enzymatic inactivation	blaZ_127	ACFR01000018
935	blaZ_128_GQ900471	Beta-lactam	Amoxicillin, Ampicillin, Penicillin, Piperacillin	Enzymatic inactivation	blaZ_128	GQ900471
936	blaZ_130_AHKZ01000073	Beta-lactam	Amoxicillin, Ampicillin, Penicillin, Piperacillin	Enzymatic inactivation	blaZ_130	AHKZ01000073
937	blaZ_131_GQ900485	Beta-lactam	Amoxicillin, Ampicillin, Penicillin, Piperacillin	Enzymatic inactivation	blaZ_131	GQ900485
938	blaZ_132_AHVO01000010	Beta-lactam	Amoxicillin, Ampicillin, Penicillin, Piperacillin	Enzymatic inactivation	blaZ_132	AHVO01000010
939	blaZ_133_AIDT01000014	Beta-lactam	Amoxicillin, Ampicillin, Penicillin, Piperacillin	Enzymatic inactivation	blaZ_133	AIDT01000014
940	blaZ_134_NZ_AJGE01000047	Beta-lactam	Amoxicillin, Ampicillin, Penicillin, Piperacillin	Enzymatic inactivation	blaZ_134	AJGE01000047
941	blaZ_135_AB811795	Beta-lactam	Amoxicillin, Ampicillin, Penicillin, Piperacillin	Enzymatic inactivation	blaZ_135	AB811795
942	blaZ_136_NZ_ALWE01000009	Beta-lactam	Amoxicillin, Ampicillin, Penicillin, Piperacillin	Enzymatic inactivation	blaZ_136	ALWE01000009
943	blaZ_137_GQ915265	Beta-lactam	Amoxicillin, Ampicillin, Penicillin, Piperacillin	Enzymatic inactivation	blaZ_137	GQ915265
944	blaZ_138_CP003979	Beta-lactam	Amoxicillin, Ampicillin, Penicillin, Piperacillin	Enzymatic inactivation	blaZ_138	CP003979
945	blaNDM-1_1_FN396876	Beta-lactam	Amoxicillin, Amoxicillin+Clavulanic acid, Ampicillin, Ampicillin+Clavulanic acid, Cefepime, Cefixime, Cefotaxime, Cefoxitin, Ceftazidime, Ertapenem, Imipenem, Meropenem, Piperacillin, Piperacillin+Tazobactam	Enzymatic inactivation	blaNDM-1_1	FN396876
946	blaNDM-10_1_KF361506	Beta-lactam	Amoxicillin, Amoxicillin+Clavulanic acid, Ampicillin, Ampicillin+Clavulanic acid, Cefepime, Cefixime, Cefotaxime, Cefoxitin, Ceftazidime, Ertapenem, Imipenem, Meropenem, Piperacillin, Piperacillin+Tazobactam	Enzymatic inactivation	blaNDM-10_1	KF361506
947	blaNDM-11_1_KP265939	Beta-lactam	Amoxicillin, Amoxicillin+Clavulanic acid, Ampicillin, Ampicillin+Clavulanic acid, Cefepime, Cefixime, Cefotaxime, Cefoxitin, Ceftazidime, Ertapenem, Imipenem, Meropenem, Piperacillin, Piperacillin+Tazobactam	Enzymatic inactivation	blaNDM-11_1	KP265939
948	blaNDM-12_1_AB926431	Beta-lactam	Amoxicillin, Amoxicillin+Clavulanic acid, Ampicillin, Ampicillin+Clavulanic acid, Cefepime, Cefixime, Cefotaxime, Cefoxitin, Ceftazidime, Ertapenem, Imipenem, Meropenem, Piperacillin, Piperacillin+Tazobactam	Enzymatic inactivation	blaNDM-12_1	AB926431
949	blaNDM-13_1_LC012596	Beta-lactam	Amoxicillin, Amoxicillin+Clavulanic acid, Ampicillin, Ampicillin+Clavulanic acid, Cefepime, Cefixime, Cefotaxime, Cefoxitin, Ceftazidime, Ertapenem, Imipenem, Meropenem, Piperacillin, Piperacillin+Tazobactam	Enzymatic inactivation	blaNDM-13_1	LC012596
950	blaNDM-14_1_KM210086	Beta-lactam	Amoxicillin, Amoxicillin+Clavulanic acid, Ampicillin, Ampicillin+Clavulanic acid, Cefepime, Cefixime, Cefotaxime, Cefoxitin, Ceftazidime, Ertapenem, Imipenem, Meropenem, Piperacillin, Piperacillin+Tazobactam	Enzymatic inactivation	blaNDM-14_1	KM210086
951	blaNDM-15_1_KP735848	Beta-lactam	Amoxicillin, Amoxicillin+Clavulanic acid, Ampicillin, Ampicillin+Clavulanic acid, Cefepime, Cefixime, Cefotaxime, Cefoxitin, Ceftazidime, Ertapenem, Imipenem, Meropenem, Piperacillin, Piperacillin+Tazobactam	Enzymatic inactivation	blaNDM-15_1	KP735848
952	blaNDM-16_1_KP862821	Beta-lactam	Amoxicillin, Amoxicillin+Clavulanic acid, Ampicillin, Ampicillin+Clavulanic acid, Cefepime, Cefixime, Cefotaxime, Cefoxitin, Ceftazidime, Ertapenem, Imipenem, Meropenem, Piperacillin, Piperacillin+Tazobactam	Enzymatic inactivation	blaNDM-16_1	KP862821
953	blaNDM-17_1_KX812714	Beta-lactam	Amoxicillin, Amoxicillin+Clavulanic acid, Ampicillin, Ampicillin+Clavulanic acid, Cefepime, Cefixime, Cefotaxime, Cefoxitin, Ceftazidime, Ertapenem, Imipenem, Meropenem, Piperacillin, Piperacillin+Tazobactam	Enzymatic inactivation	blaNDM-17_1	KX812714
954	blaNDM-18_1_KY503030	Beta-lactam	Amoxicillin, Amoxicillin+Clavulanic acid, Ampicillin, Ampicillin+Clavulanic acid, Cefepime, Cefixime, Cefotaxime, Cefoxitin, Ceftazidime, Ertapenem, Imipenem, Meropenem, Piperacillin, Piperacillin+Tazobactam	Enzymatic inactivation	blaNDM-18_1	KY503030
955	blaNDM-19_1_MF370080	Beta-lactam	Amoxicillin, Amoxicillin+Clavulanic acid, Ampicillin, Ampicillin+Clavulanic acid, Cefepime, Cefixime, Cefotaxime, Cefoxitin, Ceftazidime, Ertapenem, Imipenem, Meropenem, Piperacillin, Piperacillin+Tazobactam	Enzymatic inactivation	blaNDM-19_1	MF370080
956	blaNDM-2_1_JF703135	Beta-lactam	Amoxicillin, Amoxicillin+Clavulanic acid, Ampicillin, Ampicillin+Clavulanic acid, Cefepime, Cefixime, Cefotaxime, Cefoxitin, Ceftazidime, Ertapenem, Imipenem, Meropenem, Piperacillin, Piperacillin+Tazobactam	Enzymatic inactivation	blaNDM-2_1	JF703135
957	blaNDM-20_1_KY654092	Beta-lactam	Amoxicillin, Amoxicillin+Clavulanic acid, Ampicillin, Ampicillin+Clavulanic acid, Cefepime, Cefixime, Cefotaxime, Cefoxitin, Ceftazidime, Ertapenem, Imipenem, Meropenem, Piperacillin, Piperacillin+Tazobactam	Enzymatic inactivation	blaNDM-20_1	KY654092
958	blaNDM-21_1_MG183694	Beta-lactam	Amoxicillin, Amoxicillin+Clavulanic acid, Ampicillin, Ampicillin+Clavulanic acid, Cefepime, Cefixime, Cefotaxime, Cefoxitin, Ceftazidime, Ertapenem, Imipenem, Meropenem, Piperacillin, Piperacillin+Tazobactam	Enzymatic inactivation	blaNDM-21_1	MG183694
959	blaNDM-22_1_MH243357	Beta-lactam	Amoxicillin, Amoxicillin+Clavulanic acid, Ampicillin, Ampicillin+Clavulanic acid, Cefepime, Cefixime, Cefotaxime, Cefoxitin, Ceftazidime, Ertapenem, Imipenem, Meropenem, Piperacillin, Piperacillin+Tazobactam	Enzymatic inactivation	blaNDM-22_1	MH243357
960	blaNDM-23_1_MH450214	Beta-lactam	Amoxicillin, Amoxicillin+Clavulanic acid, Ampicillin, Ampicillin+Clavulanic acid, Cefepime, Cefixime, Cefotaxime, Cefoxitin, Ceftazidime, Ertapenem, Imipenem, Meropenem, Piperacillin, Piperacillin+Tazobactam	Enzymatic inactivation	blaNDM-23_1	MH450214
961	blaNDM-24_1_MH450215	Beta-lactam	Amoxicillin, Amoxicillin+Clavulanic acid, Ampicillin, Ampicillin+Clavulanic acid, Cefepime, Cefixime, Cefotaxime, Cefoxitin, Ceftazidime, Ertapenem, Imipenem, Meropenem, Piperacillin, Piperacillin+Tazobactam	Enzymatic inactivation	blaNDM-24_1	MH450215
962	blaNDM-3_1_JQ734687	Beta-lactam	Amoxicillin, Amoxicillin+Clavulanic acid, Ampicillin, Ampicillin+Clavulanic acid, Cefepime, Cefixime, Cefotaxime, Cefoxitin, Ceftazidime, Ertapenem, Imipenem, Meropenem, Piperacillin, Piperacillin+Tazobactam	Enzymatic inactivation	blaNDM-3_1	JQ734687
963	blaNDM-4_1_JQ348841	Beta-lactam	Amoxicillin, Amoxicillin+Clavulanic acid, Ampicillin, Ampicillin+Clavulanic acid, Cefepime, Cefixime, Cefotaxime, Cefoxitin, Ceftazidime, Ertapenem, Imipenem, Meropenem, Piperacillin, Piperacillin+Tazobactam	Enzymatic inactivation	blaNDM-4_1	JQ348841
964	blaNDM-5_1_JN104597	Beta-lactam	Amoxicillin, Amoxicillin+Clavulanic acid, Ampicillin, Ampicillin+Clavulanic acid, Cefepime, Cefixime, Cefotaxime, Cefoxitin, Ceftazidime, Ertapenem, Imipenem, Meropenem, Piperacillin, Piperacillin+Tazobactam	Enzymatic inactivation	blaNDM-5_1	JN104597
965	blaNDM-6_1_JN967644	Beta-lactam	Amoxicillin, Amoxicillin+Clavulanic acid, Ampicillin, Ampicillin+Clavulanic acid, Cefepime, Cefixime, Cefotaxime, Cefoxitin, Ceftazidime, Ertapenem, Imipenem, Meropenem, Piperacillin, Piperacillin+Tazobactam	Enzymatic inactivation	blaNDM-6_1	JN967644
966	blaNDM-7_1_JX262694	Beta-lactam	Amoxicillin, Amoxicillin+Clavulanic acid, Ampicillin, Ampicillin+Clavulanic acid, Cefepime, Cefixime, Cefotaxime, Cefoxitin, Ceftazidime, Ertapenem, Imipenem, Meropenem, Piperacillin, Piperacillin+Tazobactam	Enzymatic inactivation	blaNDM-7_1	JX262694
967	blaNDM-8_1_AB744718	Beta-lactam	Amoxicillin, Amoxicillin+Clavulanic acid, Ampicillin, Ampicillin+Clavulanic acid, Cefepime, Cefixime, Cefotaxime, Cefoxitin, Ceftazidime, Ertapenem, Imipenem, Meropenem, Piperacillin, Piperacillin+Tazobactam	Enzymatic inactivation	blaNDM-8_1	AB744718
968	blaNDM-9_1_KC999080	Beta-lactam	Amoxicillin, Amoxicillin+Clavulanic acid, Ampicillin, Ampicillin+Clavulanic acid, Cefepime, Cefixime, Cefotaxime, Cefoxitin, Ceftazidime, Ertapenem, Imipenem, Meropenem, Piperacillin, Piperacillin+Tazobactam	Enzymatic inactivation	blaNDM-9_1	KC999080
969	blaVIM-1_1_Y18050	Beta-lactam	Amoxicillin, Amoxicillin+Clavulanic acid, Ampicillin, Ampicillin+Clavulanic acid, Cefepime, Cefixime, Cefotaxime, Cefoxitin, Ceftazidime, Ertapenem, Imipenem, Meropenem, Piperacillin, Piperacillin+Tazobactam	Enzymatic inactivation	blaVIM-1_1	Y18050
970	blaVIM-2_1_AF302086	Beta-lactam	Amoxicillin, Amoxicillin+Clavulanic acid, Ampicillin, Ampicillin+Clavulanic acid, Cefepime, Cefixime, Cefotaxime, Cefoxitin, Ceftazidime, Ertapenem, Imipenem, Meropenem, Piperacillin, Piperacillin+Tazobactam	Enzymatic inactivation	blaVIM-2_1	AF302086
971	blaVIM-3_1_AF300454	Beta-lactam	Amoxicillin, Amoxicillin+Clavulanic acid, Ampicillin, Ampicillin+Clavulanic acid, Cefepime, Cefixime, Cefotaxime, Cefoxitin, Ceftazidime, Ertapenem, Imipenem, Meropenem, Piperacillin, Piperacillin+Tazobactam	Enzymatic inactivation	blaVIM-3_1	AF300454
972	blaVIM-4_1_EU581706	Beta-lactam	Amoxicillin, Amoxicillin+Clavulanic acid, Ampicillin, Ampicillin+Clavulanic acid, Cefepime, Cefixime, Cefotaxime, Cefoxitin, Ceftazidime, Ertapenem, Imipenem, Meropenem, Piperacillin, Piperacillin+Tazobactam	Enzymatic inactivation	blaVIM-4_1	EU581706
973	blaVIM-5_1_DQ023222	Beta-lactam	Amoxicillin, Amoxicillin+Clavulanic acid, Ampicillin, Ampicillin+Clavulanic acid, Cefepime, Cefixime, Cefotaxime, Cefoxitin, Ceftazidime, Ertapenem, Imipenem, Meropenem, Piperacillin, Piperacillin+Tazobactam	Enzymatic inactivation	blaVIM-5_1	DQ023222
974	blaVIM-6_1_AY165025	Beta-lactam	Amoxicillin, Amoxicillin+Clavulanic acid, Ampicillin, Ampicillin+Clavulanic acid, Cefepime, Cefixime, Cefotaxime, Cefoxitin, Ceftazidime, Ertapenem, Imipenem, Meropenem, Piperacillin, Piperacillin+Tazobactam	Enzymatic inactivation	blaVIM-6_1	AY165025
975	blaVIM-7_1_AJ536835	Beta-lactam	Amoxicillin, Amoxicillin+Clavulanic acid, Ampicillin, Ampicillin+Clavulanic acid, Cefepime, Cefixime, Cefotaxime, Cefoxitin, Ceftazidime, Ertapenem, Imipenem, Meropenem, Piperacillin, Piperacillin+Tazobactam	Enzymatic inactivation	blaVIM-7_1	AJ536835
976	blaVIM-8_1_AY524987	Beta-lactam	Amoxicillin, Amoxicillin+Clavulanic acid, Ampicillin, Ampicillin+Clavulanic acid, Cefepime, Cefixime, Cefotaxime, Cefoxitin, Ceftazidime, Ertapenem, Imipenem, Meropenem, Piperacillin, Piperacillin+Tazobactam	Enzymatic inactivation	blaVIM-8_1	AY524987
977	blaVIM-9_1_AY524988	Beta-lactam	Amoxicillin, Amoxicillin+Clavulanic acid, Ampicillin, Ampicillin+Clavulanic acid, Cefepime, Cefixime, Cefotaxime, Cefoxitin, Ceftazidime, Ertapenem, Imipenem, Meropenem, Piperacillin, Piperacillin+Tazobactam	Enzymatic inactivation	blaVIM-9_1	AY524988
978	blaVIM-10_1_AY524989	Beta-lactam	Amoxicillin, Amoxicillin+Clavulanic acid, Ampicillin, Ampicillin+Clavulanic acid, Cefepime, Cefixime, Cefotaxime, Cefoxitin, Ceftazidime, Ertapenem, Imipenem, Meropenem, Piperacillin, Piperacillin+Tazobactam	Enzymatic inactivation	blaVIM-10_1	AY524989
979	blaVIM-11_1_AY605049	Beta-lactam	Amoxicillin, Amoxicillin+Clavulanic acid, Ampicillin, Ampicillin+Clavulanic acid, Cefepime, Cefixime, Cefotaxime, Cefoxitin, Ceftazidime, Ertapenem, Imipenem, Meropenem, Piperacillin, Piperacillin+Tazobactam	Enzymatic inactivation	blaVIM-11_1	AY605049
980	blaVIM-12_1_DQ143913	Beta-lactam	Amoxicillin, Amoxicillin+Clavulanic acid, Ampicillin, Ampicillin+Clavulanic acid, Cefepime, Cefixime, Cefotaxime, Cefoxitin, Ceftazidime, Ertapenem, Imipenem, Meropenem, Piperacillin, Piperacillin+Tazobactam	Enzymatic inactivation	blaVIM-12_1	DQ143913
981	blaVIM-13_1_DQ365886	Beta-lactam	Amoxicillin, Amoxicillin+Clavulanic acid, Ampicillin, Ampicillin+Clavulanic acid, Cefepime, Cefixime, Cefotaxime, Cefoxitin, Ceftazidime, Ertapenem, Imipenem, Meropenem, Piperacillin, Piperacillin+Tazobactam	Enzymatic inactivation	blaVIM-13_1	DQ365886
982	blaVIM-14_1_FJ445404	Beta-lactam	Amoxicillin, Amoxicillin+Clavulanic acid, Ampicillin, Ampicillin+Clavulanic acid, Cefepime, Cefixime, Cefotaxime, Cefoxitin, Ceftazidime, Ertapenem, Imipenem, Meropenem, Piperacillin, Piperacillin+Tazobactam	Enzymatic inactivation	blaVIM-14_1	FJ445404
983	blaVIM-15_1_EU419745	Beta-lactam	Amoxicillin, Amoxicillin+Clavulanic acid, Ampicillin, Ampicillin+Clavulanic acid, Cefepime, Cefixime, Cefotaxime, Cefoxitin, Ceftazidime, Ertapenem, Imipenem, Meropenem, Piperacillin, Piperacillin+Tazobactam	Enzymatic inactivation	blaVIM-15_1	EU419745
984	blaVIM-16_1_EU419746	Beta-lactam	Amoxicillin, Amoxicillin+Clavulanic acid, Ampicillin, Ampicillin+Clavulanic acid, Cefepime, Cefixime, Cefotaxime, Cefoxitin, Ceftazidime, Ertapenem, Imipenem, Meropenem, Piperacillin, Piperacillin+Tazobactam	Enzymatic inactivation	blaVIM-16_1	EU419746
985	blaVIM-17_1_EU118148	Beta-lactam	Amoxicillin, Amoxicillin+Clavulanic acid, Ampicillin, Ampicillin+Clavulanic acid, Cefepime, Cefixime, Cefotaxime, Cefoxitin, Ceftazidime, Ertapenem, Imipenem, Meropenem, Piperacillin, Piperacillin+Tazobactam	Enzymatic inactivation	blaVIM-17_1	EU118148
986	blaVIM-18_1_AM778091	Beta-lactam	Amoxicillin, Amoxicillin+Clavulanic acid, Ampicillin, Ampicillin+Clavulanic acid, Cefepime, Cefixime, Cefotaxime, Cefoxitin, Ceftazidime, Ertapenem, Imipenem, Meropenem, Piperacillin, Piperacillin+Tazobactam	Enzymatic inactivation	blaVIM-18_1	AM778091
987	blaVIM-19_1_FJ499397	Beta-lactam	Amoxicillin, Amoxicillin+Clavulanic acid, Ampicillin, Ampicillin+Clavulanic acid, Cefepime, Cefixime, Cefotaxime, Cefoxitin, Ceftazidime, Ertapenem, Imipenem, Meropenem, Piperacillin, Piperacillin+Tazobactam	Enzymatic inactivation	blaVIM-19_1	FJ499397
988	blaVIM-20_1_GQ414736	Beta-lactam	Amoxicillin, Amoxicillin+Clavulanic acid, Ampicillin, Ampicillin+Clavulanic acid, Cefepime, Cefixime, Cefotaxime, Cefoxitin, Ceftazidime, Ertapenem, Imipenem, Meropenem, Piperacillin, Piperacillin+Tazobactam	Enzymatic inactivation	blaVIM-20_1	GQ414736
989	blaVIM-23_1_GQ242167	Beta-lactam	Amoxicillin, Amoxicillin+Clavulanic acid, Ampicillin, Ampicillin+Clavulanic acid, Cefepime, Cefixime, Cefotaxime, Cefoxitin, Ceftazidime, Ertapenem, Imipenem, Meropenem, Piperacillin, Piperacillin+Tazobactam	Enzymatic inactivation	blaVIM-23_1	GQ242167
990	blaVIM-24_1_HM855205	Beta-lactam	Amoxicillin, Amoxicillin+Clavulanic acid, Ampicillin, Ampicillin+Clavulanic acid, Cefepime, Cefixime, Cefotaxime, Cefoxitin, Ceftazidime, Ertapenem, Imipenem, Meropenem, Piperacillin, Piperacillin+Tazobactam	Enzymatic inactivation	blaVIM-24_1	HM855205
991	blaVIM-25_1_HM750249	Beta-lactam	Amoxicillin, Amoxicillin+Clavulanic acid, Ampicillin, Ampicillin+Clavulanic acid, Cefepime, Cefixime, Cefotaxime, Cefoxitin, Ceftazidime, Ertapenem, Imipenem, Meropenem, Piperacillin, Piperacillin+Tazobactam	Enzymatic inactivation	blaVIM-25_1	HM750249
992	blaVIM-26_1_FR748153	Beta-lactam	Amoxicillin, Amoxicillin+Clavulanic acid, Ampicillin, Ampicillin+Clavulanic acid, Cefepime, Cefixime, Cefotaxime, Cefoxitin, Ceftazidime, Ertapenem, Imipenem, Meropenem, Piperacillin, Piperacillin+Tazobactam	Enzymatic inactivation	blaVIM-26_1	FR748153
993	blaVIM-27_1_HQ858608	Beta-lactam	Amoxicillin, Amoxicillin+Clavulanic acid, Ampicillin, Ampicillin+Clavulanic acid, Cefepime, Cefixime, Cefotaxime, Cefoxitin, Ceftazidime, Ertapenem, Imipenem, Meropenem, Piperacillin, Piperacillin+Tazobactam	Enzymatic inactivation	blaVIM-27_1	HQ858608
994	blaVIM-28_1_JF900599	Beta-lactam	Amoxicillin, Amoxicillin+Clavulanic acid, Ampicillin, Ampicillin+Clavulanic acid, Cefepime, Cefixime, Cefotaxime, Cefoxitin, Ceftazidime, Ertapenem, Imipenem, Meropenem, Piperacillin, Piperacillin+Tazobactam	Enzymatic inactivation	blaVIM-28_1	JF900599
995	blaVIM-29_1_JX311308	Beta-lactam	Amoxicillin, Amoxicillin+Clavulanic acid, Ampicillin, Ampicillin+Clavulanic acid, Cefepime, Cefixime, Cefotaxime, Cefoxitin, Ceftazidime, Ertapenem, Imipenem, Meropenem, Piperacillin, Piperacillin+Tazobactam	Enzymatic inactivation	blaVIM-29_1	JX311308
996	blaVIM-30_1_JN129451	Beta-lactam	Amoxicillin, Amoxicillin+Clavulanic acid, Ampicillin, Ampicillin+Clavulanic acid, Cefepime, Cefixime, Cefotaxime, Cefoxitin, Ceftazidime, Ertapenem, Imipenem, Meropenem, Piperacillin, Piperacillin+Tazobactam	Enzymatic inactivation	blaVIM-30_1	JN129451
997	blaVIM-31_1_JN982330	Beta-lactam	Amoxicillin, Amoxicillin+Clavulanic acid, Ampicillin, Ampicillin+Clavulanic acid, Cefepime, Cefixime, Cefotaxime, Cefoxitin, Ceftazidime, Ertapenem, Imipenem, Meropenem, Piperacillin, Piperacillin+Tazobactam	Enzymatic inactivation	blaVIM-31_1	JN982330
998	blaVIM-32_1_JN676230	Beta-lactam	Amoxicillin, Amoxicillin+Clavulanic acid, Ampicillin, Ampicillin+Clavulanic acid, Cefepime, Cefixime, Cefotaxime, Cefoxitin, Ceftazidime, Ertapenem, Imipenem, Meropenem, Piperacillin, Piperacillin+Tazobactam	Enzymatic inactivation	blaVIM-32_1	JN676230
999	blaVIM-33_1_JX258134	Beta-lactam	Amoxicillin, Amoxicillin+Clavulanic acid, Ampicillin, Ampicillin+Clavulanic acid, Cefepime, Cefixime, Cefotaxime, Cefoxitin, Ceftazidime, Ertapenem, Imipenem, Meropenem, Piperacillin, Piperacillin+Tazobactam	Enzymatic inactivation	blaVIM-33_1	JX258134
1000	blaVIM-34_1_JX013656	Beta-lactam	Amoxicillin, Amoxicillin+Clavulanic acid, Ampicillin, Ampicillin+Clavulanic acid, Cefepime, Cefixime, Cefotaxime, Cefoxitin, Ceftazidime, Ertapenem, Imipenem, Meropenem, Piperacillin, Piperacillin+Tazobactam	Enzymatic inactivation	blaVIM-34_1	JX013656
1001	blaVIM-35_1_JX982634	Beta-lactam	Amoxicillin, Amoxicillin+Clavulanic acid, Ampicillin, Ampicillin+Clavulanic acid, Cefepime, Cefixime, Cefotaxime, Cefoxitin, Ceftazidime, Ertapenem, Imipenem, Meropenem, Piperacillin, Piperacillin+Tazobactam	Enzymatic inactivation	blaVIM-35_1	JX982634
1002	blaVIM-36_1_JX982635	Beta-lactam	Amoxicillin, Amoxicillin+Clavulanic acid, Ampicillin, Ampicillin+Clavulanic acid, Cefepime, Cefixime, Cefotaxime, Cefoxitin, Ceftazidime, Ertapenem, Imipenem, Meropenem, Piperacillin, Piperacillin+Tazobactam	Enzymatic inactivation	blaVIM-36_1	JX982635
1003	blaVIM-37_1_JX982636	Beta-lactam	Amoxicillin, Amoxicillin+Clavulanic acid, Ampicillin, Ampicillin+Clavulanic acid, Cefepime, Cefixime, Cefotaxime, Cefoxitin, Ceftazidime, Ertapenem, Imipenem, Meropenem, Piperacillin, Piperacillin+Tazobactam	Enzymatic inactivation	blaVIM-37_1	JX982636
1004	blaVIM-38_1_KC469971	Beta-lactam	Amoxicillin, Amoxicillin+Clavulanic acid, Ampicillin, Ampicillin+Clavulanic acid, Cefepime, Cefixime, Cefotaxime, Cefoxitin, Ceftazidime, Ertapenem, Imipenem, Meropenem, Piperacillin, Piperacillin+Tazobactam	Enzymatic inactivation	blaVIM-38_1	KC469971
1005	blaVIM-39_1_KF131539	Beta-lactam	Amoxicillin, Amoxicillin+Clavulanic acid, Ampicillin, Ampicillin+Clavulanic acid, Cefepime, Cefixime, Cefotaxime, Cefoxitin, Ceftazidime, Ertapenem, Imipenem, Meropenem, Piperacillin, Piperacillin+Tazobactam	Enzymatic inactivation	blaVIM-39_1	KF131539
1006	blaVIM-40_1_HG934765	Beta-lactam	Amoxicillin, Amoxicillin+Clavulanic acid, Ampicillin, Ampicillin+Clavulanic acid, Cefepime, Cefixime, Cefotaxime, Cefoxitin, Ceftazidime, Ertapenem, Imipenem, Meropenem, Piperacillin, Piperacillin+Tazobactam	Enzymatic inactivation	blaVIM-40_1	HG934765
1007	blaVIM-41_1_KP771862	Beta-lactam	Amoxicillin, Amoxicillin+Clavulanic acid, Ampicillin, Ampicillin+Clavulanic acid, Cefepime, Cefixime, Cefotaxime, Cefoxitin, Ceftazidime, Ertapenem, Imipenem, Meropenem, Piperacillin, Piperacillin+Tazobactam	Enzymatic inactivation	blaVIM-41_1	KP771862
1008	blaVIM-42_1_KP071470	Beta-lactam	Amoxicillin, Amoxicillin+Clavulanic acid, Ampicillin, Ampicillin+Clavulanic acid, Cefepime, Cefixime, Cefotaxime, Cefoxitin, Ceftazidime, Ertapenem, Imipenem, Meropenem, Piperacillin, Piperacillin+Tazobactam	Enzymatic inactivation	blaVIM-42_1	KP071470
1009	blaVIM-43_1_KP096412	Beta-lactam	Amoxicillin, Amoxicillin+Clavulanic acid, Ampicillin, Ampicillin+Clavulanic acid, Cefepime, Cefixime, Cefotaxime, Cefoxitin, Ceftazidime, Ertapenem, Imipenem, Meropenem, Piperacillin, Piperacillin+Tazobactam	Enzymatic inactivation	blaVIM-43_1	KP096412
1010	blaVIM-44_1_KP681696	Beta-lactam	Amoxicillin, Amoxicillin+Clavulanic acid, Ampicillin, Ampicillin+Clavulanic acid, Cefepime, Cefixime, Cefotaxime, Cefoxitin, Ceftazidime, Ertapenem, Imipenem, Meropenem, Piperacillin, Piperacillin+Tazobactam	Enzymatic inactivation	blaVIM-44_1	KP681696
1011	blaVIM-45_1_KP681695	Beta-lactam	Amoxicillin, Amoxicillin+Clavulanic acid, Ampicillin, Ampicillin+Clavulanic acid, Cefepime, Cefixime, Cefotaxime, Cefoxitin, Ceftazidime, Ertapenem, Imipenem, Meropenem, Piperacillin, Piperacillin+Tazobactam	Enzymatic inactivation	blaVIM-45_1	KP681695
1012	blaVIM-46_1_KP749829	Beta-lactam	Amoxicillin, Amoxicillin+Clavulanic acid, Ampicillin, Ampicillin+Clavulanic acid, Cefepime, Cefixime, Cefotaxime, Cefoxitin, Ceftazidime, Ertapenem, Imipenem, Meropenem, Piperacillin, Piperacillin+Tazobactam	Enzymatic inactivation	blaVIM-46_1	KP749829
1013	blaVIM-47_1_KT954134	Beta-lactam	Amoxicillin, Amoxicillin+Clavulanic acid, Ampicillin, Ampicillin+Clavulanic acid, Cefepime, Cefixime, Cefotaxime, Cefoxitin, Ceftazidime, Ertapenem, Imipenem, Meropenem, Piperacillin, Piperacillin+Tazobactam	Enzymatic inactivation	blaVIM-47_1	KT954134
1014	blaVIM-48_1_KY362199	Beta-lactam	Amoxicillin, Amoxicillin+Clavulanic acid, Ampicillin, Ampicillin+Clavulanic acid, Cefepime, Cefixime, Cefotaxime, Cefoxitin, Ceftazidime, Ertapenem, Imipenem, Meropenem, Piperacillin, Piperacillin+Tazobactam	Enzymatic inactivation	blaVIM-48_1	KY362199
1015	blaVIM-49_1_KU663374	Beta-lactam	Amoxicillin, Amoxicillin+Clavulanic acid, Ampicillin, Ampicillin+Clavulanic acid, Cefepime, Cefixime, Cefotaxime, Cefoxitin, Ceftazidime, Ertapenem, Imipenem, Meropenem, Piperacillin, Piperacillin+Tazobactam	Enzymatic inactivation	blaVIM-49_1	KU663374
1016	blaVIM-50_1_KU663375	Beta-lactam	Amoxicillin, Amoxicillin+Clavulanic acid, Ampicillin, Ampicillin+Clavulanic acid, Cefepime, Cefixime, Cefotaxime, Cefoxitin, Ceftazidime, Ertapenem, Imipenem, Meropenem, Piperacillin, Piperacillin+Tazobactam	Enzymatic inactivation	blaVIM-50_1	KU663375
1017	blaVIM-51_1_KU746270	Beta-lactam	Amoxicillin, Amoxicillin+Clavulanic acid, Ampicillin, Ampicillin+Clavulanic acid, Cefepime, Cefixime, Cefotaxime, Cefoxitin, Ceftazidime, Ertapenem, Imipenem, Meropenem, Piperacillin, Piperacillin+Tazobactam	Enzymatic inactivation	blaVIM-51_1	KU746270
1018	blaVIM-52_1_KX349731	Beta-lactam	Amoxicillin, Amoxicillin+Clavulanic acid, Ampicillin, Ampicillin+Clavulanic acid, Cefepime, Cefixime, Cefotaxime, Cefoxitin, Ceftazidime, Ertapenem, Imipenem, Meropenem, Piperacillin, Piperacillin+Tazobactam	Enzymatic inactivation	blaVIM-52_1	KX349731
1019	blaVIM-54_1_KY508061	Beta-lactam	Amoxicillin, Amoxicillin+Clavulanic acid, Ampicillin, Ampicillin+Clavulanic acid, Cefepime, Cefixime, Cefotaxime, Cefoxitin, Ceftazidime, Ertapenem, Imipenem, Meropenem, Piperacillin, Piperacillin+Tazobactam	Enzymatic inactivation	blaVIM-54_1	KY508061
1020	blaVIM-56_1_MG834535	Beta-lactam	Amoxicillin, Amoxicillin+Clavulanic acid, Ampicillin, Ampicillin+Clavulanic acid, Cefepime, Cefixime, Cefotaxime, Cefoxitin, Ceftazidime, Ertapenem, Imipenem, Meropenem, Piperacillin, Piperacillin+Tazobactam	Enzymatic inactivation	blaVIM-56_1	MG834535
1021	blaVIM-57_1_MH450217	Beta-lactam	Amoxicillin, Amoxicillin+Clavulanic acid, Ampicillin, Ampicillin+Clavulanic acid, Cefepime, Cefixime, Cefotaxime, Cefoxitin, Ceftazidime, Ertapenem, Imipenem, Meropenem, Piperacillin, Piperacillin+Tazobactam	Enzymatic inactivation	blaVIM-57_1	MH450217
1022	blaIMP-1_1_EF027105	Beta-lactam	Amoxicillin, Amoxicillin+Clavulanic acid, Ampicillin, Ampicillin+Clavulanic acid, Cefepime, Cefixime, Cefotaxime, Cefoxitin, Ceftazidime, Ertapenem, Imipenem, Meropenem, Piperacillin, Piperacillin+Tazobactam	Enzymatic inactivation	blaIMP-1_1	EF027105
1023	blaIMP-2_1_AJ243491	Beta-lactam	Amoxicillin, Amoxicillin+Clavulanic acid, Ampicillin, Ampicillin+Clavulanic acid, Cefepime, Cefixime, Cefotaxime, Cefoxitin, Ceftazidime, Ertapenem, Imipenem, Meropenem, Piperacillin, Piperacillin+Tazobactam	Enzymatic inactivation	blaIMP-2_1	AJ243491
1024	blaIMP-3_1_AB010417	Beta-lactam	Amoxicillin, Amoxicillin+Clavulanic acid, Ampicillin, Ampicillin+Clavulanic acid, Cefepime, Cefixime, Cefotaxime, Cefoxitin, Ceftazidime, Ertapenem, Imipenem, Meropenem, Piperacillin, Piperacillin+Tazobactam	Enzymatic inactivation	blaIMP-3_1	AB010417
1025	blaIMP-4_1_AF244145	Beta-lactam	Amoxicillin, Amoxicillin+Clavulanic acid, Ampicillin, Ampicillin+Clavulanic acid, Cefepime, Cefixime, Cefotaxime, Cefoxitin, Ceftazidime, Ertapenem, Imipenem, Meropenem, Piperacillin, Piperacillin+Tazobactam	Enzymatic inactivation	blaIMP-4_1	AF244145
1026	blaIMP-5_1_AF290912	Beta-lactam	Amoxicillin, Amoxicillin+Clavulanic acid, Ampicillin, Ampicillin+Clavulanic acid, Cefepime, Cefixime, Cefotaxime, Cefoxitin, Ceftazidime, Ertapenem, Imipenem, Meropenem, Piperacillin, Piperacillin+Tazobactam	Enzymatic inactivation	blaIMP-5_1	AF290912
1027	blaIMP-6_1_AB753460	Beta-lactam	Amoxicillin, Amoxicillin+Clavulanic acid, Ampicillin, Ampicillin+Clavulanic acid, Cefepime, Cefixime, Cefotaxime, Cefoxitin, Ceftazidime, Ertapenem, Imipenem, Meropenem, Piperacillin, Piperacillin+Tazobactam	Enzymatic inactivation	blaIMP-6_1	AB753460
1028	blaIMP-7_1_AF318077	Beta-lactam	Amoxicillin, Amoxicillin+Clavulanic acid, Ampicillin, Ampicillin+Clavulanic acid, Cefepime, Cefixime, Cefotaxime, Cefoxitin, Ceftazidime, Ertapenem, Imipenem, Meropenem, Piperacillin, Piperacillin+Tazobactam	Enzymatic inactivation	blaIMP-7_1	AF318077
1029	blaIMP-8_1_DQ845788	Beta-lactam	Amoxicillin, Amoxicillin+Clavulanic acid, Ampicillin, Ampicillin+Clavulanic acid, Cefepime, Cefixime, Cefotaxime, Cefoxitin, Ceftazidime, Ertapenem, Imipenem, Meropenem, Piperacillin, Piperacillin+Tazobactam	Enzymatic inactivation	blaIMP-8_1	DQ845788
1030	blaIMP-9_1_FJ655384	Beta-lactam	Amoxicillin, Amoxicillin+Clavulanic acid, Ampicillin, Ampicillin+Clavulanic acid, Cefepime, Cefixime, Cefotaxime, Cefoxitin, Ceftazidime, Ertapenem, Imipenem, Meropenem, Piperacillin, Piperacillin+Tazobactam	Enzymatic inactivation	blaIMP-9_1	FJ655384
1031	blaIMP-10_1_AB074435	Beta-lactam	Amoxicillin, Amoxicillin+Clavulanic acid, Ampicillin, Ampicillin+Clavulanic acid, Cefepime, Cefixime, Cefotaxime, Cefoxitin, Ceftazidime, Ertapenem, Imipenem, Meropenem, Piperacillin, Piperacillin+Tazobactam	Enzymatic inactivation	blaIMP-10_1	AB074435
1032	blaIMP-11_1_AB074436	Beta-lactam	Amoxicillin, Amoxicillin+Clavulanic acid, Ampicillin, Ampicillin+Clavulanic acid, Cefepime, Cefixime, Cefotaxime, Cefoxitin, Ceftazidime, Ertapenem, Imipenem, Meropenem, Piperacillin, Piperacillin+Tazobactam	Enzymatic inactivation	blaIMP-11_1	AB074436
1033	blaIMP-12_1_AJ420864	Beta-lactam	Amoxicillin, Amoxicillin+Clavulanic acid, Ampicillin, Ampicillin+Clavulanic acid, Cefepime, Cefixime, Cefotaxime, Cefoxitin, Ceftazidime, Ertapenem, Imipenem, Meropenem, Piperacillin, Piperacillin+Tazobactam	Enzymatic inactivation	blaIMP-12_1	AJ420864
1034	blaIMP-13_1_AJ550807	Beta-lactam	Amoxicillin, Amoxicillin+Clavulanic acid, Ampicillin, Ampicillin+Clavulanic acid, Cefepime, Cefixime, Cefotaxime, Cefoxitin, Ceftazidime, Ertapenem, Imipenem, Meropenem, Piperacillin, Piperacillin+Tazobactam	Enzymatic inactivation	blaIMP-13_1	AJ550807
1035	blaIMP-14_1_AY553332	Beta-lactam	Amoxicillin, Amoxicillin+Clavulanic acid, Ampicillin, Ampicillin+Clavulanic acid, Cefepime, Cefixime, Cefotaxime, Cefoxitin, Ceftazidime, Ertapenem, Imipenem, Meropenem, Piperacillin, Piperacillin+Tazobactam	Enzymatic inactivation	blaIMP-14_1	AY553332
1036	blaIMP-15_1_AY553333	Beta-lactam	Amoxicillin, Amoxicillin+Clavulanic acid, Ampicillin, Ampicillin+Clavulanic acid, Cefepime, Cefixime, Cefotaxime, Cefoxitin, Ceftazidime, Ertapenem, Imipenem, Meropenem, Piperacillin, Piperacillin+Tazobactam	Enzymatic inactivation	blaIMP-15_1	AY553333
1037	blaIMP-16_1_AJ584652	Beta-lactam	Amoxicillin, Amoxicillin+Clavulanic acid, Ampicillin, Ampicillin+Clavulanic acid, Cefepime, Cefixime, Cefotaxime, Cefoxitin, Ceftazidime, Ertapenem, Imipenem, Meropenem, Piperacillin, Piperacillin+Tazobactam	Enzymatic inactivation	blaIMP-16_1	AJ584652
1038	blaIMP-17_1_AJ512502	Beta-lactam	Amoxicillin, Amoxicillin+Clavulanic acid, Ampicillin, Ampicillin+Clavulanic acid, Cefepime, Cefixime, Cefotaxime, Cefoxitin, Ceftazidime, Ertapenem, Imipenem, Meropenem, Piperacillin, Piperacillin+Tazobactam	Enzymatic inactivation	blaIMP-17_1	AJ512502
1039	blaIMP-18_1_AY780674	Beta-lactam	Amoxicillin, Amoxicillin+Clavulanic acid, Ampicillin, Ampicillin+Clavulanic acid, Cefepime, Cefixime, Cefotaxime, Cefoxitin, Ceftazidime, Ertapenem, Imipenem, Meropenem, Piperacillin, Piperacillin+Tazobactam	Enzymatic inactivation	blaIMP-18_1	AY780674
1040	blaIMP-19_1_EF118171	Beta-lactam	Amoxicillin, Amoxicillin+Clavulanic acid, Ampicillin, Ampicillin+Clavulanic acid, Cefepime, Cefixime, Cefotaxime, Cefoxitin, Ceftazidime, Ertapenem, Imipenem, Meropenem, Piperacillin, Piperacillin+Tazobactam	Enzymatic inactivation	blaIMP-19_1	EF118171
1041	blaIMP-20_1_AB196988	Beta-lactam	Amoxicillin, Amoxicillin+Clavulanic acid, Ampicillin, Ampicillin+Clavulanic acid, Cefepime, Cefixime, Cefotaxime, Cefoxitin, Ceftazidime, Ertapenem, Imipenem, Meropenem, Piperacillin, Piperacillin+Tazobactam	Enzymatic inactivation	blaIMP-20_1	AB196988
1042	blaIMP-21_1_AB204557	Beta-lactam	Amoxicillin, Amoxicillin+Clavulanic acid, Ampicillin, Ampicillin+Clavulanic acid, Cefepime, Cefixime, Cefotaxime, Cefoxitin, Ceftazidime, Ertapenem, Imipenem, Meropenem, Piperacillin, Piperacillin+Tazobactam	Enzymatic inactivation	blaIMP-21_1	AB204557
1043	blaIMP-22_2_DQ361087	Beta-lactam	Amoxicillin, Amoxicillin+Clavulanic acid, Ampicillin, Ampicillin+Clavulanic acid, Cefepime, Cefixime, Cefotaxime, Cefoxitin, Ceftazidime, Ertapenem, Imipenem, Meropenem, Piperacillin, Piperacillin+Tazobactam	Enzymatic inactivation	blaIMP-22_2	DQ361087
1044	blaIMP-23_1_DQ417222	Beta-lactam	Amoxicillin, Amoxicillin+Clavulanic acid, Ampicillin, Ampicillin+Clavulanic acid, Cefepime, Cefixime, Cefotaxime, Cefoxitin, Ceftazidime, Ertapenem, Imipenem, Meropenem, Piperacillin, Piperacillin+Tazobactam	Enzymatic inactivation	blaIMP-23_1	DQ417222
1045	blaIMP-24_1_EF192154	Beta-lactam	Amoxicillin, Amoxicillin+Clavulanic acid, Ampicillin, Ampicillin+Clavulanic acid, Cefepime, Cefixime, Cefotaxime, Cefoxitin, Ceftazidime, Ertapenem, Imipenem, Meropenem, Piperacillin, Piperacillin+Tazobactam	Enzymatic inactivation	blaIMP-24_1	EF192154
1046	blaIMP-25_1_EU541448	Beta-lactam	Amoxicillin, Amoxicillin+Clavulanic acid, Ampicillin, Ampicillin+Clavulanic acid, Cefepime, Cefixime, Cefotaxime, Cefoxitin, Ceftazidime, Ertapenem, Imipenem, Meropenem, Piperacillin, Piperacillin+Tazobactam	Enzymatic inactivation	blaIMP-25_1	EU541448
1047	blaIMP-26_1_GU045307	Beta-lactam	Amoxicillin, Amoxicillin+Clavulanic acid, Ampicillin, Ampicillin+Clavulanic acid, Cefepime, Cefixime, Cefotaxime, Cefoxitin, Ceftazidime, Ertapenem, Imipenem, Meropenem, Piperacillin, Piperacillin+Tazobactam	Enzymatic inactivation	blaIMP-26_1	GU045307
1048	blaIMP-27_1_JF894248	Beta-lactam	Amoxicillin, Amoxicillin+Clavulanic acid, Ampicillin, Ampicillin+Clavulanic acid, Cefepime, Cefixime, Cefotaxime, Cefoxitin, Ceftazidime, Ertapenem, Imipenem, Meropenem, Piperacillin, Piperacillin+Tazobactam	Enzymatic inactivation	blaIMP-27_1	JF894248
1049	blaIMP-28_1_JQ407409	Beta-lactam	Amoxicillin, Amoxicillin+Clavulanic acid, Ampicillin, Ampicillin+Clavulanic acid, Cefepime, Cefixime, Cefotaxime, Cefoxitin, Ceftazidime, Ertapenem, Imipenem, Meropenem, Piperacillin, Piperacillin+Tazobactam	Enzymatic inactivation	blaIMP-28_1	JQ407409
1050	blaIMP-29_1_HQ438058	Beta-lactam	Amoxicillin, Amoxicillin+Clavulanic acid, Ampicillin, Ampicillin+Clavulanic acid, Cefepime, Cefixime, Cefotaxime, Cefoxitin, Ceftazidime, Ertapenem, Imipenem, Meropenem, Piperacillin, Piperacillin+Tazobactam	Enzymatic inactivation	blaIMP-29_1	HQ438058
1051	blaIMP-30_1_KM589497	Beta-lactam	Amoxicillin, Amoxicillin+Clavulanic acid, Ampicillin, Ampicillin+Clavulanic acid, Cefepime, Cefixime, Cefotaxime, Cefoxitin, Ceftazidime, Ertapenem, Imipenem, Meropenem, Piperacillin, Piperacillin+Tazobactam	Enzymatic inactivation	blaIMP-30_1	KM589497
1052	blaIMP-31_1_KF148593	Beta-lactam	Amoxicillin, Amoxicillin+Clavulanic acid, Ampicillin, Ampicillin+Clavulanic acid, Cefepime, Cefixime, Cefotaxime, Cefoxitin, Ceftazidime, Ertapenem, Imipenem, Meropenem, Piperacillin, Piperacillin+Tazobactam	Enzymatic inactivation	blaIMP-31_1	KF148593
1053	blaIMP-32_1_JQ002629	Beta-lactam	Amoxicillin, Amoxicillin+Clavulanic acid, Ampicillin, Ampicillin+Clavulanic acid, Cefepime, Cefixime, Cefotaxime, Cefoxitin, Ceftazidime, Ertapenem, Imipenem, Meropenem, Piperacillin, Piperacillin+Tazobactam	Enzymatic inactivation	blaIMP-32_1	JQ002629
1054	blaIMP-33_1_JN848782	Beta-lactam	Amoxicillin, Amoxicillin+Clavulanic acid, Ampicillin, Ampicillin+Clavulanic acid, Cefepime, Cefixime, Cefotaxime, Cefoxitin, Ceftazidime, Ertapenem, Imipenem, Meropenem, Piperacillin, Piperacillin+Tazobactam	Enzymatic inactivation	blaIMP-33_1	JN848782
1055	blaIMP-34_1_AB715422	Beta-lactam	Amoxicillin, Amoxicillin+Clavulanic acid, Ampicillin, Ampicillin+Clavulanic acid, Cefepime, Cefixime, Cefotaxime, Cefoxitin, Ceftazidime, Ertapenem, Imipenem, Meropenem, Piperacillin, Piperacillin+Tazobactam	Enzymatic inactivation	blaIMP-34_1	AB715422
1056	blaIMP-35_1_JF816544	Beta-lactam	Amoxicillin, Amoxicillin+Clavulanic acid, Ampicillin, Ampicillin+Clavulanic acid, Cefepime, Cefixime, Cefotaxime, Cefoxitin, Ceftazidime, Ertapenem, Imipenem, Meropenem, Piperacillin, Piperacillin+Tazobactam	Enzymatic inactivation	blaIMP-35_1	JF816544
1057	blaIMP-37_1_JX131372	Beta-lactam	Amoxicillin, Amoxicillin+Clavulanic acid, Ampicillin, Ampicillin+Clavulanic acid, Cefepime, Cefixime, Cefotaxime, Cefoxitin, Ceftazidime, Ertapenem, Imipenem, Meropenem, Piperacillin, Piperacillin+Tazobactam	Enzymatic inactivation	blaIMP-37_1	JX131372
1058	blaIMP-38_1_HQ875573	Beta-lactam	Amoxicillin, Amoxicillin+Clavulanic acid, Ampicillin, Ampicillin+Clavulanic acid, Cefepime, Cefixime, Cefotaxime, Cefoxitin, Ceftazidime, Ertapenem, Imipenem, Meropenem, Piperacillin, Piperacillin+Tazobactam	Enzymatic inactivation	blaIMP-38_1	HQ875573
1059	blaIMP-40_1_AB753457	Beta-lactam	Amoxicillin, Amoxicillin+Clavulanic acid, Ampicillin, Ampicillin+Clavulanic acid, Cefepime, Cefixime, Cefotaxime, Cefoxitin, Ceftazidime, Ertapenem, Imipenem, Meropenem, Piperacillin, Piperacillin+Tazobactam	Enzymatic inactivation	blaIMP-40_1	AB753457
1060	blaIMP-41_1_AB753458	Beta-lactam	Amoxicillin, Amoxicillin+Clavulanic acid, Ampicillin, Ampicillin+Clavulanic acid, Cefepime, Cefixime, Cefotaxime, Cefoxitin, Ceftazidime, Ertapenem, Imipenem, Meropenem, Piperacillin, Piperacillin+Tazobactam	Enzymatic inactivation	blaIMP-41_1	AB753458
1061	blaIMP-42_1_AB753456	Beta-lactam	Amoxicillin, Amoxicillin+Clavulanic acid, Ampicillin, Ampicillin+Clavulanic acid, Cefepime, Cefixime, Cefotaxime, Cefoxitin, Ceftazidime, Ertapenem, Imipenem, Meropenem, Piperacillin, Piperacillin+Tazobactam	Enzymatic inactivation	blaIMP-42_1	AB753456
1062	blaIMP-43_1_AB777500	Beta-lactam	Amoxicillin, Amoxicillin+Clavulanic acid, Ampicillin, Ampicillin+Clavulanic acid, Cefepime, Cefixime, Cefotaxime, Cefoxitin, Ceftazidime, Ertapenem, Imipenem, Meropenem, Piperacillin, Piperacillin+Tazobactam	Enzymatic inactivation	blaIMP-43_1	AB777500
1063	blaIMP-44_1_AB777501	Beta-lactam	Amoxicillin, Amoxicillin+Clavulanic acid, Ampicillin, Ampicillin+Clavulanic acid, Cefepime, Cefixime, Cefotaxime, Cefoxitin, Ceftazidime, Ertapenem, Imipenem, Meropenem, Piperacillin, Piperacillin+Tazobactam	Enzymatic inactivation	blaIMP-44_1	AB777501
1064	blaIMP-45_1_EU352796	Beta-lactam	Amoxicillin, Amoxicillin+Clavulanic acid, Ampicillin, Ampicillin+Clavulanic acid, Cefepime, Cefixime, Cefotaxime, Cefoxitin, Ceftazidime, Ertapenem, Imipenem, Meropenem, Piperacillin, Piperacillin+Tazobactam	Enzymatic inactivation	blaIMP-45_1	EU352796
1065	blaIMP-48_1_KM087857	Beta-lactam	Amoxicillin, Amoxicillin+Clavulanic acid, Ampicillin, Ampicillin+Clavulanic acid, Cefepime, Cefixime, Cefotaxime, Cefoxitin, Ceftazidime, Ertapenem, Imipenem, Meropenem, Piperacillin, Piperacillin+Tazobactam	Enzymatic inactivation	blaIMP-48_1	KM087857
1066	blaIMP-49_1_KP681694	Beta-lactam	Amoxicillin, Amoxicillin+Clavulanic acid, Ampicillin, Ampicillin+Clavulanic acid, Cefepime, Cefixime, Cefotaxime, Cefoxitin, Ceftazidime, Ertapenem, Imipenem, Meropenem, Piperacillin, Piperacillin+Tazobactam	Enzymatic inactivation	blaIMP-49_1	KP681694
1067	blaIMP-51_1_LC031883	Beta-lactam	Amoxicillin, Amoxicillin+Clavulanic acid, Ampicillin, Ampicillin+Clavulanic acid, Cefepime, Cefixime, Cefotaxime, Cefoxitin, Ceftazidime, Ertapenem, Imipenem, Meropenem, Piperacillin, Piperacillin+Tazobactam	Enzymatic inactivation	blaIMP-51_1	LC031883
1068	blaIMP-52_1_LC055762	Beta-lactam	Amoxicillin, Amoxicillin+Clavulanic acid, Ampicillin, Ampicillin+Clavulanic acid, Cefepime, Cefixime, Cefotaxime, Cefoxitin, Ceftazidime, Ertapenem, Imipenem, Meropenem, Piperacillin, Piperacillin+Tazobactam	Enzymatic inactivation	blaIMP-52_1	LC055762
1069	blaIMP-53_1_HM106457	Beta-lactam	Amoxicillin, Amoxicillin+Clavulanic acid, Ampicillin, Ampicillin+Clavulanic acid, Cefepime, Cefixime, Cefotaxime, Cefoxitin, Ceftazidime, Ertapenem, Imipenem, Meropenem, Piperacillin, Piperacillin+Tazobactam	Enzymatic inactivation	blaIMP-53_1	HM106457
1070	blaIMP-54_1_KU052795	Beta-lactam	Amoxicillin, Amoxicillin+Clavulanic acid, Ampicillin, Ampicillin+Clavulanic acid, Cefepime, Cefixime, Cefotaxime, Cefoxitin, Ceftazidime, Ertapenem, Imipenem, Meropenem, Piperacillin, Piperacillin+Tazobactam	Enzymatic inactivation	blaIMP-54_1	KU052795
1071	blaIMP-55_1_KT935306	Beta-lactam	Amoxicillin, Amoxicillin+Clavulanic acid, Ampicillin, Ampicillin+Clavulanic acid, Cefepime, Cefixime, Cefotaxime, Cefoxitin, Ceftazidime, Ertapenem, Imipenem, Meropenem, Piperacillin, Piperacillin+Tazobactam	Enzymatic inactivation	blaIMP-55_1	KT935306
1072	blaIMP-56_1_KU315553	Beta-lactam	Amoxicillin, Amoxicillin+Clavulanic acid, Ampicillin, Ampicillin+Clavulanic acid, Cefepime, Cefixime, Cefotaxime, Cefoxitin, Ceftazidime, Ertapenem, Imipenem, Meropenem, Piperacillin, Piperacillin+Tazobactam	Enzymatic inactivation	blaIMP-56_1	KU315553
1073	blaIMP-58_1_KU647281	Beta-lactam	Amoxicillin, Amoxicillin+Clavulanic acid, Ampicillin, Ampicillin+Clavulanic acid, Cefepime, Cefixime, Cefotaxime, Cefoxitin, Ceftazidime, Ertapenem, Imipenem, Meropenem, Piperacillin, Piperacillin+Tazobactam	Enzymatic inactivation	blaIMP-58_1	KU647281
1074	blaIMP-59_1_KX196782	Beta-lactam	Amoxicillin, Amoxicillin+Clavulanic acid, Ampicillin, Ampicillin+Clavulanic acid, Cefepime, Cefixime, Cefotaxime, Cefoxitin, Ceftazidime, Ertapenem, Imipenem, Meropenem, Piperacillin, Piperacillin+Tazobactam	Enzymatic inactivation	blaIMP-59_1	KX196782
1075	blaIMP-60_1_LC159227	Beta-lactam	Amoxicillin, Amoxicillin+Clavulanic acid, Ampicillin, Ampicillin+Clavulanic acid, Cefepime, Cefixime, Cefotaxime, Cefoxitin, Ceftazidime, Ertapenem, Imipenem, Meropenem, Piperacillin, Piperacillin+Tazobactam	Enzymatic inactivation	blaIMP-60_1	LC159227
1076	blaIMP-61_1_KX462700	Beta-lactam	Amoxicillin, Amoxicillin+Clavulanic acid, Ampicillin, Ampicillin+Clavulanic acid, Cefepime, Cefixime, Cefotaxime, Cefoxitin, Ceftazidime, Ertapenem, Imipenem, Meropenem, Piperacillin, Piperacillin+Tazobactam	Enzymatic inactivation	blaIMP-61_1	KX462700
1077	blaIMP-62_1_KX753224	Beta-lactam	Amoxicillin, Amoxicillin+Clavulanic acid, Ampicillin, Ampicillin+Clavulanic acid, Cefepime, Cefixime, Cefotaxime, Cefoxitin, Ceftazidime, Ertapenem, Imipenem, Meropenem, Piperacillin, Piperacillin+Tazobactam	Enzymatic inactivation	blaIMP-62_1	KX753224
1078	blaIMP-63_1_KX821663	Beta-lactam	Amoxicillin, Amoxicillin+Clavulanic acid, Ampicillin, Ampicillin+Clavulanic acid, Cefepime, Cefixime, Cefotaxime, Cefoxitin, Ceftazidime, Ertapenem, Imipenem, Meropenem, Piperacillin, Piperacillin+Tazobactam	Enzymatic inactivation	blaIMP-63_1	KX821663
1079	blaIMP-64_1_KX949735	Beta-lactam	Amoxicillin, Amoxicillin+Clavulanic acid, Ampicillin, Ampicillin+Clavulanic acid, Cefepime, Cefixime, Cefotaxime, Cefoxitin, Ceftazidime, Ertapenem, Imipenem, Meropenem, Piperacillin, Piperacillin+Tazobactam	Enzymatic inactivation	blaIMP-64_1	KX949735
1080	blaIMP-66_1_LC190726	Beta-lactam	Amoxicillin, Amoxicillin+Clavulanic acid, Ampicillin, Ampicillin+Clavulanic acid, Cefepime, Cefixime, Cefotaxime, Cefoxitin, Ceftazidime, Ertapenem, Imipenem, Meropenem, Piperacillin, Piperacillin+Tazobactam	Enzymatic inactivation	blaIMP-66_1	LC190726
1081	blaIMP-67_1_MF281100	Beta-lactam	Amoxicillin, Amoxicillin+Clavulanic acid, Ampicillin, Ampicillin+Clavulanic acid, Cefepime, Cefixime, Cefotaxime, Cefoxitin, Ceftazidime, Ertapenem, Imipenem, Meropenem, Piperacillin, Piperacillin+Tazobactam	Enzymatic inactivation	blaIMP-67_1	MF281100
1082	blaIMP-68_1_MF669572	Beta-lactam	Amoxicillin, Amoxicillin+Clavulanic acid, Ampicillin, Ampicillin+Clavulanic acid, Cefepime, Cefixime, Cefotaxime, Cefoxitin, Ceftazidime, Ertapenem, Imipenem, Meropenem, Piperacillin, Piperacillin+Tazobactam	Enzymatic inactivation	blaIMP-68_1	MF669572
1083	blaIMP-70_1_MG748725	Beta-lactam	Amoxicillin, Amoxicillin+Clavulanic acid, Ampicillin, Ampicillin+Clavulanic acid, Cefepime, Cefixime, Cefotaxime, Cefoxitin, Ceftazidime, Ertapenem, Imipenem, Meropenem, Piperacillin, Piperacillin+Tazobactam	Enzymatic inactivation	blaIMP-70_1	MG748725
1084	blaIMP-71_1_MG818167	Beta-lactam	Amoxicillin, Amoxicillin+Clavulanic acid, Ampicillin, Ampicillin+Clavulanic acid, Cefepime, Cefixime, Cefotaxime, Cefoxitin, Ceftazidime, Ertapenem, Imipenem, Meropenem, Piperacillin, Piperacillin+Tazobactam	Enzymatic inactivation	blaIMP-71_1	MG818167
1085	blaIMP-73_1_MH021848	Beta-lactam	Amoxicillin, Amoxicillin+Clavulanic acid, Ampicillin, Ampicillin+Clavulanic acid, Cefepime, Cefixime, Cefotaxime, Cefoxitin, Ceftazidime, Ertapenem, Imipenem, Meropenem, Piperacillin, Piperacillin+Tazobactam	Enzymatic inactivation	blaIMP-73_1	MH021848
1086	blaIMP-74_1_MH243349	Beta-lactam	Amoxicillin, Amoxicillin+Clavulanic acid, Ampicillin, Ampicillin+Clavulanic acid, Cefepime, Cefixime, Cefotaxime, Cefoxitin, Ceftazidime, Ertapenem, Imipenem, Meropenem, Piperacillin, Piperacillin+Tazobactam	Enzymatic inactivation	blaIMP-74_1	MH243349
1087	blaIMP-75_1_MH243350	Beta-lactam	Amoxicillin, Amoxicillin+Clavulanic acid, Ampicillin, Ampicillin+Clavulanic acid, Cefepime, Cefixime, Cefotaxime, Cefoxitin, Ceftazidime, Ertapenem, Imipenem, Meropenem, Piperacillin, Piperacillin+Tazobactam	Enzymatic inactivation	blaIMP-75_1	MH243350
1088	blaCTX-M-1_1_DQ915955	Beta-lactam	Amoxicillin, Ampicillin, Aztreonam, Cefepime, Cefotaxime, Ceftazidime, Ceftriaxone, Piperacillin, Ticarcillin	Enzymatic inactivation	blaCTX-M-1_1	DQ915955
1089	blaCTX-M-2_1_AB176535	Beta-lactam	Amoxicillin, Ampicillin, Aztreonam, Cefepime, Cefotaxime, Ceftazidime, Ceftriaxone, Piperacillin, Ticarcillin	Enzymatic inactivation	blaCTX-M-2_1	AB176535
1090	blaCTX-M-3_1_Y10278	Beta-lactam	Amoxicillin, Ampicillin, Aztreonam, Cefepime, Cefotaxime, Ceftazidime, Ceftriaxone, Piperacillin, Ticarcillin	Enzymatic inactivation	blaCTX-M-3_1	Y10278
1091	blaCTX-M-4_1_Y14156	Beta-lactam	Amoxicillin, Ampicillin, Aztreonam, Cefepime, Cefotaxime, Ceftazidime, Ceftriaxone, Piperacillin, Ticarcillin	Enzymatic inactivation	blaCTX-M-4_1	Y14156
1092	blaCTX-M-5_1_U95364	Beta-lactam	Amoxicillin, Ampicillin, Aztreonam, Cefepime, Cefotaxime, Ceftazidime, Ceftriaxone, Piperacillin, Ticarcillin	Enzymatic inactivation	blaCTX-M-5_1	U95364
1093	blaCTX-M-6_1_AJ005044	Beta-lactam	Amoxicillin, Ampicillin, Aztreonam, Cefepime, Cefotaxime, Ceftazidime, Ceftriaxone, Piperacillin, Ticarcillin	Enzymatic inactivation	blaCTX-M-6_1	AJ005044
1094	blaCTX-M-7_1_AJ005045	Beta-lactam	Amoxicillin, Ampicillin, Aztreonam, Cefepime, Cefotaxime, Ceftazidime, Ceftriaxone, Piperacillin, Ticarcillin	Enzymatic inactivation	blaCTX-M-7_1	AJ005045
1095	blaCTX-M-8_1_AF189721	Beta-lactam	Amoxicillin, Ampicillin, Aztreonam, Cefepime, Cefotaxime, Ceftazidime, Ceftriaxone, Piperacillin, Ticarcillin	Enzymatic inactivation	blaCTX-M-8_1	AF189721
1096	blaCTX-M-9_1_AF174129	Beta-lactam	Amoxicillin, Ampicillin, Aztreonam, Cefepime, Cefotaxime, Ceftazidime, Ceftriaxone, Piperacillin, Ticarcillin	Enzymatic inactivation	blaCTX-M-9_1	AF174129
1097	blaCTX-M-10_1_AY598759	Beta-lactam	Amoxicillin, Ampicillin, Aztreonam, Cefepime, Cefotaxime, Ceftazidime, Ceftriaxone, Piperacillin, Ticarcillin	Enzymatic inactivation	blaCTX-M-10_1	AY598759
1098	blaCTX-M-12_1_DQ821704	Beta-lactam	Amoxicillin, Ampicillin, Aztreonam, Cefepime, Cefotaxime, Ceftazidime, Ceftriaxone, Piperacillin, Ticarcillin	Enzymatic inactivation	blaCTX-M-12_1	DQ821704
1099	blaCTX-M-13_2_AF252623	Beta-lactam	Amoxicillin, Ampicillin, Aztreonam, Cefepime, Cefotaxime, Ceftazidime, Ceftriaxone, Piperacillin, Ticarcillin	Enzymatic inactivation	blaCTX-M-13_2	AF252623
1100	blaCTX-M-14_1_AF252622	Beta-lactam	Amoxicillin, Ampicillin, Aztreonam, Cefepime, Cefotaxime, Ceftazidime, Ceftriaxone, Piperacillin, Ticarcillin	Enzymatic inactivation	blaCTX-M-14_1	AF252622
1101	blaCTX-M-14b_1_DQ359215	Beta-lactam	Amoxicillin, Ampicillin, Aztreonam, Cefepime, Cefotaxime, Ceftazidime, Ceftriaxone, Piperacillin, Ticarcillin	Enzymatic inactivation	blaCTX-M-14b_1	DQ359215
1102	blaCTX-M-15_1_AY044436	Beta-lactam	Amoxicillin, Ampicillin, Aztreonam, Cefepime, Cefotaxime, Ceftazidime, Ceftriaxone, Piperacillin, Ticarcillin	Enzymatic inactivation	blaCTX-M-15_1	AY044436
1103	blaCTX-M-16_1_AY029068	Beta-lactam	Amoxicillin, Ampicillin, Aztreonam, Cefepime, Cefotaxime, Ceftazidime, Ceftriaxone, Piperacillin, Ticarcillin	Enzymatic inactivation	blaCTX-M-16_1	AY029068
1104	blaCTX-M-17_1_AY033516	Beta-lactam	Amoxicillin, Ampicillin, Aztreonam, Cefepime, Cefotaxime, Ceftazidime, Ceftriaxone, Piperacillin, Ticarcillin	Enzymatic inactivation	blaCTX-M-17_1	AY033516
1105	blaCTX-M-19_1_AF325134	Beta-lactam	Amoxicillin, Ampicillin, Aztreonam, Cefepime, Cefotaxime, Ceftazidime, Ceftriaxone, Piperacillin, Ticarcillin	Enzymatic inactivation	blaCTX-M-19_1	AF325134
1106	blaCTX-M-20_1_AJ416344	Beta-lactam	Amoxicillin, Ampicillin, Aztreonam, Cefepime, Cefotaxime, Ceftazidime, Ceftriaxone, Piperacillin, Ticarcillin	Enzymatic inactivation	blaCTX-M-20_1	AJ416344
1107	blaCTX-M-21_1_AJ416346	Beta-lactam	Amoxicillin, Ampicillin, Aztreonam, Cefepime, Cefotaxime, Ceftazidime, Ceftriaxone, Piperacillin, Ticarcillin	Enzymatic inactivation	blaCTX-M-21_1	AJ416346
1108	blaCTX-M-22_1_AY080894	Beta-lactam	Amoxicillin, Ampicillin, Aztreonam, Cefepime, Cefotaxime, Ceftazidime, Ceftriaxone, Piperacillin, Ticarcillin	Enzymatic inactivation	blaCTX-M-22_1	AY080894
1109	blaCTX-M-23_1_AF488377	Beta-lactam	Amoxicillin, Ampicillin, Aztreonam, Cefepime, Cefotaxime, Ceftazidime, Ceftriaxone, Piperacillin, Ticarcillin	Enzymatic inactivation	blaCTX-M-23_1	AF488377
1110	blaCTX-M-24_1_EF374096	Beta-lactam	Amoxicillin, Ampicillin, Aztreonam, Cefepime, Cefotaxime, Ceftazidime, Ceftriaxone, Piperacillin, Ticarcillin	Enzymatic inactivation	blaCTX-M-24_1	EF374096
1111	blaCTX-M-25_1_AF518567	Beta-lactam	Amoxicillin, Ampicillin, Aztreonam, Cefepime, Cefotaxime, Ceftazidime, Ceftriaxone, Piperacillin, Ticarcillin	Enzymatic inactivation	blaCTX-M-25_1	AF518567
1112	blaCTX-M-26_1_AY157676	Beta-lactam	Amoxicillin, Ampicillin, Aztreonam, Cefepime, Cefotaxime, Ceftazidime, Ceftriaxone, Piperacillin, Ticarcillin	Enzymatic inactivation	blaCTX-M-26_1	AY157676
1113	blaCTX-M-27_1_AY156923	Beta-lactam	Amoxicillin, Ampicillin, Aztreonam, Cefepime, Cefotaxime, Ceftazidime, Ceftriaxone, Piperacillin, Ticarcillin	Enzymatic inactivation	blaCTX-M-27_1	AY156923
1114	blaCTX-M-28_6_AJ549244	Beta-lactam	Amoxicillin, Ampicillin, Aztreonam, Cefepime, Cefotaxime, Ceftazidime, Ceftriaxone, Piperacillin, Ticarcillin	Enzymatic inactivation	blaCTX-M-28_6	AJ549244
1115	blaCTX-M-29_1_AY267213	Beta-lactam	Amoxicillin, Ampicillin, Aztreonam, Cefepime, Cefotaxime, Ceftazidime, Ceftriaxone, Piperacillin, Ticarcillin	Enzymatic inactivation	blaCTX-M-29_1	AY267213
1116	blaCTX-M-30_1_AY292654	Beta-lactam	Amoxicillin, Ampicillin, Aztreonam, Cefepime, Cefotaxime, Ceftazidime, Ceftriaxone, Piperacillin, Ticarcillin	Enzymatic inactivation	blaCTX-M-30_1	AY292654
1117	blaCTX-M-31_1_AJ567481	Beta-lactam	Amoxicillin, Ampicillin, Aztreonam, Cefepime, Cefotaxime, Ceftazidime, Ceftriaxone, Piperacillin, Ticarcillin	Enzymatic inactivation	blaCTX-M-31_1	AJ567481
1118	blaCTX-M-32_2_AJ557142	Beta-lactam	Amoxicillin, Ampicillin, Aztreonam, Cefepime, Cefotaxime, Ceftazidime, Ceftriaxone, Piperacillin, Ticarcillin	Enzymatic inactivation	blaCTX-M-32_2	AJ557142
1119	blaCTX-M-33_1_AY238472	Beta-lactam	Amoxicillin, Ampicillin, Aztreonam, Cefepime, Cefotaxime, Ceftazidime, Ceftriaxone, Piperacillin, Ticarcillin	Enzymatic inactivation	blaCTX-M-33_1	AY238472
1120	blaCTX-M-34_1_AY515297	Beta-lactam	Amoxicillin, Ampicillin, Aztreonam, Cefepime, Cefotaxime, Ceftazidime, Ceftriaxone, Piperacillin, Ticarcillin	Enzymatic inactivation	blaCTX-M-34_1	AY515297
1121	blaCTX-M-35_1_AB176532	Beta-lactam	Amoxicillin, Ampicillin, Aztreonam, Cefepime, Cefotaxime, Ceftazidime, Ceftriaxone, Piperacillin, Ticarcillin	Enzymatic inactivation	blaCTX-M-35_1	AB176532
1122	blaCTX-M-36_1_AB177384	Beta-lactam	Amoxicillin, Ampicillin, Aztreonam, Cefepime, Cefotaxime, Ceftazidime, Ceftriaxone, Piperacillin, Ticarcillin	Enzymatic inactivation	blaCTX-M-36_1	AB177384
1123	blaCTX-M-37_1_AY649755	Beta-lactam	Amoxicillin, Ampicillin, Aztreonam, Cefepime, Cefotaxime, Ceftazidime, Ceftriaxone, Piperacillin, Ticarcillin	Enzymatic inactivation	blaCTX-M-37_1	AY649755
1124	blaCTX-M-38_1_AY822595	Beta-lactam	Amoxicillin, Ampicillin, Aztreonam, Cefepime, Cefotaxime, Ceftazidime, Ceftriaxone, Piperacillin, Ticarcillin	Enzymatic inactivation	blaCTX-M-38_1	AY822595
1125	blaCTX-M-39_1_AY954516	Beta-lactam	Amoxicillin, Ampicillin, Aztreonam, Cefepime, Cefotaxime, Ceftazidime, Ceftriaxone, Piperacillin, Ticarcillin	Enzymatic inactivation	blaCTX-M-39_1	AY954516
1126	blaCTX-M-40_1_AY750914	Beta-lactam	Amoxicillin, Ampicillin, Aztreonam, Cefepime, Cefotaxime, Ceftazidime, Ceftriaxone, Piperacillin, Ticarcillin	Enzymatic inactivation	blaCTX-M-40_1	AY750914
1127	blaCTX-M-41_1_DQ023162	Beta-lactam	Amoxicillin, Ampicillin, Aztreonam, Cefepime, Cefotaxime, Ceftazidime, Ceftriaxone, Piperacillin, Ticarcillin	Enzymatic inactivation	blaCTX-M-41_1	DQ023162
1128	blaCTX-M-42_1_DQ061159	Beta-lactam	Amoxicillin, Ampicillin, Aztreonam, Cefepime, Cefotaxime, Ceftazidime, Ceftriaxone, Piperacillin, Ticarcillin	Enzymatic inactivation	blaCTX-M-42_1	DQ061159
1129	blaCTX-M-43_1_DQ102702	Beta-lactam	Amoxicillin, Ampicillin, Aztreonam, Cefepime, Cefotaxime, Ceftazidime, Ceftriaxone, Piperacillin, Ticarcillin	Enzymatic inactivation	blaCTX-M-43_1	DQ102702
1130	blaCTX-M-44_1_D37830	Beta-lactam	Amoxicillin, Ampicillin, Aztreonam, Cefepime, Cefotaxime, Ceftazidime, Ceftriaxone, Piperacillin, Ticarcillin	Enzymatic inactivation	blaCTX-M-44_1	D37830
1131	blaCTX-M-46_1_AY847147	Beta-lactam	Amoxicillin, Ampicillin, Aztreonam, Cefepime, Cefotaxime, Ceftazidime, Ceftriaxone, Piperacillin, Ticarcillin	Enzymatic inactivation	blaCTX-M-46_1	AY847147
1132	blaCTX-M-47_1_AY847143	Beta-lactam	Amoxicillin, Ampicillin, Aztreonam, Cefepime, Cefotaxime, Ceftazidime, Ceftriaxone, Piperacillin, Ticarcillin	Enzymatic inactivation	blaCTX-M-47_1	AY847143
1133	blaCTX-M-48_1_AY847144	Beta-lactam	Amoxicillin, Ampicillin, Aztreonam, Cefepime, Cefotaxime, Ceftazidime, Ceftriaxone, Piperacillin, Ticarcillin	Enzymatic inactivation	blaCTX-M-48_1	AY847144
1134	blaCTX-M-49_1_AY847145	Beta-lactam	Amoxicillin, Ampicillin, Aztreonam, Cefepime, Cefotaxime, Ceftazidime, Ceftriaxone, Piperacillin, Ticarcillin	Enzymatic inactivation	blaCTX-M-49_1	AY847145
1135	blaCTX-M-50_1_AY847146	Beta-lactam	Amoxicillin, Ampicillin, Aztreonam, Cefepime, Cefotaxime, Ceftazidime, Ceftriaxone, Piperacillin, Ticarcillin	Enzymatic inactivation	blaCTX-M-50_1	AY847146
1136	blaCTX-M-51_1_DQ211987	Beta-lactam	Amoxicillin, Ampicillin, Aztreonam, Cefepime, Cefotaxime, Ceftazidime, Ceftriaxone, Piperacillin, Ticarcillin	Enzymatic inactivation	blaCTX-M-51_1	DQ211987
1137	blaCTX-M-52_1_DQ223685	Beta-lactam	Amoxicillin, Ampicillin, Aztreonam, Cefepime, Cefotaxime, Ceftazidime, Ceftriaxone, Piperacillin, Ticarcillin	Enzymatic inactivation	blaCTX-M-52_1	DQ223685
1138	blaCTX-M-53_1_DQ268764	Beta-lactam	Amoxicillin, Ampicillin, Aztreonam, Cefepime, Cefotaxime, Ceftazidime, Ceftriaxone, Piperacillin, Ticarcillin	Enzymatic inactivation	blaCTX-M-53_1	DQ268764
1139	blaCTX-M-54_1_DQ303459	Beta-lactam	Amoxicillin, Ampicillin, Aztreonam, Cefepime, Cefotaxime, Ceftazidime, Ceftriaxone, Piperacillin, Ticarcillin	Enzymatic inactivation	blaCTX-M-54_1	DQ303459
1140	blaCTX-M-55_1_DQ810789	Beta-lactam	Amoxicillin, Ampicillin, Aztreonam, Cefepime, Cefotaxime, Ceftazidime, Ceftriaxone, Piperacillin, Ticarcillin	Enzymatic inactivation	blaCTX-M-55_1	DQ810789
1141	blaCTX-M-56_1_EF374097	Beta-lactam	Amoxicillin, Ampicillin, Aztreonam, Cefepime, Cefotaxime, Ceftazidime, Ceftriaxone, Piperacillin, Ticarcillin	Enzymatic inactivation	blaCTX-M-56_1	EF374097
1142	blaCTX-M-58_1_EF210159	Beta-lactam	Amoxicillin, Ampicillin, Aztreonam, Cefepime, Cefotaxime, Ceftazidime, Ceftriaxone, Piperacillin, Ticarcillin	Enzymatic inactivation	blaCTX-M-58_1	EF210159
1143	blaCTX-M-59_1_DQ408762	Beta-lactam	Amoxicillin, Ampicillin, Aztreonam, Cefepime, Cefotaxime, Ceftazidime, Ceftriaxone, Piperacillin, Ticarcillin	Enzymatic inactivation	blaCTX-M-59_1	DQ408762
1144	blaCTX-M-60_1_AM411407	Beta-lactam	Amoxicillin, Ampicillin, Aztreonam, Cefepime, Cefotaxime, Ceftazidime, Ceftriaxone, Piperacillin, Ticarcillin	Enzymatic inactivation	blaCTX-M-60_1	AM411407
1145	blaCTX-M-61_1_EF219142	Beta-lactam	Amoxicillin, Ampicillin, Aztreonam, Cefepime, Cefotaxime, Ceftazidime, Ceftriaxone, Piperacillin, Ticarcillin	Enzymatic inactivation	blaCTX-M-61_1	EF219142
1146	blaCTX-M-62_1_EF219134	Beta-lactam	Amoxicillin, Ampicillin, Aztreonam, Cefepime, Cefotaxime, Ceftazidime, Ceftriaxone, Piperacillin, Ticarcillin	Enzymatic inactivation	blaCTX-M-62_1	EF219134
1147	blaCTX-M-63_1_AB205197	Beta-lactam	Amoxicillin, Ampicillin, Aztreonam, Cefepime, Cefotaxime, Ceftazidime, Ceftriaxone, Piperacillin, Ticarcillin	Enzymatic inactivation	blaCTX-M-63_1	AB205197
1148	blaCTX-M-64_1_AB284167	Beta-lactam	Amoxicillin, Ampicillin, Aztreonam, Cefepime, Cefotaxime, Ceftazidime, Ceftriaxone, Piperacillin, Ticarcillin	Enzymatic inactivation	blaCTX-M-64_1	AB284167
1149	blaCTX-M-65_1_EF418608	Beta-lactam	Amoxicillin, Ampicillin, Aztreonam, Cefepime, Cefotaxime, Ceftazidime, Ceftriaxone, Piperacillin, Ticarcillin	Enzymatic inactivation	blaCTX-M-65_1	EF418608
1150	blaCTX-M-66_1_EF576988	Beta-lactam	Amoxicillin, Ampicillin, Aztreonam, Cefepime, Cefotaxime, Ceftazidime, Ceftriaxone, Piperacillin, Ticarcillin	Enzymatic inactivation	blaCTX-M-66_1	EF576988
1151	blaCTX-M-67_1_EF581888	Beta-lactam	Amoxicillin, Ampicillin, Aztreonam, Cefepime, Cefotaxime, Ceftazidime, Ceftriaxone, Piperacillin, Ticarcillin	Enzymatic inactivation	blaCTX-M-67_1	EF581888
1152	blaCTX-M-68_1_EU177100	Beta-lactam	Amoxicillin, Ampicillin, Aztreonam, Cefepime, Cefotaxime, Ceftazidime, Ceftriaxone, Piperacillin, Ticarcillin	Enzymatic inactivation	blaCTX-M-68_1	EU177100
1153	blaCTX-M-69_1_EU402393	Beta-lactam	Amoxicillin, Ampicillin, Aztreonam, Cefepime, Cefotaxime, Ceftazidime, Ceftriaxone, Piperacillin, Ticarcillin	Enzymatic inactivation	blaCTX-M-69_1	EU402393
1154	blaCTX-M-71_1_FJ815436	Beta-lactam	Amoxicillin, Ampicillin, Aztreonam, Cefepime, Cefotaxime, Ceftazidime, Ceftriaxone, Piperacillin, Ticarcillin	Enzymatic inactivation	blaCTX-M-71_1	FJ815436
1155	blaCTX-M-72_1_AY847148	Beta-lactam	Amoxicillin, Ampicillin, Aztreonam, Cefepime, Cefotaxime, Ceftazidime, Ceftriaxone, Piperacillin, Ticarcillin	Enzymatic inactivation	blaCTX-M-72_1	AY847148
1156	blaCTX-M-73_1_DQ343292	Beta-lactam	Amoxicillin, Ampicillin, Aztreonam, Cefepime, Cefotaxime, Ceftazidime, Ceftriaxone, Piperacillin, Ticarcillin	Enzymatic inactivation	blaCTX-M-73_1	DQ343292
1157	blaCTX-M-74_1_GQ149243	Beta-lactam	Amoxicillin, Ampicillin, Aztreonam, Cefepime, Cefotaxime, Ceftazidime, Ceftriaxone, Piperacillin, Ticarcillin	Enzymatic inactivation	blaCTX-M-74_1	GQ149243
1158	blaCTX-M-75_1_GQ149244	Beta-lactam	Amoxicillin, Ampicillin, Aztreonam, Cefepime, Cefotaxime, Ceftazidime, Ceftriaxone, Piperacillin, Ticarcillin	Enzymatic inactivation	blaCTX-M-75_1	GQ149244
1159	blaCTX-M-76_1_AM982520	Beta-lactam	Amoxicillin, Ampicillin, Aztreonam, Cefepime, Cefotaxime, Ceftazidime, Ceftriaxone, Piperacillin, Ticarcillin	Enzymatic inactivation	blaCTX-M-76_1	AM982520
1160	blaCTX-M-77_1_AM982521	Beta-lactam	Amoxicillin, Ampicillin, Aztreonam, Cefepime, Cefotaxime, Ceftazidime, Ceftriaxone, Piperacillin, Ticarcillin	Enzymatic inactivation	blaCTX-M-77_1	AM982521
1161	blaCTX-M-78_1_AM982522	Beta-lactam	Amoxicillin, Ampicillin, Aztreonam, Cefepime, Cefotaxime, Ceftazidime, Ceftriaxone, Piperacillin, Ticarcillin	Enzymatic inactivation	blaCTX-M-78_1	AM982522
1162	blaCTX-M-79_1_EF426798	Beta-lactam	Amoxicillin, Ampicillin, Aztreonam, Cefepime, Cefotaxime, Ceftazidime, Ceftriaxone, Piperacillin, Ticarcillin	Enzymatic inactivation	blaCTX-M-79_1	EF426798
1163	blaCTX-M-80_1_EU202673	Beta-lactam	Amoxicillin, Ampicillin, Aztreonam, Cefepime, Cefotaxime, Ceftazidime, Ceftriaxone, Piperacillin, Ticarcillin	Enzymatic inactivation	blaCTX-M-80_1	EU202673
1164	blaCTX-M-81_1_EU136031	Beta-lactam	Amoxicillin, Ampicillin, Aztreonam, Cefepime, Cefotaxime, Ceftazidime, Ceftriaxone, Piperacillin, Ticarcillin	Enzymatic inactivation	blaCTX-M-81_1	EU136031
1165	blaCTX-M-82_1_DQ256091	Beta-lactam	Amoxicillin, Ampicillin, Aztreonam, Cefepime, Cefotaxime, Ceftazidime, Ceftriaxone, Piperacillin, Ticarcillin	Enzymatic inactivation	blaCTX-M-82_1	DQ256091
1166	blaCTX-M-83_1_FJ214366	Beta-lactam	Amoxicillin, Ampicillin, Aztreonam, Cefepime, Cefotaxime, Ceftazidime, Ceftriaxone, Piperacillin, Ticarcillin	Enzymatic inactivation	blaCTX-M-83_1	FJ214366
1167	blaCTX-M-84_1_FJ214367	Beta-lactam	Amoxicillin, Ampicillin, Aztreonam, Cefepime, Cefotaxime, Ceftazidime, Ceftriaxone, Piperacillin, Ticarcillin	Enzymatic inactivation	blaCTX-M-84_1	FJ214367
1168	blaCTX-M-85_1_FJ214368	Beta-lactam	Amoxicillin, Ampicillin, Aztreonam, Cefepime, Cefotaxime, Ceftazidime, Ceftriaxone, Piperacillin, Ticarcillin	Enzymatic inactivation	blaCTX-M-85_1	FJ214368
1169	blaCTX-M-86_1_FJ214369	Beta-lactam	Amoxicillin, Ampicillin, Aztreonam, Cefepime, Cefotaxime, Ceftazidime, Ceftriaxone, Piperacillin, Ticarcillin	Enzymatic inactivation	blaCTX-M-86_1	FJ214369
1170	blaCTX-M-87_1_EU545409	Beta-lactam	Amoxicillin, Ampicillin, Aztreonam, Cefepime, Cefotaxime, Ceftazidime, Ceftriaxone, Piperacillin, Ticarcillin	Enzymatic inactivation	blaCTX-M-87_1	EU545409
1171	blaCTX-M-88_1_FJ873739	Beta-lactam	Amoxicillin, Ampicillin, Aztreonam, Cefepime, Cefotaxime, Ceftazidime, Ceftriaxone, Piperacillin, Ticarcillin	Enzymatic inactivation	blaCTX-M-88_1	FJ873739
1172	blaCTX-M-89_1_FJ971899	Beta-lactam	Amoxicillin, Ampicillin, Aztreonam, Cefepime, Cefotaxime, Ceftazidime, Ceftriaxone, Piperacillin, Ticarcillin	Enzymatic inactivation	blaCTX-M-89_1	FJ971899
1173	blaCTX-M-90_1_FJ907381	Beta-lactam	Amoxicillin, Ampicillin, Aztreonam, Cefepime, Cefotaxime, Ceftazidime, Ceftriaxone, Piperacillin, Ticarcillin	Enzymatic inactivation	blaCTX-M-90_1	FJ907381
1174	blaCTX-M-91_1_GQ870432	Beta-lactam	Amoxicillin, Ampicillin, Aztreonam, Cefepime, Cefotaxime, Ceftazidime, Ceftriaxone, Piperacillin, Ticarcillin	Enzymatic inactivation	blaCTX-M-91_1	GQ870432
1175	blaCTX-M-92_1_GU127598	Beta-lactam	Amoxicillin, Ampicillin, Aztreonam, Cefepime, Cefotaxime, Ceftazidime, Ceftriaxone, Piperacillin, Ticarcillin	Enzymatic inactivation	blaCTX-M-92_1	GU127598
1176	blaCTX-M-93_1_HQ166709	Beta-lactam	Amoxicillin, Ampicillin, Aztreonam, Cefepime, Cefotaxime, Ceftazidime, Ceftriaxone, Piperacillin, Ticarcillin	Enzymatic inactivation	blaCTX-M-93_1	HQ166709
1177	blaCTX-M-94_1_HM167760	Beta-lactam	Amoxicillin, Ampicillin, Aztreonam, Cefepime, Cefotaxime, Ceftazidime, Ceftriaxone, Piperacillin, Ticarcillin	Enzymatic inactivation	blaCTX-M-94_1	HM167760
1178	blaCTX-M-95_1_FN813245	Beta-lactam	Amoxicillin, Ampicillin, Aztreonam, Cefepime, Cefotaxime, Ceftazidime, Ceftriaxone, Piperacillin, Ticarcillin	Enzymatic inactivation	blaCTX-M-95_1	FN813245
1179	blaCTX-M-96_1_AJ704396	Beta-lactam	Amoxicillin, Ampicillin, Aztreonam, Cefepime, Cefotaxime, Ceftazidime, Ceftriaxone, Piperacillin, Ticarcillin	Enzymatic inactivation	blaCTX-M-96_1	AJ704396
1180	blaCTX-M-97_1_HM776707	Beta-lactam	Amoxicillin, Ampicillin, Aztreonam, Cefepime, Cefotaxime, Ceftazidime, Ceftriaxone, Piperacillin, Ticarcillin	Enzymatic inactivation	blaCTX-M-97_1	HM776707
1181	blaCTX-M-98_1_HM755448	Beta-lactam	Amoxicillin, Ampicillin, Aztreonam, Cefepime, Cefotaxime, Ceftazidime, Ceftriaxone, Piperacillin, Ticarcillin	Enzymatic inactivation	blaCTX-M-98_1	HM755448
1182	blaCTX-M-99_1_HM803271	Beta-lactam	Amoxicillin, Ampicillin, Aztreonam, Cefepime, Cefotaxime, Ceftazidime, Ceftriaxone, Piperacillin, Ticarcillin	Enzymatic inactivation	blaCTX-M-99_1	HM803271
1183	blaCTX-M-100_1_FR682582	Beta-lactam	Amoxicillin, Ampicillin, Aztreonam, Cefepime, Cefotaxime, Ceftazidime, Ceftriaxone, Piperacillin, Ticarcillin	Enzymatic inactivation	blaCTX-M-100_1	FR682582
1184	blaCTX-M-101_1_HQ398214	Beta-lactam	Amoxicillin, Ampicillin, Aztreonam, Cefepime, Cefotaxime, Ceftazidime, Ceftriaxone, Piperacillin, Ticarcillin	Enzymatic inactivation	blaCTX-M-101_1	HQ398214
1185	blaCTX-M-102_1_HQ398215	Beta-lactam	Amoxicillin, Ampicillin, Aztreonam, Cefepime, Cefotaxime, Ceftazidime, Ceftriaxone, Piperacillin, Ticarcillin	Enzymatic inactivation	blaCTX-M-102_1	HQ398215
1186	blaCTX-M-103_1_HG423149	Beta-lactam	Amoxicillin, Ampicillin, Aztreonam, Cefepime, Cefotaxime, Ceftazidime, Ceftriaxone, Piperacillin, Ticarcillin	Enzymatic inactivation	blaCTX-M-103_1	HG423149
1187	blaCTX-M-104_1_HQ833652	Beta-lactam	Amoxicillin, Ampicillin, Aztreonam, Cefepime, Cefotaxime, Ceftazidime, Ceftriaxone, Piperacillin, Ticarcillin	Enzymatic inactivation	blaCTX-M-104_1	HQ833652
1188	blaCTX-M-105_1_HQ833651	Beta-lactam	Amoxicillin, Ampicillin, Aztreonam, Cefepime, Cefotaxime, Ceftazidime, Ceftriaxone, Piperacillin, Ticarcillin	Enzymatic inactivation	blaCTX-M-105_1	HQ833651
1189	blaCTX-M-110_1_JF274242	Beta-lactam	Amoxicillin, Ampicillin, Aztreonam, Cefepime, Cefotaxime, Ceftazidime, Ceftriaxone, Piperacillin, Ticarcillin	Enzymatic inactivation	blaCTX-M-110_1	JF274242
1190	blaCTX-M-111_1_JF274243	Beta-lactam	Amoxicillin, Ampicillin, Aztreonam, Cefepime, Cefotaxime, Ceftazidime, Ceftriaxone, Piperacillin, Ticarcillin	Enzymatic inactivation	blaCTX-M-111_1	JF274243
1191	blaCTX-M-112_1_JF274246	Beta-lactam	Amoxicillin, Ampicillin, Aztreonam, Cefepime, Cefotaxime, Ceftazidime, Ceftriaxone, Piperacillin, Ticarcillin	Enzymatic inactivation	blaCTX-M-112_1	JF274246
1192	blaCTX-M-113_1_JF274247	Beta-lactam	Amoxicillin, Ampicillin, Aztreonam, Cefepime, Cefotaxime, Ceftazidime, Ceftriaxone, Piperacillin, Ticarcillin	Enzymatic inactivation	blaCTX-M-113_1	JF274247
1193	blaCTX-M-114_1_GQ351346	Beta-lactam	Amoxicillin, Ampicillin, Aztreonam, Cefepime, Cefotaxime, Ceftazidime, Ceftriaxone, Piperacillin, Ticarcillin	Enzymatic inactivation	blaCTX-M-114_1	GQ351346
1194	blaCTX-M-116_1_JF966749	Beta-lactam	Amoxicillin, Ampicillin, Aztreonam, Cefepime, Cefotaxime, Ceftazidime, Ceftriaxone, Piperacillin, Ticarcillin	Enzymatic inactivation	blaCTX-M-116_1	JF966749
1195	blaCTX-M-117_1_JN227085	Beta-lactam	Amoxicillin, Ampicillin, Aztreonam, Cefepime, Cefotaxime, Ceftazidime, Ceftriaxone, Piperacillin, Ticarcillin	Enzymatic inactivation	blaCTX-M-117_1	JN227085
1196	blaCTX-M-121_1_JN790862	Beta-lactam	Amoxicillin, Ampicillin, Aztreonam, Cefepime, Cefotaxime, Ceftazidime, Ceftriaxone, Piperacillin, Ticarcillin	Enzymatic inactivation	blaCTX-M-121_1	JN790862
1197	blaCTX-M-122_1_JN790863	Beta-lactam	Amoxicillin, Ampicillin, Aztreonam, Cefepime, Cefotaxime, Ceftazidime, Ceftriaxone, Piperacillin, Ticarcillin	Enzymatic inactivation	blaCTX-M-122_1	JN790863
1198	blaCTX-M-123_1_JN790864	Beta-lactam	Amoxicillin, Ampicillin, Aztreonam, Cefepime, Cefotaxime, Ceftazidime, Ceftriaxone, Piperacillin, Ticarcillin	Enzymatic inactivation	blaCTX-M-123_1	JN790864
1199	blaCTX-M-124_1_JQ429324	Beta-lactam	Amoxicillin, Ampicillin, Aztreonam, Cefepime, Cefotaxime, Ceftazidime, Ceftriaxone, Piperacillin, Ticarcillin	Enzymatic inactivation	blaCTX-M-124_1	JQ429324
1200	blaCTX-M-125_1_JQ724542	Beta-lactam	Amoxicillin, Ampicillin, Aztreonam, Cefepime, Cefotaxime, Ceftazidime, Ceftriaxone, Piperacillin, Ticarcillin	Enzymatic inactivation	blaCTX-M-125_1	JQ724542
1201	blaCTX-M-126_1_AB703103	Beta-lactam	Amoxicillin, Ampicillin, Aztreonam, Cefepime, Cefotaxime, Ceftazidime, Ceftriaxone, Piperacillin, Ticarcillin	Enzymatic inactivation	blaCTX-M-126_1	AB703103
1202	blaCTX-M-127_1_MF196229	Beta-lactam	Amoxicillin, Ampicillin, Aztreonam, Cefepime, Cefotaxime, Ceftazidime, Ceftriaxone, Piperacillin, Ticarcillin	Enzymatic inactivation	blaCTX-M-127_1	MF196229
1203	blaCTX-M-129_1_JX017364	Beta-lactam	Amoxicillin, Ampicillin, Aztreonam, Cefepime, Cefotaxime, Ceftazidime, Ceftriaxone, Piperacillin, Ticarcillin	Enzymatic inactivation	blaCTX-M-129_1	JX017364
1204	blaCTX-M-130_1_JX017365	Beta-lactam	Amoxicillin, Ampicillin, Aztreonam, Cefepime, Cefotaxime, Ceftazidime, Ceftriaxone, Piperacillin, Ticarcillin	Enzymatic inactivation	blaCTX-M-130_1	JX017365
1205	blaCTX-M-131_1_JN969893	Beta-lactam	Amoxicillin, Ampicillin, Aztreonam, Cefepime, Cefotaxime, Ceftazidime, Ceftriaxone, Piperacillin, Ticarcillin	Enzymatic inactivation	blaCTX-M-131_1	JN969893
1206	blaCTX-M-132_1_JX313020	Beta-lactam	Amoxicillin, Ampicillin, Aztreonam, Cefepime, Cefotaxime, Ceftazidime, Ceftriaxone, Piperacillin, Ticarcillin	Enzymatic inactivation	blaCTX-M-132_1	JX313020
1207	blaCTX-M-134_1_JX896165	Beta-lactam	Amoxicillin, Ampicillin, Aztreonam, Cefepime, Cefotaxime, Ceftazidime, Ceftriaxone, Piperacillin, Ticarcillin	Enzymatic inactivation	blaCTX-M-134_1	JX896165
1208	blaCTX-M-136_1_KC351754	Beta-lactam	Amoxicillin, Ampicillin, Aztreonam, Cefepime, Cefotaxime, Ceftazidime, Ceftriaxone, Piperacillin, Ticarcillin	Enzymatic inactivation	blaCTX-M-136_1	KC351754
1209	blaCTX-M-137_1_KF790923	Beta-lactam	Amoxicillin, Ampicillin, Aztreonam, Cefepime, Cefotaxime, Ceftazidime, Ceftriaxone, Piperacillin, Ticarcillin	Enzymatic inactivation	blaCTX-M-137_1	KF790923
1210	blaCTX-M-138_1_KF526119	Beta-lactam	Amoxicillin, Ampicillin, Aztreonam, Cefepime, Cefotaxime, Ceftazidime, Ceftriaxone, Piperacillin, Ticarcillin	Enzymatic inactivation	blaCTX-M-138_1	KF526119
1211	blaCTX-M-139_1_KC107824	Beta-lactam	Amoxicillin, Ampicillin, Aztreonam, Cefepime, Cefotaxime, Ceftazidime, Ceftriaxone, Piperacillin, Ticarcillin	Enzymatic inactivation	blaCTX-M-139_1	KC107824
1212	blaCTX-M-141_1_KC964871	Beta-lactam	Amoxicillin, Ampicillin, Aztreonam, Cefepime, Cefotaxime, Ceftazidime, Ceftriaxone, Piperacillin, Ticarcillin	Enzymatic inactivation	blaCTX-M-141_1	KC964871
1213	blaCTX-M-142_1_KF240809	Beta-lactam	Amoxicillin, Ampicillin, Aztreonam, Cefepime, Cefotaxime, Ceftazidime, Ceftriaxone, Piperacillin, Ticarcillin	Enzymatic inactivation	blaCTX-M-142_1	KF240809
1214	blaCTX-M-144_1_KJ020573	Beta-lactam	Amoxicillin, Ampicillin, Aztreonam, Cefepime, Cefotaxime, Ceftazidime, Ceftriaxone, Piperacillin, Ticarcillin	Enzymatic inactivation	blaCTX-M-144_1	KJ020573
1215	blaCTX-M-146_1_KY938173	Beta-lactam	Amoxicillin, Ampicillin, Aztreonam, Cefepime, Cefotaxime, Ceftazidime, Ceftriaxone, Piperacillin, Ticarcillin	Enzymatic inactivation	blaCTX-M-146_1	KY938173
1216	blaCTX-M-147_1_KF513180	Beta-lactam	Amoxicillin, Ampicillin, Aztreonam, Cefepime, Cefotaxime, Ceftazidime, Ceftriaxone, Piperacillin, Ticarcillin	Enzymatic inactivation	blaCTX-M-147_1	KF513180
1217	blaCTX-M-148_1_KJ020574	Beta-lactam	Amoxicillin, Ampicillin, Aztreonam, Cefepime, Cefotaxime, Ceftazidime, Ceftriaxone, Piperacillin, Ticarcillin	Enzymatic inactivation	blaCTX-M-148_1	KJ020574
1218	blaCTX-M-150_1_KF769131	Beta-lactam	Amoxicillin, Ampicillin, Aztreonam, Cefepime, Cefotaxime, Ceftazidime, Ceftriaxone, Piperacillin, Ticarcillin	Enzymatic inactivation	blaCTX-M-150_1	KF769131
1219	blaCTX-M-151_1_AB916359	Beta-lactam	Amoxicillin, Ampicillin, Aztreonam, Cefepime, Cefotaxime, Ceftazidime, Ceftriaxone, Piperacillin, Ticarcillin	Enzymatic inactivation	blaCTX-M-151_1	AB916359
1220	blaCTX-M-155_1_KM211508	Beta-lactam	Amoxicillin, Ampicillin, Aztreonam, Cefepime, Cefotaxime, Ceftazidime, Ceftriaxone, Piperacillin, Ticarcillin	Enzymatic inactivation	blaCTX-M-155_1	KM211508
1221	blaCTX-M-156_1_KM211509	Beta-lactam	Amoxicillin, Ampicillin, Aztreonam, Cefepime, Cefotaxime, Ceftazidime, Ceftriaxone, Piperacillin, Ticarcillin	Enzymatic inactivation	blaCTX-M-156_1	KM211509
1222	blaCTX-M-157_1_KM211510	Beta-lactam	Amoxicillin, Ampicillin, Aztreonam, Cefepime, Cefotaxime, Ceftazidime, Ceftriaxone, Piperacillin, Ticarcillin	Enzymatic inactivation	blaCTX-M-157_1	KM211510
1223	blaCTX-M-158_1_KM211691	Beta-lactam	Amoxicillin, Ampicillin, Aztreonam, Cefepime, Cefotaxime, Ceftazidime, Ceftriaxone, Piperacillin, Ticarcillin	Enzymatic inactivation	blaCTX-M-158_1	KM211691
1224	blaCTX-M-159_1_AB976602	Beta-lactam	Amoxicillin, Ampicillin, Aztreonam, Cefepime, Cefotaxime, Ceftazidime, Ceftriaxone, Piperacillin, Ticarcillin	Enzymatic inactivation	blaCTX-M-159_1	AB976602
1225	blaCTX-M-160_1_KP050493	Beta-lactam	Amoxicillin, Ampicillin, Aztreonam, Cefepime, Cefotaxime, Ceftazidime, Ceftriaxone, Piperacillin, Ticarcillin	Enzymatic inactivation	blaCTX-M-160_1	KP050493
1226	blaCTX-M-161_1_KP128034	Beta-lactam	Amoxicillin, Ampicillin, Aztreonam, Cefepime, Cefotaxime, Ceftazidime, Ceftriaxone, Piperacillin, Ticarcillin	Enzymatic inactivation	blaCTX-M-161_1	KP128034
1227	blaCTX-M-162_1_KP681697	Beta-lactam	Amoxicillin, Ampicillin, Aztreonam, Cefepime, Cefotaxime, Ceftazidime, Ceftriaxone, Piperacillin, Ticarcillin	Enzymatic inactivation	blaCTX-M-162_1	KP681697
1228	blaCTX-M-163_1_KP681698	Beta-lactam	Amoxicillin, Ampicillin, Aztreonam, Cefepime, Cefotaxime, Ceftazidime, Ceftriaxone, Piperacillin, Ticarcillin	Enzymatic inactivation	blaCTX-M-163_1	KP681698
1229	blaCTX-M-164_1_KP727571	Beta-lactam	Amoxicillin, Ampicillin, Aztreonam, Cefepime, Cefotaxime, Ceftazidime, Ceftriaxone, Piperacillin, Ticarcillin	Enzymatic inactivation	blaCTX-M-164_1	KP727571
1230	blaCTX-M-165_1_KP727572	Beta-lactam	Amoxicillin, Ampicillin, Aztreonam, Cefepime, Cefotaxime, Ceftazidime, Ceftriaxone, Piperacillin, Ticarcillin	Enzymatic inactivation	blaCTX-M-165_1	KP727572
1231	blaCTX-M-166_1_KU978909	Beta-lactam	Amoxicillin, Ampicillin, Aztreonam, Cefepime, Cefotaxime, Ceftazidime, Ceftriaxone, Piperacillin, Ticarcillin	Enzymatic inactivation	blaCTX-M-166_1	KU978909
1232	blaCTX-M-167_1_KR537428	Beta-lactam	Amoxicillin, Ampicillin, Aztreonam, Cefepime, Cefotaxime, Ceftazidime, Ceftriaxone, Piperacillin, Ticarcillin	Enzymatic inactivation	blaCTX-M-167_1	KR537428
1233	blaCTX-M-168_1_KR537429	Beta-lactam	Amoxicillin, Ampicillin, Aztreonam, Cefepime, Cefotaxime, Ceftazidime, Ceftriaxone, Piperacillin, Ticarcillin	Enzymatic inactivation	blaCTX-M-168_1	KR537429
1234	blaCTX-M-169_1_KR779864	Beta-lactam	Amoxicillin, Ampicillin, Aztreonam, Cefepime, Cefotaxime, Ceftazidime, Ceftriaxone, Piperacillin, Ticarcillin	Enzymatic inactivation	blaCTX-M-169_1	KR779864
1235	blaCTX-M-170_1_KR822223	Beta-lactam	Amoxicillin, Ampicillin, Aztreonam, Cefepime, Cefotaxime, Ceftazidime, Ceftriaxone, Piperacillin, Ticarcillin	Enzymatic inactivation	blaCTX-M-170_1	KR822223
1236	blaCTX-M-171_1_KT277545	Beta-lactam	Amoxicillin, Ampicillin, Aztreonam, Cefepime, Cefotaxime, Ceftazidime, Ceftriaxone, Piperacillin, Ticarcillin	Enzymatic inactivation	blaCTX-M-171_1	KT277545
1237	blaCTX-M-172_1_KT251041	Beta-lactam	Amoxicillin, Ampicillin, Aztreonam, Cefepime, Cefotaxime, Ceftazidime, Ceftriaxone, Piperacillin, Ticarcillin	Enzymatic inactivation	blaCTX-M-172_1	KT251041
1238	blaCTX-M-173_1_KT997884	Beta-lactam	Amoxicillin, Ampicillin, Aztreonam, Cefepime, Cefotaxime, Ceftazidime, Ceftriaxone, Piperacillin, Ticarcillin	Enzymatic inactivation	blaCTX-M-173_1	KT997884
1239	blaCTX-M-174_1_KT997886	Beta-lactam	Amoxicillin, Ampicillin, Aztreonam, Cefepime, Cefotaxime, Ceftazidime, Ceftriaxone, Piperacillin, Ticarcillin	Enzymatic inactivation	blaCTX-M-174_1	KT997886
1240	blaCTX-M-175_1_KT997887	Beta-lactam	Amoxicillin, Ampicillin, Aztreonam, Cefepime, Cefotaxime, Ceftazidime, Ceftriaxone, Piperacillin, Ticarcillin	Enzymatic inactivation	blaCTX-M-175_1	KT997887
1241	blaCTX-M-176_1_KT997888	Beta-lactam	Amoxicillin, Ampicillin, Aztreonam, Cefepime, Cefotaxime, Ceftazidime, Ceftriaxone, Piperacillin, Ticarcillin	Enzymatic inactivation	blaCTX-M-176_1	KT997888
1242	blaCTX-M-177_1_KT997889	Beta-lactam	Amoxicillin, Ampicillin, Aztreonam, Cefepime, Cefotaxime, Ceftazidime, Ceftriaxone, Piperacillin, Ticarcillin	Enzymatic inactivation	blaCTX-M-177_1	KT997889
1243	blaCTX-M-179_1_KU705393	Beta-lactam	Amoxicillin, Ampicillin, Aztreonam, Cefepime, Cefotaxime, Ceftazidime, Ceftriaxone, Piperacillin, Ticarcillin	Enzymatic inactivation	blaCTX-M-179_1	KU705393
1244	blaCTX-M-180_1_KX056899	Beta-lactam	Amoxicillin, Ampicillin, Aztreonam, Cefepime, Cefotaxime, Ceftazidime, Ceftriaxone, Piperacillin, Ticarcillin	Enzymatic inactivation	blaCTX-M-180_1	KX056899
1245	blaCTX-M-181_1_KX056900	Beta-lactam	Amoxicillin, Ampicillin, Aztreonam, Cefepime, Cefotaxime, Ceftazidime, Ceftriaxone, Piperacillin, Ticarcillin	Enzymatic inactivation	blaCTX-M-181_1	KX056900
1246	blaCTX-M-182_1_KX056901	Beta-lactam	Amoxicillin, Ampicillin, Aztreonam, Cefepime, Cefotaxime, Ceftazidime, Ceftriaxone, Piperacillin, Ticarcillin	Enzymatic inactivation	blaCTX-M-182_1	KX056901
1247	blaCTX-M-183_1_KX263246	Beta-lactam	Amoxicillin, Ampicillin, Aztreonam, Cefepime, Cefotaxime, Ceftazidime, Ceftriaxone, Piperacillin, Ticarcillin	Enzymatic inactivation	blaCTX-M-183_1	KX263246
1248	blaCTX-M-184_1_KX263247	Beta-lactam	Amoxicillin, Ampicillin, Aztreonam, Cefepime, Cefotaxime, Ceftazidime, Ceftriaxone, Piperacillin, Ticarcillin	Enzymatic inactivation	blaCTX-M-184_1	KX263247
1249	blaCTX-M-186_1_KX446939	Beta-lactam	Amoxicillin, Ampicillin, Aztreonam, Cefepime, Cefotaxime, Ceftazidime, Ceftriaxone, Piperacillin, Ticarcillin	Enzymatic inactivation	blaCTX-M-186_1	KX446939
1250	blaCTX-M-188_1_KX676491	Beta-lactam	Amoxicillin, Ampicillin, Aztreonam, Cefepime, Cefotaxime, Ceftazidime, Ceftriaxone, Piperacillin, Ticarcillin	Enzymatic inactivation	blaCTX-M-188_1	KX676491
1251	blaCTX-M-189_1_FJ657512	Beta-lactam	Amoxicillin, Ampicillin, Aztreonam, Cefepime, Cefotaxime, Ceftazidime, Ceftriaxone, Piperacillin, Ticarcillin	Enzymatic inactivation	blaCTX-M-189_1	FJ657512
1252	blaCTX-M-190_1_KX664469	Beta-lactam	Amoxicillin, Ampicillin, Aztreonam, Cefepime, Cefotaxime, Ceftazidime, Ceftriaxone, Piperacillin, Ticarcillin	Enzymatic inactivation	blaCTX-M-190_1	KX664469
1253	blaCTX-M-191_1_KY271097	Beta-lactam	Amoxicillin, Ampicillin, Aztreonam, Cefepime, Cefotaxime, Ceftazidime, Ceftriaxone, Piperacillin, Ticarcillin	Enzymatic inactivation	blaCTX-M-191_1	KY271097
1254	blaCTX-M-192_1_KY271098	Beta-lactam	Amoxicillin, Ampicillin, Aztreonam, Cefepime, Cefotaxime, Ceftazidime, Ceftriaxone, Piperacillin, Ticarcillin	Enzymatic inactivation	blaCTX-M-192_1	KY271098
1255	blaCTX-M-193_1_KY563766	Beta-lactam	Amoxicillin, Ampicillin, Aztreonam, Cefepime, Cefotaxime, Ceftazidime, Ceftriaxone, Piperacillin, Ticarcillin	Enzymatic inactivation	blaCTX-M-193_1	KY563766
1256	blaCTX-M-194_1_KY563767	Beta-lactam	Amoxicillin, Ampicillin, Aztreonam, Cefepime, Cefotaxime, Ceftazidime, Ceftriaxone, Piperacillin, Ticarcillin	Enzymatic inactivation	blaCTX-M-194_1	KY563767
1257	blaCTX-M-195_1_KY563768	Beta-lactam	Amoxicillin, Ampicillin, Aztreonam, Cefepime, Cefotaxime, Ceftazidime, Ceftriaxone, Piperacillin, Ticarcillin	Enzymatic inactivation	blaCTX-M-195_1	KY563768
1258	blaCTX-M-196_1_KY563769	Beta-lactam	Amoxicillin, Ampicillin, Aztreonam, Cefepime, Cefotaxime, Ceftazidime, Ceftriaxone, Piperacillin, Ticarcillin	Enzymatic inactivation	blaCTX-M-196_1	KY563769
1259	blaCTX-M-197_1_KY646303	Beta-lactam	Amoxicillin, Ampicillin, Aztreonam, Cefepime, Cefotaxime, Ceftazidime, Ceftriaxone, Piperacillin, Ticarcillin	Enzymatic inactivation	blaCTX-M-197_1	KY646303
1260	blaCTX-M-198_1_KY646304	Beta-lactam	Amoxicillin, Ampicillin, Aztreonam, Cefepime, Cefotaxime, Ceftazidime, Ceftriaxone, Piperacillin, Ticarcillin	Enzymatic inactivation	blaCTX-M-198_1	KY646304
1261	blaCTX-M-199_1_KY786032	Beta-lactam	Amoxicillin, Ampicillin, Aztreonam, Cefepime, Cefotaxime, Ceftazidime, Ceftriaxone, Piperacillin, Ticarcillin	Enzymatic inactivation	blaCTX-M-199_1	KY786032
1262	blaCTX-M-200_1_KY997188	Beta-lactam	Amoxicillin, Ampicillin, Aztreonam, Cefepime, Cefotaxime, Ceftazidime, Ceftriaxone, Piperacillin, Ticarcillin	Enzymatic inactivation	blaCTX-M-200_1	KY997188
1263	blaCTX-M-201_1_KY997189	Beta-lactam	Amoxicillin, Ampicillin, Aztreonam, Cefepime, Cefotaxime, Ceftazidime, Ceftriaxone, Piperacillin, Ticarcillin	Enzymatic inactivation	blaCTX-M-201_1	KY997189
1264	blaCTX-M-202_1_MF195067	Beta-lactam	Amoxicillin, Ampicillin, Aztreonam, Cefepime, Cefotaxime, Ceftazidime, Ceftriaxone, Piperacillin, Ticarcillin	Enzymatic inactivation	blaCTX-M-202_1	MF195067
1265	blaCTX-M-203_1_MF196230	Beta-lactam	Amoxicillin, Ampicillin, Aztreonam, Cefepime, Cefotaxime, Ceftazidime, Ceftriaxone, Piperacillin, Ticarcillin	Enzymatic inactivation	blaCTX-M-203_1	MF196230
1266	blaCTX-M-204_1_MF281085	Beta-lactam	Amoxicillin, Ampicillin, Aztreonam, Cefepime, Cefotaxime, Ceftazidime, Ceftriaxone, Piperacillin, Ticarcillin	Enzymatic inactivation	blaCTX-M-204_1	MF281085
1267	blaCTX-M-206_1_KJ802520	Beta-lactam	Amoxicillin, Ampicillin, Aztreonam, Cefepime, Cefotaxime, Ceftazidime, Ceftriaxone, Piperacillin, Ticarcillin	Enzymatic inactivation	blaCTX-M-206_1	KJ802520
1268	blaCTX-M-207_1_LC348384	Beta-lactam	Amoxicillin, Ampicillin, Aztreonam, Cefepime, Cefotaxime, Ceftazidime, Ceftriaxone, Piperacillin, Ticarcillin	Enzymatic inactivation	blaCTX-M-207_1	LC348384
1269	blaCTX-M-208_1_MH067958	Beta-lactam	Amoxicillin, Ampicillin, Aztreonam, Cefepime, Cefotaxime, Ceftazidime, Ceftriaxone, Piperacillin, Ticarcillin	Enzymatic inactivation	blaCTX-M-208_1	MH067958
1270	blaCTX-M-209_1_MH067959	Beta-lactam	Amoxicillin, Ampicillin, Aztreonam, Cefepime, Cefotaxime, Ceftazidime, Ceftriaxone, Piperacillin, Ticarcillin	Enzymatic inactivation	blaCTX-M-209_1	MH067959
1271	blaCTX-M-210_1_MH067960	Beta-lactam	Amoxicillin, Ampicillin, Aztreonam, Cefepime, Cefotaxime, Ceftazidime, Ceftriaxone, Piperacillin, Ticarcillin	Enzymatic inactivation	blaCTX-M-210_1	MH067960
1272	blaCTX-M-211_1_MH067961	Beta-lactam	Amoxicillin, Ampicillin, Aztreonam, Cefepime, Cefotaxime, Ceftazidime, Ceftriaxone, Piperacillin, Ticarcillin	Enzymatic inactivation	blaCTX-M-211_1	MH067961
1273	blaCTX-M-212_1_MH067962	Beta-lactam	Amoxicillin, Ampicillin, Aztreonam, Cefepime, Cefotaxime, Ceftazidime, Ceftriaxone, Piperacillin, Ticarcillin	Enzymatic inactivation	blaCTX-M-212_1	MH067962
1274	blaCTX-M-213_1_MH094805	Beta-lactam	Amoxicillin, Ampicillin, Aztreonam, Cefepime, Cefotaxime, Ceftazidime, Ceftriaxone, Piperacillin, Ticarcillin	Enzymatic inactivation	blaCTX-M-213_1	MH094805
1275	blaCTX-M-214_1_MH121688	Beta-lactam	Amoxicillin, Ampicillin, Aztreonam, Cefepime, Cefotaxime, Ceftazidime, Ceftriaxone, Piperacillin, Ticarcillin	Enzymatic inactivation	blaCTX-M-214_1	MH121688
1276	blaCTX-M-216_1_MH243352	Beta-lactam	Amoxicillin, Ampicillin, Aztreonam, Cefepime, Cefotaxime, Ceftazidime, Ceftriaxone, Piperacillin, Ticarcillin	Enzymatic inactivation	blaCTX-M-216_1	MH243352
1277	blaCTX-M-217_1_MH243354	Beta-lactam	Amoxicillin, Ampicillin, Aztreonam, Cefepime, Cefotaxime, Ceftazidime, Ceftriaxone, Piperacillin, Ticarcillin	Enzymatic inactivation	blaCTX-M-217_1	MH243354
1278	blaCTX-M-218_1_MH243358	Beta-lactam	Amoxicillin, Ampicillin, Aztreonam, Cefepime, Cefotaxime, Ceftazidime, Ceftriaxone, Piperacillin, Ticarcillin	Enzymatic inactivation	blaCTX-M-218_1	MH243358
1279	blaCTX-M-219_1_CP019080	Beta-lactam	Amoxicillin, Ampicillin, Aztreonam, Cefepime, Cefotaxime, Ceftazidime, Ceftriaxone, Piperacillin, Ticarcillin	Enzymatic inactivation	blaCTX-M-219_1	CP019080
1280	blaCTX-M-220_1_MH450163	Beta-lactam	Amoxicillin, Ampicillin, Aztreonam, Cefepime, Cefotaxime, Ceftazidime, Ceftriaxone, Piperacillin, Ticarcillin	Enzymatic inactivation	blaCTX-M-220_1	MH450163
1281	blaKPC-2_1_AY034847	Beta-lactam	Amoxicillin, Amoxicillin+Clavulanic acid, Ampicillin, Ampicillin+Clavulanic acid, Aztreonam, Cefepime, Cefotaxime, Cefoxitin, Ceftazidime, Ertapenem, Imipenem, Meropenem, Piperacillin, Piperacillin+Tazobactam, Ticarcillin, Ticarcillin+Clavulanic acid	Enzymatic inactivation	blaKPC-2_1	AY034847
1282	blaKPC-3_1_HM769262	Beta-lactam	Amoxicillin, Amoxicillin+Clavulanic acid, Ampicillin, Ampicillin+Clavulanic acid, Aztreonam, Cefepime, Cefotaxime, Cefoxitin, Ceftazidime, Ertapenem, Imipenem, Meropenem, Piperacillin, Piperacillin+Tazobactam, Ticarcillin, Ticarcillin+Clavulanic acid	Enzymatic inactivation	blaKPC-3_1	HM769262
1283	blaKPC-4_1_FJ473382	Beta-lactam	Amoxicillin, Amoxicillin+Clavulanic acid, Ampicillin, Ampicillin+Clavulanic acid, Aztreonam, Cefepime, Cefotaxime, Cefoxitin, Ceftazidime, Ertapenem, Imipenem, Meropenem, Piperacillin, Piperacillin+Tazobactam, Ticarcillin, Ticarcillin+Clavulanic acid	Enzymatic inactivation	blaKPC-4_1	FJ473382
1284	blaKPC-5_1_EU400222	Beta-lactam	Amoxicillin, Amoxicillin+Clavulanic acid, Ampicillin, Ampicillin+Clavulanic acid, Aztreonam, Cefepime, Cefotaxime, Cefoxitin, Ceftazidime, Ertapenem, Imipenem, Meropenem, Piperacillin, Piperacillin+Tazobactam, Ticarcillin, Ticarcillin+Clavulanic acid	Enzymatic inactivation	blaKPC-5_1	EU400222
1285	blaKPC-6_1_EU555534	Beta-lactam	Amoxicillin, Amoxicillin+Clavulanic acid, Ampicillin, Ampicillin+Clavulanic acid, Aztreonam, Cefepime, Cefotaxime, Cefoxitin, Ceftazidime, Ertapenem, Imipenem, Meropenem, Piperacillin, Piperacillin+Tazobactam, Ticarcillin, Ticarcillin+Clavulanic acid	Enzymatic inactivation	blaKPC-6_1	EU555534
1286	blaKPC-7_1_EU729727	Beta-lactam	Amoxicillin, Amoxicillin+Clavulanic acid, Ampicillin, Ampicillin+Clavulanic acid, Aztreonam, Cefepime, Cefotaxime, Cefoxitin, Ceftazidime, Ertapenem, Imipenem, Meropenem, Piperacillin, Piperacillin+Tazobactam, Ticarcillin, Ticarcillin+Clavulanic acid	Enzymatic inactivation	blaKPC-7_1	EU729727
1287	blaKPC-8_1_FJ234412	Beta-lactam	Amoxicillin, Amoxicillin+Clavulanic acid, Ampicillin, Ampicillin+Clavulanic acid, Aztreonam, Cefepime, Cefotaxime, Cefoxitin, Ceftazidime, Ertapenem, Imipenem, Meropenem, Piperacillin, Piperacillin+Tazobactam, Ticarcillin, Ticarcillin+Clavulanic acid	Enzymatic inactivation	blaKPC-8_1	FJ234412
1288	blaKPC-9_1_FJ624872	Beta-lactam	Amoxicillin, Amoxicillin+Clavulanic acid, Ampicillin, Ampicillin+Clavulanic acid, Aztreonam, Cefepime, Cefotaxime, Cefoxitin, Ceftazidime, Ertapenem, Imipenem, Meropenem, Piperacillin, Piperacillin+Tazobactam, Ticarcillin, Ticarcillin+Clavulanic acid	Enzymatic inactivation	blaKPC-9_1	FJ624872
1289	blaKPC-10_1_GQ140348	Beta-lactam	Amoxicillin, Amoxicillin+Clavulanic acid, Ampicillin, Ampicillin+Clavulanic acid, Aztreonam, Cefepime, Cefotaxime, Cefoxitin, Ceftazidime, Ertapenem, Imipenem, Meropenem, Piperacillin, Piperacillin+Tazobactam, Ticarcillin, Ticarcillin+Clavulanic acid	Enzymatic inactivation	blaKPC-10_1	GQ140348
1290	blaKPC-11_1_HM066995	Beta-lactam	Amoxicillin, Amoxicillin+Clavulanic acid, Ampicillin, Ampicillin+Clavulanic acid, Aztreonam, Cefepime, Cefotaxime, Cefoxitin, Ceftazidime, Ertapenem, Imipenem, Meropenem, Piperacillin, Piperacillin+Tazobactam, Ticarcillin, Ticarcillin+Clavulanic acid	Enzymatic inactivation	blaKPC-11_1	HM066995
1291	blaKPC-12_1_HQ641422	Beta-lactam	Amoxicillin, Amoxicillin+Clavulanic acid, Ampicillin, Ampicillin+Clavulanic acid, Aztreonam, Cefepime, Cefotaxime, Cefoxitin, Ceftazidime, Ertapenem, Imipenem, Meropenem, Piperacillin, Piperacillin+Tazobactam, Ticarcillin, Ticarcillin+Clavulanic acid	Enzymatic inactivation	blaKPC-12_1	HQ641422
1292	blaKPC-13_1_HQ342889	Beta-lactam	Amoxicillin, Amoxicillin+Clavulanic acid, Ampicillin, Ampicillin+Clavulanic acid, Aztreonam, Cefepime, Cefotaxime, Cefoxitin, Ceftazidime, Ertapenem, Imipenem, Meropenem, Piperacillin, Piperacillin+Tazobactam, Ticarcillin, Ticarcillin+Clavulanic acid	Enzymatic inactivation	blaKPC-13_1	HQ342889
1293	blaKPC-14_1_JX524191	Beta-lactam	Amoxicillin, Amoxicillin+Clavulanic acid, Ampicillin, Ampicillin+Clavulanic acid, Aztreonam, Cefepime, Cefotaxime, Cefoxitin, Ceftazidime, Ertapenem, Imipenem, Meropenem, Piperacillin, Piperacillin+Tazobactam, Ticarcillin, Ticarcillin+Clavulanic acid	Enzymatic inactivation	blaKPC-14_1	JX524191
1294	blaKPC-15_1_KC433553	Beta-lactam	Amoxicillin, Amoxicillin+Clavulanic acid, Ampicillin, Ampicillin+Clavulanic acid, Aztreonam, Cefepime, Cefotaxime, Cefoxitin, Ceftazidime, Ertapenem, Imipenem, Meropenem, Piperacillin, Piperacillin+Tazobactam, Ticarcillin, Ticarcillin+Clavulanic acid	Enzymatic inactivation	blaKPC-15_1	KC433553
1295	blaKPC-16_1_KC465199	Beta-lactam	Amoxicillin, Amoxicillin+Clavulanic acid, Ampicillin, Ampicillin+Clavulanic acid, Aztreonam, Cefepime, Cefotaxime, Cefoxitin, Ceftazidime, Ertapenem, Imipenem, Meropenem, Piperacillin, Piperacillin+Tazobactam, Ticarcillin, Ticarcillin+Clavulanic acid	Enzymatic inactivation	blaKPC-16_1	KC465199
1296	blaKPC-17_1_KC465200	Beta-lactam	Amoxicillin, Amoxicillin+Clavulanic acid, Ampicillin, Ampicillin+Clavulanic acid, Aztreonam, Cefepime, Cefotaxime, Cefoxitin, Ceftazidime, Ertapenem, Imipenem, Meropenem, Piperacillin, Piperacillin+Tazobactam, Ticarcillin, Ticarcillin+Clavulanic acid	Enzymatic inactivation	blaKPC-17_1	KC465200
1297	blaKPC-18_1_KT884517	Beta-lactam	Amoxicillin, Amoxicillin+Clavulanic acid, Ampicillin, Ampicillin+Clavulanic acid, Aztreonam, Cefepime, Cefotaxime, Cefoxitin, Ceftazidime, Ertapenem, Imipenem, Meropenem, Piperacillin, Piperacillin+Tazobactam, Ticarcillin, Ticarcillin+Clavulanic acid	Enzymatic inactivation	blaKPC-18_1	KT884517
1298	blaKPC-19_1_KJ775801	Beta-lactam	Amoxicillin, Amoxicillin+Clavulanic acid, Ampicillin, Ampicillin+Clavulanic acid, Aztreonam, Cefepime, Cefotaxime, Cefoxitin, Ceftazidime, Ertapenem, Imipenem, Meropenem, Piperacillin, Piperacillin+Tazobactam, Ticarcillin, Ticarcillin+Clavulanic acid	Enzymatic inactivation	blaKPC-19_1	KJ775801
1299	blaKPC-21_1_LN609376	Beta-lactam	Amoxicillin, Amoxicillin+Clavulanic acid, Ampicillin, Ampicillin+Clavulanic acid, Aztreonam, Cefepime, Cefotaxime, Cefoxitin, Ceftazidime, Ertapenem, Imipenem, Meropenem, Piperacillin, Piperacillin+Tazobactam, Ticarcillin, Ticarcillin+Clavulanic acid	Enzymatic inactivation	blaKPC-21_1	LN609376
1300	blaKPC-22_1_KM379100	Beta-lactam	Amoxicillin, Amoxicillin+Clavulanic acid, Ampicillin, Ampicillin+Clavulanic acid, Aztreonam, Cefepime, Cefotaxime, Cefoxitin, Ceftazidime, Ertapenem, Imipenem, Meropenem, Piperacillin, Piperacillin+Tazobactam, Ticarcillin, Ticarcillin+Clavulanic acid	Enzymatic inactivation	blaKPC-22_1	KM379100
1301	blaKPC-23_1_MH450213	Beta-lactam	Amoxicillin, Amoxicillin+Clavulanic acid, Ampicillin, Ampicillin+Clavulanic acid, Aztreonam, Cefepime, Cefotaxime, Cefoxitin, Ceftazidime, Ertapenem, Imipenem, Meropenem, Piperacillin, Piperacillin+Tazobactam, Ticarcillin, Ticarcillin+Clavulanic acid	Enzymatic inactivation	blaKPC-23_1	MH450213
1302	blaKPC-24_1_KR052099	Beta-lactam	Amoxicillin, Amoxicillin+Clavulanic acid, Ampicillin, Ampicillin+Clavulanic acid, Aztreonam, Cefepime, Cefotaxime, Cefoxitin, Ceftazidime, Ertapenem, Imipenem, Meropenem, Piperacillin, Piperacillin+Tazobactam, Ticarcillin, Ticarcillin+Clavulanic acid	Enzymatic inactivation	blaKPC-24_1	KR052099
1303	blaKPC-25_1_KU216748	Beta-lactam	Amoxicillin, Amoxicillin+Clavulanic acid, Ampicillin, Ampicillin+Clavulanic acid, Aztreonam, Cefepime, Cefotaxime, Cefoxitin, Ceftazidime, Ertapenem, Imipenem, Meropenem, Piperacillin, Piperacillin+Tazobactam, Ticarcillin, Ticarcillin+Clavulanic acid	Enzymatic inactivation	blaKPC-25_1	KU216748
1304	blaKPC-26_1_KX619622	Beta-lactam	Amoxicillin, Amoxicillin+Clavulanic acid, Ampicillin, Ampicillin+Clavulanic acid, Aztreonam, Cefepime, Cefotaxime, Cefoxitin, Ceftazidime, Ertapenem, Imipenem, Meropenem, Piperacillin, Piperacillin+Tazobactam, Ticarcillin, Ticarcillin+Clavulanic acid	Enzymatic inactivation	blaKPC-26_1	KX619622
1305	blaKPC-27_1_KX828722	Beta-lactam	Amoxicillin, Amoxicillin+Clavulanic acid, Ampicillin, Ampicillin+Clavulanic acid, Aztreonam, Cefepime, Cefotaxime, Cefoxitin, Ceftazidime, Ertapenem, Imipenem, Meropenem, Piperacillin, Piperacillin+Tazobactam, Ticarcillin, Ticarcillin+Clavulanic acid	Enzymatic inactivation	blaKPC-27_1	KX828722
1306	blaKPC-28_1_KY282958	Beta-lactam	Amoxicillin, Amoxicillin+Clavulanic acid, Ampicillin, Ampicillin+Clavulanic acid, Aztreonam, Cefepime, Cefotaxime, Cefoxitin, Ceftazidime, Ertapenem, Imipenem, Meropenem, Piperacillin, Piperacillin+Tazobactam, Ticarcillin, Ticarcillin+Clavulanic acid	Enzymatic inactivation	blaKPC-28_1	KY282958
1307	blaKPC-29_1_KY563764	Beta-lactam	Amoxicillin, Amoxicillin+Clavulanic acid, Ampicillin, Ampicillin+Clavulanic acid, Aztreonam, Cefepime, Cefotaxime, Cefoxitin, Ceftazidime, Ertapenem, Imipenem, Meropenem, Piperacillin, Piperacillin+Tazobactam, Ticarcillin, Ticarcillin+Clavulanic acid	Enzymatic inactivation	blaKPC-29_1	KY563764
1308	blaKPC-30_1_KY646302	Beta-lactam	Amoxicillin, Amoxicillin+Clavulanic acid, Ampicillin, Ampicillin+Clavulanic acid, Aztreonam, Cefepime, Cefotaxime, Cefoxitin, Ceftazidime, Ertapenem, Imipenem, Meropenem, Piperacillin, Piperacillin+Tazobactam, Ticarcillin, Ticarcillin+Clavulanic acid	Enzymatic inactivation	blaKPC-30_1	KY646302
1309	blaKPC-31_1_MAPH01000113	Beta-lactam	Amoxicillin, Amoxicillin+Clavulanic acid, Ampicillin, Ampicillin+Clavulanic acid, Aztreonam, Cefepime, Cefotaxime, Cefoxitin, Ceftazidime, Ertapenem, Imipenem, Meropenem, Piperacillin, Piperacillin+Tazobactam, Ticarcillin, Ticarcillin+Clavulanic acid	Enzymatic inactivation	blaKPC-31_1	MAPH01000113
1310	blaKPC-32_1_MAPO01000050	Beta-lactam	Amoxicillin, Amoxicillin+Clavulanic acid, Ampicillin, Ampicillin+Clavulanic acid, Aztreonam, Cefepime, Cefotaxime, Cefoxitin, Ceftazidime, Ertapenem, Imipenem, Meropenem, Piperacillin, Piperacillin+Tazobactam, Ticarcillin, Ticarcillin+Clavulanic acid	Enzymatic inactivation	blaKPC-32_1	MAPO01000050
1311	blaKPC-33_1_CP025144	Beta-lactam	Amoxicillin, Amoxicillin+Clavulanic acid, Ampicillin, Ampicillin+Clavulanic acid, Aztreonam, Cefepime, Cefotaxime, Cefoxitin, Ceftazidime, Ertapenem, Imipenem, Meropenem, Piperacillin, Piperacillin+Tazobactam, Ticarcillin, Ticarcillin+Clavulanic acid	Enzymatic inactivation	blaKPC-33_1	CP025144
1312	blaKPC-34_1_KU985429	Beta-lactam	Amoxicillin, Amoxicillin+Clavulanic acid, Ampicillin, Ampicillin+Clavulanic acid, Aztreonam, Cefepime, Cefotaxime, Cefoxitin, Ceftazidime, Ertapenem, Imipenem, Meropenem, Piperacillin, Piperacillin+Tazobactam, Ticarcillin, Ticarcillin+Clavulanic acid	Enzymatic inactivation	blaKPC-34_1	KU985429
1313	blaKPC-35_1_MH404098	Beta-lactam	Amoxicillin, Amoxicillin+Clavulanic acid, Ampicillin, Ampicillin+Clavulanic acid, Aztreonam, Cefepime, Cefotaxime, Cefoxitin, Ceftazidime, Ertapenem, Imipenem, Meropenem, Piperacillin, Piperacillin+Tazobactam, Ticarcillin, Ticarcillin+Clavulanic acid	Enzymatic inactivation	blaKPC-35_1	MH404098
1314	blaCMY-1_1_X92508	Beta-lactam	Amoxicillin, Amoxicillin+Clavulanic acid, Ampicillin, Ampicillin+Clavulanic acid, Cefotaxime, Cefoxitin, Ceftazidime, Piperacillin, Piperacillin+Tazobactam, Ticarcillin, Ticarcillin+Clavulanic acid	Enzymatic inactivation	blaCMY-1_1	X92508
1315	blaCMY-2_1_X91840	Beta-lactam	Amoxicillin, Amoxicillin+Clavulanic acid, Ampicillin, Ampicillin+Clavulanic acid, Cefotaxime, Cefoxitin, Ceftazidime, Piperacillin, Piperacillin+Tazobactam, Ticarcillin, Ticarcillin+Clavulanic acid	Enzymatic inactivation	blaCMY-2_1	X91840
1316	blaCMY-2b_1_U77414	Beta-lactam	Amoxicillin, Amoxicillin+Clavulanic acid, Ampicillin, Ampicillin+Clavulanic acid, Cefotaxime, Cefoxitin, Ceftazidime, Piperacillin, Piperacillin+Tazobactam, Ticarcillin, Ticarcillin+Clavulanic acid	Enzymatic inactivation	blaCMY-2b_1	U77414
1317	blaCMY-4_1_LNHZ01000079	Beta-lactam	Amoxicillin, Amoxicillin+Clavulanic acid, Ampicillin, Ampicillin+Clavulanic acid, Cefotaxime, Cefoxitin, Ceftazidime, Piperacillin, Piperacillin+Tazobactam, Ticarcillin, Ticarcillin+Clavulanic acid	Enzymatic inactivation	blaCMY-4_1	LNHZ01000079
1318	blaCMY-5_1_Y17716	Beta-lactam	Amoxicillin, Amoxicillin+Clavulanic acid, Ampicillin, Ampicillin+Clavulanic acid, Cefotaxime, Cefoxitin, Ceftazidime, Piperacillin, Piperacillin+Tazobactam, Ticarcillin, Ticarcillin+Clavulanic acid	Enzymatic inactivation	blaCMY-5_1	Y17716
1319	blaCMY-6_1_AJ011293	Beta-lactam	Amoxicillin, Amoxicillin+Clavulanic acid, Ampicillin, Ampicillin+Clavulanic acid, Cefotaxime, Cefoxitin, Ceftazidime, Piperacillin, Piperacillin+Tazobactam, Ticarcillin, Ticarcillin+Clavulanic acid	Enzymatic inactivation	blaCMY-6_1	AJ011293
1320	blaCMY-7_1_DQ173300	Beta-lactam	Amoxicillin, Amoxicillin+Clavulanic acid, Ampicillin, Ampicillin+Clavulanic acid, Cefotaxime, Cefoxitin, Ceftazidime, Piperacillin, Piperacillin+Tazobactam, Ticarcillin, Ticarcillin+Clavulanic acid	Enzymatic inactivation	blaCMY-7_1	DQ173300
1321	blaCMY-8_1_AB201268	Beta-lactam	Amoxicillin, Amoxicillin+Clavulanic acid, Ampicillin, Ampicillin+Clavulanic acid, Cefotaxime, Cefoxitin, Ceftazidime, Piperacillin, Piperacillin+Tazobactam, Ticarcillin, Ticarcillin+Clavulanic acid	Enzymatic inactivation	blaCMY-8_1	AB201268
1322	blaCMY-8b_1_DQ094251	Beta-lactam	Amoxicillin, Amoxicillin+Clavulanic acid, Ampicillin, Ampicillin+Clavulanic acid, Cefotaxime, Cefoxitin, Ceftazidime, Piperacillin, Piperacillin+Tazobactam, Ticarcillin, Ticarcillin+Clavulanic acid	Enzymatic inactivation	blaCMY-8b_1	DQ094251
1323	blaCMY-9_1_AB061794	Beta-lactam	Amoxicillin, Amoxicillin+Clavulanic acid, Ampicillin, Ampicillin+Clavulanic acid, Cefotaxime, Cefoxitin, Ceftazidime, Piperacillin, Piperacillin+Tazobactam, Ticarcillin, Ticarcillin+Clavulanic acid	Enzymatic inactivation	blaCMY-9_1	AB061794
1324	blaCMY-10_1_AF381615	Beta-lactam	Amoxicillin, Amoxicillin+Clavulanic acid, Ampicillin, Ampicillin+Clavulanic acid, Cefotaxime, Cefoxitin, Ceftazidime, Piperacillin, Piperacillin+Tazobactam, Ticarcillin, Ticarcillin+Clavulanic acid	Enzymatic inactivation	blaCMY-10_1	AF381615
1325	blaCMY-11_1_AF357599	Beta-lactam	Amoxicillin, Amoxicillin+Clavulanic acid, Ampicillin, Ampicillin+Clavulanic acid, Cefotaxime, Cefoxitin, Ceftazidime, Piperacillin, Piperacillin+Tazobactam, Ticarcillin, Ticarcillin+Clavulanic acid	Enzymatic inactivation	blaCMY-11_1	AF357599
1326	blaCMY-12_1_Y16785	Beta-lactam	Amoxicillin, Amoxicillin+Clavulanic acid, Ampicillin, Ampicillin+Clavulanic acid, Cefotaxime, Cefoxitin, Ceftazidime, Piperacillin, Piperacillin+Tazobactam, Ticarcillin, Ticarcillin+Clavulanic acid	Enzymatic inactivation	blaCMY-12_1	Y16785
1327	blaCMY-13_1_AY339625	Beta-lactam	Amoxicillin, Amoxicillin+Clavulanic acid, Ampicillin, Ampicillin+Clavulanic acid, Cefotaxime, Cefoxitin, Ceftazidime, Piperacillin, Piperacillin+Tazobactam, Ticarcillin, Ticarcillin+Clavulanic acid	Enzymatic inactivation	blaCMY-13_1	AY339625
1328	blaCMY-14_1_AJ555825	Beta-lactam	Amoxicillin, Amoxicillin+Clavulanic acid, Ampicillin, Ampicillin+Clavulanic acid, Cefotaxime, Cefoxitin, Ceftazidime, Piperacillin, Piperacillin+Tazobactam, Ticarcillin, Ticarcillin+Clavulanic acid	Enzymatic inactivation	blaCMY-14_1	AJ555825
1329	blaCMY-15_1_AJ555823	Beta-lactam	Amoxicillin, Amoxicillin+Clavulanic acid, Ampicillin, Ampicillin+Clavulanic acid, Cefotaxime, Cefoxitin, Ceftazidime, Piperacillin, Piperacillin+Tazobactam, Ticarcillin, Ticarcillin+Clavulanic acid	Enzymatic inactivation	blaCMY-15_1	AJ555823
1330	blaCMY-16_1_AJ781421	Beta-lactam	Amoxicillin, Amoxicillin+Clavulanic acid, Ampicillin, Ampicillin+Clavulanic acid, Cefotaxime, Cefoxitin, Ceftazidime, Piperacillin, Piperacillin+Tazobactam, Ticarcillin, Ticarcillin+Clavulanic acid	Enzymatic inactivation	blaCMY-16_1	AJ781421
1331	blaCMY-17_1_AY513266	Beta-lactam	Amoxicillin, Amoxicillin+Clavulanic acid, Ampicillin, Ampicillin+Clavulanic acid, Cefotaxime, Cefoxitin, Ceftazidime, Piperacillin, Piperacillin+Tazobactam, Ticarcillin, Ticarcillin+Clavulanic acid	Enzymatic inactivation	blaCMY-17_1	AY513266
1332	blaCMY-18_1_AY743434	Beta-lactam	Amoxicillin, Amoxicillin+Clavulanic acid, Ampicillin, Ampicillin+Clavulanic acid, Cefotaxime, Cefoxitin, Ceftazidime, Piperacillin, Piperacillin+Tazobactam, Ticarcillin, Ticarcillin+Clavulanic acid	Enzymatic inactivation	blaCMY-18_1	AY743434
1333	blaCMY-19_1_AB194410	Beta-lactam	Amoxicillin, Amoxicillin+Clavulanic acid, Ampicillin, Ampicillin+Clavulanic acid, Cefotaxime, Cefoxitin, Ceftazidime, Piperacillin, Piperacillin+Tazobactam, Ticarcillin, Ticarcillin+Clavulanic acid	Enzymatic inactivation	blaCMY-19_1	AB194410
1334	blaCMY-20_1_AY960293	Beta-lactam	Amoxicillin, Amoxicillin+Clavulanic acid, Ampicillin, Ampicillin+Clavulanic acid, Cefotaxime, Cefoxitin, Ceftazidime, Piperacillin, Piperacillin+Tazobactam, Ticarcillin, Ticarcillin+Clavulanic acid	Enzymatic inactivation	blaCMY-20_1	AY960293
1335	blaCMY-21_1_DQ139328	Beta-lactam	Amoxicillin, Amoxicillin+Clavulanic acid, Ampicillin, Ampicillin+Clavulanic acid, Cefotaxime, Cefoxitin, Ceftazidime, Piperacillin, Piperacillin+Tazobactam, Ticarcillin, Ticarcillin+Clavulanic acid	Enzymatic inactivation	blaCMY-21_1	DQ139328
1336	blaCMY-22_1_DQ256079	Beta-lactam	Amoxicillin, Amoxicillin+Clavulanic acid, Ampicillin, Ampicillin+Clavulanic acid, Cefotaxime, Cefoxitin, Ceftazidime, Piperacillin, Piperacillin+Tazobactam, Ticarcillin, Ticarcillin+Clavulanic acid	Enzymatic inactivation	blaCMY-22_1	DQ256079
1337	blaCMY-23_1_DQ438952	Beta-lactam	Amoxicillin, Amoxicillin+Clavulanic acid, Ampicillin, Ampicillin+Clavulanic acid, Cefotaxime, Cefoxitin, Ceftazidime, Piperacillin, Piperacillin+Tazobactam, Ticarcillin, Ticarcillin+Clavulanic acid	Enzymatic inactivation	blaCMY-23_1	DQ438952
1338	blaCMY-24_1_EF415650	Beta-lactam	Amoxicillin, Amoxicillin+Clavulanic acid, Ampicillin, Ampicillin+Clavulanic acid, Cefotaxime, Cefoxitin, Ceftazidime, Piperacillin, Piperacillin+Tazobactam, Ticarcillin, Ticarcillin+Clavulanic acid	Enzymatic inactivation	blaCMY-24_1	EF415650
1339	blaCMY-25_1_EU515249	Beta-lactam	Amoxicillin, Amoxicillin+Clavulanic acid, Ampicillin, Ampicillin+Clavulanic acid, Cefotaxime, Cefoxitin, Ceftazidime, Piperacillin, Piperacillin+Tazobactam, Ticarcillin, Ticarcillin+Clavulanic acid	Enzymatic inactivation	blaCMY-25_1	EU515249
1340	blaCMY-26_1_AB300358	Beta-lactam	Amoxicillin, Amoxicillin+Clavulanic acid, Ampicillin, Ampicillin+Clavulanic acid, Cefotaxime, Cefoxitin, Ceftazidime, Piperacillin, Piperacillin+Tazobactam, Ticarcillin, Ticarcillin+Clavulanic acid	Enzymatic inactivation	blaCMY-26_1	AB300358
1341	blaCMY-27_1_EU515250	Beta-lactam	Amoxicillin, Amoxicillin+Clavulanic acid, Ampicillin, Ampicillin+Clavulanic acid, Cefotaxime, Cefoxitin, Ceftazidime, Piperacillin, Piperacillin+Tazobactam, Ticarcillin, Ticarcillin+Clavulanic acid	Enzymatic inactivation	blaCMY-27_1	EU515250
1342	blaCMY-28_1_EF561644	Beta-lactam	Amoxicillin, Amoxicillin+Clavulanic acid, Ampicillin, Ampicillin+Clavulanic acid, Cefotaxime, Cefoxitin, Ceftazidime, Piperacillin, Piperacillin+Tazobactam, Ticarcillin, Ticarcillin+Clavulanic acid	Enzymatic inactivation	blaCMY-28_1	EF561644
1343	blaCMY-29_1_EF685371	Beta-lactam	Amoxicillin, Amoxicillin+Clavulanic acid, Ampicillin, Ampicillin+Clavulanic acid, Cefotaxime, Cefoxitin, Ceftazidime, Piperacillin, Piperacillin+Tazobactam, Ticarcillin, Ticarcillin+Clavulanic acid	Enzymatic inactivation	blaCMY-29_1	EF685371
1344	blaCMY-30_1_LMYO01000054	Beta-lactam	Amoxicillin, Amoxicillin+Clavulanic acid, Ampicillin, Ampicillin+Clavulanic acid, Cefotaxime, Cefoxitin, Ceftazidime, Piperacillin, Piperacillin+Tazobactam, Ticarcillin, Ticarcillin+Clavulanic acid	Enzymatic inactivation	blaCMY-30_1	LMYO01000054
1345	blaCMY-31_1_EF622224	Beta-lactam	Amoxicillin, Amoxicillin+Clavulanic acid, Ampicillin, Ampicillin+Clavulanic acid, Cefotaxime, Cefoxitin, Ceftazidime, Piperacillin, Piperacillin+Tazobactam, Ticarcillin, Ticarcillin+Clavulanic acid	Enzymatic inactivation	blaCMY-31_1	EF622224
1346	blaCMY-32_1_EU496815	Beta-lactam	Amoxicillin, Amoxicillin+Clavulanic acid, Ampicillin, Ampicillin+Clavulanic acid, Cefotaxime, Cefoxitin, Ceftazidime, Piperacillin, Piperacillin+Tazobactam, Ticarcillin, Ticarcillin+Clavulanic acid	Enzymatic inactivation	blaCMY-32_1	EU496815
1347	blaCMY-33_1_EU496816	Beta-lactam	Amoxicillin, Amoxicillin+Clavulanic acid, Ampicillin, Ampicillin+Clavulanic acid, Cefotaxime, Cefoxitin, Ceftazidime, Piperacillin, Piperacillin+Tazobactam, Ticarcillin, Ticarcillin+Clavulanic acid	Enzymatic inactivation	blaCMY-33_1	EU496816
1348	blaCMY-34_1_EF394370	Beta-lactam	Amoxicillin, Amoxicillin+Clavulanic acid, Ampicillin, Ampicillin+Clavulanic acid, Cefotaxime, Cefoxitin, Ceftazidime, Piperacillin, Piperacillin+Tazobactam, Ticarcillin, Ticarcillin+Clavulanic acid	Enzymatic inactivation	blaCMY-34_1	EF394370
1349	blaCMY-35_1_EF394371	Beta-lactam	Amoxicillin, Amoxicillin+Clavulanic acid, Ampicillin, Ampicillin+Clavulanic acid, Cefotaxime, Cefoxitin, Ceftazidime, Piperacillin, Piperacillin+Tazobactam, Ticarcillin, Ticarcillin+Clavulanic acid	Enzymatic inactivation	blaCMY-35_1	EF394371
1350	blaCMY-36_1_EU331426	Beta-lactam	Amoxicillin, Amoxicillin+Clavulanic acid, Ampicillin, Ampicillin+Clavulanic acid, Cefotaxime, Cefoxitin, Ceftazidime, Piperacillin, Piperacillin+Tazobactam, Ticarcillin, Ticarcillin+Clavulanic acid	Enzymatic inactivation	blaCMY-36_1	EU331426
1351	blaCMY-37_1_AB280919	Beta-lactam	Amoxicillin, Amoxicillin+Clavulanic acid, Ampicillin, Ampicillin+Clavulanic acid, Cefotaxime, Cefoxitin, Ceftazidime, Piperacillin, Piperacillin+Tazobactam, Ticarcillin, Ticarcillin+Clavulanic acid	Enzymatic inactivation	blaCMY-37_1	AB280919
1352	blaCMY-38_1_AM931008	Beta-lactam	Amoxicillin, Amoxicillin+Clavulanic acid, Ampicillin, Ampicillin+Clavulanic acid, Cefotaxime, Cefoxitin, Ceftazidime, Piperacillin, Piperacillin+Tazobactam, Ticarcillin, Ticarcillin+Clavulanic acid	Enzymatic inactivation	blaCMY-38_1	AM931008
1353	blaCMY-39_1_AB372224	Beta-lactam	Amoxicillin, Amoxicillin+Clavulanic acid, Ampicillin, Ampicillin+Clavulanic acid, Cefotaxime, Cefoxitin, Ceftazidime, Piperacillin, Piperacillin+Tazobactam, Ticarcillin, Ticarcillin+Clavulanic acid	Enzymatic inactivation	blaCMY-39_1	AB372224
1354	blaCMY-40_1_EU515251	Beta-lactam	Amoxicillin, Amoxicillin+Clavulanic acid, Ampicillin, Ampicillin+Clavulanic acid, Cefotaxime, Cefoxitin, Ceftazidime, Piperacillin, Piperacillin+Tazobactam, Ticarcillin, Ticarcillin+Clavulanic acid	Enzymatic inactivation	blaCMY-40_1	EU515251
1355	blaCMY-41_1_AB429270	Beta-lactam	Amoxicillin, Amoxicillin+Clavulanic acid, Ampicillin, Ampicillin+Clavulanic acid, Cefotaxime, Cefoxitin, Ceftazidime, Piperacillin, Piperacillin+Tazobactam, Ticarcillin, Ticarcillin+Clavulanic acid	Enzymatic inactivation	blaCMY-41_1	AB429270
1356	blaCMY-42_1_HM146927	Beta-lactam	Amoxicillin, Amoxicillin+Clavulanic acid, Ampicillin, Ampicillin+Clavulanic acid, Cefotaxime, Cefoxitin, Ceftazidime, Piperacillin, Piperacillin+Tazobactam, Ticarcillin, Ticarcillin+Clavulanic acid	Enzymatic inactivation	blaCMY-42_1	HM146927
1357	blaCMY-43_1_FJ360626	Beta-lactam	Amoxicillin, Amoxicillin+Clavulanic acid, Ampicillin, Ampicillin+Clavulanic acid, Cefotaxime, Cefoxitin, Ceftazidime, Piperacillin, Piperacillin+Tazobactam, Ticarcillin, Ticarcillin+Clavulanic acid	Enzymatic inactivation	blaCMY-43_1	FJ360626
1358	blaCMY-44_1_FJ437066	Beta-lactam	Amoxicillin, Amoxicillin+Clavulanic acid, Ampicillin, Ampicillin+Clavulanic acid, Cefotaxime, Cefoxitin, Ceftazidime, Piperacillin, Piperacillin+Tazobactam, Ticarcillin, Ticarcillin+Clavulanic acid	Enzymatic inactivation	blaCMY-44_1	FJ437066
1359	blaCMY-45_1_FN546177	Beta-lactam	Amoxicillin, Amoxicillin+Clavulanic acid, Ampicillin, Ampicillin+Clavulanic acid, Cefotaxime, Cefoxitin, Ceftazidime, Piperacillin, Piperacillin+Tazobactam, Ticarcillin, Ticarcillin+Clavulanic acid	Enzymatic inactivation	blaCMY-45_1	FN546177
1360	blaCMY-46_1_FN556186	Beta-lactam	Amoxicillin, Amoxicillin+Clavulanic acid, Ampicillin, Ampicillin+Clavulanic acid, Cefotaxime, Cefoxitin, Ceftazidime, Piperacillin, Piperacillin+Tazobactam, Ticarcillin, Ticarcillin+Clavulanic acid	Enzymatic inactivation	blaCMY-46_1	FN556186
1361	blaCMY-47_1_HM046998	Beta-lactam	Amoxicillin, Amoxicillin+Clavulanic acid, Ampicillin, Ampicillin+Clavulanic acid, Cefotaxime, Cefoxitin, Ceftazidime, Piperacillin, Piperacillin+Tazobactam, Ticarcillin, Ticarcillin+Clavulanic acid	Enzymatic inactivation	blaCMY-47_1	HM046998
1362	blaCMY-48_1_HM569226	Beta-lactam	Amoxicillin, Amoxicillin+Clavulanic acid, Ampicillin, Ampicillin+Clavulanic acid, Cefotaxime, Cefoxitin, Ceftazidime, Piperacillin, Piperacillin+Tazobactam, Ticarcillin, Ticarcillin+Clavulanic acid	Enzymatic inactivation	blaCMY-48_1	HM569226
1363	blaCMY-49_1_GQ402541	Beta-lactam	Amoxicillin, Amoxicillin+Clavulanic acid, Ampicillin, Ampicillin+Clavulanic acid, Cefotaxime, Cefoxitin, Ceftazidime, Piperacillin, Piperacillin+Tazobactam, Ticarcillin, Ticarcillin+Clavulanic acid	Enzymatic inactivation	blaCMY-49_1	GQ402541
1364	blaCMY-50_1_FN645444	Beta-lactam	Amoxicillin, Amoxicillin+Clavulanic acid, Ampicillin, Ampicillin+Clavulanic acid, Cefotaxime, Cefoxitin, Ceftazidime, Piperacillin, Piperacillin+Tazobactam, Ticarcillin, Ticarcillin+Clavulanic acid	Enzymatic inactivation	blaCMY-50_1	FN645444
1365	blaCMY-51_1_JQ733571	Beta-lactam	Amoxicillin, Amoxicillin+Clavulanic acid, Ampicillin, Ampicillin+Clavulanic acid, Cefotaxime, Cefoxitin, Ceftazidime, Piperacillin, Piperacillin+Tazobactam, Ticarcillin, Ticarcillin+Clavulanic acid	Enzymatic inactivation	blaCMY-51_1	JQ733571
1366	blaCMY-53_1_HQ336940	Beta-lactam	Amoxicillin, Amoxicillin+Clavulanic acid, Ampicillin, Ampicillin+Clavulanic acid, Cefotaxime, Cefoxitin, Ceftazidime, Piperacillin, Piperacillin+Tazobactam, Ticarcillin, Ticarcillin+Clavulanic acid	Enzymatic inactivation	blaCMY-53_1	HQ336940
1367	blaCMY-54_1_HM544039	Beta-lactam	Amoxicillin, Amoxicillin+Clavulanic acid, Ampicillin, Ampicillin+Clavulanic acid, Cefotaxime, Cefoxitin, Ceftazidime, Piperacillin, Piperacillin+Tazobactam, Ticarcillin, Ticarcillin+Clavulanic acid	Enzymatic inactivation	blaCMY-54_1	HM544039
1368	blaCMY-55_1_HM544040	Beta-lactam	Amoxicillin, Amoxicillin+Clavulanic acid, Ampicillin, Ampicillin+Clavulanic acid, Cefotaxime, Cefoxitin, Ceftazidime, Piperacillin, Piperacillin+Tazobactam, Ticarcillin, Ticarcillin+Clavulanic acid	Enzymatic inactivation	blaCMY-55_1	HM544040
1369	blaCMY-56_1_HQ322613	Beta-lactam	Amoxicillin, Amoxicillin+Clavulanic acid, Ampicillin, Ampicillin+Clavulanic acid, Cefotaxime, Cefoxitin, Ceftazidime, Piperacillin, Piperacillin+Tazobactam, Ticarcillin, Ticarcillin+Clavulanic acid	Enzymatic inactivation	blaCMY-56_1	HQ322613
1370	blaCMY-57_1_HQ285243	Beta-lactam	Amoxicillin, Amoxicillin+Clavulanic acid, Ampicillin, Ampicillin+Clavulanic acid, Cefotaxime, Cefoxitin, Ceftazidime, Piperacillin, Piperacillin+Tazobactam, Ticarcillin, Ticarcillin+Clavulanic acid	Enzymatic inactivation	blaCMY-57_1	HQ285243
1371	blaCMY-58_1_HQ185697	Beta-lactam	Amoxicillin, Amoxicillin+Clavulanic acid, Ampicillin, Ampicillin+Clavulanic acid, Cefotaxime, Cefoxitin, Ceftazidime, Piperacillin, Piperacillin+Tazobactam, Ticarcillin, Ticarcillin+Clavulanic acid	Enzymatic inactivation	blaCMY-58_1	HQ185697
1372	blaCMY-59_1_NG_048854	Beta-lactam	Amoxicillin, Amoxicillin+Clavulanic acid, Ampicillin, Ampicillin+Clavulanic acid, Cefotaxime, Cefoxitin, Ceftazidime, Piperacillin, Piperacillin+Tazobactam, Ticarcillin, Ticarcillin+Clavulanic acid	Enzymatic inactivation	blaCMY-59_1	48854
1373	blaCMY-60_1_JF460794	Beta-lactam	Amoxicillin, Amoxicillin+Clavulanic acid, Ampicillin, Ampicillin+Clavulanic acid, Cefotaxime, Cefoxitin, Ceftazidime, Piperacillin, Piperacillin+Tazobactam, Ticarcillin, Ticarcillin+Clavulanic acid	Enzymatic inactivation	blaCMY-60_1	JF460794
1374	blaCMY-61_1_JF460795	Beta-lactam	Amoxicillin, Amoxicillin+Clavulanic acid, Ampicillin, Ampicillin+Clavulanic acid, Cefotaxime, Cefoxitin, Ceftazidime, Piperacillin, Piperacillin+Tazobactam, Ticarcillin, Ticarcillin+Clavulanic acid	Enzymatic inactivation	blaCMY-61_1	JF460795
1375	blaCMY-62_1_JF460796	Beta-lactam	Amoxicillin, Amoxicillin+Clavulanic acid, Ampicillin, Ampicillin+Clavulanic acid, Cefotaxime, Cefoxitin, Ceftazidime, Piperacillin, Piperacillin+Tazobactam, Ticarcillin, Ticarcillin+Clavulanic acid	Enzymatic inactivation	blaCMY-62_1	JF460796
1376	blaCMY-63_1_HQ650104	Beta-lactam	Amoxicillin, Amoxicillin+Clavulanic acid, Ampicillin, Ampicillin+Clavulanic acid, Cefotaxime, Cefoxitin, Ceftazidime, Piperacillin, Piperacillin+Tazobactam, Ticarcillin, Ticarcillin+Clavulanic acid	Enzymatic inactivation	blaCMY-63_1	HQ650104
1377	blaCMY-64_1_HQ832678	Beta-lactam	Amoxicillin, Amoxicillin+Clavulanic acid, Ampicillin, Ampicillin+Clavulanic acid, Cefotaxime, Cefoxitin, Ceftazidime, Piperacillin, Piperacillin+Tazobactam, Ticarcillin, Ticarcillin+Clavulanic acid	Enzymatic inactivation	blaCMY-64_1	HQ832678
1378	blaCMY-65_1_JF780936	Beta-lactam	Amoxicillin, Amoxicillin+Clavulanic acid, Ampicillin, Ampicillin+Clavulanic acid, Cefotaxime, Cefoxitin, Ceftazidime, Piperacillin, Piperacillin+Tazobactam, Ticarcillin, Ticarcillin+Clavulanic acid	Enzymatic inactivation	blaCMY-65_1	JF780936
1379	blaCMY-66_1_JN714478	Beta-lactam	Amoxicillin, Amoxicillin+Clavulanic acid, Ampicillin, Ampicillin+Clavulanic acid, Cefotaxime, Cefoxitin, Ceftazidime, Piperacillin, Piperacillin+Tazobactam, Ticarcillin, Ticarcillin+Clavulanic acid	Enzymatic inactivation	blaCMY-66_1	JN714478
1380	blaCMY-67_1_JQ711185	Beta-lactam	Amoxicillin, Amoxicillin+Clavulanic acid, Ampicillin, Ampicillin+Clavulanic acid, Cefotaxime, Cefoxitin, Ceftazidime, Piperacillin, Piperacillin+Tazobactam, Ticarcillin, Ticarcillin+Clavulanic acid	Enzymatic inactivation	blaCMY-67_1	JQ711185
1381	blaCMY-68_1_JN714480	Beta-lactam	Amoxicillin, Amoxicillin+Clavulanic acid, Ampicillin, Ampicillin+Clavulanic acid, Cefotaxime, Cefoxitin, Ceftazidime, Piperacillin, Piperacillin+Tazobactam, Ticarcillin, Ticarcillin+Clavulanic acid	Enzymatic inactivation	blaCMY-68_1	JN714480
1382	blaCMY-69_1_JX049132	Beta-lactam	Amoxicillin, Amoxicillin+Clavulanic acid, Ampicillin, Ampicillin+Clavulanic acid, Cefotaxime, Cefoxitin, Ceftazidime, Piperacillin, Piperacillin+Tazobactam, Ticarcillin, Ticarcillin+Clavulanic acid	Enzymatic inactivation	blaCMY-69_1	JX049132
1383	blaCMY-70_1_JX440350	Beta-lactam	Amoxicillin, Amoxicillin+Clavulanic acid, Ampicillin, Ampicillin+Clavulanic acid, Cefotaxime, Cefoxitin, Ceftazidime, Piperacillin, Piperacillin+Tazobactam, Ticarcillin, Ticarcillin+Clavulanic acid	Enzymatic inactivation	blaCMY-70_1	JX440350
1384	blaCMY-71_1_JQ711184	Beta-lactam	Amoxicillin, Amoxicillin+Clavulanic acid, Ampicillin, Ampicillin+Clavulanic acid, Cefotaxime, Cefoxitin, Ceftazidime, Piperacillin, Piperacillin+Tazobactam, Ticarcillin, Ticarcillin+Clavulanic acid	Enzymatic inactivation	blaCMY-71_1	JQ711184
1385	blaCMY-72_1_JX440352	Beta-lactam	Amoxicillin, Amoxicillin+Clavulanic acid, Ampicillin, Ampicillin+Clavulanic acid, Cefotaxime, Cefoxitin, Ceftazidime, Piperacillin, Piperacillin+Tazobactam, Ticarcillin, Ticarcillin+Clavulanic acid	Enzymatic inactivation	blaCMY-72_1	JX440352
1386	blaCMY-73_1_GQ351345	Beta-lactam	Amoxicillin, Amoxicillin+Clavulanic acid, Ampicillin, Ampicillin+Clavulanic acid, Cefotaxime, Cefoxitin, Ceftazidime, Piperacillin, Piperacillin+Tazobactam, Ticarcillin, Ticarcillin+Clavulanic acid	Enzymatic inactivation	blaCMY-73_1	GQ351345
1387	blaCMY-74_1_JX440349	Beta-lactam	Amoxicillin, Amoxicillin+Clavulanic acid, Ampicillin, Ampicillin+Clavulanic acid, Cefotaxime, Cefoxitin, Ceftazidime, Piperacillin, Piperacillin+Tazobactam, Ticarcillin, Ticarcillin+Clavulanic acid	Enzymatic inactivation	blaCMY-74_1	JX440349
1388	blaCMY-75_1_JQ733572	Beta-lactam	Amoxicillin, Amoxicillin+Clavulanic acid, Ampicillin, Ampicillin+Clavulanic acid, Cefotaxime, Cefoxitin, Ceftazidime, Piperacillin, Piperacillin+Tazobactam, Ticarcillin, Ticarcillin+Clavulanic acid	Enzymatic inactivation	blaCMY-75_1	JQ733572
1389	blaCMY-76_1_JQ733573	Beta-lactam	Amoxicillin, Amoxicillin+Clavulanic acid, Ampicillin, Ampicillin+Clavulanic acid, Cefotaxime, Cefoxitin, Ceftazidime, Piperacillin, Piperacillin+Tazobactam, Ticarcillin, Ticarcillin+Clavulanic acid	Enzymatic inactivation	blaCMY-76_1	JQ733573
1390	blaCMY-77_1_JX440353	Beta-lactam	Amoxicillin, Amoxicillin+Clavulanic acid, Ampicillin, Ampicillin+Clavulanic acid, Cefotaxime, Cefoxitin, Ceftazidime, Piperacillin, Piperacillin+Tazobactam, Ticarcillin, Ticarcillin+Clavulanic acid	Enzymatic inactivation	blaCMY-77_1	JX440353
1391	blaCMY-78_1_JQ733575	Beta-lactam	Amoxicillin, Amoxicillin+Clavulanic acid, Ampicillin, Ampicillin+Clavulanic acid, Cefotaxime, Cefoxitin, Ceftazidime, Piperacillin, Piperacillin+Tazobactam, Ticarcillin, Ticarcillin+Clavulanic acid	Enzymatic inactivation	blaCMY-78_1	JQ733575
1392	blaCMY-79_1_JQ733576	Beta-lactam	Amoxicillin, Amoxicillin+Clavulanic acid, Ampicillin, Ampicillin+Clavulanic acid, Cefotaxime, Cefoxitin, Ceftazidime, Piperacillin, Piperacillin+Tazobactam, Ticarcillin, Ticarcillin+Clavulanic acid	Enzymatic inactivation	blaCMY-79_1	JQ733576
1393	blaCMY-80_1_JQ733577	Beta-lactam	Amoxicillin, Amoxicillin+Clavulanic acid, Ampicillin, Ampicillin+Clavulanic acid, Cefotaxime, Cefoxitin, Ceftazidime, Piperacillin, Piperacillin+Tazobactam, Ticarcillin, Ticarcillin+Clavulanic acid	Enzymatic inactivation	blaCMY-80_1	JQ733577
1394	blaCMY-81_1_JQ733578	Beta-lactam	Amoxicillin, Amoxicillin+Clavulanic acid, Ampicillin, Ampicillin+Clavulanic acid, Cefotaxime, Cefoxitin, Ceftazidime, Piperacillin, Piperacillin+Tazobactam, Ticarcillin, Ticarcillin+Clavulanic acid	Enzymatic inactivation	blaCMY-81_1	JQ733578
1395	blaCMY-82_1_KJ207203	Beta-lactam	Amoxicillin, Amoxicillin+Clavulanic acid, Ampicillin, Ampicillin+Clavulanic acid, Cefotaxime, Cefoxitin, Ceftazidime, Piperacillin, Piperacillin+Tazobactam, Ticarcillin, Ticarcillin+Clavulanic acid	Enzymatic inactivation	blaCMY-82_1	KJ207203
1396	blaCMY-83_1_JX440351	Beta-lactam	Amoxicillin, Amoxicillin+Clavulanic acid, Ampicillin, Ampicillin+Clavulanic acid, Cefotaxime, Cefoxitin, Ceftazidime, Piperacillin, Piperacillin+Tazobactam, Ticarcillin, Ticarcillin+Clavulanic acid	Enzymatic inactivation	blaCMY-83_1	JX440351
1397	blaCMY-84_1_JQ733579	Beta-lactam	Amoxicillin, Amoxicillin+Clavulanic acid, Ampicillin, Ampicillin+Clavulanic acid, Cefotaxime, Cefoxitin, Ceftazidime, Piperacillin, Piperacillin+Tazobactam, Ticarcillin, Ticarcillin+Clavulanic acid	Enzymatic inactivation	blaCMY-84_1	JQ733579
1398	blaCMY-85_1_KJ207202	Beta-lactam	Amoxicillin, Amoxicillin+Clavulanic acid, Ampicillin, Ampicillin+Clavulanic acid, Cefotaxime, Cefoxitin, Ceftazidime, Piperacillin, Piperacillin+Tazobactam, Ticarcillin, Ticarcillin+Clavulanic acid	Enzymatic inactivation	blaCMY-85_1	KJ207202
1399	blaCMY-86_1_KJ207204	Beta-lactam	Amoxicillin, Amoxicillin+Clavulanic acid, Ampicillin, Ampicillin+Clavulanic acid, Cefotaxime, Cefoxitin, Ceftazidime, Piperacillin, Piperacillin+Tazobactam, Ticarcillin, Ticarcillin+Clavulanic acid	Enzymatic inactivation	blaCMY-86_1	KJ207204
1400	blaCMY-87_1_AB699171	Beta-lactam	Amoxicillin, Amoxicillin+Clavulanic acid, Ampicillin, Ampicillin+Clavulanic acid, Cefotaxime, Cefoxitin, Ceftazidime, Piperacillin, Piperacillin+Tazobactam, Ticarcillin, Ticarcillin+Clavulanic acid	Enzymatic inactivation	blaCMY-87_1	AB699171
1401	blaCMY-89_1_HE819403	Beta-lactam	Amoxicillin, Amoxicillin+Clavulanic acid, Ampicillin, Ampicillin+Clavulanic acid, Cefotaxime, Cefoxitin, Ceftazidime, Piperacillin, Piperacillin+Tazobactam, Ticarcillin, Ticarcillin+Clavulanic acid	Enzymatic inactivation	blaCMY-89_1	HE819403
1402	blaCMY-90_1_HE819404	Beta-lactam	Amoxicillin, Amoxicillin+Clavulanic acid, Ampicillin, Ampicillin+Clavulanic acid, Cefotaxime, Cefoxitin, Ceftazidime, Piperacillin, Piperacillin+Tazobactam, Ticarcillin, Ticarcillin+Clavulanic acid	Enzymatic inactivation	blaCMY-90_1	HE819404
1403	blaCMY-93_1_KF992025	Beta-lactam	Amoxicillin, Amoxicillin+Clavulanic acid, Ampicillin, Ampicillin+Clavulanic acid, Cefotaxime, Cefoxitin, Ceftazidime, Piperacillin, Piperacillin+Tazobactam, Ticarcillin, Ticarcillin+Clavulanic acid	Enzymatic inactivation	blaCMY-93_1	KF992025
1404	blaCMY-94_1_JX514368	Beta-lactam	Amoxicillin, Amoxicillin+Clavulanic acid, Ampicillin, Ampicillin+Clavulanic acid, Cefotaxime, Cefoxitin, Ceftazidime, Piperacillin, Piperacillin+Tazobactam, Ticarcillin, Ticarcillin+Clavulanic acid	Enzymatic inactivation	blaCMY-94_1	JX514368
1405	blaCMY-95_1_JX514369	Beta-lactam	Amoxicillin, Amoxicillin+Clavulanic acid, Ampicillin, Ampicillin+Clavulanic acid, Cefotaxime, Cefoxitin, Ceftazidime, Piperacillin, Piperacillin+Tazobactam, Ticarcillin, Ticarcillin+Clavulanic acid	Enzymatic inactivation	blaCMY-95_1	JX514369
1406	blaCMY-96_1_KC007362	Beta-lactam	Amoxicillin, Amoxicillin+Clavulanic acid, Ampicillin, Ampicillin+Clavulanic acid, Cefotaxime, Cefoxitin, Ceftazidime, Piperacillin, Piperacillin+Tazobactam, Ticarcillin, Ticarcillin+Clavulanic acid	Enzymatic inactivation	blaCMY-96_1	KC007362
1407	blaCMY-97_1_KC007363	Beta-lactam	Amoxicillin, Amoxicillin+Clavulanic acid, Ampicillin, Ampicillin+Clavulanic acid, Cefotaxime, Cefoxitin, Ceftazidime, Piperacillin, Piperacillin+Tazobactam, Ticarcillin, Ticarcillin+Clavulanic acid	Enzymatic inactivation	blaCMY-97_1	KC007363
1408	blaCMY-99_1_KF305673	Beta-lactam	Amoxicillin, Amoxicillin+Clavulanic acid, Ampicillin, Ampicillin+Clavulanic acid, Cefotaxime, Cefoxitin, Ceftazidime, Piperacillin, Piperacillin+Tazobactam, Ticarcillin, Ticarcillin+Clavulanic acid	Enzymatic inactivation	blaCMY-99_1	KF305673
1409	blaCMY-100_1_KF526113	Beta-lactam	Amoxicillin, Amoxicillin+Clavulanic acid, Ampicillin, Ampicillin+Clavulanic acid, Cefotaxime, Cefoxitin, Ceftazidime, Piperacillin, Piperacillin+Tazobactam, Ticarcillin, Ticarcillin+Clavulanic acid	Enzymatic inactivation	blaCMY-100_1	KF526113
1410	blaCMY-101_1_KF526114	Beta-lactam	Amoxicillin, Amoxicillin+Clavulanic acid, Ampicillin, Ampicillin+Clavulanic acid, Cefotaxime, Cefoxitin, Ceftazidime, Piperacillin, Piperacillin+Tazobactam, Ticarcillin, Ticarcillin+Clavulanic acid	Enzymatic inactivation	blaCMY-101_1	KF526114
1411	blaCMY-102_1_KF526115	Beta-lactam	Amoxicillin, Amoxicillin+Clavulanic acid, Ampicillin, Ampicillin+Clavulanic acid, Cefotaxime, Cefoxitin, Ceftazidime, Piperacillin, Piperacillin+Tazobactam, Ticarcillin, Ticarcillin+Clavulanic acid	Enzymatic inactivation	blaCMY-102_1	KF526115
1412	blaCMY-103_1_KF526116	Beta-lactam	Amoxicillin, Amoxicillin+Clavulanic acid, Ampicillin, Ampicillin+Clavulanic acid, Cefotaxime, Cefoxitin, Ceftazidime, Piperacillin, Piperacillin+Tazobactam, Ticarcillin, Ticarcillin+Clavulanic acid	Enzymatic inactivation	blaCMY-103_1	KF526116
1413	blaCMY-104_1_KF150216	Beta-lactam	Amoxicillin, Amoxicillin+Clavulanic acid, Ampicillin, Ampicillin+Clavulanic acid, Cefotaxime, Cefoxitin, Ceftazidime, Piperacillin, Piperacillin+Tazobactam, Ticarcillin, Ticarcillin+Clavulanic acid	Enzymatic inactivation	blaCMY-104_1	KF150216
1414	blaCMY-105_1_KJ207205	Beta-lactam	Amoxicillin, Amoxicillin+Clavulanic acid, Ampicillin, Ampicillin+Clavulanic acid, Cefotaxime, Cefoxitin, Ceftazidime, Piperacillin, Piperacillin+Tazobactam, Ticarcillin, Ticarcillin+Clavulanic acid	Enzymatic inactivation	blaCMY-105_1	KJ207205
1415	blaCMY-106_1_KM983294	Beta-lactam	Amoxicillin, Amoxicillin+Clavulanic acid, Ampicillin, Ampicillin+Clavulanic acid, Cefotaxime, Cefoxitin, Ceftazidime, Piperacillin, Piperacillin+Tazobactam, Ticarcillin, Ticarcillin+Clavulanic acid	Enzymatic inactivation	blaCMY-106_1	KM983294
1416	blaCMY-107_1_GQ162215	Beta-lactam	Amoxicillin, Amoxicillin+Clavulanic acid, Ampicillin, Ampicillin+Clavulanic acid, Cefotaxime, Cefoxitin, Ceftazidime, Piperacillin, Piperacillin+Tazobactam, Ticarcillin, Ticarcillin+Clavulanic acid	Enzymatic inactivation	blaCMY-107_1	GQ162215
1417	blaCMY-108_1_KF564648	Beta-lactam	Amoxicillin, Amoxicillin+Clavulanic acid, Ampicillin, Ampicillin+Clavulanic acid, Cefotaxime, Cefoxitin, Ceftazidime, Piperacillin, Piperacillin+Tazobactam, Ticarcillin, Ticarcillin+Clavulanic acid	Enzymatic inactivation	blaCMY-108_1	KF564648
1418	blaCMY-109_1_AJ746169	Beta-lactam	Amoxicillin, Amoxicillin+Clavulanic acid, Ampicillin, Ampicillin+Clavulanic acid, Cefotaxime, Cefoxitin, Ceftazidime, Piperacillin, Piperacillin+Tazobactam, Ticarcillin, Ticarcillin+Clavulanic acid	Enzymatic inactivation	blaCMY-109_1	AJ746169
1419	blaCMY-110_1_AB872957	Beta-lactam	Amoxicillin, Amoxicillin+Clavulanic acid, Ampicillin, Ampicillin+Clavulanic acid, Cefotaxime, Cefoxitin, Ceftazidime, Piperacillin, Piperacillin+Tazobactam, Ticarcillin, Ticarcillin+Clavulanic acid	Enzymatic inactivation	blaCMY-110_1	AB872957
1420	blaCMY-111_1_KJ155695	Beta-lactam	Amoxicillin, Amoxicillin+Clavulanic acid, Ampicillin, Ampicillin+Clavulanic acid, Cefotaxime, Cefoxitin, Ceftazidime, Piperacillin, Piperacillin+Tazobactam, Ticarcillin, Ticarcillin+Clavulanic acid	Enzymatic inactivation	blaCMY-111_1	KJ155695
1421	blaCMY-112_1_KM087837	Beta-lactam	Amoxicillin, Amoxicillin+Clavulanic acid, Ampicillin, Ampicillin+Clavulanic acid, Cefotaxime, Cefoxitin, Ceftazidime, Piperacillin, Piperacillin+Tazobactam, Ticarcillin, Ticarcillin+Clavulanic acid	Enzymatic inactivation	blaCMY-112_1	KM087837
1422	blaCMY-113_1_KM087836	Beta-lactam	Amoxicillin, Amoxicillin+Clavulanic acid, Ampicillin, Ampicillin+Clavulanic acid, Cefotaxime, Cefoxitin, Ceftazidime, Piperacillin, Piperacillin+Tazobactam, Ticarcillin, Ticarcillin+Clavulanic acid	Enzymatic inactivation	blaCMY-113_1	KM087836
1423	blaCMY-114_1_KM087846	Beta-lactam	Amoxicillin, Amoxicillin+Clavulanic acid, Ampicillin, Ampicillin+Clavulanic acid, Cefotaxime, Cefoxitin, Ceftazidime, Piperacillin, Piperacillin+Tazobactam, Ticarcillin, Ticarcillin+Clavulanic acid	Enzymatic inactivation	blaCMY-114_1	KM087846
1424	blaCMY-115_1_KM087839	Beta-lactam	Amoxicillin, Amoxicillin+Clavulanic acid, Ampicillin, Ampicillin+Clavulanic acid, Cefotaxime, Cefoxitin, Ceftazidime, Piperacillin, Piperacillin+Tazobactam, Ticarcillin, Ticarcillin+Clavulanic acid	Enzymatic inactivation	blaCMY-115_1	KM087839
1425	blaCMY-116_1_KM087840	Beta-lactam	Amoxicillin, Amoxicillin+Clavulanic acid, Ampicillin, Ampicillin+Clavulanic acid, Cefotaxime, Cefoxitin, Ceftazidime, Piperacillin, Piperacillin+Tazobactam, Ticarcillin, Ticarcillin+Clavulanic acid	Enzymatic inactivation	blaCMY-116_1	KM087840
1426	blaCMY-117_1_KM087844	Beta-lactam	Amoxicillin, Amoxicillin+Clavulanic acid, Ampicillin, Ampicillin+Clavulanic acid, Cefotaxime, Cefoxitin, Ceftazidime, Piperacillin, Piperacillin+Tazobactam, Ticarcillin, Ticarcillin+Clavulanic acid	Enzymatic inactivation	blaCMY-117_1	KM087844
1427	blaCMY-118_1_KM087838	Beta-lactam	Amoxicillin, Amoxicillin+Clavulanic acid, Ampicillin, Ampicillin+Clavulanic acid, Cefotaxime, Cefoxitin, Ceftazidime, Piperacillin, Piperacillin+Tazobactam, Ticarcillin, Ticarcillin+Clavulanic acid	Enzymatic inactivation	blaCMY-118_1	KM087838
1428	blaCMY-119_1_KM087845	Beta-lactam	Amoxicillin, Amoxicillin+Clavulanic acid, Ampicillin, Ampicillin+Clavulanic acid, Cefotaxime, Cefoxitin, Ceftazidime, Piperacillin, Piperacillin+Tazobactam, Ticarcillin, Ticarcillin+Clavulanic acid	Enzymatic inactivation	blaCMY-119_1	KM087845
1429	blaCMY-121_1_KM507172	Beta-lactam	Amoxicillin, Amoxicillin+Clavulanic acid, Ampicillin, Ampicillin+Clavulanic acid, Cefotaxime, Cefoxitin, Ceftazidime, Piperacillin, Piperacillin+Tazobactam, Ticarcillin, Ticarcillin+Clavulanic acid	Enzymatic inactivation	blaCMY-121_1	KM507172
1430	blaCMY-122_1_KM985460	Beta-lactam	Amoxicillin, Amoxicillin+Clavulanic acid, Ampicillin, Ampicillin+Clavulanic acid, Cefotaxime, Cefoxitin, Ceftazidime, Piperacillin, Piperacillin+Tazobactam, Ticarcillin, Ticarcillin+Clavulanic acid	Enzymatic inactivation	blaCMY-122_1	KM985460
1431	blaCMY-124_1_KM985462	Beta-lactam	Amoxicillin, Amoxicillin+Clavulanic acid, Ampicillin, Ampicillin+Clavulanic acid, Cefotaxime, Cefoxitin, Ceftazidime, Piperacillin, Piperacillin+Tazobactam, Ticarcillin, Ticarcillin+Clavulanic acid	Enzymatic inactivation	blaCMY-124_1	KM985462
1432	blaCMY-125_1_KM985463	Beta-lactam	Amoxicillin, Amoxicillin+Clavulanic acid, Ampicillin, Ampicillin+Clavulanic acid, Cefotaxime, Cefoxitin, Ceftazidime, Piperacillin, Piperacillin+Tazobactam, Ticarcillin, Ticarcillin+Clavulanic acid	Enzymatic inactivation	blaCMY-125_1	KM985463
1433	blaCMY-127_1_KM985465	Beta-lactam	Amoxicillin, Amoxicillin+Clavulanic acid, Ampicillin, Ampicillin+Clavulanic acid, Cefotaxime, Cefoxitin, Ceftazidime, Piperacillin, Piperacillin+Tazobactam, Ticarcillin, Ticarcillin+Clavulanic acid	Enzymatic inactivation	blaCMY-127_1	KM985465
1434	blaCMY-128_1_KM985466	Beta-lactam	Amoxicillin, Amoxicillin+Clavulanic acid, Ampicillin, Ampicillin+Clavulanic acid, Cefotaxime, Cefoxitin, Ceftazidime, Piperacillin, Piperacillin+Tazobactam, Ticarcillin, Ticarcillin+Clavulanic acid	Enzymatic inactivation	blaCMY-128_1	KM985466
1435	blaCMY-129_1_KM985467	Beta-lactam	Amoxicillin, Amoxicillin+Clavulanic acid, Ampicillin, Ampicillin+Clavulanic acid, Cefotaxime, Cefoxitin, Ceftazidime, Piperacillin, Piperacillin+Tazobactam, Ticarcillin, Ticarcillin+Clavulanic acid	Enzymatic inactivation	blaCMY-129_1	KM985467
1436	blaCMY-130_1_KP207589	Beta-lactam	Amoxicillin, Amoxicillin+Clavulanic acid, Ampicillin, Ampicillin+Clavulanic acid, Cefotaxime, Cefoxitin, Ceftazidime, Piperacillin, Piperacillin+Tazobactam, Ticarcillin, Ticarcillin+Clavulanic acid	Enzymatic inactivation	blaCMY-130_1	KP207589
1437	blaCMY-131_1_KP281294	Beta-lactam	Amoxicillin, Amoxicillin+Clavulanic acid, Ampicillin, Ampicillin+Clavulanic acid, Cefotaxime, Cefoxitin, Ceftazidime, Piperacillin, Piperacillin+Tazobactam, Ticarcillin, Ticarcillin+Clavulanic acid	Enzymatic inactivation	blaCMY-131_1	KP281294
1438	blaCMY-132_1_KP862820	Beta-lactam	Amoxicillin, Amoxicillin+Clavulanic acid, Ampicillin, Ampicillin+Clavulanic acid, Cefotaxime, Cefoxitin, Ceftazidime, Piperacillin, Piperacillin+Tazobactam, Ticarcillin, Ticarcillin+Clavulanic acid	Enzymatic inactivation	blaCMY-132_1	KP862820
1439	blaCMY-133_1_KP862819	Beta-lactam	Amoxicillin, Amoxicillin+Clavulanic acid, Ampicillin, Ampicillin+Clavulanic acid, Cefotaxime, Cefoxitin, Ceftazidime, Piperacillin, Piperacillin+Tazobactam, Ticarcillin, Ticarcillin+Clavulanic acid	Enzymatic inactivation	blaCMY-133_1	KP862819
1440	blaCMY-134_1_KP860987	Beta-lactam	Amoxicillin, Amoxicillin+Clavulanic acid, Ampicillin, Ampicillin+Clavulanic acid, Cefotaxime, Cefoxitin, Ceftazidime, Piperacillin, Piperacillin+Tazobactam, Ticarcillin, Ticarcillin+Clavulanic acid	Enzymatic inactivation	blaCMY-134_1	KP860987
1441	blaCMY-135_1_KP981366	Beta-lactam	Amoxicillin, Amoxicillin+Clavulanic acid, Ampicillin, Ampicillin+Clavulanic acid, Cefotaxime, Cefoxitin, Ceftazidime, Piperacillin, Piperacillin+Tazobactam, Ticarcillin, Ticarcillin+Clavulanic acid	Enzymatic inactivation	blaCMY-135_1	KP981366
1442	blaCMY-138_1_KT997883	Beta-lactam	Amoxicillin, Amoxicillin+Clavulanic acid, Ampicillin, Ampicillin+Clavulanic acid, Cefotaxime, Cefoxitin, Ceftazidime, Piperacillin, Piperacillin+Tazobactam, Ticarcillin, Ticarcillin+Clavulanic acid	Enzymatic inactivation	blaCMY-138_1	KT997883
1443	blaCMY-139_1_KU641016	Beta-lactam	Amoxicillin, Amoxicillin+Clavulanic acid, Ampicillin, Ampicillin+Clavulanic acid, Cefotaxime, Cefoxitin, Ceftazidime, Piperacillin, Piperacillin+Tazobactam, Ticarcillin, Ticarcillin+Clavulanic acid	Enzymatic inactivation	blaCMY-139_1	KU641016
1444	blaCMY-140_1_KX354367	Beta-lactam	Amoxicillin, Amoxicillin+Clavulanic acid, Ampicillin, Ampicillin+Clavulanic acid, Cefotaxime, Cefoxitin, Ceftazidime, Piperacillin, Piperacillin+Tazobactam, Ticarcillin, Ticarcillin+Clavulanic acid	Enzymatic inactivation	blaCMY-140_1	KX354367
1445	blaCMY-141_1_KX537750	Beta-lactam	Amoxicillin, Amoxicillin+Clavulanic acid, Ampicillin, Ampicillin+Clavulanic acid, Cefotaxime, Cefoxitin, Ceftazidime, Piperacillin, Piperacillin+Tazobactam, Ticarcillin, Ticarcillin+Clavulanic acid	Enzymatic inactivation	blaCMY-141_1	KX537750
1446	blaCMY-142_1_KX881969	Beta-lactam	Amoxicillin, Amoxicillin+Clavulanic acid, Ampicillin, Ampicillin+Clavulanic acid, Cefotaxime, Cefoxitin, Ceftazidime, Piperacillin, Piperacillin+Tazobactam, Ticarcillin, Ticarcillin+Clavulanic acid	Enzymatic inactivation	blaCMY-142_1	KX881969
1447	blaCMY-143_1_KY009534	Beta-lactam	Amoxicillin, Amoxicillin+Clavulanic acid, Ampicillin, Ampicillin+Clavulanic acid, Cefotaxime, Cefoxitin, Ceftazidime, Piperacillin, Piperacillin+Tazobactam, Ticarcillin, Ticarcillin+Clavulanic acid	Enzymatic inactivation	blaCMY-143_1	KY009534
1448	blaCMY-144_1_KY066478	Beta-lactam	Amoxicillin, Amoxicillin+Clavulanic acid, Ampicillin, Ampicillin+Clavulanic acid, Cefotaxime, Cefoxitin, Ceftazidime, Piperacillin, Piperacillin+Tazobactam, Ticarcillin, Ticarcillin+Clavulanic acid	Enzymatic inactivation	blaCMY-144_1	KY066478
1449	blaCMY-145_1_KX470426	Beta-lactam	Amoxicillin, Amoxicillin+Clavulanic acid, Ampicillin, Ampicillin+Clavulanic acid, Cefotaxime, Cefoxitin, Ceftazidime, Piperacillin, Piperacillin+Tazobactam, Ticarcillin, Ticarcillin+Clavulanic acid	Enzymatic inactivation	blaCMY-145_1	KX470426
1450	blaCMY-146_1_KX034085	Beta-lactam	Amoxicillin, Amoxicillin+Clavulanic acid, Ampicillin, Ampicillin+Clavulanic acid, Cefotaxime, Cefoxitin, Ceftazidime, Piperacillin, Piperacillin+Tazobactam, Ticarcillin, Ticarcillin+Clavulanic acid	Enzymatic inactivation	blaCMY-146_1	KX034085
1451	blaCMY-147_1_KY563765	Beta-lactam	Amoxicillin, Amoxicillin+Clavulanic acid, Ampicillin, Ampicillin+Clavulanic acid, Cefotaxime, Cefoxitin, Ceftazidime, Piperacillin, Piperacillin+Tazobactam, Ticarcillin, Ticarcillin+Clavulanic acid	Enzymatic inactivation	blaCMY-147_1	KY563765
1452	blaCMY-148_1_KY624573	Beta-lactam	Amoxicillin, Amoxicillin+Clavulanic acid, Ampicillin, Ampicillin+Clavulanic acid, Cefotaxime, Cefoxitin, Ceftazidime, Piperacillin, Piperacillin+Tazobactam, Ticarcillin, Ticarcillin+Clavulanic acid	Enzymatic inactivation	blaCMY-148_1	KY624573
1453	blaCMY-149_1_KY624574	Beta-lactam	Amoxicillin, Amoxicillin+Clavulanic acid, Ampicillin, Ampicillin+Clavulanic acid, Cefotaxime, Cefoxitin, Ceftazidime, Piperacillin, Piperacillin+Tazobactam, Ticarcillin, Ticarcillin+Clavulanic acid	Enzymatic inactivation	blaCMY-149_1	KY624574
1454	blaCMY-150_1_QCWX01000028	Beta-lactam	Amoxicillin, Amoxicillin+Clavulanic acid, Ampicillin, Ampicillin+Clavulanic acid, Cefotaxime, Cefoxitin, Ceftazidime, Piperacillin, Piperacillin+Tazobactam, Ticarcillin, Ticarcillin+Clavulanic acid	Enzymatic inactivation	blaCMY-150_1	QCWX01000028
1455	blaCMY-151_1_KY780116	Beta-lactam	Amoxicillin, Amoxicillin+Clavulanic acid, Ampicillin, Ampicillin+Clavulanic acid, Cefotaxime, Cefoxitin, Ceftazidime, Piperacillin, Piperacillin+Tazobactam, Ticarcillin, Ticarcillin+Clavulanic acid	Enzymatic inactivation	blaCMY-151_1	KY780116
1456	blaCMY-152_1_KY978224	Beta-lactam	Amoxicillin, Amoxicillin+Clavulanic acid, Ampicillin, Ampicillin+Clavulanic acid, Cefotaxime, Cefoxitin, Ceftazidime, Piperacillin, Piperacillin+Tazobactam, Ticarcillin, Ticarcillin+Clavulanic acid	Enzymatic inactivation	blaCMY-152_1	KY978224
1457	blaCMY-153_1_MF042206	Beta-lactam	Amoxicillin, Amoxicillin+Clavulanic acid, Ampicillin, Ampicillin+Clavulanic acid, Cefotaxime, Cefoxitin, Ceftazidime, Piperacillin, Piperacillin+Tazobactam, Ticarcillin, Ticarcillin+Clavulanic acid	Enzymatic inactivation	blaCMY-153_1	MF042206
1458	blaCMY-154_1_MF196231	Beta-lactam	Amoxicillin, Amoxicillin+Clavulanic acid, Ampicillin, Ampicillin+Clavulanic acid, Cefotaxime, Cefoxitin, Ceftazidime, Piperacillin, Piperacillin+Tazobactam, Ticarcillin, Ticarcillin+Clavulanic acid	Enzymatic inactivation	blaCMY-154_1	MF196231
1459	blaCMY-155_1_KR261698	Beta-lactam	Amoxicillin, Amoxicillin+Clavulanic acid, Ampicillin, Ampicillin+Clavulanic acid, Cefotaxime, Cefoxitin, Ceftazidime, Piperacillin, Piperacillin+Tazobactam, Ticarcillin, Ticarcillin+Clavulanic acid	Enzymatic inactivation	blaCMY-155_1	KR261698
1460	blaCMY-156_1_MF770636	Beta-lactam	Amoxicillin, Amoxicillin+Clavulanic acid, Ampicillin, Ampicillin+Clavulanic acid, Cefotaxime, Cefoxitin, Ceftazidime, Piperacillin, Piperacillin+Tazobactam, Ticarcillin, Ticarcillin+Clavulanic acid	Enzymatic inactivation	blaCMY-156_1	MF770636
1461	blaDHA-1_1_Y16410	Beta-lactam	Amoxicillin, Amoxicillin+Clavulanic acid, Ampicillin, Ampicillin+Clavulanic acid, Cefotaxime, Cefoxitin, Ceftazidime, Piperacillin, Piperacillin+Tazobactam, Ticarcillin, Ticarcillin+Clavulanic acid	Enzymatic inactivation	blaDHA-1_1	Y16410
1462	blaDHA-2_1_AF259520	Beta-lactam	Amoxicillin, Amoxicillin+Clavulanic acid, Ampicillin, Ampicillin+Clavulanic acid, Cefotaxime, Cefoxitin, Ceftazidime, Piperacillin, Piperacillin+Tazobactam, Ticarcillin, Ticarcillin+Clavulanic acid	Enzymatic inactivation	blaDHA-2_1	AF259520
1463	blaDHA-3_1_AY494945	Beta-lactam	Amoxicillin, Amoxicillin+Clavulanic acid, Ampicillin, Ampicillin+Clavulanic acid, Cefotaxime, Cefoxitin, Ceftazidime, Piperacillin, Piperacillin+Tazobactam, Ticarcillin, Ticarcillin+Clavulanic acid	Enzymatic inactivation	blaDHA-3_1	AY494945
1464	blaDHA-4_1_CP026046	Beta-lactam	Amoxicillin, Amoxicillin+Clavulanic acid, Ampicillin, Ampicillin+Clavulanic acid, Cefotaxime, Cefoxitin, Ceftazidime, Piperacillin, Piperacillin+Tazobactam, Ticarcillin, Ticarcillin+Clavulanic acid	Enzymatic inactivation	blaDHA-4_1	CP026046
1465	blaDHA-5_1_JF273491	Beta-lactam	Amoxicillin, Amoxicillin+Clavulanic acid, Ampicillin, Ampicillin+Clavulanic acid, Cefotaxime, Cefoxitin, Ceftazidime, Piperacillin, Piperacillin+Tazobactam, Ticarcillin, Ticarcillin+Clavulanic acid	Enzymatic inactivation	blaDHA-5_1	JF273491
1466	blaDHA-6_1_HQ322612	Beta-lactam	Amoxicillin, Amoxicillin+Clavulanic acid, Ampicillin, Ampicillin+Clavulanic acid, Cefotaxime, Cefoxitin, Ceftazidime, Piperacillin, Piperacillin+Tazobactam, Ticarcillin, Ticarcillin+Clavulanic acid	Enzymatic inactivation	blaDHA-6_1	HQ322612
1467	blaDHA-7_1_HQ456945	Beta-lactam	Amoxicillin, Amoxicillin+Clavulanic acid, Ampicillin, Ampicillin+Clavulanic acid, Cefotaxime, Cefoxitin, Ceftazidime, Piperacillin, Piperacillin+Tazobactam, Ticarcillin, Ticarcillin+Clavulanic acid	Enzymatic inactivation	blaDHA-7_1	HQ456945
1468	blaDHA-9_1_KJ207201	Beta-lactam	Amoxicillin, Amoxicillin+Clavulanic acid, Ampicillin, Ampicillin+Clavulanic acid, Cefotaxime, Cefoxitin, Ceftazidime, Piperacillin, Piperacillin+Tazobactam, Ticarcillin, Ticarcillin+Clavulanic acid	Enzymatic inactivation	blaDHA-9_1	KJ207201
1469	blaDHA-10_1_KP050490	Beta-lactam	Amoxicillin, Amoxicillin+Clavulanic acid, Ampicillin, Ampicillin+Clavulanic acid, Cefotaxime, Cefoxitin, Ceftazidime, Piperacillin, Piperacillin+Tazobactam, Ticarcillin, Ticarcillin+Clavulanic acid	Enzymatic inactivation	blaDHA-10_1	KP050490
1470	blaDHA-12_1_HG798963	Beta-lactam	Amoxicillin, Amoxicillin+Clavulanic acid, Ampicillin, Ampicillin+Clavulanic acid, Cefotaxime, Cefoxitin, Ceftazidime, Piperacillin, Piperacillin+Tazobactam, Ticarcillin, Ticarcillin+Clavulanic acid	Enzymatic inactivation	blaDHA-12_1	HG798963
1471	blaDHA-13_1_KM087855	Beta-lactam	Amoxicillin, Amoxicillin+Clavulanic acid, Ampicillin, Ampicillin+Clavulanic acid, Cefotaxime, Cefoxitin, Ceftazidime, Piperacillin, Piperacillin+Tazobactam, Ticarcillin, Ticarcillin+Clavulanic acid	Enzymatic inactivation	blaDHA-13_1	KM087855
1472	blaDHA-14_1_DQ478687	Beta-lactam	Amoxicillin, Amoxicillin+Clavulanic acid, Ampicillin, Ampicillin+Clavulanic acid, Cefotaxime, Cefoxitin, Ceftazidime, Piperacillin, Piperacillin+Tazobactam, Ticarcillin, Ticarcillin+Clavulanic acid	Enzymatic inactivation	blaDHA-14_1	DQ478687
1473	blaDHA-15_1_KM087853	Beta-lactam	Amoxicillin, Amoxicillin+Clavulanic acid, Ampicillin, Ampicillin+Clavulanic acid, Cefotaxime, Cefoxitin, Ceftazidime, Piperacillin, Piperacillin+Tazobactam, Ticarcillin, Ticarcillin+Clavulanic acid	Enzymatic inactivation	blaDHA-15_1	KM087853
1474	blaDHA-16_1_KM087852	Beta-lactam	Amoxicillin, Amoxicillin+Clavulanic acid, Ampicillin, Ampicillin+Clavulanic acid, Cefotaxime, Cefoxitin, Ceftazidime, Piperacillin, Piperacillin+Tazobactam, Ticarcillin, Ticarcillin+Clavulanic acid	Enzymatic inactivation	blaDHA-16_1	KM087852
1475	blaDHA-17_1_KM087850	Beta-lactam	Amoxicillin, Amoxicillin+Clavulanic acid, Ampicillin, Ampicillin+Clavulanic acid, Cefotaxime, Cefoxitin, Ceftazidime, Piperacillin, Piperacillin+Tazobactam, Ticarcillin, Ticarcillin+Clavulanic acid	Enzymatic inactivation	blaDHA-17_1	KM087850
1476	blaDHA-18_1_KM087841	Beta-lactam	Amoxicillin, Amoxicillin+Clavulanic acid, Ampicillin, Ampicillin+Clavulanic acid, Cefotaxime, Cefoxitin, Ceftazidime, Piperacillin, Piperacillin+Tazobactam, Ticarcillin, Ticarcillin+Clavulanic acid	Enzymatic inactivation	blaDHA-18_1	KM087841
1477	blaDHA-19_1_KM087849	Beta-lactam	Amoxicillin, Amoxicillin+Clavulanic acid, Ampicillin, Ampicillin+Clavulanic acid, Cefotaxime, Cefoxitin, Ceftazidime, Piperacillin, Piperacillin+Tazobactam, Ticarcillin, Ticarcillin+Clavulanic acid	Enzymatic inactivation	blaDHA-19_1	KM087849
1478	blaDHA-20_1_KM087848	Beta-lactam	Amoxicillin, Amoxicillin+Clavulanic acid, Ampicillin, Ampicillin+Clavulanic acid, Cefotaxime, Cefoxitin, Ceftazidime, Piperacillin, Piperacillin+Tazobactam, Ticarcillin, Ticarcillin+Clavulanic acid	Enzymatic inactivation	blaDHA-20_1	KM087848
1479	blaDHA-21_1_KM087847	Beta-lactam	Amoxicillin, Amoxicillin+Clavulanic acid, Ampicillin, Ampicillin+Clavulanic acid, Cefotaxime, Cefoxitin, Ceftazidime, Piperacillin, Piperacillin+Tazobactam, Ticarcillin, Ticarcillin+Clavulanic acid	Enzymatic inactivation	blaDHA-21_1	KM087847
1480	blaDHA-22_1_KM087856	Beta-lactam	Amoxicillin, Amoxicillin+Clavulanic acid, Ampicillin, Ampicillin+Clavulanic acid, Cefotaxime, Cefoxitin, Ceftazidime, Piperacillin, Piperacillin+Tazobactam, Ticarcillin, Ticarcillin+Clavulanic acid	Enzymatic inactivation	blaDHA-22_1	KM087856
1481	blaDHA-23_1_KX068223	Beta-lactam	Amoxicillin, Amoxicillin+Clavulanic acid, Ampicillin, Ampicillin+Clavulanic acid, Cefotaxime, Cefoxitin, Ceftazidime, Piperacillin, Piperacillin+Tazobactam, Ticarcillin, Ticarcillin+Clavulanic acid	Enzymatic inactivation	blaDHA-23_1	KX068223
1482	blaDHA-24_1_KU759569	Beta-lactam	Amoxicillin, Amoxicillin+Clavulanic acid, Ampicillin, Ampicillin+Clavulanic acid, Cefotaxime, Cefoxitin, Ceftazidime, Piperacillin, Piperacillin+Tazobactam, Ticarcillin, Ticarcillin+Clavulanic acid	Enzymatic inactivation	blaDHA-24_1	KU759569
1483	blaDHA-25_1_KY563770	Beta-lactam	Amoxicillin, Amoxicillin+Clavulanic acid, Ampicillin, Ampicillin+Clavulanic acid, Cefotaxime, Cefoxitin, Ceftazidime, Piperacillin, Piperacillin+Tazobactam, Ticarcillin, Ticarcillin+Clavulanic acid	Enzymatic inactivation	blaDHA-25_1	KY563770
1484	blaDHA-26_1_MH067966	Beta-lactam	Amoxicillin, Amoxicillin+Clavulanic acid, Ampicillin, Ampicillin+Clavulanic acid, Cefotaxime, Cefoxitin, Ceftazidime, Piperacillin, Piperacillin+Tazobactam, Ticarcillin, Ticarcillin+Clavulanic acid	Enzymatic inactivation	blaDHA-26_1	MH067966
1485	blaDHA-27_1_MH067965	Beta-lactam	Amoxicillin, Amoxicillin+Clavulanic acid, Ampicillin, Ampicillin+Clavulanic acid, Cefotaxime, Cefoxitin, Ceftazidime, Piperacillin, Piperacillin+Tazobactam, Ticarcillin, Ticarcillin+Clavulanic acid	Enzymatic inactivation	blaDHA-27_1	MH067965
1486	blaACC-1_1_AJ133121	Beta-lactam	Amoxicillin, Amoxicillin+Clavulanic acid, Ampicillin, Ampicillin+Clavulanic acid, Cefotaxime, Cefoxitin, Ceftazidime, Piperacillin, Piperacillin+Tazobactam, Ticarcillin, Ticarcillin+Clavulanic acid	Enzymatic inactivation	blaACC-1_1	AJ133121
1487	blaACC-1_2_HG530658	Beta-lactam	Amoxicillin, Amoxicillin+Clavulanic acid, Ampicillin, Ampicillin+Clavulanic acid, Cefotaxime, Cefoxitin, Ceftazidime, Piperacillin, Piperacillin+Tazobactam, Ticarcillin, Ticarcillin+Clavulanic acid	Enzymatic inactivation	blaACC-1_2	HG530658
1488	blaACC-1a_1_AF180953	Beta-lactam	Amoxicillin, Amoxicillin+Clavulanic acid, Ampicillin, Ampicillin+Clavulanic acid, Cefotaxime, Cefoxitin, Ceftazidime, Piperacillin, Piperacillin+Tazobactam, Ticarcillin, Ticarcillin+Clavulanic acid	Enzymatic inactivation	blaACC-1a_1	AF180953
1489	blaACC-1b_1_AF180955	Beta-lactam	Amoxicillin, Amoxicillin+Clavulanic acid, Ampicillin, Ampicillin+Clavulanic acid, Cefotaxime, Cefoxitin, Ceftazidime, Piperacillin, Piperacillin+Tazobactam, Ticarcillin, Ticarcillin+Clavulanic acid	Enzymatic inactivation	blaACC-1b_1	AF180955
1490	blaACC-1c_1_AF180959	Beta-lactam	Amoxicillin, Amoxicillin+Clavulanic acid, Ampicillin, Ampicillin+Clavulanic acid, Cefotaxime, Cefoxitin, Ceftazidime, Piperacillin, Piperacillin+Tazobactam, Ticarcillin, Ticarcillin+Clavulanic acid	Enzymatic inactivation	blaACC-1c_1	AF180959
1491	blaACC-1d_1_ADCU02000001	Beta-lactam	Amoxicillin, Amoxicillin+Clavulanic acid, Ampicillin, Ampicillin+Clavulanic acid, Cefotaxime, Cefoxitin, Ceftazidime, Piperacillin, Piperacillin+Tazobactam, Ticarcillin, Ticarcillin+Clavulanic acid	Enzymatic inactivation	blaACC-1d_1	ADCU02000001
1492	blaACC-2_1_AF180952	Beta-lactam	Amoxicillin, Amoxicillin+Clavulanic acid, Ampicillin, Ampicillin+Clavulanic acid, Cefotaxime, Cefoxitin, Ceftazidime, Piperacillin, Piperacillin+Tazobactam, Ticarcillin, Ticarcillin+Clavulanic acid	Enzymatic inactivation	blaACC-2_1	AF180952
1493	blaACC-3_1_AF180958	Beta-lactam	Amoxicillin, Amoxicillin+Clavulanic acid, Ampicillin, Ampicillin+Clavulanic acid, Cefotaxime, Cefoxitin, Ceftazidime, Piperacillin, Piperacillin+Tazobactam, Ticarcillin, Ticarcillin+Clavulanic acid	Enzymatic inactivation	blaACC-3_1	AF180958
1494	blaACC-4_1_KM087831	Beta-lactam	Amoxicillin, Amoxicillin+Clavulanic acid, Ampicillin, Ampicillin+Clavulanic acid, Cefotaxime, Cefoxitin, Ceftazidime, Piperacillin, Piperacillin+Tazobactam, Ticarcillin, Ticarcillin+Clavulanic acid	Enzymatic inactivation	blaACC-4_1	KM087831
1495	blaACC-4_2_EF504260	Beta-lactam	Amoxicillin, Amoxicillin+Clavulanic acid, Ampicillin, Ampicillin+Clavulanic acid, Cefotaxime, Cefoxitin, Ceftazidime, Piperacillin, Piperacillin+Tazobactam, Ticarcillin, Ticarcillin+Clavulanic acid	Enzymatic inactivation	blaACC-4_2	EF504260
1496	blaACC-5_1_HE819401	Beta-lactam	Amoxicillin, Amoxicillin+Clavulanic acid, Ampicillin, Ampicillin+Clavulanic acid, Cefotaxime, Cefoxitin, Ceftazidime, Piperacillin, Piperacillin+Tazobactam, Ticarcillin, Ticarcillin+Clavulanic acid	Enzymatic inactivation	blaACC-5_1	HE819401
1497	blaACC-7_1_MG028657	Beta-lactam	Amoxicillin, Amoxicillin+Clavulanic acid, Ampicillin, Ampicillin+Clavulanic acid, Cefotaxime, Cefoxitin, Ceftazidime, Piperacillin, Piperacillin+Tazobactam, Ticarcillin, Ticarcillin+Clavulanic acid	Enzymatic inactivation	blaACC-7_1	MG028657
1498	blaTEM-1A_1_HM749966	Beta-lactam	Amoxicillin, Ampicillin, Cephalothin, Piperacillin, Ticarcillin	Enzymatic inactivation	blaTEM-1A_1	HM749966
1499	blaTEM-1B_1_AY458016	Beta-lactam	Amoxicillin, Ampicillin, Cephalothin, Piperacillin, Ticarcillin	Enzymatic inactivation	blaTEM-1B_1	AY458016
1500	blaTEM-1C_1_FJ560503	Beta-lactam	Amoxicillin, Ampicillin, Cephalothin, Piperacillin, Ticarcillin	Enzymatic inactivation	blaTEM-1C_1	FJ560503
1501	blaTEM-1D_1_AF188200	Beta-lactam	Amoxicillin, Ampicillin, Cephalothin, Piperacillin, Ticarcillin	Enzymatic inactivation	blaTEM-1D_1	AF188200
1502	blaTEM-2_1_X54606	Beta-lactam	Amoxicillin, Ampicillin, Cephalothin, Piperacillin, Ticarcillin	Enzymatic inactivation	blaTEM-2_1	X54606
1503	blaTEM-2_2_AJ251946	Beta-lactam	Amoxicillin, Ampicillin, Cephalothin, Piperacillin, Ticarcillin	Enzymatic inactivation	blaTEM-2_2	AJ251946
1504	blaTEM-3_1_X64523	Beta-lactam	Amoxicillin, Ampicillin, Aztreonam, Cefepime, Cefotaxime, Ceftazidime, Ceftriaxone, Piperacillin, Ticarcillin	Enzymatic inactivation	blaTEM-3_1	X64523
1505	blaTEM-4_1_LK391770	Beta-lactam	Amoxicillin, Ampicillin, Aztreonam, Cefepime, Cefotaxime, Ceftazidime, Ceftriaxone, Piperacillin, Ticarcillin	Enzymatic inactivation	blaTEM-4_1	LK391770
1506	blaTEM-6_1_X57972	Beta-lactam	Amoxicillin, Ampicillin, Aztreonam, Cefepime, Cefotaxime, Ceftazidime, Ceftriaxone, Piperacillin, Ticarcillin	Enzymatic inactivation	blaTEM-6_1	X57972
1507	blaTEM-8_1_X65252	Beta-lactam	Amoxicillin, Ampicillin, Aztreonam, Cefepime, Cefotaxime, Ceftazidime, Ceftriaxone, Piperacillin, Ticarcillin	Enzymatic inactivation	blaTEM-8_1	X65252
1508	blaTEM-9_1_KY271103	Beta-lactam	Amoxicillin, Ampicillin, Aztreonam, Cefepime, Cefotaxime, Ceftazidime, Ceftriaxone, Piperacillin, Ticarcillin	Enzymatic inactivation	blaTEM-9_1	KY271103
1509	blaTEM-10_1_AF093512	Beta-lactam	Amoxicillin, Ampicillin, Aztreonam, Cefepime, Cefotaxime, Ceftazidime, Ceftriaxone, Piperacillin, Ticarcillin	Enzymatic inactivation	blaTEM-10_1	AF093512
1510	blaTEM-11_1_AY874537	Beta-lactam	Amoxicillin, Ampicillin, Aztreonam, Cefepime, Cefotaxime, Ceftazidime, Ceftriaxone, Piperacillin, Ticarcillin	Enzymatic inactivation	blaTEM-11_1	AY874537
1511	blaTEM-12_1_M88143	Beta-lactam	Amoxicillin, Ampicillin, Aztreonam, Cefepime, Cefotaxime, Ceftazidime, Ceftriaxone, Piperacillin, Ticarcillin	Enzymatic inactivation	blaTEM-12_1	M88143
1512	blaTEM-15_1_AM849805	Beta-lactam	Amoxicillin, Ampicillin, Aztreonam, Cefepime, Cefotaxime, Ceftazidime, Ceftriaxone, Piperacillin, Ticarcillin	Enzymatic inactivation	blaTEM-15_1	AM849805
1513	blaTEM-16_1_X65254	Beta-lactam	Amoxicillin, Ampicillin, Aztreonam, Cefepime, Cefotaxime, Ceftazidime, Ceftriaxone, Piperacillin, Ticarcillin	Enzymatic inactivation	blaTEM-16_1	X65254
1514	blaTEM-17_1_Y14574	Beta-lactam	Amoxicillin, Ampicillin, Aztreonam, Cefepime, Cefotaxime, Ceftazidime, Ceftriaxone, Piperacillin, Ticarcillin	Enzymatic inactivation	blaTEM-17_1	Y14574
1515	blaTEM-19_1_JX042489	Beta-lactam	Amoxicillin, Ampicillin, Aztreonam, Cefepime, Cefotaxime, Ceftazidime, Ceftriaxone, Piperacillin, Ticarcillin	Enzymatic inactivation	blaTEM-19_1	JX042489
1516	blaTEM-20_1_EU527189	Beta-lactam	Amoxicillin, Ampicillin, Aztreonam, Cefepime, Cefotaxime, Ceftazidime, Ceftriaxone, Piperacillin, Ticarcillin	Enzymatic inactivation	blaTEM-20_1	EU527189
1517	blaTEM-21_1_Y17582	Beta-lactam	Amoxicillin, Ampicillin, Aztreonam, Cefepime, Cefotaxime, Ceftazidime, Ceftriaxone, Piperacillin, Ticarcillin	Enzymatic inactivation	blaTEM-21_1	Y17582
1518	blaTEM-22_1_Y17583	Beta-lactam	Amoxicillin, Ampicillin, Aztreonam, Cefepime, Cefotaxime, Ceftazidime, Ceftriaxone, Piperacillin, Ticarcillin	Enzymatic inactivation	blaTEM-22_1	Y17583
1519	blaTEM-24_1_GQ293500	Beta-lactam	Amoxicillin, Ampicillin, Aztreonam, Cefepime, Cefotaxime, Ceftazidime, Ceftriaxone, Piperacillin, Ticarcillin	Enzymatic inactivation	blaTEM-24_1	GQ293500
1520	blaTEM-26_1_LDCJ01000052	Beta-lactam	Amoxicillin, Ampicillin, Aztreonam, Cefepime, Cefotaxime, Ceftazidime, Ceftriaxone, Piperacillin, Ticarcillin	Enzymatic inactivation	blaTEM-26_1	LDCJ01000052
1521	blaTEM-28_1_U37195	Beta-lactam	Amoxicillin, Ampicillin, Aztreonam, Cefepime, Cefotaxime, Ceftazidime, Ceftriaxone, Piperacillin, Ticarcillin	Enzymatic inactivation	blaTEM-28_1	U37195
1522	blaTEM-29_1_DQ269440	Beta-lactam	Amoxicillin, Ampicillin, Aztreonam, Cefepime, Cefotaxime, Ceftazidime, Ceftriaxone, Piperacillin, Ticarcillin	Enzymatic inactivation	blaTEM-29_1	DQ269440
1523	blaTEM-30_1_AJ437107	Beta-lactam	Amoxicillin, Amoxicillin+Clavulanic acid, Ampicillin, Ampicillin+Clavulanic acid, Piperacillin, Piperacillin+Tazobactam, Ticarcillin, Ticarcillin+Clavulanic acid	Enzymatic inactivation	blaTEM-30_1	AJ437107
1524	blaTEM-32_1_CXLQ01000061	Beta-lactam	Amoxicillin, Amoxicillin+Clavulanic acid, Ampicillin, Ampicillin+Clavulanic acid, Piperacillin, Piperacillin+Tazobactam, Ticarcillin, Ticarcillin+Clavulanic acid	Enzymatic inactivation	blaTEM-32_1	CXLQ01000061
1525	blaTEM-33_1_GU371926	Beta-lactam	Amoxicillin, Amoxicillin+Clavulanic acid, Ampicillin, Ampicillin+Clavulanic acid, Piperacillin, Piperacillin+Tazobactam, Ticarcillin, Ticarcillin+Clavulanic acid	Enzymatic inactivation	blaTEM-33_1	GU371926
1526	blaTEM-34_1_KC292503	Beta-lactam	Amoxicillin, Amoxicillin+Clavulanic acid, Ampicillin, Ampicillin+Clavulanic acid, Piperacillin, Piperacillin+Tazobactam, Ticarcillin, Ticarcillin+Clavulanic acid	Enzymatic inactivation	blaTEM-34_1	KC292503
1527	blaTEM-35_1_KP860986	Beta-lactam	Amoxicillin, Amoxicillin+Clavulanic acid, Ampicillin, Ampicillin+Clavulanic acid, Piperacillin, Piperacillin+Tazobactam, Ticarcillin, Ticarcillin+Clavulanic acid	Enzymatic inactivation	blaTEM-35_1	KP860986
1528	blaTEM-36_1_KY305958	Beta-lactam	Amoxicillin, Amoxicillin+Clavulanic acid, Ampicillin, Ampicillin+Clavulanic acid, Piperacillin, Piperacillin+Tazobactam, Ticarcillin, Ticarcillin+Clavulanic acid	Enzymatic inactivation	blaTEM-36_1	KY305958
1529	blaTEM-40_1_FR717535	Beta-lactam	Amoxicillin, Amoxicillin+Clavulanic acid, Ampicillin, Ampicillin+Clavulanic acid, Piperacillin, Piperacillin+Tazobactam, Ticarcillin, Ticarcillin+Clavulanic acid	Enzymatic inactivation	blaTEM-40_1	FR717535
1530	blaTEM-43_1_U95363	Beta-lactam	Amoxicillin, Ampicillin, Aztreonam, Cefepime, Cefotaxime, Ceftazidime, Ceftriaxone, Piperacillin, Ticarcillin	Enzymatic inactivation	blaTEM-43_1	U95363
1531	blaTEM-45_1_X95401	Beta-lactam	Amoxicillin, Amoxicillin+Clavulanic acid, Ampicillin, Ampicillin+Clavulanic acid, Piperacillin, Piperacillin+Tazobactam, Ticarcillin, Ticarcillin+Clavulanic acid	Enzymatic inactivation	blaTEM-45_1	X95401
1532	blaTEM-47_1_Y10279	Beta-lactam	Amoxicillin, Ampicillin, Aztreonam, Cefepime, Cefotaxime, Ceftazidime, Ceftriaxone, Piperacillin, Ticarcillin	Enzymatic inactivation	blaTEM-47_1	Y10279
1533	blaTEM-48_1_Y10280	Beta-lactam	Amoxicillin, Ampicillin, Aztreonam, Cefepime, Cefotaxime, Ceftazidime, Ceftriaxone, Piperacillin, Ticarcillin	Enzymatic inactivation	blaTEM-48_1	Y10280
1534	blaTEM-49_1_Y10281	Beta-lactam	Amoxicillin, Ampicillin, Aztreonam, Cefepime, Cefotaxime, Ceftazidime, Ceftriaxone, Piperacillin, Ticarcillin	Enzymatic inactivation	blaTEM-49_1	Y10281
1535	blaTEM-52_1_Y13612	Beta-lactam	Amoxicillin, Ampicillin, Aztreonam, Cefepime, Cefotaxime, Ceftazidime, Ceftriaxone, Piperacillin, Ticarcillin	Enzymatic inactivation	blaTEM-52_1	Y13612
1536	blaTEM-52B_1_AF027199	Beta-lactam	Amoxicillin, Ampicillin, Aztreonam, Cefepime, Cefotaxime, Ceftazidime, Ceftriaxone, Piperacillin, Ticarcillin	Enzymatic inactivation	blaTEM-52B_1	AF027199
1537	blaTEM-52C_2_EF141186	Beta-lactam	Amoxicillin, Ampicillin, Aztreonam, Cefepime, Cefotaxime, Ceftazidime, Ceftriaxone, Piperacillin, Ticarcillin	Enzymatic inactivation	blaTEM-52C_2	EF141186
1538	blaTEM-53_1_AF104441	Beta-lactam	Amoxicillin, Ampicillin, Aztreonam, Cefepime, Cefotaxime, Ceftazidime, Ceftriaxone, Piperacillin, Ticarcillin	Enzymatic inactivation	blaTEM-53_1	AF104441
1539	blaTEM-54_1_AF104442	Beta-lactam	Amoxicillin, Amoxicillin+Clavulanic acid, Ampicillin, Ampicillin+Clavulanic acid, Piperacillin, Piperacillin+Tazobactam, Ticarcillin, Ticarcillin+Clavulanic acid	Enzymatic inactivation	blaTEM-54_1	AF104442
1540	blaTEM-55_1_DQ286729	Beta-lactam	Amoxicillin, Ampicillin, Cephalothin, Piperacillin, Ticarcillin	Enzymatic inactivation	blaTEM-55_1	DQ286729
1541	blaTEM-57_1_FJ405211	Beta-lactam	Amoxicillin, Ampicillin, Cephalothin, Piperacillin, Ticarcillin	Enzymatic inactivation	blaTEM-57_1	FJ405211
1542	blaTEM-60_1_AF047171	Beta-lactam	Amoxicillin, Ampicillin, Aztreonam, Cefepime, Cefotaxime, Ceftazidime, Ceftriaxone, Piperacillin, Ticarcillin	Enzymatic inactivation	blaTEM-60_1	AF047171
1543	blaTEM-63_1_AF332513	Beta-lactam	Amoxicillin, Ampicillin, Aztreonam, Cefepime, Cefotaxime, Ceftazidime, Ceftriaxone, Piperacillin, Ticarcillin	Enzymatic inactivation	blaTEM-63_1	AF332513
1544	blaTEM-67_1_AF091113	Beta-lactam	Amoxicillin, Amoxicillin+Clavulanic acid, Ampicillin, Ampicillin+Clavulanic acid, Piperacillin, Piperacillin+Tazobactam, Ticarcillin, Ticarcillin+Clavulanic acid	Enzymatic inactivation	blaTEM-67_1	AF091113
1545	blaTEM-68_1_AJ239002	Beta-lactam	Amoxicillin, Amoxicillin+Clavulanic acid, Ampicillin, Ampicillin+Clavulanic acid, Aztreonam, Cefepime, Cefotaxime, Ceftazidime, Ceftriaxone, Piperacillin, Piperacillin+Tazobactam, Ticarcillin, Ticarcillin+Clavulanic acid	Enzymatic inactivation	blaTEM-68_1	AJ239002
1546	blaTEM-70_1_AF188199	Beta-lactam	Unknown Beta-lactam	Enzymatic inactivation	blaTEM-70_1	AF188199
1547	blaTEM-71_1_AF203816	Beta-lactam	Amoxicillin, Ampicillin, Aztreonam, Cefepime, Cefotaxime, Ceftazidime, Ceftriaxone, Piperacillin, Ticarcillin	Enzymatic inactivation	blaTEM-71_1	AF203816
1548	blaTEM-72_1_AF157553	Beta-lactam	Amoxicillin, Ampicillin, Aztreonam, Cefepime, Cefotaxime, Ceftazidime, Ceftriaxone, Piperacillin, Ticarcillin	Enzymatic inactivation	blaTEM-72_1	AF157553
1549	blaTEM-76_1_AF190694	Beta-lactam	Amoxicillin, Amoxicillin+Clavulanic acid, Ampicillin, Ampicillin+Clavulanic acid, Piperacillin, Piperacillin+Tazobactam, Ticarcillin, Ticarcillin+Clavulanic acid	Enzymatic inactivation	blaTEM-76_1	AF190694
1550	blaTEM-77_1_AF190695	Beta-lactam	Amoxicillin, Amoxicillin+Clavulanic acid, Ampicillin, Ampicillin+Clavulanic acid, Piperacillin, Piperacillin+Tazobactam, Ticarcillin, Ticarcillin+Clavulanic acid	Enzymatic inactivation	blaTEM-77_1	AF190695
1551	blaTEM-78_1_AF190693	Beta-lactam	Amoxicillin, Amoxicillin+Clavulanic acid, Ampicillin, Ampicillin+Clavulanic acid, Piperacillin, Piperacillin+Tazobactam, Ticarcillin, Ticarcillin+Clavulanic acid	Enzymatic inactivation	blaTEM-78_1	AF190693
1552	blaTEM-79_1_AF190692	Beta-lactam	Amoxicillin, Amoxicillin+Clavulanic acid, Ampicillin, Ampicillin+Clavulanic acid, Piperacillin, Piperacillin+Tazobactam, Ticarcillin, Ticarcillin+Clavulanic acid	Enzymatic inactivation	blaTEM-79_1	AF190692
1553	blaTEM-80_1_AF347054	Beta-lactam	Amoxicillin, Amoxicillin+Clavulanic acid, Ampicillin, Ampicillin+Clavulanic acid, Piperacillin, Piperacillin+Tazobactam, Ticarcillin, Ticarcillin+Clavulanic acid	Enzymatic inactivation	blaTEM-80_1	AF347054
1554	blaTEM-81_1_AF427127	Beta-lactam	Amoxicillin, Amoxicillin+Clavulanic acid, Ampicillin, Ampicillin+Clavulanic acid, Piperacillin, Piperacillin+Tazobactam, Ticarcillin, Ticarcillin+Clavulanic acid	Enzymatic inactivation	blaTEM-81_1	AF427127
1555	blaTEM-82_1_AF427128	Beta-lactam	Amoxicillin, Amoxicillin+Clavulanic acid, Ampicillin, Ampicillin+Clavulanic acid, Piperacillin, Piperacillin+Tazobactam, Ticarcillin, Ticarcillin+Clavulanic acid	Enzymatic inactivation	blaTEM-82_1	AF427128
1556	blaTEM-83_1_AF427129	Beta-lactam	Amoxicillin, Amoxicillin+Clavulanic acid, Ampicillin, Ampicillin+Clavulanic acid, Piperacillin, Piperacillin+Tazobactam, Ticarcillin, Ticarcillin+Clavulanic acid	Enzymatic inactivation	blaTEM-83_1	AF427129
1557	blaTEM-84_1_AF427130	Beta-lactam	Amoxicillin, Amoxicillin+Clavulanic acid, Ampicillin, Ampicillin+Clavulanic acid, Piperacillin, Piperacillin+Tazobactam, Ticarcillin, Ticarcillin+Clavulanic acid	Enzymatic inactivation	blaTEM-84_1	AF427130
1558	blaTEM-85_1_AJ277414	Beta-lactam	Amoxicillin, Ampicillin, Aztreonam, Cefepime, Cefotaxime, Ceftazidime, Ceftriaxone, Piperacillin, Ticarcillin	Enzymatic inactivation	blaTEM-85_1	AJ277414
1559	blaTEM-86_1_AJ277415	Beta-lactam	Amoxicillin, Ampicillin, Aztreonam, Cefepime, Cefotaxime, Ceftazidime, Ceftriaxone, Piperacillin, Ticarcillin	Enzymatic inactivation	blaTEM-86_1	AJ277415
1560	blaTEM-87_1_AF250872	Beta-lactam	Amoxicillin, Ampicillin, Aztreonam, Cefepime, Cefotaxime, Ceftazidime, Ceftriaxone, Piperacillin, Ticarcillin	Enzymatic inactivation	blaTEM-87_1	AF250872
1561	blaTEM-88_1_AY027590	Beta-lactam	Amoxicillin, Ampicillin, Aztreonam, Cefepime, Cefotaxime, Ceftazidime, Ceftriaxone, Piperacillin, Ticarcillin	Enzymatic inactivation	blaTEM-88_1	AY027590
1562	blaTEM-90_1_AF351241	Beta-lactam	Amoxicillin, Ampicillin, Cephalothin, Piperacillin, Ticarcillin	Enzymatic inactivation	blaTEM-90_1	AF351241
1563	blaTEM-91_1_AB049569	Beta-lactam	Amoxicillin, Ampicillin, Aztreonam, Cefepime, Cefotaxime, Ceftazidime, Ceftriaxone, Piperacillin, Ticarcillin	Enzymatic inactivation	blaTEM-91_1	AB049569
1564	blaTEM-92_1_AF143804	Beta-lactam	Amoxicillin, Ampicillin, Aztreonam, Cefepime, Cefotaxime, Ceftazidime, Ceftriaxone, Piperacillin, Ticarcillin	Enzymatic inactivation	blaTEM-92_1	AF143804
1565	blaTEM-93_1_AJ318093	Beta-lactam	Amoxicillin, Ampicillin, Aztreonam, Cefepime, Cefotaxime, Ceftazidime, Ceftriaxone, Piperacillin, Ticarcillin	Enzymatic inactivation	blaTEM-93_1	AJ318093
1566	blaTEM-94_1_AJ318094	Beta-lactam	Amoxicillin, Ampicillin, Aztreonam, Cefepime, Cefotaxime, Ceftazidime, Ceftriaxone, Piperacillin, Ticarcillin	Enzymatic inactivation	blaTEM-94_1	AJ318094
1567	blaTEM-95_1_AJ308558	Beta-lactam	Amoxicillin, Ampicillin, Cephalothin, Piperacillin, Ticarcillin	Enzymatic inactivation	blaTEM-95_1	AJ308558
1568	blaTEM-96_1_AY092401	Beta-lactam	Unknown Beta-lactam	Enzymatic inactivation	blaTEM-96_1	AY092401
1569	blaTEM-97_1_AF397067	Beta-lactam	Amoxicillin, Amoxicillin+Clavulanic acid, Ampicillin, Ampicillin+Clavulanic acid, Piperacillin, Piperacillin+Tazobactam, Ticarcillin, Ticarcillin+Clavulanic acid	Enzymatic inactivation	blaTEM-97_1	AF397067
1570	blaTEM-98_1_AF397068	Beta-lactam	Amoxicillin, Ampicillin, Cephalothin, Piperacillin, Ticarcillin	Enzymatic inactivation	blaTEM-98_1	AF397068
1571	blaTEM-99_1_AF397066	Beta-lactam	Amoxicillin, Amoxicillin+Clavulanic acid, Ampicillin, Ampicillin+Clavulanic acid, Piperacillin, Piperacillin+Tazobactam, Ticarcillin, Ticarcillin+Clavulanic acid	Enzymatic inactivation	blaTEM-99_1	AF397066
1572	blaTEM-101_1_AF495873	Beta-lactam	Amoxicillin, Ampicillin, Aztreonam, Cefepime, Cefotaxime, Ceftazidime, Ceftriaxone, Piperacillin, Ticarcillin	Enzymatic inactivation	blaTEM-101_1	AF495873
1573	blaTEM-102_1_AY040093	Beta-lactam	Amoxicillin, Ampicillin, Aztreonam, Cefepime, Cefotaxime, Ceftazidime, Ceftriaxone, Piperacillin, Ticarcillin	Enzymatic inactivation	blaTEM-102_1	AY040093
1574	blaTEM-104_1_AF516719	Beta-lactam	Unknown Beta-lactam	Enzymatic inactivation	blaTEM-104_1	AF516719
1575	blaTEM-105_1_AF516720	Beta-lactam	Unknown Beta-lactam	Enzymatic inactivation	blaTEM-105_1	AF516720
1576	blaTEM-106_1_AY101578	Beta-lactam	Amoxicillin, Ampicillin, Aztreonam, Cefepime, Cefotaxime, Ceftazidime, Ceftriaxone, Piperacillin, Ticarcillin	Enzymatic inactivation	blaTEM-106_1	AY101578
1577	blaTEM-107_1_AY101764	Beta-lactam	Amoxicillin, Ampicillin, Aztreonam, Cefepime, Cefotaxime, Ceftazidime, Ceftriaxone, Piperacillin, Ticarcillin	Enzymatic inactivation	blaTEM-107_1	AY101764
1578	blaTEM-108_1_AF506748	Beta-lactam	Unknown Beta-lactam	Enzymatic inactivation	blaTEM-108_1	AF506748
1579	blaTEM-109_1_AY628175	Beta-lactam	Amoxicillin, Amoxicillin+Clavulanic acid, Ampicillin, Ampicillin+Clavulanic acid, Aztreonam, Cefepime, Cefotaxime, Ceftazidime, Ceftriaxone, Piperacillin, Piperacillin+Tazobactam, Ticarcillin, Ticarcillin+Clavulanic acid	Enzymatic inactivation	blaTEM-109_1	AY628175
1580	blaTEM-110_1_AY072920	Beta-lactam	Amoxicillin, Ampicillin, Cephalothin, Piperacillin, Ticarcillin	Enzymatic inactivation	blaTEM-110_1	AY072920
1581	blaTEM-111_1_AF468003	Beta-lactam	Unknown Beta-lactam	Enzymatic inactivation	blaTEM-111_1	AF468003
1582	blaTEM-112_1_AY589493	Beta-lactam	Amoxicillin, Ampicillin, Aztreonam, Cefepime, Cefotaxime, Ceftazidime, Ceftriaxone, Piperacillin, Ticarcillin	Enzymatic inactivation	blaTEM-112_1	AY589493
1583	blaTEM-113_1_AY589494	Beta-lactam	Amoxicillin, Ampicillin, Aztreonam, Cefepime, Cefotaxime, Ceftazidime, Ceftriaxone, Piperacillin, Ticarcillin	Enzymatic inactivation	blaTEM-113_1	AY589494
1584	blaTEM-114_1_AY589495	Beta-lactam	Amoxicillin, Ampicillin, Aztreonam, Cefepime, Cefotaxime, Ceftazidime, Ceftriaxone, Piperacillin, Ticarcillin	Enzymatic inactivation	blaTEM-114_1	AY589495
1585	blaTEM-115_1_AF535127	Beta-lactam	Amoxicillin, Ampicillin, Aztreonam, Cefepime, Cefotaxime, Ceftazidime, Ceftriaxone, Piperacillin, Ticarcillin	Enzymatic inactivation	blaTEM-115_1	AF535127
1586	blaTEM-116_1_AY425988	Beta-lactam	Amoxicillin, Ampicillin, Cephalothin, Piperacillin, Ticarcillin	Enzymatic inactivation	blaTEM-116_1	AY425988
1587	blaTEM-120_1_AY243512	Beta-lactam	Amoxicillin, Ampicillin, Aztreonam, Cefepime, Cefotaxime, Ceftazidime, Ceftriaxone, Piperacillin, Ticarcillin	Enzymatic inactivation	blaTEM-120_1	AY243512
1588	blaTEM-121_1_AY307374	Beta-lactam	Amoxicillin, Amoxicillin+Clavulanic acid, Ampicillin, Ampicillin+Clavulanic acid, Aztreonam, Cefepime, Cefotaxime, Ceftazidime, Ceftriaxone, Piperacillin, Piperacillin+Tazobactam, Ticarcillin, Ticarcillin+Clavulanic acid	Enzymatic inactivation	blaTEM-121_1	AY307374
1589	blaTEM-122_1_AY307100	Beta-lactam	Amoxicillin, Amoxicillin+Clavulanic acid, Ampicillin, Ampicillin+Clavulanic acid, Piperacillin, Piperacillin+Tazobactam, Ticarcillin, Ticarcillin+Clavulanic acid	Enzymatic inactivation	blaTEM-122_1	AY307100
1590	blaTEM-123_1_AY327539	Beta-lactam	Amoxicillin, Ampicillin, Aztreonam, Cefepime, Cefotaxime, Ceftazidime, Ceftriaxone, Piperacillin, Ticarcillin	Enzymatic inactivation	blaTEM-123_1	AY327539
1591	blaTEM-124_1_AY327540	Beta-lactam	Amoxicillin, Ampicillin, Aztreonam, Cefepime, Cefotaxime, Ceftazidime, Ceftriaxone, Piperacillin, Ticarcillin	Enzymatic inactivation	blaTEM-124_1	AY327540
1592	blaTEM-125_1_AY628176	Beta-lactam	Amoxicillin, Amoxicillin+Clavulanic acid, Ampicillin, Ampicillin+Clavulanic acid, Aztreonam, Cefepime, Cefotaxime, Ceftazidime, Ceftriaxone, Piperacillin, Piperacillin+Tazobactam, Ticarcillin, Ticarcillin+Clavulanic acid	Enzymatic inactivation	blaTEM-125_1	AY628176
1593	blaTEM-126_1_AY628199	Beta-lactam	Amoxicillin, Ampicillin, Aztreonam, Cefepime, Cefotaxime, Ceftazidime, Ceftriaxone, Piperacillin, Ticarcillin	Enzymatic inactivation	blaTEM-126_1	AY628199
1594	blaTEM-127_1_AY368236	Beta-lactam	Amoxicillin, Ampicillin, Cephalothin, Piperacillin, Ticarcillin	Enzymatic inactivation	blaTEM-127_1	AY368236
1595	blaTEM-128_1_AY368237	Beta-lactam	Amoxicillin, Ampicillin, Cephalothin, Piperacillin, Ticarcillin	Enzymatic inactivation	blaTEM-128_1	AY368237
1596	blaTEM-129_1_AJ746225	Beta-lactam	Amoxicillin, Ampicillin, Aztreonam, Cefepime, Cefotaxime, Ceftazidime, Ceftriaxone, Piperacillin, Ticarcillin	Enzymatic inactivation	blaTEM-129_1	AJ746225
1597	blaTEM-130_1_AJ866988	Beta-lactam	Amoxicillin, Ampicillin, Aztreonam, Cefepime, Cefotaxime, Ceftazidime, Ceftriaxone, Piperacillin, Ticarcillin	Enzymatic inactivation	blaTEM-130_1	AJ866988
1598	blaTEM-131_1_AY436361	Beta-lactam	Amoxicillin, Ampicillin, Aztreonam, Cefepime, Cefotaxime, Ceftazidime, Ceftriaxone, Piperacillin, Ticarcillin	Enzymatic inactivation	blaTEM-131_1	AY436361
1599	blaTEM-132_1_AY491682	Beta-lactam	Amoxicillin, Ampicillin, Aztreonam, Cefepime, Cefotaxime, Ceftazidime, Ceftriaxone, Piperacillin, Ticarcillin	Enzymatic inactivation	blaTEM-132_1	AY491682
1600	blaTEM-133_1_AY528425	Beta-lactam	Amoxicillin, Ampicillin, Aztreonam, Cefepime, Cefotaxime, Ceftazidime, Ceftriaxone, Piperacillin, Ticarcillin	Enzymatic inactivation	blaTEM-133_1	AY528425
1601	blaTEM-134_1_AY574271	Beta-lactam	Amoxicillin, Ampicillin, Aztreonam, Cefepime, Cefotaxime, Ceftazidime, Ceftriaxone, Piperacillin, Ticarcillin	Enzymatic inactivation	blaTEM-134_1	AY574271
1602	blaTEM-135_1_GQ896333	Beta-lactam	Amoxicillin, Ampicillin, Cephalothin, Piperacillin, Ticarcillin	Enzymatic inactivation	blaTEM-135_1	GQ896333
1603	blaTEM-136_1_AY826417	Beta-lactam	Amoxicillin, Ampicillin, Aztreonam, Cefepime, Cefotaxime, Ceftazidime, Ceftriaxone, Piperacillin, Ticarcillin	Enzymatic inactivation	blaTEM-136_1	AY826417
1604	blaTEM-137_1_AM286274	Beta-lactam	Amoxicillin, Ampicillin, Aztreonam, Cefepime, Cefotaxime, Ceftazidime, Ceftriaxone, Piperacillin, Ticarcillin	Enzymatic inactivation	blaTEM-137_1	AM286274
1605	blaTEM-138_1_AY853593	Beta-lactam	Amoxicillin, Ampicillin, Aztreonam, Cefepime, Cefotaxime, Ceftazidime, Ceftriaxone, Piperacillin, Ticarcillin	Enzymatic inactivation	blaTEM-138_1	AY853593
1606	blaTEM-139_1_DQ072853	Beta-lactam	Amoxicillin, Ampicillin, Aztreonam, Cefepime, Cefotaxime, Ceftazidime, Ceftriaxone, Piperacillin, Ticarcillin	Enzymatic inactivation	blaTEM-139_1	DQ072853
1607	blaTEM-141_1_AY956335	Beta-lactam	Amoxicillin, Ampicillin, Cephalothin, Piperacillin, Ticarcillin	Enzymatic inactivation	blaTEM-141_1	AY956335
1608	blaTEM-142_1_DQ388882	Beta-lactam	Unknown Beta-lactam	Enzymatic inactivation	blaTEM-142_1	DQ388882
1609	blaTEM-143_1_DQ075245	Beta-lactam	Amoxicillin, Ampicillin, Aztreonam, Cefepime, Cefotaxime, Ceftazidime, Ceftriaxone, Piperacillin, Ticarcillin	Enzymatic inactivation	blaTEM-143_1	DQ075245
1610	blaTEM-144_1_AM049400	Beta-lactam	Amoxicillin, Ampicillin, Aztreonam, Cefepime, Cefotaxime, Ceftazidime, Ceftriaxone, Piperacillin, Ticarcillin	Enzymatic inactivation	blaTEM-144_1	AM049400
1611	blaTEM-145_1_DQ105528	Beta-lactam	Amoxicillin, Amoxicillin+Clavulanic acid, Ampicillin, Ampicillin+Clavulanic acid, Piperacillin, Piperacillin+Tazobactam, Ticarcillin, Ticarcillin+Clavulanic acid	Enzymatic inactivation	blaTEM-145_1	DQ105528
1612	blaTEM-146_1_DQ105529	Beta-lactam	Unknown Beta-lactam	Enzymatic inactivation	blaTEM-146_1	DQ105529
1613	blaTEM-147_1_DQ279850	Beta-lactam	Amoxicillin, Ampicillin, Aztreonam, Cefepime, Cefotaxime, Ceftazidime, Ceftriaxone, Piperacillin, Ticarcillin	Enzymatic inactivation	blaTEM-147_1	DQ279850
1614	blaTEM-148_1_AM087454	Beta-lactam	Unknown Beta-lactam	Enzymatic inactivation	blaTEM-148_1	AM087454
1615	blaTEM-149_1_DQ369751	Beta-lactam	Amoxicillin, Ampicillin, Aztreonam, Cefepime, Cefotaxime, Ceftazidime, Ceftriaxone, Piperacillin, Ticarcillin	Enzymatic inactivation	blaTEM-149_1	DQ369751
1616	blaTEM-150_1_AM183304	Beta-lactam	Unknown Beta-lactam	Enzymatic inactivation	blaTEM-150_1	AM183304
1617	blaTEM-151_1_DQ834729	Beta-lactam	Amoxicillin, Amoxicillin+Clavulanic acid, Ampicillin, Ampicillin+Clavulanic acid, Aztreonam, Cefepime, Cefotaxime, Ceftazidime, Ceftriaxone, Piperacillin, Piperacillin+Tazobactam, Ticarcillin, Ticarcillin+Clavulanic acid	Enzymatic inactivation	blaTEM-151_1	DQ834729
1618	blaTEM-152_1_DQ834728	Beta-lactam	Amoxicillin, Amoxicillin+Clavulanic acid, Ampicillin, Ampicillin+Clavulanic acid, Aztreonam, Cefepime, Cefotaxime, Ceftazidime, Ceftriaxone, Piperacillin, Piperacillin+Tazobactam, Ticarcillin, Ticarcillin+Clavulanic acid	Enzymatic inactivation	blaTEM-152_1	DQ834728
1619	blaTEM-153_1_KC149518	Beta-lactam	Amoxicillin, Ampicillin, Aztreonam, Cefepime, Cefotaxime, Ceftazidime, Ceftriaxone, Piperacillin, Ticarcillin	Enzymatic inactivation	blaTEM-153_1	KC149518
1620	blaTEM-154_1_FJ807656	Beta-lactam	Amoxicillin, Amoxicillin+Clavulanic acid, Ampicillin, Ampicillin+Clavulanic acid, Aztreonam, Cefepime, Cefotaxime, Ceftazidime, Ceftriaxone, Piperacillin, Piperacillin+Tazobactam, Ticarcillin, Ticarcillin+Clavulanic acid	Enzymatic inactivation	blaTEM-154_1	FJ807656
1621	blaTEM-155_1_DQ679961	Beta-lactam	Amoxicillin, Ampicillin, Aztreonam, Cefepime, Cefotaxime, Ceftazidime, Ceftriaxone, Piperacillin, Ticarcillin	Enzymatic inactivation	blaTEM-155_1	DQ679961
1622	blaTEM-156_1_AM941159	Beta-lactam	Unknown Beta-lactam	Enzymatic inactivation	blaTEM-156_1	AM941159
1623	blaTEM-157_1_DQ909059	Beta-lactam	Amoxicillin, Ampicillin, Aztreonam, Cefepime, Cefotaxime, Ceftazidime, Ceftriaxone, Piperacillin, Ticarcillin	Enzymatic inactivation	blaTEM-157_1	DQ909059
1624	blaTEM-158_1_EF534736	Beta-lactam	Amoxicillin, Amoxicillin+Clavulanic acid, Ampicillin, Ampicillin+Clavulanic acid, Aztreonam, Cefepime, Cefotaxime, Ceftazidime, Ceftriaxone, Piperacillin, Piperacillin+Tazobactam, Ticarcillin, Ticarcillin+Clavulanic acid	Enzymatic inactivation	blaTEM-158_1	EF534736
1625	blaTEM-159_1_EF136376	Beta-lactam	Amoxicillin, Amoxicillin+Clavulanic acid, Ampicillin, Ampicillin+Clavulanic acid, Piperacillin, Piperacillin+Tazobactam, Ticarcillin, Ticarcillin+Clavulanic acid	Enzymatic inactivation	blaTEM-159_1	EF136376
1626	blaTEM-160_1_EF136377	Beta-lactam	Amoxicillin, Amoxicillin+Clavulanic acid, Ampicillin, Ampicillin+Clavulanic acid, Piperacillin, Piperacillin+Tazobactam, Ticarcillin, Ticarcillin+Clavulanic acid	Enzymatic inactivation	blaTEM-160_1	EF136377
1627	blaTEM-162_1_EF468463	Beta-lactam	Unknown Beta-lactam	Enzymatic inactivation	blaTEM-162_1	EF468463
1628	blaTEM-163_1_EU815939	Beta-lactam	Amoxicillin, Amoxicillin+Clavulanic acid, Ampicillin, Ampicillin+Clavulanic acid, Piperacillin, Piperacillin+Tazobactam, Ticarcillin, Ticarcillin+Clavulanic acid	Enzymatic inactivation	blaTEM-163_1	EU815939
1629	blaTEM-164_1_EU274580	Beta-lactam	Amoxicillin, Ampicillin, Aztreonam, Cefepime, Cefotaxime, Ceftazidime, Ceftriaxone, Piperacillin, Ticarcillin	Enzymatic inactivation	blaTEM-164_1	EU274580
1630	blaTEM-166_1_FJ197316	Beta-lactam	Unknown Beta-lactam	Enzymatic inactivation	blaTEM-166_1	FJ197316
1631	blaTEM-167_1_FJ360884	Beta-lactam	Amoxicillin, Ampicillin, Aztreonam, Cefepime, Cefotaxime, Ceftazidime, Ceftriaxone, Piperacillin, Ticarcillin	Enzymatic inactivation	blaTEM-167_1	FJ360884
1632	blaTEM-168_1_FJ919776	Beta-lactam	Amoxicillin, Ampicillin, Aztreonam, Cefepime, Cefotaxime, Ceftazidime, Ceftriaxone, Piperacillin, Ticarcillin	Enzymatic inactivation	blaTEM-168_1	FJ919776
1633	blaTEM-169_1_KP012538	Beta-lactam	Amoxicillin, Ampicillin, Aztreonam, Cefepime, Cefotaxime, Ceftazidime, Ceftriaxone, Piperacillin, Ticarcillin	Enzymatic inactivation	blaTEM-169_1	KP012538
1634	blaTEM-171_1_GQ149347	Beta-lactam	Unknown Beta-lactam	Enzymatic inactivation	blaTEM-171_1	GQ149347
1635	blaTEM-176_1_GU550123	Beta-lactam	Unknown Beta-lactam	Enzymatic inactivation	blaTEM-176_1	GU550123
1636	blaTEM-177_1_FN652295	Beta-lactam	Amoxicillin, Ampicillin, Aztreonam, Cefepime, Cefotaxime, Ceftazidime, Ceftriaxone, Piperacillin, Ticarcillin	Enzymatic inactivation	blaTEM-177_1	FN652295
1637	blaTEM-178_1_X97254	Beta-lactam	Amoxicillin, Amoxicillin+Clavulanic acid, Ampicillin, Ampicillin+Clavulanic acid, Aztreonam, Cefepime, Cefotaxime, Ceftazidime, Ceftriaxone, Piperacillin, Piperacillin+Tazobactam, Ticarcillin, Ticarcillin+Clavulanic acid	Enzymatic inactivation	blaTEM-178_1	X97254
1638	blaTEM-181_1_KM977568	Beta-lactam	Unknown Beta-lactam	Enzymatic inactivation	blaTEM-181_1	KM977568
1639	blaTEM-182_1_HQ317449	Beta-lactam	Amoxicillin, Amoxicillin+Clavulanic acid, Ampicillin, Ampicillin+Clavulanic acid, Piperacillin, Piperacillin+Tazobactam, Ticarcillin, Ticarcillin+Clavulanic acid	Enzymatic inactivation	blaTEM-182_1	HQ317449
1640	blaTEM-183_1_HQ529916	Beta-lactam	Amoxicillin, Ampicillin, Cephalothin, Piperacillin, Ticarcillin	Enzymatic inactivation	blaTEM-183_1	HQ529916
1641	blaTEM-184_1_FR848831	Beta-lactam	Amoxicillin, Ampicillin, Aztreonam, Cefepime, Cefotaxime, Ceftazidime, Ceftriaxone, Piperacillin, Ticarcillin	Enzymatic inactivation	blaTEM-184_1	FR848831
1642	blaTEM-185_1_JF795538	Beta-lactam	Amoxicillin, Amoxicillin+Clavulanic acid, Ampicillin, Ampicillin+Clavulanic acid, Cefoxitin, Cephalothin, Piperacillin, Piperacillin+Tazobactam, Ticarcillin, Ticarcillin+Clavulanic acid	Enzymatic inactivation	blaTEM-185_1	JF795538
1643	blaTEM-186_1_JN227084	Beta-lactam	Amoxicillin, Ampicillin, Cephalothin, Piperacillin, Ticarcillin	Enzymatic inactivation	blaTEM-186_1	JN227084
1644	blaTEM-187_1_HM246246	Beta-lactam	Amoxicillin, Ampicillin, Aztreonam, Cefepime, Cefotaxime, Ceftazidime, Ceftriaxone, Piperacillin, Ticarcillin	Enzymatic inactivation	blaTEM-187_1	HM246246
1645	blaTEM-188_1_JN211012	Beta-lactam	Amoxicillin, Ampicillin, Aztreonam, Cefepime, Cefotaxime, Ceftazidime, Ceftriaxone, Piperacillin, Ticarcillin	Enzymatic inactivation	blaTEM-188_1	JN211012
1646	blaTEM-189_1_JN254627	Beta-lactam	Unknown Beta-lactam	Enzymatic inactivation	blaTEM-189_1	JN254627
1647	blaTEM-190_1_JN416112	Beta-lactam	Unknown Beta-lactam	Enzymatic inactivation	blaTEM-190_1	JN416112
1648	blaTEM-191_1_KY432484	Beta-lactam	Unknown Beta-lactam	Enzymatic inactivation	blaTEM-191_1	KY432484
1649	blaTEM-193_1_JN935135	Beta-lactam	Unknown Beta-lactam	Enzymatic inactivation	blaTEM-193_1	JN935135
1650	blaTEM-194_1_JN935136	Beta-lactam	Unknown Beta-lactam	Enzymatic inactivation	blaTEM-194_1	JN935136
1651	blaTEM-195_1_JN935137	Beta-lactam	Unknown Beta-lactam	Enzymatic inactivation	blaTEM-195_1	JN935137
1652	blaTEM-196_1_JQ034306	Beta-lactam	Unknown Beta-lactam	Enzymatic inactivation	blaTEM-196_1	JQ034306
1653	blaTEM-197_1_HQ877606	Beta-lactam	Amoxicillin, Ampicillin, Aztreonam, Cefepime, Cefotaxime, Ceftazidime, Ceftriaxone, Piperacillin, Ticarcillin	Enzymatic inactivation	blaTEM-197_1	HQ877606
1654	blaTEM-198_1_AB700703	Beta-lactam	Unknown Beta-lactam	Enzymatic inactivation	blaTEM-198_1	AB700703
1655	blaTEM-201_1_JX310327	Beta-lactam	Unknown Beta-lactam	Enzymatic inactivation	blaTEM-201_1	JX310327
1656	blaTEM-205_1_KC900516	Beta-lactam	Unknown Beta-lactam	Enzymatic inactivation	blaTEM-205_1	KC900516
1657	blaTEM-206_1_KC783461	Beta-lactam	Amoxicillin, Ampicillin, Cephalothin, Piperacillin, Ticarcillin	Enzymatic inactivation	blaTEM-206_1	KC783461
1658	blaTEM-207_1_KC818234	Beta-lactam	Amoxicillin, Ampicillin, Aztreonam, Cefepime, Cefotaxime, Ceftazidime, Ceftriaxone, Piperacillin, Ticarcillin	Enzymatic inactivation	blaTEM-207_1	KC818234
1659	blaTEM-208_1_KC865667	Beta-lactam	Unknown Beta-lactam	Enzymatic inactivation	blaTEM-208_1	KC865667
1660	blaTEM-209_1_KF240808	Beta-lactam	Unknown Beta-lactam	Enzymatic inactivation	blaTEM-209_1	KF240808
1661	blaTEM-210_1_KJ484630	Beta-lactam	Unknown Beta-lactam	Enzymatic inactivation	blaTEM-210_1	KJ484630
1662	blaTEM-211_1_KF513179	Beta-lactam	Amoxicillin, Ampicillin, Aztreonam, Cefepime, Cefotaxime, Ceftazidime, Ceftriaxone, Piperacillin, Ticarcillin	Enzymatic inactivation	blaTEM-211_1	KF513179
1663	blaTEM-212_1_KF481968	Beta-lactam	Unknown Beta-lactam	Enzymatic inactivation	blaTEM-212_1	KF481968
1664	blaTEM-213_1_LJEE02000034	Beta-lactam	Amoxicillin, Ampicillin, Aztreonam, Cefepime, Cefotaxime, Ceftazidime, Ceftriaxone, Piperacillin, Ticarcillin	Enzymatic inactivation	blaTEM-213_1	LJEE02000034
1665	blaTEM-214_1_KP050491	Beta-lactam	Unknown Beta-lactam	Enzymatic inactivation	blaTEM-214_1	KP050491
1666	blaTEM-215_1_KP050492	Beta-lactam	Unknown Beta-lactam	Enzymatic inactivation	blaTEM-215_1	KP050492
1667	blaTEM-216_1_KF944358	Beta-lactam	Unknown Beta-lactam	Enzymatic inactivation	blaTEM-216_1	KF944358
1668	blaTEM-217_1_HG934763	Beta-lactam	Unknown Beta-lactam	Enzymatic inactivation	blaTEM-217_1	HG934763
1669	blaTEM-219_1_KM114268	Beta-lactam	Unknown Beta-lactam	Enzymatic inactivation	blaTEM-219_1	KM114268
1670	blaTEM-220_1_KM998962	Beta-lactam	Unknown Beta-lactam	Enzymatic inactivation	blaTEM-220_1	KM998962
1671	blaTEM-224_1_KU664545	Beta-lactam	Unknown Beta-lactam	Enzymatic inactivation	blaTEM-224_1	KU664545
1672	blaTEM-225_1_KY432403	Beta-lactam	Unknown Beta-lactam	Enzymatic inactivation	blaTEM-225_1	KY432403
1673	blaTEM-226_1_KY646301	Beta-lactam	Unknown Beta-lactam	Enzymatic inactivation	blaTEM-226_1	KY646301
1674	blaTEM-227_1_KY418040	Beta-lactam	Unknown Beta-lactam	Enzymatic inactivation	blaTEM-227_1	KY418040
1675	blaTEM-229_1_MG821356	Beta-lactam	Unknown Beta-lactam	Enzymatic inactivation	blaTEM-229_1	MG821356
1676	blaTEM-230_1_MG821377	Beta-lactam	Unknown Beta-lactam	Enzymatic inactivation	blaTEM-230_1	MG821377
1677	blaTEM-231_1_MG821378	Beta-lactam	Unknown Beta-lactam	Enzymatic inactivation	blaTEM-231_1	MG821378
1678	blaTEM-232_1_MH079593	Beta-lactam	Unknown Beta-lactam	Enzymatic inactivation	blaTEM-232_1	MH079593
1679	blaTEM-233_1_MH270416	Beta-lactam	Unknown Beta-lactam	Enzymatic inactivation	blaTEM-233_1	MH270416
1680	blaTEM-234_1_MH243353	Beta-lactam	Unknown Beta-lactam	Enzymatic inactivation	blaTEM-234_1	MH243353
1681	blaSHV-1_1_AF148850	Beta-lactam	Amoxicillin, Ampicillin, Cephalothin, Piperacillin, Ticarcillin	Enzymatic inactivation	blaSHV-1_1	AF148850
1682	blaSHV-1b-b_1_DQ166783	Beta-lactam	Amoxicillin, Ampicillin, Cephalothin, Piperacillin, Ticarcillin	Enzymatic inactivation	blaSHV-1b-b_1	DQ166783
1683	blaSHV-2_1_AF148851	Beta-lactam	Amoxicillin, Ampicillin, Aztreonam, Cefepime, Cefotaxime, Ceftazidime, Ceftriaxone, Piperacillin, Ticarcillin	Enzymatic inactivation	blaSHV-2_1	AF148851
1684	blaSHV-2a_1_X98102	Beta-lactam	Amoxicillin, Ampicillin, Aztreonam, Cefepime, Cefotaxime, Ceftazidime, Ceftriaxone, Piperacillin, Ticarcillin	Enzymatic inactivation	blaSHV-2a_1	X98102
1685	blaSHV-3_1_KX092356	Beta-lactam	Amoxicillin, Ampicillin, Aztreonam, Cefepime, Cefotaxime, Ceftazidime, Ceftriaxone, Piperacillin, Ticarcillin	Enzymatic inactivation	blaSHV-3_1	KX092356
1686	blaSHV-5_1_X55640	Beta-lactam	Amoxicillin, Ampicillin, Aztreonam, Cefepime, Cefotaxime, Ceftazidime, Ceftriaxone, Piperacillin, Ticarcillin	Enzymatic inactivation	blaSHV-5_1	X55640
1687	blaSHV-7_1_U20270	Beta-lactam	Amoxicillin, Ampicillin, Aztreonam, Cefepime, Cefotaxime, Ceftazidime, Ceftriaxone, Piperacillin, Ticarcillin	Enzymatic inactivation	blaSHV-7_1	U20270
1688	blaSHV-8_1_U92041	Beta-lactam	Amoxicillin, Ampicillin, Aztreonam, Cefepime, Cefotaxime, Ceftazidime, Ceftriaxone, Piperacillin, Ticarcillin	Enzymatic inactivation	blaSHV-8_1	U92041
1689	blaSHV-9_1_S82452	Beta-lactam	Amoxicillin, Ampicillin, Aztreonam, Cefepime, Cefotaxime, Ceftazidime, Ceftriaxone, Piperacillin, Ticarcillin	Enzymatic inactivation	blaSHV-9_1	S82452
1690	blaSHV-11_1_X98101	Beta-lactam	Amoxicillin, Ampicillin, Cephalothin, Piperacillin, Ticarcillin	Enzymatic inactivation	blaSHV-11_1	X98101
1691	blaSHV-12_1_KF976405	Beta-lactam	Amoxicillin, Ampicillin, Aztreonam, Cefepime, Cefotaxime, Ceftazidime, Ceftriaxone, Piperacillin, Ticarcillin	Enzymatic inactivation	blaSHV-12_1	KF976405
1692	blaSHV-13_1_AF164577	Beta-lactam	Amoxicillin, Ampicillin, Aztreonam, Cefepime, Cefotaxime, Ceftazidime, Ceftriaxone, Piperacillin, Ticarcillin	Enzymatic inactivation	blaSHV-13_1	AF164577
1693	blaSHV-14_1_AF226622	Beta-lactam	Amoxicillin, Ampicillin, Cephalothin, Piperacillin, Ticarcillin	Enzymatic inactivation	blaSHV-14_1	AF226622
1694	blaSHV-15_1_AJ011428	Beta-lactam	Amoxicillin, Ampicillin, Aztreonam, Cefepime, Cefotaxime, Ceftazidime, Ceftriaxone, Piperacillin, Ticarcillin	Enzymatic inactivation	blaSHV-15_1	AJ011428
1695	blaSHV-16_1_AF072684	Beta-lactam	Amoxicillin, Ampicillin, Aztreonam, Cefepime, Cefotaxime, Ceftazidime, Ceftriaxone, Piperacillin, Ticarcillin	Enzymatic inactivation	blaSHV-16_1	AF072684
1696	blaSHV-18_1_AF132290	Beta-lactam	Amoxicillin, Ampicillin, Aztreonam, Cefepime, Cefotaxime, Ceftazidime, Ceftriaxone, Piperacillin, Ticarcillin	Enzymatic inactivation	blaSHV-18_1	AF132290
1697	blaSHV-24_1_AB023477	Beta-lactam	Amoxicillin, Ampicillin, Aztreonam, Cefepime, Cefotaxime, Ceftazidime, Ceftriaxone, Piperacillin, Ticarcillin	Enzymatic inactivation	blaSHV-24_1	AB023477
1698	blaSHV-25_1_AF208796	Beta-lactam	Amoxicillin, Ampicillin, Cephalothin, Piperacillin, Ticarcillin	Enzymatic inactivation	blaSHV-25_1	AF208796
1699	blaSHV-26_1_AF227204	Beta-lactam	Amoxicillin, Amoxicillin+Clavulanic acid, Ampicillin, Ampicillin+Clavulanic acid, Piperacillin, Piperacillin+Tazobactam, Ticarcillin, Ticarcillin+Clavulanic acid	Enzymatic inactivation	blaSHV-26_1	AF227204
1700	blaSHV-27_1_AF293345	Beta-lactam	Amoxicillin, Ampicillin, Aztreonam, Cefepime, Cefotaxime, Ceftazidime, Ceftriaxone, Piperacillin, Ticarcillin	Enzymatic inactivation	blaSHV-27_1	AF293345
1701	blaSHV-28_1_AF299299	Beta-lactam	Unknown Beta-lactam	Enzymatic inactivation	blaSHV-28_1	AF299299
1702	blaSHV-29_1_AF301532	Beta-lactam	Unknown Beta-lactam	Enzymatic inactivation	blaSHV-29_1	AF301532
1703	blaSHV-30_1_AY661885	Beta-lactam	Amoxicillin, Ampicillin, Aztreonam, Cefepime, Cefotaxime, Ceftazidime, Ceftriaxone, Piperacillin, Ticarcillin	Enzymatic inactivation	blaSHV-30_1	AY661885
1704	blaSHV-31_1_AY277255	Beta-lactam	Amoxicillin, Ampicillin, Aztreonam, Cefepime, Cefotaxime, Ceftazidime, Ceftriaxone, Piperacillin, Ticarcillin	Enzymatic inactivation	blaSHV-31_1	AY277255
1705	blaSHV-32_1_AY037778	Beta-lactam	Amoxicillin, Ampicillin, Cephalothin, Piperacillin, Ticarcillin	Enzymatic inactivation	blaSHV-32_1	AY037778
1706	blaSHV-33_1_AY037779	Beta-lactam	Amoxicillin, Ampicillin, Cephalothin, Piperacillin, Ticarcillin	Enzymatic inactivation	blaSHV-33_1	AY037779
1707	blaSHV-34_1_AY036620	Beta-lactam	Amoxicillin, Ampicillin, Aztreonam, Cefepime, Cefotaxime, Ceftazidime, Ceftriaxone, Piperacillin, Ticarcillin	Enzymatic inactivation	blaSHV-34_1	AY036620
1708	blaSHV-35_1_AY070258	Beta-lactam	Unknown Beta-lactam	Enzymatic inactivation	blaSHV-35_1	AY070258
1709	blaSHV-36_1_AF467947	Beta-lactam	Unknown Beta-lactam	Enzymatic inactivation	blaSHV-36_1	AF467947
1710	blaSHV-37_1_AF467948	Beta-lactam	Unknown Beta-lactam	Enzymatic inactivation	blaSHV-37_1	AF467948
1711	blaSHV-38_1_AY079099	Beta-lactam	Amoxicillin, Ampicillin, Aztreonam, Cefepime, Cefotaxime, Ceftazidime, Ceftriaxone, Piperacillin, Ticarcillin	Enzymatic inactivation	blaSHV-38_1	AY079099
1712	blaSHV-40_1_AF535128	Beta-lactam	Amoxicillin, Ampicillin, Aztreonam, Cefepime, Cefotaxime, Ceftazidime, Ceftriaxone, Piperacillin, Ticarcillin	Enzymatic inactivation	blaSHV-40_1	AF535128
1713	blaSHV-41_1_AF535129	Beta-lactam	Amoxicillin, Ampicillin, Aztreonam, Cefepime, Cefotaxime, Ceftazidime, Ceftriaxone, Piperacillin, Ticarcillin	Enzymatic inactivation	blaSHV-41_1	AF535129
1714	blaSHV-42_1_AF535130	Beta-lactam	Amoxicillin, Ampicillin, Aztreonam, Cefepime, Cefotaxime, Ceftazidime, Ceftriaxone, Piperacillin, Ticarcillin	Enzymatic inactivation	blaSHV-42_1	AF535130
1715	blaSHV-43_1_AY065991	Beta-lactam	Amoxicillin, Ampicillin, Cephalothin, Piperacillin, Ticarcillin	Enzymatic inactivation	blaSHV-43_1	AY065991
1716	blaSHV-44_1_AY259119	Beta-lactam	Amoxicillin, Ampicillin, Cephalothin, Piperacillin, Ticarcillin	Enzymatic inactivation	blaSHV-44_1	AY259119
1717	blaSHV-45_1_AF547625	Beta-lactam	Amoxicillin, Ampicillin, Aztreonam, Cefepime, Cefotaxime, Ceftazidime, Ceftriaxone, Piperacillin, Ticarcillin	Enzymatic inactivation	blaSHV-45_1	AF547625
1718	blaSHV-46_1_AY210887	Beta-lactam	Amoxicillin, Ampicillin, Aztreonam, Cefepime, Cefotaxime, Ceftazidime, Ceftriaxone, Piperacillin, Ticarcillin	Enzymatic inactivation	blaSHV-46_1	AY210887
1719	blaSHV-48_1_AY263404	Beta-lactam	Amoxicillin, Ampicillin, Cephalothin, Piperacillin, Ticarcillin	Enzymatic inactivation	blaSHV-48_1	AY263404
1720	blaSHV-49_1_AY528718	Beta-lactam	Amoxicillin, Amoxicillin+Clavulanic acid, Ampicillin, Ampicillin+Clavulanic acid, Piperacillin, Piperacillin+Tazobactam, Ticarcillin, Ticarcillin+Clavulanic acid	Enzymatic inactivation	blaSHV-49_1	AY528718
1721	blaSHV-50_1_AY288915	Beta-lactam	Unknown Beta-lactam	Enzymatic inactivation	blaSHV-50_1	AY288915
1722	blaSHV-51_1_AY289548	Beta-lactam	Unknown Beta-lactam	Enzymatic inactivation	blaSHV-51_1	AY289548
1723	blaSHV-52_1_HQ845196	Beta-lactam	Unknown Beta-lactam	Enzymatic inactivation	blaSHV-52_1	HQ845196
1724	blaSHV-55_1_DQ054528	Beta-lactam	Amoxicillin, Ampicillin, Aztreonam, Cefepime, Cefotaxime, Ceftazidime, Ceftriaxone, Piperacillin, Ticarcillin	Enzymatic inactivation	blaSHV-55_1	DQ054528
1725	blaSHV-56_1_EU586041	Beta-lactam	Amoxicillin, Amoxicillin+Clavulanic acid, Ampicillin, Ampicillin+Clavulanic acid, Piperacillin, Piperacillin+Tazobactam, Ticarcillin, Ticarcillin+Clavulanic acid	Enzymatic inactivation	blaSHV-56_1	EU586041
1726	blaSHV-57_1_AY223863	Beta-lactam	Amoxicillin, Ampicillin, Aztreonam, Cefepime, Cefotaxime, Ceftazidime, Ceftriaxone, Piperacillin, Ticarcillin	Enzymatic inactivation	blaSHV-57_1	AY223863
1727	blaSHV-59_1_AY790341	Beta-lactam	Unknown Beta-lactam	Enzymatic inactivation	blaSHV-59_1	AY790341
1728	blaSHV-60_1_AB302939	Beta-lactam	Amoxicillin, Ampicillin, Cephalothin, Piperacillin, Ticarcillin	Enzymatic inactivation	blaSHV-60_1	AB302939
1729	blaSHV-61_1_AJ866284	Beta-lactam	Amoxicillin, Ampicillin, Cephalothin, Piperacillin, Ticarcillin	Enzymatic inactivation	blaSHV-61_1	AJ866284
1730	blaSHV-62_1_AJ866285	Beta-lactam	Amoxicillin, Ampicillin, Cephalothin, Piperacillin, Ticarcillin	Enzymatic inactivation	blaSHV-62_1	AJ866285
1731	blaSHV-63_1_EU342351	Beta-lactam	Unknown Beta-lactam	Enzymatic inactivation	blaSHV-63_1	EU342351
1732	blaSHV-64_1_DQ174304	Beta-lactam	Amoxicillin, Ampicillin, Aztreonam, Cefepime, Cefotaxime, Ceftazidime, Ceftriaxone, Piperacillin, Ticarcillin	Enzymatic inactivation	blaSHV-64_1	DQ174304
1733	blaSHV-65_1_DQ174305	Beta-lactam	Unknown Beta-lactam	Enzymatic inactivation	blaSHV-65_1	DQ174305
1734	blaSHV-66_1_DQ174306	Beta-lactam	Amoxicillin, Ampicillin, Aztreonam, Cefepime, Cefotaxime, Ceftazidime, Ceftriaxone, Piperacillin, Ticarcillin	Enzymatic inactivation	blaSHV-66_1	DQ174306
1735	blaSHV-67_1_DQ174307	Beta-lactam	Unknown Beta-lactam	Enzymatic inactivation	blaSHV-67_1	DQ174307
1736	blaSHV-69_1_DQ174308	Beta-lactam	Unknown Beta-lactam	Enzymatic inactivation	blaSHV-69_1	DQ174308
1737	blaSHV-70_1_DQ013287	Beta-lactam	Amoxicillin, Ampicillin, Aztreonam, Cefepime, Cefotaxime, Ceftazidime, Ceftriaxone, Piperacillin, Ticarcillin	Enzymatic inactivation	blaSHV-70_1	DQ013287
1738	blaSHV-71_1_AM176546	Beta-lactam	Amoxicillin, Ampicillin, Cephalothin, Piperacillin, Ticarcillin	Enzymatic inactivation	blaSHV-71_1	AM176546
1739	blaSHV-72_1_AM176547	Beta-lactam	Amoxicillin, Amoxicillin+Clavulanic acid, Ampicillin, Ampicillin+Clavulanic acid, Piperacillin, Piperacillin+Tazobactam, Ticarcillin, Ticarcillin+Clavulanic acid	Enzymatic inactivation	blaSHV-72_1	AM176547
1740	blaSHV-73_1_AM176548	Beta-lactam	Amoxicillin, Ampicillin, Cephalothin, Piperacillin, Ticarcillin	Enzymatic inactivation	blaSHV-73_1	AM176548
1741	blaSHV-74_1_AM176549	Beta-lactam	Amoxicillin, Ampicillin, Cephalothin, Piperacillin, Ticarcillin	Enzymatic inactivation	blaSHV-74_1	AM176549
1742	blaSHV-75_1_AM176550	Beta-lactam	Amoxicillin, Ampicillin, Cephalothin, Piperacillin, Ticarcillin	Enzymatic inactivation	blaSHV-75_1	AM176550
1743	blaSHV-76_1_AM176551	Beta-lactam	Amoxicillin, Ampicillin, Cephalothin, Piperacillin, Ticarcillin	Enzymatic inactivation	blaSHV-76_1	AM176551
1744	blaSHV-77_1_EF373975	Beta-lactam	Amoxicillin, Ampicillin, Cephalothin, Piperacillin, Ticarcillin	Enzymatic inactivation	blaSHV-77_1	EF373975
1745	blaSHV-78_1_AM176553	Beta-lactam	Amoxicillin, Ampicillin, Cephalothin, Piperacillin, Ticarcillin	Enzymatic inactivation	blaSHV-78_1	AM176553
1746	blaSHV-79_1_AM176554	Beta-lactam	Amoxicillin, Ampicillin, Cephalothin, Piperacillin, Ticarcillin	Enzymatic inactivation	blaSHV-79_1	AM176554
1747	blaSHV-80_1_AM176555	Beta-lactam	Amoxicillin, Ampicillin, Cephalothin, Piperacillin, Ticarcillin	Enzymatic inactivation	blaSHV-80_1	AM176555
1748	blaSHV-81_1_AM176556	Beta-lactam	Amoxicillin, Ampicillin, Cephalothin, Piperacillin, Ticarcillin	Enzymatic inactivation	blaSHV-81_1	AM176556
1749	blaSHV-82_1_AM176557	Beta-lactam	Amoxicillin, Ampicillin, Cephalothin, Piperacillin, Ticarcillin	Enzymatic inactivation	blaSHV-82_1	AM176557
1750	blaSHV-85_1_DQ322460	Beta-lactam	Amoxicillin, Ampicillin, Cephalothin, Piperacillin, Ticarcillin	Enzymatic inactivation	blaSHV-85_1	DQ322460
1751	blaSHV-86_1_DQ328802	Beta-lactam	Amoxicillin, Ampicillin, Aztreonam, Cefepime, Cefotaxime, Ceftazidime, Ceftriaxone, Piperacillin, Ticarcillin	Enzymatic inactivation	blaSHV-86_1	DQ328802
1752	blaSHV-89_1_DQ193536	Beta-lactam	Amoxicillin, Ampicillin, Cephalothin, Piperacillin, Ticarcillin	Enzymatic inactivation	blaSHV-89_1	DQ193536
1753	blaSHV-92_1_DQ836922	Beta-lactam	Unknown Beta-lactam	Enzymatic inactivation	blaSHV-92_1	DQ836922
1754	blaSHV-93_1_EF373969	Beta-lactam	Unknown Beta-lactam	Enzymatic inactivation	blaSHV-93_1	EF373969
1755	blaSHV-94_1_EF373970	Beta-lactam	Unknown Beta-lactam	Enzymatic inactivation	blaSHV-94_1	EF373970
1756	blaSHV-95_1_EF373972	Beta-lactam	Unknown Beta-lactam	Enzymatic inactivation	blaSHV-95_1	EF373972
1757	blaSHV-96_1_EF373971	Beta-lactam	Unknown Beta-lactam	Enzymatic inactivation	blaSHV-96_1	EF373971
1758	blaSHV-97_1_EF373973	Beta-lactam	Unknown Beta-lactam	Enzymatic inactivation	blaSHV-97_1	EF373973
1759	blaSHV-98_1_AM941844	Beta-lactam	Amoxicillin, Ampicillin, Aztreonam, Cefepime, Cefotaxime, Ceftazidime, Ceftriaxone, Piperacillin, Ticarcillin	Enzymatic inactivation	blaSHV-98_1	AM941844
1760	blaSHV-99_1_AM941845	Beta-lactam	Amoxicillin, Ampicillin, Aztreonam, Cefepime, Cefotaxime, Ceftazidime, Ceftriaxone, Piperacillin, Ticarcillin	Enzymatic inactivation	blaSHV-99_1	AM941845
1761	blaSHV-100_1_AM941846	Beta-lactam	Amoxicillin, Ampicillin, Aztreonam, Cefepime, Cefotaxime, Ceftazidime, Ceftriaxone, Piperacillin, Ticarcillin	Enzymatic inactivation	blaSHV-100_1	AM941846
1762	blaSHV-101_1_EU155018	Beta-lactam	Unknown Beta-lactam	Enzymatic inactivation	blaSHV-101_1	EU155018
1763	blaSHV-102_1_EU024485	Beta-lactam	Amoxicillin, Ampicillin, Aztreonam, Cefepime, Cefotaxime, Ceftazidime, Ceftriaxone, Piperacillin, Ticarcillin	Enzymatic inactivation	blaSHV-102_1	EU024485
1764	blaSHV-103_1_EU032604	Beta-lactam	Unknown Beta-lactam	Enzymatic inactivation	blaSHV-103_1	EU032604
1765	blaSHV-104_1_EU274581	Beta-lactam	Amoxicillin, Ampicillin, Aztreonam, Cefepime, Cefotaxime, Ceftazidime, Ceftriaxone, Piperacillin, Ticarcillin	Enzymatic inactivation	blaSHV-104_1	EU274581
1766	blaSHV-105_1_FJ194944	Beta-lactam	Amoxicillin, Ampicillin, Aztreonam, Cefepime, Cefotaxime, Ceftazidime, Ceftriaxone, Piperacillin, Ticarcillin	Enzymatic inactivation	blaSHV-105_1	FJ194944
1767	blaSHV-106_1_AM922307	Beta-lactam	Amoxicillin, Ampicillin, Aztreonam, Cefepime, Cefotaxime, Ceftazidime, Ceftriaxone, Piperacillin, Ticarcillin	Enzymatic inactivation	blaSHV-106_1	AM922307
1768	blaSHV-107_1_AM922308	Beta-lactam	Amoxicillin, Amoxicillin+Clavulanic acid, Ampicillin, Ampicillin+Clavulanic acid, Piperacillin, Piperacillin+Tazobactam, Ticarcillin, Ticarcillin+Clavulanic acid	Enzymatic inactivation	blaSHV-107_1	AM922308
1769	blaSHV-108_1_AM922309	Beta-lactam	Unknown Beta-lactam	Enzymatic inactivation	blaSHV-108_1	AM922309
1770	blaSHV-109_1_EU418913	Beta-lactam	Amoxicillin, Ampicillin, Cephalothin, Piperacillin, Ticarcillin	Enzymatic inactivation	blaSHV-109_1	EU418913
1771	blaSHV-110_1_HQ877615	Beta-lactam	Unknown Beta-lactam	Enzymatic inactivation	blaSHV-110_1	HQ877615
1772	blaSHV-111_1_AB372881	Beta-lactam	Unknown Beta-lactam	Enzymatic inactivation	blaSHV-111_1	AB372881
1773	blaSHV-119_1_JX192924	Beta-lactam	Unknown Beta-lactam	Enzymatic inactivation	blaSHV-119_1	JX192924
1774	blaSHV-120_1_JF812965	Beta-lactam	Unknown Beta-lactam	Enzymatic inactivation	blaSHV-120_1	JF812965
1775	blaSHV-121_1_GQ428198	Beta-lactam	Unknown Beta-lactam	Enzymatic inactivation	blaSHV-121_1	GQ428198
1776	blaSHV-128_1_GU932590	Beta-lactam	Amoxicillin, Ampicillin, Aztreonam, Cefepime, Cefotaxime, Ceftazidime, Ceftriaxone, Piperacillin, Ticarcillin	Enzymatic inactivation	blaSHV-128_1	GU932590
1777	blaSHV-129_1_GU827715	Beta-lactam	Amoxicillin, Ampicillin, Aztreonam, Cefepime, Cefotaxime, Ceftazidime, Ceftriaxone, Piperacillin, Ticarcillin	Enzymatic inactivation	blaSHV-129_1	GU827715
1778	blaSHV-132_1_GU981741	Beta-lactam	Unknown Beta-lactam	Enzymatic inactivation	blaSHV-132_1	GU981741
1779	blaSHV-133_1_AB551737	Beta-lactam	Unknown Beta-lactam	Enzymatic inactivation	blaSHV-133_1	AB551737
1780	blaSHV-134_1_HM559945	Beta-lactam	Amoxicillin, Ampicillin, Aztreonam, Cefepime, Cefotaxime, Ceftazidime, Ceftriaxone, Piperacillin, Ticarcillin	Enzymatic inactivation	blaSHV-134_1	HM559945
1781	blaSHV-135_1_HQ637576	Beta-lactam	Unknown Beta-lactam	Enzymatic inactivation	blaSHV-135_1	HQ637576
1782	blaSHV-137_1_HQ661363	Beta-lactam	Unknown Beta-lactam	Enzymatic inactivation	blaSHV-137_1	HQ661363
1783	blaSHV-141_1_JQ388884	Beta-lactam	Amoxicillin, Ampicillin, Cephalothin, Piperacillin, Ticarcillin	Enzymatic inactivation	blaSHV-141_1	JQ388884
1784	blaSHV-142_1_JQ029959	Beta-lactam	Unknown Beta-lactam	Enzymatic inactivation	blaSHV-142_1	JQ029959
1785	blaSHV-143_1_JQ341060	Beta-lactam	Unknown Beta-lactam	Enzymatic inactivation	blaSHV-143_1	JQ341060
1786	blaSHV-144_1_JQ926986	Beta-lactam	Unknown Beta-lactam	Enzymatic inactivation	blaSHV-144_1	JQ926986
1787	blaSHV-145_1_JX013655	Beta-lactam	Unknown Beta-lactam	Enzymatic inactivation	blaSHV-145_1	JX013655
1788	blaSHV-147_1_JX121114	Beta-lactam	Unknown Beta-lactam	Enzymatic inactivation	blaSHV-147_1	JX121114
1789	blaSHV-148_1_JX121115	Beta-lactam	Unknown Beta-lactam	Enzymatic inactivation	blaSHV-148_1	JX121115
1790	blaSHV-149_1_JX121116	Beta-lactam	Unknown Beta-lactam	Enzymatic inactivation	blaSHV-149_1	JX121116
1791	blaSHV-150_1_JX121117	Beta-lactam	Unknown Beta-lactam	Enzymatic inactivation	blaSHV-150_1	JX121117
1792	blaSHV-151_1_JX121118	Beta-lactam	Unknown Beta-lactam	Enzymatic inactivation	blaSHV-151_1	JX121118
1793	blaSHV-152_1_JX121119	Beta-lactam	Unknown Beta-lactam	Enzymatic inactivation	blaSHV-152_1	JX121119
1794	blaSHV-153_1_JX121120	Beta-lactam	Unknown Beta-lactam	Enzymatic inactivation	blaSHV-153_1	JX121120
1795	blaSHV-154_1_JX121121	Beta-lactam	Unknown Beta-lactam	Enzymatic inactivation	blaSHV-154_1	JX121121
1796	blaSHV-155_1_JX121122	Beta-lactam	Unknown Beta-lactam	Enzymatic inactivation	blaSHV-155_1	JX121122
1797	blaSHV-156_1_JX121123	Beta-lactam	Unknown Beta-lactam	Enzymatic inactivation	blaSHV-156_1	JX121123
1798	blaSHV-157_1_JX121124	Beta-lactam	Unknown Beta-lactam	Enzymatic inactivation	blaSHV-157_1	JX121124
1799	blaSHV-158_1_JX121125	Beta-lactam	Unknown Beta-lactam	Enzymatic inactivation	blaSHV-158_1	JX121125
1800	blaSHV-159_1_JX121126	Beta-lactam	Unknown Beta-lactam	Enzymatic inactivation	blaSHV-159_1	JX121126
1801	blaSHV-160_1_JX121127	Beta-lactam	Unknown Beta-lactam	Enzymatic inactivation	blaSHV-160_1	JX121127
1802	blaSHV-161_1_JX121128	Beta-lactam	Unknown Beta-lactam	Enzymatic inactivation	blaSHV-161_1	JX121128
1803	blaSHV-162_1_JX121129	Beta-lactam	Unknown Beta-lactam	Enzymatic inactivation	blaSHV-162_1	JX121129
1804	blaSHV-163_1_JX121130	Beta-lactam	Unknown Beta-lactam	Enzymatic inactivation	blaSHV-163_1	JX121130
1805	blaSHV-164_1_HE981194	Beta-lactam	Amoxicillin, Ampicillin, Cephalothin, Piperacillin, Ticarcillin	Enzymatic inactivation	blaSHV-164_1	HE981194
1806	blaSHV-165_1_JX121131	Beta-lactam	Unknown Beta-lactam	Enzymatic inactivation	blaSHV-165_1	JX121131
1807	blaSHV-168_1_JX870080	Beta-lactam	Unknown Beta-lactam	Enzymatic inactivation	blaSHV-168_1	JX870080
1808	blaSHV-172_1_KF513177	Beta-lactam	Unknown Beta-lactam	Enzymatic inactivation	blaSHV-172_1	KF513177
1809	blaSHV-173_1_KF513178	Beta-lactam	Unknown Beta-lactam	Enzymatic inactivation	blaSHV-173_1	KF513178
1810	blaSHV-178_1_KF705209	Beta-lactam	Unknown Beta-lactam	Enzymatic inactivation	blaSHV-178_1	KF705209
1811	blaSHV-179_1_KF705208	Beta-lactam	Unknown Beta-lactam	Enzymatic inactivation	blaSHV-179_1	KF705208
1812	blaSHV-180_1_KP050487	Beta-lactam	Unknown Beta-lactam	Enzymatic inactivation	blaSHV-180_1	KP050487
1813	blaSHV-182_1_KP050489	Beta-lactam	Unknown Beta-lactam	Enzymatic inactivation	blaSHV-182_1	KP050489
1814	blaSHV-183_1_HG934764	Beta-lactam	Unknown Beta-lactam	Enzymatic inactivation	blaSHV-183_1	HG934764
1815	blaSHV-185_1_KM233164	Beta-lactam	Unknown Beta-lactam	Enzymatic inactivation	blaSHV-185_1	KM233164
1816	blaSHV-186_1_KM233165	Beta-lactam	Unknown Beta-lactam	Enzymatic inactivation	blaSHV-186_1	KM233165
1817	blaSHV-187_1_LN515533	Beta-lactam	Unknown Beta-lactam	Enzymatic inactivation	blaSHV-187_1	LN515533
1818	blaSHV-188_1_LN515534	Beta-lactam	Unknown Beta-lactam	Enzymatic inactivation	blaSHV-188_1	LN515534
1819	blaSHV-189_1_KP050494	Beta-lactam	Unknown Beta-lactam	Enzymatic inactivation	blaSHV-189_1	KP050494
1820	blaSHV-190_1_KP868753	Beta-lactam	Unknown Beta-lactam	Enzymatic inactivation	blaSHV-190_1	KP868753
1821	blaSHV-191_1_KP868754	Beta-lactam	Unknown Beta-lactam	Enzymatic inactivation	blaSHV-191_1	KP868754
1822	blaSHV-193_1_KR347170	Beta-lactam	Unknown Beta-lactam	Enzymatic inactivation	blaSHV-193_1	KR347170
1823	blaSHV-194_1_KX421191	Beta-lactam	Unknown Beta-lactam	Enzymatic inactivation	blaSHV-194_1	KX421191
1824	blaSHV-195_1_KX619652	Beta-lactam	Unknown Beta-lactam	Enzymatic inactivation	blaSHV-195_1	KX619652
1825	blaSHV-196_1_KX714286	Beta-lactam	Unknown Beta-lactam	Enzymatic inactivation	blaSHV-196_1	KX714286
1826	blaSHV-197_1_KT946904	Beta-lactam	Unknown Beta-lactam	Enzymatic inactivation	blaSHV-197_1	KT946904
1827	blaSHV-198_1_MF281086	Beta-lactam	Unknown Beta-lactam	Enzymatic inactivation	blaSHV-198_1	MF281086
1828	blaSHV-199_1_MF373391	Beta-lactam	Unknown Beta-lactam	Enzymatic inactivation	blaSHV-199_1	MF373391
1829	blaSHV-200_1_MF871643	Beta-lactam	Unknown Beta-lactam	Enzymatic inactivation	blaSHV-200_1	MF871643
1830	blaSHV-203_1_MG028656	Beta-lactam	Unknown Beta-lactam	Enzymatic inactivation	blaSHV-203_1	MG028656
1831	blaSHV-204_1_MH243356	Beta-lactam	Unknown Beta-lactam	Enzymatic inactivation	blaSHV-204_1	MH243356
1832	blaVMB-1_1_MN719868	Beta-lactam	Amoxicillin+Clavulanic acid, Ampicillin, Ampicillin+Clavulanic acid, Cefepime, Cefixime, Cefotaxime, Cefoxitin, Ceftazidime, Ertapenem, Imipenem, Meropenem, Piperacillin, Piperacillin+Tazobactam	Enzymatic modification	blaVMB-1_1	MN719868
1833	blaLMB-1_1_MH475146	Beta-lactam	Amoxicillin+Clavulanic acid, Ampicillin, Ampicillin+Clavulanic acid, Cefepime, Cefixime, Cefotaxime, Cefoxitin, Ceftazidime, Ertapenem, Imipenem, Meropenem, Piperacillin, Piperacillin+Tazobactam	Enzymatic modification	blaLMB-1_1	MH475146
1834	blaCMY-150_2_NG_060513	Beta-lactam	Amoxicillin, Amoxicillin+Clavulanic acid, Ampicillin, Ampicillin+Clavulanic acid, Cefotaxime, Cefoxitin, Ceftazidime, Piperacillin, Piperacillin+Tazobactam, Ticarcillin, Ticarcillin+Clavulanic acid, Aztreonam	Enzymatic modification	blaCMY-150_2	60513
1835	blaPAU-1_1_MH053445	Beta-lactam	Ampicillin, Amoxicillin, Piperacillin	Enzymatic modification	blaPAU-1_1	MH053445
1836	blaKPC-41_1_MK497255	Beta-lactam	Amoxicillin, Amoxicillin+Clavulanic acid, Ampicillin, Ampicillin+Clavulanic acid, Aztreonam, Cefepime, Cefotaxime, Cefoxitin, Ceftazidime, Ertapenem, Imipenem, Meropenem, Piperacillin, Piperacillin+Tazobactam, Ticarcillin, Ticarcillin+Clavulanic acid, Ceftazidime+avibactam	Class A;Group 2f	blaKPC-41_1	MK497255
1837	blaKPC-36_1_MH593787	Beta-lactam	Amoxicillin, Amoxicillin+Clavulanic acid, Ampicillin, Ampicillin+Clavulanic acid, Aztreonam, Cefepime, Cefotaxime, Cefoxitin, Ceftazidime, Ertapenem, Imipenem, Meropenem, Piperacillin, Piperacillin+Tazobactam, Ticarcillin, Ticarcillin+Clavulanic acid, Ceftazidime+avibactam	Enzymatic modification	blaKPC-36_1	MH593787
1838	blaKPC-40_1_NG_064726:101-988	Beta-lactam	Amoxicillin, Amoxicillin+Clavulanic acid, Ampicillin, Ampicillin+Clavulanic acid, Aztreonam, Cefepime, Cefotaxime, Cefoxitin, Ceftazidime, Ertapenem, Imipenem, Meropenem, Piperacillin, Piperacillin+Tazobactam, Ticarcillin, Ticarcillin+Clavulanic acid, Ceftazidime+avibactam	Enzymatic modification	blaKPC-40_1	064726:101-988
1839	blaKPC-37_1_MH718730	Beta-lactam	Amoxicillin, Amoxicillin+Clavulanic acid, Ampicillin, Ampicillin+Clavulanic acid, Aztreonam, Cefepime, Cefotaxime, Cefoxitin, Ceftazidime, Ertapenem, Imipenem, Meropenem, Piperacillin, Piperacillin+Tazobactam, Ticarcillin, Ticarcillin+Clavulanic acid	Enzymatic modification	blaKPC-37_1	MH718730
1840	blaKPC-38_1_MK098861	Beta-lactam	Amoxicillin, Amoxicillin+Clavulanic acid, Ampicillin, Ampicillin+Clavulanic acid, Aztreonam, Cefepime, Cefotaxime, Cefoxitin, Ceftazidime, Ertapenem, Imipenem, Meropenem, Piperacillin, Piperacillin+Tazobactam, Ticarcillin, Ticarcillin+Clavulanic acid	Enzymatic modification	blaKPC-38_1	MK098861
1841	blaKPC-39_1_MK118771	Beta-lactam	Amoxicillin, Amoxicillin+Clavulanic acid, Ampicillin, Ampicillin+Clavulanic acid, Aztreonam, Cefepime, Cefotaxime, Cefoxitin, Ceftazidime, Ertapenem, Imipenem, Meropenem, Piperacillin, Piperacillin+Tazobactam, Ticarcillin, Ticarcillin+Clavulanic acid, Ceftazidime+avibactam	Enzymatic modification	blaKPC-39_1	MK118771
1842	blaKLUC-3_1_JX185316	Beta-lactam	Amoxicillin, Ampicillin, Aztreonam, Cefepime, Cefotaxime, Ceftazidime, Ceftriaxone, Piperacillin, Ticarcillin	Enzymatic modification	blaKLUC-3_1	JX185316
1843	blaKLUC-4_1_JX185317	Beta-lactam	Amoxicillin, Ampicillin, Aztreonam, Cefepime, Cefotaxime, Ceftazidime, Ceftriaxone, Piperacillin, Ticarcillin	Enzymatic modification	blaKLUC-4_1	JX185317
1844	blaKLUC-2_1_EF057432	Beta-lactam	Amoxicillin, Ampicillin, Aztreonam, Cefepime, Cefotaxime, Ceftazidime, Ceftriaxone, Piperacillin, Ticarcillin	Enzymatic modification	blaKLUC-2_1	EF057432
1845	sul1_10_DQ143913	Folate pathway antagonist	Sulfamethoxazole	NA	sul1_10	DQ143913
1846	sul1_11_DQ914960	Folate pathway antagonist	Sulfamethoxazole	NA	sul1_11	DQ914960
1847	sul1_14_AJ517791	Folate pathway antagonist	Sulfamethoxazole	NA	sul1_14	AJ517791
1848	sul1_15_EF667294	Folate pathway antagonist	Sulfamethoxazole	NA	sul1_15	EF667294
1849	sul1_17_AM746675	Folate pathway antagonist	Sulfamethoxazole	NA	sul1_17	AM746675
1850	sul1_18_AY260546	Folate pathway antagonist	Sulfamethoxazole	NA	sul1_18	AY260546
1851	sul1_19_DQ125241	Folate pathway antagonist	Sulfamethoxazole	NA	sul1_19	DQ125241
1852	sul1_2_U12338	Folate pathway antagonist	Sulfamethoxazole	NA	sul1_2	U12338
1853	sul1_20_JF262165	Folate pathway antagonist	Sulfamethoxazole	NA	sul1_20	JF262165
1854	sul1_21_AJ971344	Folate pathway antagonist	Sulfamethoxazole	NA	sul1_21	AJ971344
1855	sul1_22_AY115475	Folate pathway antagonist	Sulfamethoxazole	NA	sul1_22	AY115475
1856	sul1_23_AJ621187	Folate pathway antagonist	Sulfamethoxazole	NA	sul1_23	AJ621187
1857	sul1_24_EU117158	Folate pathway antagonist	Sulfamethoxazole	NA	sul1_24	EU117158
1858	sul1_25_AY878717	Folate pathway antagonist	Sulfamethoxazole	NA	sul1_25	AY878717
1859	sul1_26_AY524415	Folate pathway antagonist	Sulfamethoxazole	NA	sul1_26	AY524415
1860	sul1_27_GU562437	Folate pathway antagonist	Sulfamethoxazole	NA	sul1_27	GU562437
1861	sul1_28_JN790946	Folate pathway antagonist	Sulfamethoxazole	NA	sul1_28	JN790946
1862	sul1_29_AJ746361	Folate pathway antagonist	Sulfamethoxazole	NA	sul1_29	AJ746361
1863	sul1_3_EU855787	Folate pathway antagonist	Sulfamethoxazole	NA	sul1_3	EU855787
1864	sul1_30_JF262178	Folate pathway antagonist	Sulfamethoxazole	NA	sul1_30	JF262178
1865	sul1_31_AM040449	Folate pathway antagonist	Sulfamethoxazole	NA	sul1_31	AM040449
1866	sul1_32_EF592571	Folate pathway antagonist	Sulfamethoxazole	NA	sul1_32	EF592571
1867	sul1_33_AJ564903	Folate pathway antagonist	Sulfamethoxazole	NA	sul1_33	AJ564903
1868	sul1_34_AY047357	Folate pathway antagonist	Sulfamethoxazole	NA	sul1_34	AY047357
1869	sul1_35_AB281182	Folate pathway antagonist	Sulfamethoxazole	NA	sul1_35	AB281182
1870	sul1_36_X15024	Folate pathway antagonist	Sulfamethoxazole	NA	sul1_36	X15024
1871	sul1_37_AF188331	Folate pathway antagonist	Sulfamethoxazole	NA	sul1_37	AF188331
1872	sul1_38_BX248359	Folate pathway antagonist	Sulfamethoxazole	NA	sul1_38	BX248359
1873	sul1_39_AY522923	Folate pathway antagonist	Sulfamethoxazole	NA	sul1_39	AY522923
1874	sul1_5_EU780013	Folate pathway antagonist	Sulfamethoxazole	NA	sul1_5	EU780013
1875	sul1_7_FJ715937	Folate pathway antagonist	Sulfamethoxazole	NA	sul1_7	FJ715937
1876	sul1_8_JN581942	Folate pathway antagonist	Sulfamethoxazole	NA	sul1_8	JN581942
1877	sul1_9_AY963803	Folate pathway antagonist	Sulfamethoxazole	NA	sul1_9	AY963803
1878	sul2_1_AF542061	Folate pathway antagonist	Sulfamethoxazole	NA	sul2_1	AF542061
1879	sul2_10_AM183225	Folate pathway antagonist	Sulfamethoxazole	NA	sul2_10	AM183225
1880	sul2_11_AY232670	Folate pathway antagonist	Sulfamethoxazole	NA	sul2_11	AY232670
1881	sul2_12_AF497970	Folate pathway antagonist	Sulfamethoxazole	NA	sul2_12	AF497970
1882	sul2_13_AJ289135	Folate pathway antagonist	Sulfamethoxazole	NA	sul2_13	AJ289135
1883	sul2_14_AJ514834	Folate pathway antagonist	Sulfamethoxazole	NA	sul2_14	AJ514834
1884	sul2_15_FJ968160	Folate pathway antagonist	Sulfamethoxazole	NA	sul2_15	FJ968160
1885	sul2_17_U57647	Folate pathway antagonist	Sulfamethoxazole	NA	sul2_17	U57647
1886	sul2_18_AJ830714	Folate pathway antagonist	Sulfamethoxazole	NA	sul2_18	AJ830714
1887	sul2_19_AJ319822	Folate pathway antagonist	Sulfamethoxazole	NA	sul2_19	AJ319822
1888	sul2_2_AY034138	Folate pathway antagonist	Sulfamethoxazole	NA	sul2_2	AY034138
1889	sul2_20_AJ830710	Folate pathway antagonist	Sulfamethoxazole	NA	sul2_20	AJ830710
1890	sul2_3_HQ840942	Folate pathway antagonist	Sulfamethoxazole	NA	sul2_3	HQ840942
1891	sul2_5_AY524415	Folate pathway antagonist	Sulfamethoxazole	NA	sul2_5	AY524415
1892	sul2_6_FN995456	Folate pathway antagonist	Sulfamethoxazole	NA	sul2_6	FN995456
1893	sul2_7_HM486907	Folate pathway antagonist	Sulfamethoxazole	NA	sul2_7	HM486907
1894	sul2_8_AJ877041	Folate pathway antagonist	Sulfamethoxazole	NA	sul2_8	AJ877041
1895	sul2_9_FJ197818	Folate pathway antagonist	Sulfamethoxazole	NA	sul2_9	FJ197818
1896	sul2_21_AB366440	Folate pathway antagonist	Sulfamethoxazole	NA	sul2_21	AB366440
1897	sul3_2_AJ459418	Folate pathway antagonist	Sulfamethoxazole	NA	sul3_2	AJ459418
1898	sul4_1_MG649393	Folate pathway antagonist	Sulfamethoxazole	NA	sul4_1	MG649393
1899	dfrA1_1_FJ591049	Folate pathway antagonist	Trimethoprim	NA	dfrA1_1	FJ591049
1900	dfrA1_2_HM055363	Folate pathway antagonist	Trimethoprim	NA	dfrA1_2	HM055363
1901	dfrA1_3_GU726913	Folate pathway antagonist	Trimethoprim	NA	dfrA1_3	GU726913
1902	dfrA1_4_AB188271	Folate pathway antagonist	Trimethoprim	NA	dfrA1_4	AB188271
1903	dfrA1_5_EU089668	Folate pathway antagonist	Trimethoprim	NA	dfrA1_5	EU089668
1904	dfrA1_6_FJ215857	Folate pathway antagonist	Trimethoprim	NA	dfrA1_6	FJ215857
1905	dfrA1_7_AJ400733	Folate pathway antagonist	Trimethoprim	NA	dfrA1_7	AJ400733
1906	dfrA1_8_X00926	Folate pathway antagonist	Trimethoprim	NA	dfrA1_8	X00926
1907	dfrA1_9_AJ238350	Folate pathway antagonist	Trimethoprim	NA	dfrA1_9	AJ238350
1908	dfrA1_10_AF203818	Folate pathway antagonist	Trimethoprim	NA	dfrA1_10	AF203818
1909	dfrA1_11_AJ419168	Folate pathway antagonist	Trimethoprim	NA	dfrA1_11	AJ419168
1910	dfrA1_12_AY141977	Folate pathway antagonist	Trimethoprim	NA	dfrA1_12	AY141977
1911	dfrA1_13_DQ018382	Folate pathway antagonist	Trimethoprim	NA	dfrA1_13	DQ018382
1912	dfrA1_14_AB199789	Folate pathway antagonist	Trimethoprim	NA	dfrA1_14	AB199789
1913	dfrA1_15_FM207631	Folate pathway antagonist	Trimethoprim	NA	dfrA1_15	FM207631
1914	dfrA1_16_FJ001872	Folate pathway antagonist	Trimethoprim	NA	dfrA1_16	FJ001872
1915	dfrA1_17_FJ489928	Folate pathway antagonist	Trimethoprim	NA	dfrA1_17	FJ489928
1916	dfrA10_1_L06418	Folate pathway antagonist	Trimethoprim	NA	dfrA10_1	L06418
1917	dfrA12_1_FJ763641	Folate pathway antagonist	Trimethoprim	NA	dfrA12_1	FJ763641
1918	dfrA12_2_KJ546436	Folate pathway antagonist	Trimethoprim	NA	dfrA12_2	KJ546436
1919	dfrA12_3_KJ568502	Folate pathway antagonist	Trimethoprim	NA	dfrA12_3	KJ568502
1920	dfrA12_4_EU650399	Folate pathway antagonist	Trimethoprim	NA	dfrA12_4	EU650399
1921	dfrA12_5_FR875302	Folate pathway antagonist	Trimethoprim	NA	dfrA12_5	FR875302
1922	dfrA12_6_AY551331	Folate pathway antagonist	Trimethoprim	NA	dfrA12_6	AY551331
1923	dfrA12_7_AB196348	Folate pathway antagonist	Trimethoprim	NA	dfrA12_7	AB196348
1924	dfrA12_8_AM040708	Folate pathway antagonist	Trimethoprim	NA	dfrA12_8	AM040708
1925	dfrA12_9_DQ995286	Folate pathway antagonist	Trimethoprim	NA	dfrA12_9	DQ995286
1926	dfrA12_10_FM877486	Folate pathway antagonist	Trimethoprim	NA	dfrA12_10	FM877486
1927	dfrA13_1_Z50802	Folate pathway antagonist	Trimethoprim	NA	dfrA13_1	Z50802
1928	dfrA14_1_KF921535	Folate pathway antagonist	Trimethoprim	NA	dfrA14_1	KF921535
1929	dfrA14_2_Z50805	Folate pathway antagonist	Trimethoprim	NA	dfrA14_2	Z50805
1930	dfrA14_3_Z50804	Folate pathway antagonist	Trimethoprim	NA	dfrA14_3	Z50804
1931	dfrA14_4_AF393510	Folate pathway antagonist	Trimethoprim	NA	dfrA14_4	AF393510
1932	dfrA14_5_DQ388123	Folate pathway antagonist	Trimethoprim	NA	dfrA14_5	DQ388123
1933	dfrA15_1_AF156486	Folate pathway antagonist	Trimethoprim	NA	dfrA15_1	AF156486
1934	dfrA15_2_AF221900	Folate pathway antagonist	Trimethoprim	NA	dfrA15_2	AF221900
1935	dfrA15_3_DQ647028	Folate pathway antagonist	Trimethoprim	NA	dfrA15_3	DQ647028
1936	dfrA15_4_AJ867237	Folate pathway antagonist	Trimethoprim	NA	dfrA15_4	AJ867237
1937	dfrA16_1_AF077008	Folate pathway antagonist	Trimethoprim	NA	dfrA16_1	AF077008
1938	dfrA16_2_AF174129	Folate pathway antagonist	Trimethoprim	NA	dfrA16_2	AF174129
1939	dfrA16_3_AY878718	Folate pathway antagonist	Trimethoprim	NA	dfrA16_3	AY878718
1940	dfrA16_4_EU158182	Folate pathway antagonist	Trimethoprim	NA	dfrA16_4	EU158182
1941	dfrA17_1_FJ460238	Folate pathway antagonist	Trimethoprim	NA	dfrA17_1	FJ460238
1942	dfrA17_2_JN645879	Folate pathway antagonist	Trimethoprim	NA	dfrA17_2	JN645879
1943	dfrA17_3_JQ414038	Folate pathway antagonist	Trimethoprim	NA	dfrA17_3	JQ414038
1944	dfrA17_4_JQ837988	Folate pathway antagonist	Trimethoprim	NA	dfrA17_4	JQ837988
1945	dfrA17_5_GU358475	Folate pathway antagonist	Trimethoprim	NA	dfrA17_5	GU358475
1946	dfrA17_6_AF180469	Folate pathway antagonist	Trimethoprim	NA	dfrA17_6	AF180469
1947	dfrA17_7_AB196349	Folate pathway antagonist	Trimethoprim	NA	dfrA17_7	AB196349
1948	dfrA17_8_AM932673	Folate pathway antagonist	Trimethoprim	NA	dfrA17_8	AM932673
1949	dfrA17_9_FJ807902	Folate pathway antagonist	Trimethoprim	NA	dfrA17_9	FJ807902
1950	dfrA17_10_AM937244	Folate pathway antagonist	Trimethoprim	NA	dfrA17_10	AM937244
1951	dfrA17_11_JN645876	Folate pathway antagonist	Trimethoprim	NA	dfrA17_11	JN645876
1952	dfrA18_1_AJ310778	Folate pathway antagonist	Trimethoprim	NA	dfrA18_1	AJ310778
1953	dfrA19_1_EU855687	Folate pathway antagonist	Trimethoprim	NA	dfrA19_1	EU855687
1954	dfrA20_1_AJ605332	Folate pathway antagonist	Trimethoprim	NA	dfrA20_1	AJ605332
1955	dfrA21_1_AY552589	Folate pathway antagonist	Trimethoprim	NA	dfrA21_1	AY552589
1956	dfrA22_1_KC200566	Folate pathway antagonist	Trimethoprim	NA	dfrA22_1	KC200566
1957	dfrA22_2_KF525301	Folate pathway antagonist	Trimethoprim	NA	dfrA22_2	KF525301
1958	dfrA22_3_FM957884	Folate pathway antagonist	Trimethoprim	NA	dfrA22_3	FM957884
1959	dfrA22_4_AJ628423	Folate pathway antagonist	Trimethoprim	NA	dfrA22_4	AJ628423
1960	dfrA22_5_AJ968952	Folate pathway antagonist	Trimethoprim	NA	dfrA22_5	AJ968952
1961	dfrA23_1_AJ746361	Folate pathway antagonist	Trimethoprim	NA	dfrA23_1	AJ746361
1962	dfrA24_1_AJ972619	Folate pathway antagonist	Trimethoprim	NA	dfrA24_1	AJ972619
1963	dfrA25_1_DQ267940	Folate pathway antagonist	Trimethoprim	NA	dfrA25_1	DQ267940
1964	dfrA26_1_AM403715	Folate pathway antagonist	Trimethoprim	NA	dfrA26_1	AM403715
1965	dfrA27_1_FJ459817	Folate pathway antagonist	Trimethoprim	NA	dfrA27_1	FJ459817
1966	dfrA28_2_FM877476	Folate pathway antagonist	Trimethoprim	NA	dfrA28_2	FM877476
1967	dfrA29_1_AM237806	Folate pathway antagonist	Trimethoprim	NA	dfrA29_1	AM237806
1968	dfrA3_1_J03306	Folate pathway antagonist	Trimethoprim	NA	dfrA3_1	J03306
1969	dfrA30_1_AM997279	Folate pathway antagonist	Trimethoprim	NA	dfrA30_1	AM997279
1970	dfrA31_1_AB200915	Folate pathway antagonist	Trimethoprim	NA	dfrA31_1	AB200915
1971	dfrA32_1_GU067642	Folate pathway antagonist	Trimethoprim	NA	dfrA32_1	GU067642
1972	dfrA33_1_FM957884	Folate pathway antagonist	Trimethoprim	NA	dfrA33_1	FM957884
1973	dfrA34_1_JYRF01000065	Folate pathway antagonist	Trimethoprim	NA	dfrA34_1	JYRF01000065
1974	dfrA5_3_KF030794	Folate pathway antagonist	Trimethoprim	NA	dfrA5_3	KF030794
1975	dfrA5_2_FJ001870	Folate pathway antagonist	Trimethoprim	NA	dfrA5_2	FJ001870
1976	dfrA5_4_AY139589	Folate pathway antagonist	Trimethoprim	NA	dfrA5_4	AY139589
1977	dfrA5_1_X12868	Folate pathway antagonist	Trimethoprim	NA	dfrA5_1	X12868
1978	dfrA6_1_Z86002	Folate pathway antagonist	Trimethoprim	NA	dfrA6_1	Z86002
1979	dfrA6_2_FJ905898	Folate pathway antagonist	Trimethoprim	NA	dfrA6_2	FJ905898
1980	dfrA7_1_AB161450	Folate pathway antagonist	Trimethoprim	NA	dfrA7_1	AB161450
1981	dfrA7_2_AJ884724	Folate pathway antagonist	Trimethoprim	NA	dfrA7_2	AJ884724
1982	dfrA7_3_EU339235	Folate pathway antagonist	Trimethoprim	NA	dfrA7_3	EU339235
1983	dfrA7_4_FN563072	Folate pathway antagonist	Trimethoprim	NA	dfrA7_4	FN563072
1984	dfrA7_5_AJ419170	Folate pathway antagonist	Trimethoprim	NA	dfrA7_5	AJ419170
1985	dfrA8_1_U10186	Folate pathway antagonist	Trimethoprim	NA	dfrA8_1	U10186
1986	dfrA9_1_X57730	Folate pathway antagonist	Trimethoprim	NA	dfrA9_1	X57730
1987	dfrB1_1_U36276	Folate pathway antagonist	Trimethoprim	NA	dfrB1_1	U36276
1988	dfrB1_2_AM993098	Folate pathway antagonist	Trimethoprim	NA	dfrB1_2	AM993098
1989	dfrB2_1_J01773	Folate pathway antagonist	Trimethoprim	NA	dfrB2_1	J01773
1990	dfrB2_2_AY553333	Folate pathway antagonist	Trimethoprim	NA	dfrB2_2	AY553333
1991	dfrB3_2_FM877478	Folate pathway antagonist	Trimethoprim	NA	dfrB3_2	FM877478
1992	dfrB3_1_X72585	Folate pathway antagonist	Trimethoprim	NA	dfrB3_1	X72585
1993	dfrB4_1_AJ429132	Folate pathway antagonist	Trimethoprim	NA	dfrB4_1	AJ429132
1994	dfrB4_2_EU339233	Folate pathway antagonist	Trimethoprim	NA	dfrB4_2	EU339233
1995	dfrB4_3_HQ317921	Folate pathway antagonist	Trimethoprim	NA	dfrB4_3	HQ317921
1996	dfrB5_1_AY943084	Folate pathway antagonist	Trimethoprim	NA	dfrB5_1	AY943084
1997	dfrB6_1_DQ274503	Folate pathway antagonist	Trimethoprim	NA	dfrB6_1	DQ274503
1998	dfrB7_1_DQ993182	Folate pathway antagonist	Trimethoprim	NA	dfrB7_1	DQ993182
1999	dfrB8_1_GU295656	Folate pathway antagonist	Trimethoprim	NA	dfrB8_1	GU295656
[truncated: 1,132 more rows]
