# Supplementary material for: Molecular mechanisms of re-emerging chloramphenicol susceptibility in extended-spectrum beta-lactamase-producing Enterobacterales
Source: Nat Commun. 2024 Oct 18;15:9019. doi: 10.1038/s41467-024-53391-2 (PMC11489765; doi:10.1038/s41467-024-53391-2)
Supplement: Supplementary file 7 — Source Data [file 41467_2024_53391_MOESM7_ESM.zip › Source_data/Source.data_cooccurence.xls]

## Sheet: all_abricate_773_Ec_Kp_CHL_Resf
#FILE	SEQUENCE	START	END	STRAND	GENE	COVERAGE	COVERAGE_MAP	GAPS	%COVERAGE	%IDENTITY	DATABASE	ACCESSION	PRODUCT	RESISTANCE
26141-1-134	.26141_1_134.1	158811	160043	-	mdf(A)_1	1-1233/1233	===============	0/0	100	99.35	resfinder	Y08743	mdf(A)
26141-1-134	.26141_1_134.100	558	1346	-	aadA5_1	1-789/789	===============	0/0	100	100	resfinder	AF137361	aadA5	Streptomycin
26141-1-134	.26141_1_134.100	1477	1950	-	dfrA17_1	1-474/474	===============	0/0	100	100	resfinder	FJ460238	dfrA17	Trimethoprim
26141-1-134	.26141_1_134.105	489	1121	-	catB3_2	1-633/633	===============	0/0	100	100	resfinder	U13880	catB3	Chloramphenicol
26141-1-134	.26141_1_134.105	1259	2089	-	blaOXA-1_1	1-831/831	===============	0/0	100	100	resfinder	HQ170510	blaOXA-1	Amoxicillin;Amoxicillin+Clavulanic_acid;Ampicillin;Ampicillin+Clavulanic_acid;Cefepime;Piperacillin;Piperacillin+Tazobactam
26141-1-134	.26141_1_134.105	2220	2819	-	aac(6')-Ib-cr_1	1-600/600	===============	0/0	100	100	resfinder	DQ303918	aac(6')-Ib-cr	Ciprofloxacin
26141-1-134	.26141_1_134.107	831	1691	+	blaTEM-1B_1	1-861/861	===============	0/0	100	100	resfinder	AY458016	blaTEM-1B	Amoxicillin;Ampicillin;Cephalothin;Piperacillin;Ticarcillin
26141-1-134	.26141_1_134.5	9856	10731	+	blaCTX-M-15_1	1-876/876	===============	0/0	100	100	resfinder	AY044436	blaCTX-M-15	Amoxicillin;Ampicillin;Aztreonam;Cefepime;Cefotaxime;Ceftazidime;Ceftriaxone;Piperacillin;Ticarcillin
26141-1-134	.26141_1_134.84	353	1168	+	sul2_3	1-816/816	===============	0/0	100	100	resfinder	HQ840942	sul2	Sulfamethoxazole
26141-1-134	.26141_1_134.84	1229	2032	+	aph(3'')-Ib_5	1-804/804	===============	0/0	100	100	resfinder	AF321551	aph(3'')-Ib	Streptomycin
26141-1-134	.26141_1_134.84	2032	2868	+	aph(6)-Id_1	1-837/837	===============	0/0	100	99.88	resfinder	M28829	aph(6)-Id	Streptomycin
26141-1-134	.26141_1_134.84	3847	5093	+	tet(A)_6	1-1247/1275	===============	0/0	97.8	100	resfinder	AF534183	tet(A)	Doxycycline;Tetracycline
26141-1-134	.26141_1_134.86	507	1367	+	aac(3)-IId_1	1-861/861	===============	0/0	100	99.88	resfinder	EU022314	aac(3)-IId	Gentamicin;Tobramycin
26141-1-134	.26141_1_134.93	227	1148	+	mph(A)_2	1-921/921	========/======	2024-01-01	100	99.67	resfinder	U36578	mph(A)	Erythromycin;Azithromycin;Spiramycin;Telithromycin
26141-1-135	.26141_1_135.1	158771	160003	-	mdf(A)_1	1-1233/1233	===============	0/0	100	99.35	resfinder	Y08743	mdf(A)
26141-1-135	.26141_1_135.4	191633	192508	-	blaCTX-M-15_1	1-876/876	===============	0/0	100	100	resfinder	AY044436	blaCTX-M-15	Amoxicillin;Ampicillin;Aztreonam;Cefepime;Cefotaxime;Ceftazidime;Ceftriaxone;Piperacillin;Ticarcillin
26141-1-135	.26141_1_135.83	556	1416	+	aac(3)-IId_1	1-861/861	===============	0/0	100	99.88	resfinder	EU022314	aac(3)-IId	Gentamicin;Tobramycin
26141-1-135	.26141_1_135.98	1529	2002	+	dfrA17_1	1-474/474	===============	0/0	100	100	resfinder	FJ460238	dfrA17	Trimethoprim
26141-1-135	.26141_1_135.98	2133	2921	+	aadA5_1	1-789/789	===============	0/0	100	100	resfinder	AF137361	aadA5	Streptomycin
26141-1-136	.26141_1_136.1	158798	160030	-	mdf(A)_1	1-1233/1233	===============	0/0	100	99.35	resfinder	Y08743	mdf(A)
26141-1-136	.26141_1_136.100	215	1051	-	aph(6)-Id_1	1-837/837	===============	0/0	100	100	resfinder	M28829	aph(6)-Id	Streptomycin
26141-1-136	.26141_1_136.100	1051	1854	-	aph(3'')-Ib_5	1-804/804	===============	0/0	100	100	resfinder	AF321551	aph(3'')-Ib	Streptomycin
26141-1-136	.26141_1_136.100	1915	2730	-	sul2_3	1-816/816	===============	0/0	100	100	resfinder	HQ840942	sul2	Sulfamethoxazole
26141-1-136	.26141_1_136.102	538	1170	-	catB3_2	1-633/633	===============	0/0	100	100	resfinder	U13880	catB3	Chloramphenicol
26141-1-136	.26141_1_136.102	1308	2138	-	blaOXA-1_1	1-831/831	===============	0/0	100	100	resfinder	HQ170510	blaOXA-1	Amoxicillin;Amoxicillin+Clavulanic_acid;Ampicillin;Ampicillin+Clavulanic_acid;Cefepime;Piperacillin;Piperacillin+Tazobactam
26141-1-136	.26141_1_136.102	2269	2868	-	aac(6')-Ib-cr_1	1-600/600	===============	0/0	100	100	resfinder	DQ303918	aac(6')-Ib-cr	Ciprofloxacin
26141-1-136	.26141_1_136.105	831	1691	+	blaTEM-1B_1	1-861/861	===============	0/0	100	100	resfinder	AY458016	blaTEM-1B	Amoxicillin;Ampicillin;Cephalothin;Piperacillin;Ticarcillin
26141-1-136	.26141_1_136.5	191452	192327	-	blaCTX-M-15_1	1-876/876	===============	0/0	100	100	resfinder	AY044436	blaCTX-M-15	Amoxicillin;Ampicillin;Aztreonam;Cefepime;Cefotaxime;Ceftazidime;Ceftriaxone;Piperacillin;Ticarcillin
26141-1-136	.26141_1_136.83	556	1416	+	aac(3)-IId_1	1-861/861	===============	0/0	100	99.88	resfinder	EU022314	aac(3)-IId	Gentamicin;Tobramycin
26141-1-136	.26141_1_136.89	276	1197	+	mph(A)_2	1-921/921	========/======	2024-01-01	100	99.67	resfinder	U36578	mph(A)	Erythromycin;Azithromycin;Spiramycin;Telithromycin
26141-1-136	.26141_1_136.97	558	1346	-	aadA5_1	1-789/789	===============	0/0	100	100	resfinder	AF137361	aadA5	Streptomycin
26141-1-136	.26141_1_136.97	1477	1950	-	dfrA17_1	1-474/474	===============	0/0	100	100	resfinder	FJ460238	dfrA17	Trimethoprim
26141-1-137	.26141_1_137.1	347317	348549	-	mdf(A)_1	1-1233/1233	===============	0/0	100	97.81	resfinder	Y08743	mdf(A)
26141-1-137	.26141_1_137.44	211	1132	+	mph(A)_2	1-921/921	========/======	2024-01-01	100	99.67	resfinder	U36578	mph(A)	Erythromycin;Azithromycin;Spiramycin;Telithromycin
26141-1-137	.26141_1_137.44	6427	7293	-	sul1_5	1-867/867	===============	0/0	100	99.89	resfinder	EU780013	sul1	Sulfamethoxazole
26141-1-137	.26141_1_137.44	7813	8601	-	aadA5_1	1-789/789	===============	0/0	100	100	resfinder	AF137361	aadA5	Streptomycin
26141-1-137	.26141_1_137.44	8732	9205	-	dfrA17_1	1-474/474	===============	0/0	100	100	resfinder	FJ460238	dfrA17	Trimethoprim
26141-1-137	.26141_1_137.52	540	1786	-	tet(A)_6	1-1247/1275	===============	0/0	97.8	100	resfinder	AF534183	tet(A)	Doxycycline;Tetracycline
26141-1-137	.26141_1_137.52	2765	3601	-	aph(6)-Id_1	1-837/837	===============	0/0	100	99.88	resfinder	M28829	aph(6)-Id	Streptomycin
26141-1-137	.26141_1_137.52	3601	4404	-	aph(3'')-Ib_5	1-804/804	===============	0/0	100	100	resfinder	AF321551	aph(3'')-Ib	Streptomycin
26141-1-137	.26141_1_137.52	4465	5280	-	sul2_2	1-816/816	===============	0/0	100	99.88	resfinder	AY034138	sul2	Sulfamethoxazole
26141-1-137	.26141_1_137.72	376	1251	+	blaCTX-M-27_1	1-876/876	===============	0/0	100	100	resfinder	AY156923	blaCTX-M-27	Amoxicillin;Ampicillin;Aztreonam;Cefepime;Cefotaxime;Ceftazidime;Ceftriaxone;Piperacillin;Ticarcillin
26141-1-138	.26141_1_138.5	208689	209921	-	mdf(A)_1	1-1233/1233	===============	0/0	100	99.92	resfinder	Y08743	mdf(A)
26141-1-138	.26141_1_138.52	148	807	+	catA1_1	1-660/660	===============	0/0	100	99.85	resfinder	V00622	catA1	Chloramphenicol
26141-1-138	.26141_1_138.52	6818	7315	+	dfrA12_8	1-498/498	===============	0/0	100	100	resfinder	AM040708	dfrA12	Trimethoprim
26141-1-138	.26141_1_138.52	7713	8514	+	aadA2_1	18-819/819	===============	0/0	97.92	99.88	resfinder	NC_010870	aadA2	Streptomycin
26141-1-138	.26141_1_138.52	8992	9858	+	sul1_5	1-867/867	===============	0/0	100	99.89	resfinder	EU780013	sul1	Sulfamethoxazole
26141-1-138	.26141_1_138.52	15153	16083	-	mph(A)_2	1-921/921	========/======	2024-10-02	100	98.71	resfinder	U36578	mph(A)	Erythromycin;Azithromycin;Spiramycin;Telithromycin
26141-1-138	.26141_1_138.68	518	1764	-	tet(A)_6	1-1247/1275	===============	0/0	97.8	100	resfinder	AF534183	tet(A)	Doxycycline;Tetracycline
26141-1-138	.26141_1_138.68	2743	3579	-	aph(6)-Id_1	1-837/837	===============	0/0	100	99.88	resfinder	M28829	aph(6)-Id	Streptomycin
26141-1-138	.26141_1_138.68	3579	4382	-	aph(3'')-Ib_5	1-804/804	===============	0/0	100	100	resfinder	AF321551	aph(3'')-Ib	Streptomycin
26141-1-138	.26141_1_138.68	4443	5258	-	sul2_2	1-816/816	===============	0/0	100	100	resfinder	AY034138	sul2	Sulfamethoxazole
26141-1-138	.26141_1_138.71	1882	3087	-	tet(B)_2	1-1206/1206	===============	0/0	100	100	resfinder	AF326777	tet(B)	Doxycycline;Tetracycline;Minocycline
26141-1-138	.26141_1_138.82	376	1251	+	blaCTX-M-27_1	1-876/876	===============	0/0	100	100	resfinder	AY156923	blaCTX-M-27	Amoxicillin;Ampicillin;Aztreonam;Cefepime;Cefotaxime;Ceftazidime;Ceftriaxone;Piperacillin;Ticarcillin
26141-1-139	.26141_1_139.1	364135	365367	-	mdf(A)_1	1-1233/1233	===============	0/0	100	97.81	resfinder	Y08743	mdf(A)
26141-1-139	.26141_1_139.45	195	1116	+	mph(A)_2	1-921/921	========/======	2024-01-01	100	99.67	resfinder	U36578	mph(A)	Erythromycin;Azithromycin;Spiramycin;Telithromycin
26141-1-139	.26141_1_139.45	6411	7277	-	sul1_5	1-867/867	===============	0/0	100	99.89	resfinder	EU780013	sul1	Sulfamethoxazole
26141-1-139	.26141_1_139.45	7797	8585	-	aadA5_1	1-789/789	===============	0/0	100	100	resfinder	AF137361	aadA5	Streptomycin
26141-1-139	.26141_1_139.45	8716	9189	-	dfrA17_1	1-474/474	===============	0/0	100	100	resfinder	FJ460238	dfrA17	Trimethoprim
26141-1-139	.26141_1_139.51	518	1764	-	tet(A)_6	1-1247/1275	===============	0/0	97.8	100	resfinder	AF534183	tet(A)	Doxycycline;Tetracycline
26141-1-139	.26141_1_139.51	2743	3579	-	aph(6)-Id_1	1-837/837	===============	0/0	100	99.88	resfinder	M28829	aph(6)-Id	Streptomycin
26141-1-139	.26141_1_139.51	3579	4382	-	aph(3'')-Ib_5	1-804/804	===============	0/0	100	100	resfinder	AF321551	aph(3'')-Ib	Streptomycin
26141-1-139	.26141_1_139.51	4443	5258	-	sul2_2	1-816/816	===============	0/0	100	100	resfinder	AY034138	sul2	Sulfamethoxazole
26141-1-139	.26141_1_139.60	376	1251	+	blaCTX-M-27_1	1-876/876	===============	0/0	100	100	resfinder	AY156923	blaCTX-M-27	Amoxicillin;Ampicillin;Aztreonam;Cefepime;Cefotaxime;Ceftazidime;Ceftriaxone;Piperacillin;Ticarcillin
26141-1-140	.26141_1_140.2	208688	209920	-	mdf(A)_1	1-1233/1233	===============	0/0	100	99.92	resfinder	Y08743	mdf(A)
26141-1-140	.26141_1_140.38	1861	3066	+	tet(B)_2	1-1206/1206	===============	0/0	100	100	resfinder	AF326777	tet(B)	Doxycycline;Tetracycline;Minocycline
26141-1-140	.26141_1_140.75	3028	3864	-	aph(6)-Id_1	1-837/837	===============	0/0	100	100	resfinder	M28829	aph(6)-Id	Streptomycin
26141-1-140	.26141_1_140.75	3864	4667	-	aph(3'')-Ib_5	1-804/804	===============	0/0	100	100	resfinder	AF321551	aph(3'')-Ib	Streptomycin
26141-1-140	.26141_1_140.75	4728	5543	-	sul2_2	1-816/816	===============	0/0	100	100	resfinder	AY034138	sul2	Sulfamethoxazole
26141-1-140	.26141_1_140.77	2763	3638	-	blaCTX-M-15_1	1-876/876	===============	0/0	100	100	resfinder	AY044436	blaCTX-M-15	Amoxicillin;Ampicillin;Aztreonam;Cefepime;Cefotaxime;Ceftazidime;Ceftriaxone;Piperacillin;Ticarcillin
26141-1-140	.26141_1_140.78	1763	2236	+	dfrA17_1	1-474/474	===============	0/0	100	100	resfinder	FJ460238	dfrA17	Trimethoprim
26141-1-140	.26141_1_140.78	2367	3155	+	aadA5_1	1-789/789	===============	0/0	100	100	resfinder	AF137361	aadA5	Streptomycin
26141-1-140	.26141_1_140.78	3675	4541	+	sul1_5	1-867/867	===============	0/0	100	99.89	resfinder	EU780013	sul1	Sulfamethoxazole
26141-1-140	.26141_1_140.85	195	1116	+	mph(A)_2	1-921/921	========/======	2024-01-01	100	99.67	resfinder	U36578	mph(A)	Erythromycin;Azithromycin;Spiramycin;Telithromycin
26141-1-140	.26141_1_140.88	1822	2682	-	aac(3)-IIa_1	1-861/861	===============	0/0	100	99.77	resfinder	X51534	aac(3)-IIa	Gentamicin;Tobramycin
26141-1-140	.26141_1_140.92	172	771	+	aac(6')-Ib-cr_1	1-600/600	===============	0/0	100	100	resfinder	DQ303918	aac(6')-Ib-cr	Ciprofloxacin
26141-1-140	.26141_1_140.92	902	1732	+	blaOXA-1_1	1-831/831	===============	0/0	100	100	resfinder	HQ170510	blaOXA-1	Amoxicillin;Amoxicillin+Clavulanic_acid;Ampicillin;Ampicillin+Clavulanic_acid;Cefepime;Piperacillin;Piperacillin+Tazobactam
26141-1-140	.26141_1_140.92	1870	2314	+	catB3_1	1-445/633	===========....	0/0	70.3	99.78	resfinder	AJ009818	catB3	Chloramphenicol
26141-1-141	.26141_1_141.1	208686	209918	-	mdf(A)_1	1-1233/1233	===============	0/0	100	99.92	resfinder	Y08743	mdf(A)
26141-1-141	.26141_1_141.33	43373	44248	-	blaCTX-M-14b_1	1-876/876	===============	0/0	100	99.89	resfinder	DQ359215	blaCTX-M-14b	Amoxicillin;Ampicillin;Aztreonam;Cefepime;Cefotaxime;Ceftazidime;Ceftriaxone;Piperacillin;Ticarcillin
26141-1-141	.26141_1_141.66	4715	5374	-	catA1_1	1-660/660	===============	0/0	100	99.85	resfinder	V00622	catA1	Chloramphenicol
26141-1-141	.26141_1_141.70	1652	2857	-	tet(B)_2	1-1206/1206	===============	0/0	100	100	resfinder	AF326777	tet(B)	Doxycycline;Tetracycline;Minocycline
26141-1-141	.26141_1_141.72	158	994	-	aph(6)-Id_1	1-837/837	===============	0/0	100	100	resfinder	M28829	aph(6)-Id	Streptomycin
26141-1-141	.26141_1_141.72	994	1797	-	aph(3'')-Ib_5	1-804/804	===============	0/0	100	100	resfinder	AF321551	aph(3'')-Ib	Streptomycin
26141-1-141	.26141_1_141.72	1858	2673	-	sul2_3	1-816/816	===============	0/0	100	100	resfinder	HQ840942	sul2	Sulfamethoxazole
26141-1-141	.26141_1_141.76	219	1140	+	mph(A)_2	1-921/921	========/======	2024-01-01	100	99.67	resfinder	U36578	mph(A)	Erythromycin;Azithromycin;Spiramycin;Telithromycin
26141-1-141	.26141_1_141.77	150	711	-	sul1_5	1-562/867	==========.....	0/0	64.82	99.82	resfinder	EU780013	sul1	Sulfamethoxazole
26141-1-141	.26141_1_141.77	1231	2019	-	aadA5_1	1-789/789	===============	0/0	100	100	resfinder	AF137361	aadA5	Streptomycin
26141-1-141	.26141_1_141.77	2150	2623	-	dfrA17_1	1-474/474	===============	0/0	100	100	resfinder	FJ460238	dfrA17	Trimethoprim
26141-1-141	.26141_1_141.79	312	1172	+	aac(3)-IId_1	1-861/861	===============	0/0	100	99.88	resfinder	EU022314	aac(3)-IId	Gentamicin;Tobramycin
26141-1-141	.26141_1_141.90	690	1550	+	blaTEM-1B_1	1-861/861	===============	0/0	100	100	resfinder	AY458016	blaTEM-1B	Amoxicillin;Ampicillin;Cephalothin;Piperacillin;Ticarcillin
26141-1-142	.26141_1_142.26	39837	40636	-	ant(3'')-Ia_1	170-972/972	..======/======	2024-03-01	82.3	99.38	resfinder	X02340	ant(3'')-Ia	Streptomycin
26141-1-142	.26141_1_142.26	41302	41775	-	dfrA1_8	1-474/474	===============	0/0	100	100	resfinder	X00926	dfrA1	Trimethoprim
26141-1-142	.26141_1_142.4	39354	40586	+	mdf(A)_1	1-1233/1233	===============	0/0	100	97.89	resfinder	Y08743	mdf(A)
26141-1-142	.26141_1_142.50	630	1127	+	dfrA12_8	1-498/498	===============	0/0	100	100	resfinder	AM040708	dfrA12	Trimethoprim
26141-1-142	.26141_1_142.50	1525	2326	+	aadA2_1	18-819/819	===============	0/0	97.92	99.88	resfinder	NC_010870	aadA2	Streptomycin
26141-1-142	.26141_1_142.50	2804	3670	+	sul1_5	1-867/867	===============	0/0	100	99.89	resfinder	EU780013	sul1	Sulfamethoxazole
26141-1-142	.26141_1_142.50	8965	9886	-	mph(A)_2	1-921/921	========/======	2024-01-01	100	99.67	resfinder	U36578	mph(A)	Erythromycin;Azithromycin;Spiramycin;Telithromycin
26141-1-142	.26141_1_142.53	5040	5900	-	aac(3)-IId_1	1-861/861	===============	0/0	100	99.88	resfinder	EU022314	aac(3)-IId	Gentamicin;Tobramycin
26141-1-142	.26141_1_142.59	2508	3713	-	tet(B)_2	1-1206/1206	===============	0/0	100	100	resfinder	AF326777	tet(B)	Doxycycline;Tetracycline;Minocycline
26141-1-142	.26141_1_142.62	134	970	-	aph(6)-Id_1	1-837/837	===============	0/0	100	100	resfinder	M28829	aph(6)-Id	Streptomycin
26141-1-142	.26141_1_142.62	970	1773	-	aph(3'')-Ib_5	1-804/804	===============	0/0	100	100	resfinder	AF321551	aph(3'')-Ib	Streptomycin
26141-1-142	.26141_1_142.62	1834	2649	-	sul2_3	1-816/816	===============	0/0	100	100	resfinder	HQ840942	sul2	Sulfamethoxazole
26141-1-142	.26141_1_142.71	475	1350	-	blaCTX-M-15_1	1-876/876	===============	0/0	100	100	resfinder	AY044436	blaCTX-M-15	Amoxicillin;Ampicillin;Aztreonam;Cefepime;Cefotaxime;Ceftazidime;Ceftriaxone;Piperacillin;Ticarcillin
26141-1-142	.26141_1_142.85	58	918	+	blaTEM-1B_1	1-861/861	===============	0/0	100	100	resfinder	AY458016	blaTEM-1B	Amoxicillin;Ampicillin;Cephalothin;Piperacillin;Ticarcillin
26141-1-143	.26141_1_143.27	39958	40757	-	ant(3'')-Ia_1	170-972/972	..======/======	2024-03-01	82.3	99.38	resfinder	X02340	ant(3'')-Ia	Streptomycin
26141-1-143	.26141_1_143.27	41423	41896	-	dfrA1_8	1-474/474	===============	0/0	100	100	resfinder	X00926	dfrA1	Trimethoprim
26141-1-143	.26141_1_143.4	39354	40586	+	mdf(A)_1	1-1233/1233	===============	0/0	100	97.89	resfinder	Y08743	mdf(A)
26141-1-143	.26141_1_143.50	630	1127	+	dfrA12_8	1-498/498	===============	0/0	100	100	resfinder	AM040708	dfrA12	Trimethoprim
26141-1-143	.26141_1_143.50	1525	2326	+	aadA2_1	18-819/819	===============	0/0	97.92	99.88	resfinder	NC_010870	aadA2	Streptomycin
26141-1-143	.26141_1_143.50	2804	3670	+	sul1_5	1-867/867	===============	0/0	100	99.89	resfinder	EU780013	sul1	Sulfamethoxazole
26141-1-143	.26141_1_143.50	8965	9886	-	mph(A)_2	1-921/921	========/======	2024-01-01	100	99.67	resfinder	U36578	mph(A)	Erythromycin;Azithromycin;Spiramycin;Telithromycin
26141-1-143	.26141_1_143.53	5040	5900	-	aac(3)-IId_1	1-861/861	===============	0/0	100	99.88	resfinder	EU022314	aac(3)-IId	Gentamicin;Tobramycin
26141-1-143	.26141_1_143.60	2521	3726	-	tet(B)_2	1-1206/1206	===============	0/0	100	100	resfinder	AF326777	tet(B)	Doxycycline;Tetracycline;Minocycline
26141-1-143	.26141_1_143.62	134	970	-	aph(6)-Id_1	1-837/837	===============	0/0	100	100	resfinder	M28829	aph(6)-Id	Streptomycin
26141-1-143	.26141_1_143.62	970	1773	-	aph(3'')-Ib_5	1-804/804	===============	0/0	100	100	resfinder	AF321551	aph(3'')-Ib	Streptomycin
26141-1-143	.26141_1_143.62	1834	2649	-	sul2_3	1-816/816	===============	0/0	100	100	resfinder	HQ840942	sul2	Sulfamethoxazole
26141-1-143	.26141_1_143.70	475	1350	-	blaCTX-M-15_1	1-876/876	===============	0/0	100	100	resfinder	AY044436	blaCTX-M-15	Amoxicillin;Ampicillin;Aztreonam;Cefepime;Cefotaxime;Ceftazidime;Ceftriaxone;Piperacillin;Ticarcillin
26141-1-143	.26141_1_143.81	58	918	+	blaTEM-1B_1	1-861/861	===============	0/0	100	100	resfinder	AY458016	blaTEM-1B	Amoxicillin;Ampicillin;Cephalothin;Piperacillin;Ticarcillin
26141-1-144	.26141_1_144.2	210743	211975	-	mdf(A)_1	1-1233/1233	===============	0/0	100	99.92	resfinder	Y08743	mdf(A)
26141-1-144	.26141_1_144.25	1816	2289	+	dfrA1_8	1-474/474	===============	0/0	100	100	resfinder	X00926	dfrA1	Trimethoprim
26141-1-144	.26141_1_144.25	2955	3754	+	ant(3'')-Ia_1	170-972/972	..======/======	2024-03-01	82.3	99.38	resfinder	X02340	ant(3'')-Ia	Streptomycin
26141-1-144	.26141_1_144.4	187676	188551	-	blaCTX-M-15_1	1-876/876	===============	0/0	100	100	resfinder	AY044436	blaCTX-M-15	Amoxicillin;Ampicillin;Aztreonam;Cefepime;Cefotaxime;Ceftazidime;Ceftriaxone;Piperacillin;Ticarcillin
26141-1-144	.26141_1_144.52	444	1247	+	aph(3'')-Ib_5	1-804/804	===============	0/0	100	100	resfinder	AF321551	aph(3'')-Ib	Streptomycin
26141-1-144	.26141_1_144.52	1247	2083	+	aph(6)-Id_1	1-837/837	===============	0/0	100	99.88	resfinder	M28829	aph(6)-Id	Streptomycin
26141-1-144	.26141_1_144.52	3344	4618	+	tet(A)_6	1-1275/1275	===============	0/0	100	100	resfinder	AF534183	tet(A)	Doxycycline;Tetracycline
26141-1-144	.26141_1_144.52	7980	8554	+	sul2_13	1-575/816	===========....	0/0	70.47	100	resfinder	AJ289135	sul2	Sulfamethoxazole
26141-1-145	.26141_1_145.1	158813	160045	-	mdf(A)_1	1-1233/1233	===============	0/0	100	99.35	resfinder	Y08743	mdf(A)
26141-1-145	.26141_1_145.106	310	875	-	aadA5_1	1-566/789	===========....	0/0	71.74	100	resfinder	AF137361	aadA5	Streptomycin
26141-1-145	.26141_1_145.106	1006	1479	-	dfrA17_1	1-474/474	===============	0/0	100	100	resfinder	FJ460238	dfrA17	Trimethoprim
26141-1-145	.26141_1_145.108	1	476	+	aac(6')-Ib-cr_1	125-600/600	...============	0/0	79.33	99.79	resfinder	DQ303918	aac(6')-Ib-cr	Ciprofloxacin
26141-1-145	.26141_1_145.108	607	1437	+	blaOXA-1_1	1-831/831	===============	0/0	100	100	resfinder	HQ170510	blaOXA-1	Amoxicillin;Amoxicillin+Clavulanic_acid;Ampicillin;Ampicillin+Clavulanic_acid;Cefepime;Piperacillin;Piperacillin+Tazobactam
26141-1-145	.26141_1_145.108	1575	2207	+	catB3_2	1-633/633	===============	0/0	100	100	resfinder	U13880	catB3	Chloramphenicol
26141-1-145	.26141_1_145.123	805	1620	+	sul2_6	1-816/816	===============	0/0	100	100	resfinder	FN995456	sul2	Sulfamethoxazole
26141-1-145	.26141_1_145.163	1	424	+	dfrA14_1	51-474/474	.==============	0/0	89.45	100	resfinder	KF921535	dfrA14	Trimethoprim
26141-1-145	.26141_1_145.3	9675	10550	+	blaCTX-M-15_1	1-876/876	===============	0/0	100	100	resfinder	AY044436	blaCTX-M-15	Amoxicillin;Ampicillin;Aztreonam;Cefepime;Cefotaxime;Ceftazidime;Ceftriaxone;Piperacillin;Ticarcillin
26141-1-145	.26141_1_145.81	979	2225	+	tet(A)_6	1-1247/1275	===============	0/0	97.8	100	resfinder	AF534183	tet(A)	Doxycycline;Tetracycline
26141-1-145	.26141_1_145.81	3213	4016	+	aph(3'')-Ib_5	1-804/804	===============	0/0	100	100	resfinder	AF321551	aph(3'')-Ib	Streptomycin
26141-1-145	.26141_1_145.81	4016	4852	+	aph(6)-Id_1	1-837/837	===============	0/0	100	99.88	resfinder	M28829	aph(6)-Id	Streptomycin
26141-1-145	.26141_1_145.81	5387	6247	-	blaTEM-1B_1	1-861/861	===============	0/0	100	100	resfinder	AY458016	blaTEM-1B	Amoxicillin;Ampicillin;Cephalothin;Piperacillin;Ticarcillin
26141-1-145	.26141_1_145.87	490	1350	+	aac(3)-IId_1	1-861/861	===============	0/0	100	99.88	resfinder	EU022314	aac(3)-IId	Gentamicin;Tobramycin
26141-1-145	.26141_1_145.96	199	1120	+	mph(A)_2	1-921/921	========/======	2024-01-01	100	99.67	resfinder	U36578	mph(A)	Erythromycin;Azithromycin;Spiramycin;Telithromycin
26141-1-146	.26141_1_146.121	169	678	+	dfrA8_1	1-510/510	===============	0/0	100	100	resfinder	U10186	dfrA8	Trimethoprim
26141-1-146	.26141_1_146.2	208686	209918	-	mdf(A)_1	1-1233/1233	===============	0/0	100	99.92	resfinder	Y08743	mdf(A)
26141-1-146	.26141_1_146.51	13945	15150	+	tet(B)_2	1-1206/1206	===============	0/0	100	100	resfinder	AF326777	tet(B)	Doxycycline;Tetracycline;Minocycline
26141-1-146	.26141_1_146.60	2143	2616	+	dfrA17_1	1-474/474	===============	0/0	100	100	resfinder	FJ460238	dfrA17	Trimethoprim
26141-1-146	.26141_1_146.60	2747	3535	+	aadA5_1	1-789/789	===============	0/0	100	100	resfinder	AF137361	aadA5	Streptomycin
26141-1-146	.26141_1_146.60	4055	4921	+	sul1_5	1-867/867	===============	0/0	100	99.89	resfinder	EU780013	sul1	Sulfamethoxazole
26141-1-146	.26141_1_146.60	10216	11137	-	mph(A)_2	1-921/921	========/======	2024-01-01	100	99.67	resfinder	U36578	mph(A)	Erythromycin;Azithromycin;Spiramycin;Telithromycin
26141-1-146	.26141_1_146.76	3666	4526	-	blaSHV-12_1	1-861/861	===============	0/0	100	99.88	resfinder	KF976405	blaSHV-12	Amoxicillin;Ampicillin;Aztreonam;Cefepime;Cefotaxime;Ceftazidime;Ceftriaxone;Piperacillin;Ticarcillin
26141-1-146	.26141_1_146.85	49	864	+	sul2_2	1-816/816	===============	0/0	100	100	resfinder	AY034138	sul2	Sulfamethoxazole
26141-1-146	.26141_1_146.85	925	1456	+	aph(3'')-Ib_5	1-532/804	==========.....	0/0	66.17	99.81	resfinder	AF321551	aph(3'')-Ib	Streptomycin
26141-1-146	.26141_1_146.85	1464	1946	+	dfrA14_5	1-483/483	===============	0/0	100	99.79	resfinder	DQ388123	dfrA14	Trimethoprim
26141-1-146	.26141_1_146.85	2296	3132	+	aph(6)-Id_1	1-837/837	===============	0/0	100	100	resfinder	M28829	aph(6)-Id	Streptomycin
26141-1-146	.26141_1_146.86	1593	2453	-	blaTEM-1B_1	1-861/861	===============	0/0	100	100	resfinder	AY458016	blaTEM-1B	Amoxicillin;Ampicillin;Cephalothin;Piperacillin;Ticarcillin
26141-1-147	.26141_1_147.2	208686	209918	-	mdf(A)_1	1-1233/1233	===============	0/0	100	99.92	resfinder	Y08743	mdf(A)
26141-1-147	.26141_1_147.32	45694	46554	-	blaTEM-1B_1	1-861/861	===============	0/0	100	100	resfinder	AY458016	blaTEM-1B	Amoxicillin;Ampicillin;Cephalothin;Piperacillin;Ticarcillin
26141-1-147	.26141_1_147.63	2143	2616	+	dfrA17_1	1-474/474	===============	0/0	100	100	resfinder	FJ460238	dfrA17	Trimethoprim
26141-1-147	.26141_1_147.63	2747	3535	+	aadA5_1	1-789/789	===============	0/0	100	100	resfinder	AF137361	aadA5	Streptomycin
26141-1-147	.26141_1_147.63	4055	4921	+	sul1_5	1-867/867	===============	0/0	100	99.89	resfinder	EU780013	sul1	Sulfamethoxazole
26141-1-147	.26141_1_147.63	10216	11137	-	mph(A)_2	1-921/921	========/======	2024-01-01	100	99.67	resfinder	U36578	mph(A)	Erythromycin;Azithromycin;Spiramycin;Telithromycin
26141-1-147	.26141_1_147.71	2994	3830	-	aph(6)-Id_1	1-837/837	===============	0/0	100	100	resfinder	M28829	aph(6)-Id	Streptomycin
26141-1-147	.26141_1_147.71	4180	4662	-	dfrA14_5	1-483/483	===============	0/0	100	99.79	resfinder	DQ388123	dfrA14	Trimethoprim
26141-1-147	.26141_1_147.71	4670	5201	-	aph(3'')-Ib_5	1-532/804	==========.....	0/0	66.17	99.81	resfinder	AF321551	aph(3'')-Ib	Streptomycin
26141-1-147	.26141_1_147.71	5262	6077	-	sul2_2	1-816/816	===============	0/0	100	100	resfinder	AY034138	sul2	Sulfamethoxazole
26141-1-147	.26141_1_147.77	3666	4526	-	blaSHV-12_1	1-861/861	===============	0/0	100	99.88	resfinder	KF976405	blaSHV-12	Amoxicillin;Ampicillin;Aztreonam;Cefepime;Cefotaxime;Ceftazidime;Ceftriaxone;Piperacillin;Ticarcillin
26141-1-147	.26141_1_147.84	983	2188	-	tet(B)_2	1-1206/1206	===============	0/0	100	100	resfinder	AF326777	tet(B)	Doxycycline;Tetracycline;Minocycline
26141-1-148	.26141_1_148.103	519	1394	-	blaCTX-M-27_1	1-876/876	===============	0/0	100	100	resfinder	AY156923	blaCTX-M-27	Amoxicillin;Ampicillin;Aztreonam;Cefepime;Cefotaxime;Ceftazidime;Ceftriaxone;Piperacillin;Ticarcillin
26141-1-148	.26141_1_148.65	6180	7412	-	mdf(A)_1	1-1233/1233	===============	0/0	100	99.11	resfinder	Y08743	mdf(A)
26141-1-148	.26141_1_148.66	2198	3733	+	qepA4_1	1-1536/1536	===============	0/0	100	100	resfinder	KX580704	qepA4	Ciprofloxacin
26141-1-148	.26141_1_148.66	6943	7440	+	dfrA12_8	1-498/498	===============	0/0	100	100	resfinder	AM040708	dfrA12	Trimethoprim
26141-1-148	.26141_1_148.66	7838	8639	+	aadA2_1	18-819/819	===============	0/0	97.92	99.88	resfinder	NC_010870	aadA2	Streptomycin
26141-1-148	.26141_1_148.66	9117	9983	+	sul1_5	1-867/867	===============	0/0	100	99.89	resfinder	EU780013	sul1	Sulfamethoxazole
26141-1-148	.26141_1_148.66	15278	16199	-	mph(A)_2	1-921/921	========/======	2024-01-01	100	99.67	resfinder	U36578	mph(A)	Erythromycin;Azithromycin;Spiramycin;Telithromycin
26141-1-148	.26141_1_148.82	518	1764	-	tet(A)_6	1-1247/1275	===============	0/0	97.8	100	resfinder	AF534183	tet(A)	Doxycycline;Tetracycline
26141-1-148	.26141_1_148.82	2743	3579	-	aph(6)-Id_1	1-837/837	===============	0/0	100	99.88	resfinder	M28829	aph(6)-Id	Streptomycin
26141-1-148	.26141_1_148.82	3579	4382	-	aph(3'')-Ib_5	1-804/804	===============	0/0	100	100	resfinder	AF321551	aph(3'')-Ib	Streptomycin
26141-1-148	.26141_1_148.82	4443	5258	-	sul2_2	1-816/816	===============	0/0	100	100	resfinder	AY034138	sul2	Sulfamethoxazole
26141-1-148	.26141_1_148.83	131	790	+	catA1_1	1-660/660	===============	0/0	100	99.85	resfinder	V00622	catA1	Chloramphenicol
26141-1-148	.26141_1_148.88	1020	2225	+	tet(B)_2	1-1206/1206	===============	0/0	100	100	resfinder	AF326777	tet(B)	Doxycycline;Tetracycline;Minocycline
26141-1-149	.26141_1_149.103	1822	2682	-	aac(3)-IIa_1	1-861/861	===============	0/0	100	99.77	resfinder	X51534	aac(3)-IIa	Gentamicin;Tobramycin
26141-1-149	.26141_1_149.104	130	574	-	catB3_1	1-445/633	===========....	0/0	70.3	99.78	resfinder	AJ009818	catB3	Chloramphenicol
26141-1-149	.26141_1_149.104	712	1542	-	blaOXA-1_1	1-831/831	===============	0/0	100	100	resfinder	HQ170510	blaOXA-1	Amoxicillin;Amoxicillin+Clavulanic_acid;Ampicillin;Ampicillin+Clavulanic_acid;Cefepime;Piperacillin;Piperacillin+Tazobactam
26141-1-149	.26141_1_149.104	1673	2272	-	aac(6')-Ib-cr_1	1-600/600	===============	0/0	100	100	resfinder	DQ303918	aac(6')-Ib-cr	Ciprofloxacin
26141-1-149	.26141_1_149.110	574	1410	-	aph(6)-Id_1	1-837/837	===============	0/0	100	100	resfinder	M28829	aph(6)-Id	Streptomycin
26141-1-149	.26141_1_149.112	25	840	+	sul2_2	1-816/816	===============	0/0	100	100	resfinder	AY034138	sul2	Sulfamethoxazole
26141-1-149	.26141_1_149.112	901	1432	+	aph(3'')-Ib_5	1-532/804	==========.....	0/0	66.17	99.81	resfinder	AF321551	aph(3'')-Ib	Streptomycin
26141-1-149	.26141_1_149.117	1	922	+	ant(3'')-Ia_1	48-972/972	========/======	2024-03-01	94.86	99.46	resfinder	X02340	ant(3'')-Ia	Streptomycin
26141-1-149	.26141_1_149.121	349	1003	+	catA1_1	1-655/660	===============	0/0	99.24	99.85	resfinder	V00622	catA1	Chloramphenicol
26141-1-149	.26141_1_149.20	63211	64443	-	mdf(A)_1	1-1233/1233	===============	0/0	100	99.43	resfinder	Y08743	mdf(A)
26141-1-149	.26141_1_149.88	2846	3721	-	blaCTX-M-15_1	1-876/876	===============	0/0	100	100	resfinder	AY044436	blaCTX-M-15	Amoxicillin;Ampicillin;Aztreonam;Cefepime;Cefotaxime;Ceftazidime;Ceftriaxone;Piperacillin;Ticarcillin
26141-1-149	.26141_1_149.88	6543	7403	+	blaTEM-1B_1	1-861/861	===============	0/0	100	100	resfinder	AY458016	blaTEM-1B	Amoxicillin;Ampicillin;Cephalothin;Piperacillin;Ticarcillin
26141-1-149	.26141_1_149.92	4592	5236	+	qnrB1_1	1-645/645	===============	0/0	100	100	resfinder	DQ351241	qnrB1	Ciprofloxacin
26141-1-149	.26141_1_149.93	5536	6018	-	dfrA14_5	1-483/483	===============	0/0	100	99.79	resfinder	DQ388123	dfrA14	Trimethoprim
26141-1-149	.26141_1_149.99	1216	2484	-	tet(A)_6	1-1247/1275	========/======	2022-01-01	97.8	93.22	resfinder	AF534183	tet(A)	Doxycycline;Tetracycline
26141-1-150	.26141_1_150.2	475575	476807	+	mdf(A)_1	1-1233/1233	===============	0/0	100	97.81	resfinder	Y08743	mdf(A)
26141-1-150	.26141_1_150.32	15660	16520	+	blaTEM-1B_1	1-861/861	===============	0/0	100	100	resfinder	AY458016	blaTEM-1B	Amoxicillin;Ampicillin;Cephalothin;Piperacillin;Ticarcillin
26141-1-150	.26141_1_150.46	195	1116	+	mph(A)_2	1-921/921	========/======	2024-01-01	100	99.67	resfinder	U36578	mph(A)	Erythromycin;Azithromycin;Spiramycin;Telithromycin
26141-1-150	.26141_1_150.46	6411	7277	-	sul1_5	1-867/867	===============	0/0	100	99.89	resfinder	EU780013	sul1	Sulfamethoxazole
26141-1-150	.26141_1_150.46	7797	8585	-	aadA5_1	1-789/789	===============	0/0	100	100	resfinder	AF137361	aadA5	Streptomycin
26141-1-150	.26141_1_150.46	8716	9189	-	dfrA17_1	1-474/474	===============	0/0	100	100	resfinder	FJ460238	dfrA17	Trimethoprim
26141-1-150	.26141_1_150.63	107	943	-	aph(6)-Id_1	1-837/837	===============	0/0	100	99.88	resfinder	M28829	aph(6)-Id	Streptomycin
26141-1-150	.26141_1_150.63	943	1746	-	aph(3'')-Ib_5	1-804/804	===============	0/0	100	100	resfinder	AF321551	aph(3'')-Ib	Streptomycin
26141-1-150	.26141_1_150.63	1807	2622	-	sul2_2	1-816/816	===============	0/0	100	100	resfinder	AY034138	sul2	Sulfamethoxazole
26141-1-150	.26141_1_150.64	518	1764	-	tet(A)_6	1-1247/1275	===============	0/0	97.8	100	resfinder	AF534183	tet(A)	Doxycycline;Tetracycline
26141-1-150	.26141_1_150.71	376	1251	+	blaCTX-M-27_1	1-876/876	===============	0/0	100	100	resfinder	AY156923	blaCTX-M-27	Amoxicillin;Ampicillin;Aztreonam;Cefepime;Cefotaxime;Ceftazidime;Ceftriaxone;Piperacillin;Ticarcillin
26141-1-151	.26141_1_151.1	66844	68076	-	mdf(A)_1	1-1233/1233	===============	0/0	100	97.81	resfinder	Y08743	mdf(A)
26141-1-151	.26141_1_151.35	13543	14789	-	tet(A)_6	1-1247/1275	===============	0/0	97.8	100	resfinder	AF534183	tet(A)	Doxycycline;Tetracycline
26141-1-151	.26141_1_151.46	195	1116	+	mph(A)_2	1-921/921	========/======	2024-01-01	100	99.67	resfinder	U36578	mph(A)	Erythromycin;Azithromycin;Spiramycin;Telithromycin
26141-1-151	.26141_1_151.46	6411	7277	-	sul1_5	1-867/867	===============	0/0	100	99.89	resfinder	EU780013	sul1	Sulfamethoxazole
26141-1-151	.26141_1_151.46	7797	8585	-	aadA5_1	1-789/789	===============	0/0	100	100	resfinder	AF137361	aadA5	Streptomycin
26141-1-151	.26141_1_151.46	8716	9189	-	dfrA17_1	1-474/474	===============	0/0	100	100	resfinder	FJ460238	dfrA17	Trimethoprim
26141-1-151	.26141_1_151.54	1870	2745	-	blaCTX-M-15_1	1-876/876	===============	0/0	100	100	resfinder	AY044436	blaCTX-M-15	Amoxicillin;Ampicillin;Aztreonam;Cefepime;Cefotaxime;Ceftazidime;Ceftriaxone;Piperacillin;Ticarcillin
26141-1-151	.26141_1_151.57	1822	2682	-	aac(3)-IIa_1	1-861/861	===============	0/0	100	99.77	resfinder	X51534	aac(3)-IIa	Gentamicin;Tobramycin
26141-1-151	.26141_1_151.61	123	567	-	catB3_1	1-445/633	===========....	0/0	70.3	99.78	resfinder	AJ009818	catB3	Chloramphenicol
26141-1-151	.26141_1_151.61	705	1535	-	blaOXA-1_1	1-831/831	===============	0/0	100	100	resfinder	HQ170510	blaOXA-1	Amoxicillin;Amoxicillin+Clavulanic_acid;Ampicillin;Ampicillin+Clavulanic_acid;Cefepime;Piperacillin;Piperacillin+Tazobactam
26141-1-151	.26141_1_151.61	1666	2265	-	aac(6')-Ib-cr_1	1-600/600	===============	0/0	100	100	resfinder	DQ303918	aac(6')-Ib-cr	Ciprofloxacin
26141-1-152	.26141_1_152.34	7086	8231	+	blaCMY-2_1	1-1146/1146	===============	0/0	100	100	resfinder	X91840	blaCMY-2	Amoxicillin;Amoxicillin+Clavulanic_acid;Ampicillin;Ampicillin+Clavulanic_acid;Cefotaxime;Cefoxitin;Ceftazidime;Piperacillin;Piperacillin+Tazobactam;Ticarcillin;Ticarcillin+Clavulanic_acid
26141-1-152	.26141_1_152.43	2269	3129	+	aac(3)-IId_1	1-861/861	===============	0/0	100	99.88	resfinder	EU022314	aac(3)-IId	Gentamicin;Tobramycin
26141-1-152	.26141_1_152.44	1060	1926	-	sul1_5	1-867/867	===============	0/0	100	99.89	resfinder	EU780013	sul1	Sulfamethoxazole
26141-1-152	.26141_1_152.44	2446	3234	-	aadA5_1	1-789/789	===============	0/0	100	100	resfinder	AF137361	aadA5	Streptomycin
26141-1-152	.26141_1_152.44	3365	3838	-	dfrA17_1	1-474/474	===============	0/0	100	100	resfinder	FJ460238	dfrA17	Trimethoprim
26141-1-152	.26141_1_152.47	215	1051	-	aph(6)-Id_1	1-837/837	===============	0/0	100	100	resfinder	M28829	aph(6)-Id	Streptomycin
26141-1-152	.26141_1_152.47	1051	1854	-	aph(3'')-Ib_5	1-804/804	===============	0/0	100	100	resfinder	AF321551	aph(3'')-Ib	Streptomycin
26141-1-152	.26141_1_152.47	1915	2730	-	sul2_3	1-816/816	===============	0/0	100	100	resfinder	HQ840942	sul2	Sulfamethoxazole
26141-1-152	.26141_1_152.48	3316	4237	-	mph(A)_2	1-921/921	========/======	2024-01-01	100	99.67	resfinder	U36578	mph(A)	Erythromycin;Azithromycin;Spiramycin;Telithromycin
26141-1-152	.26141_1_152.5	225702	226934	-	mdf(A)_1	1-1233/1233	===============	0/0	100	98.78	resfinder	Y08743	mdf(A)
26141-1-152	.26141_1_152.50	536	1411	+	blaCTX-M-15_1	1-876/876	===============	0/0	100	100	resfinder	AY044436	blaCTX-M-15	Amoxicillin;Ampicillin;Aztreonam;Cefepime;Cefotaxime;Ceftazidime;Ceftriaxone;Piperacillin;Ticarcillin
26141-1-152	.26141_1_152.54	956	2161	+	tet(B)_2	1-1206/1206	===============	0/0	100	100	resfinder	AF326777	tet(B)	Doxycycline;Tetracycline;Minocycline
26141-1-152	.26141_1_152.57	204	648	-	catB3_1	1-445/633	===========....	0/0	70.3	99.78	resfinder	AJ009818	catB3	Chloramphenicol
26141-1-152	.26141_1_152.57	786	1616	-	blaOXA-1_1	1-831/831	===============	0/0	100	100	resfinder	HQ170510	blaOXA-1	Amoxicillin;Amoxicillin+Clavulanic_acid;Ampicillin;Ampicillin+Clavulanic_acid;Cefepime;Piperacillin;Piperacillin+Tazobactam
26141-1-152	.26141_1_152.57	1747	2346	-	aac(6')-Ib-cr_1	1-600/600	===============	0/0	100	100	resfinder	DQ303918	aac(6')-Ib-cr	Ciprofloxacin
26141-1-152	.26141_1_152.64	150	1010	-	blaTEM-1B_1	1-861/861	===============	0/0	100	100	resfinder	AY458016	blaTEM-1B	Amoxicillin;Ampicillin;Cephalothin;Piperacillin;Ticarcillin
26141-1-153	.26141_1_153.1	364135	365367	-	mdf(A)_1	1-1233/1233	===============	0/0	100	97.81	resfinder	Y08743	mdf(A)
26141-1-153	.26141_1_153.46	195	1116	+	mph(A)_2	1-921/921	========/======	2024-01-01	100	99.67	resfinder	U36578	mph(A)	Erythromycin;Azithromycin;Spiramycin;Telithromycin
26141-1-153	.26141_1_153.46	6411	7277	-	sul1_5	1-867/867	===============	0/0	100	99.89	resfinder	EU780013	sul1	Sulfamethoxazole
26141-1-153	.26141_1_153.46	7797	8585	-	aadA5_1	1-789/789	===============	0/0	100	100	resfinder	AF137361	aadA5	Streptomycin
26141-1-153	.26141_1_153.46	8716	9189	-	dfrA17_1	1-474/474	===============	0/0	100	100	resfinder	FJ460238	dfrA17	Trimethoprim
26141-1-153	.26141_1_153.52	518	1764	-	tet(A)_6	1-1247/1275	===============	0/0	97.8	100	resfinder	AF534183	tet(A)	Doxycycline;Tetracycline
26141-1-153	.26141_1_153.52	2743	3579	-	aph(6)-Id_1	1-837/837	===============	0/0	100	99.88	resfinder	M28829	aph(6)-Id	Streptomycin
26141-1-153	.26141_1_153.52	3579	4382	-	aph(3'')-Ib_5	1-804/804	===============	0/0	100	100	resfinder	AF321551	aph(3'')-Ib	Streptomycin
26141-1-153	.26141_1_153.52	4443	5258	-	sul2_2	1-816/816	===============	0/0	100	100	resfinder	AY034138	sul2	Sulfamethoxazole
26141-1-153	.26141_1_153.61	376	1251	+	blaCTX-M-27_1	1-876/876	===============	0/0	100	100	resfinder	AY156923	blaCTX-M-27	Amoxicillin;Ampicillin;Aztreonam;Cefepime;Cefotaxime;Ceftazidime;Ceftriaxone;Piperacillin;Ticarcillin
26141-1-154	.26141_1_154.19	88872	89673	+	aadA2_1	18-819/819	===============	0/0	97.92	99.88	resfinder	NC_010870	aadA2	Streptomycin
26141-1-154	.26141_1_154.19	89935	91194	+	cmlA1_1	1-1260/1260	===============	0/0	100	99.92	resfinder	M64556	cmlA1	Chloramphenicol
26141-1-154	.26141_1_154.19	91277	92078	+	ant(3'')-Ia_1	171-972/972	..=============	0/0	82.51	99.75	resfinder	X02340	ant(3'')-Ia	Streptomycin
26141-1-154	.26141_1_154.6	26166	27398	+	mdf(A)_1	1-1233/1233	===============	0/0	100	98.46	resfinder	Y08743	mdf(A)
26141-1-154	.26141_1_154.60	1895	3141	+	tet(A)_6	1-1247/1275	===============	0/0	97.8	100	resfinder	AF534183	tet(A)	Doxycycline;Tetracycline
26141-1-154	.26141_1_154.62	1348	1764	-	fosA3_1	1-417/417	===============	0/0	100	100	resfinder	AB522970	fosA3	Fosfomycin
26141-1-154	.26141_1_154.62	2376	3251	-	blaCTX-M-14_1	1-876/876	===============	0/0	100	100	resfinder	AF252622	blaCTX-M-14	Amoxicillin;Ampicillin;Aztreonam;Cefepime;Cefotaxime;Ceftazidime;Ceftriaxone;Piperacillin;Ticarcillin
26141-1-154	.26141_1_154.64	1997	2788	+	sul3_2	1-792/792	===============	0/0	100	100	resfinder	AJ459418	sul3	Sulfamethoxazole
26141-1-155	.26141_1_155.114	519	1394	-	blaCTX-M-27_1	1-876/876	===============	0/0	100	100	resfinder	AY156923	blaCTX-M-27	Amoxicillin;Ampicillin;Aztreonam;Cefepime;Cefotaxime;Ceftazidime;Ceftriaxone;Piperacillin;Ticarcillin
26141-1-155	.26141_1_155.66	6180	7412	-	mdf(A)_1	1-1233/1233	===============	0/0	100	99.11	resfinder	Y08743	mdf(A)
26141-1-155	.26141_1_155.73	3004	4539	+	qepA4_1	1-1536/1536	===============	0/0	100	100	resfinder	KX580704	qepA4	Ciprofloxacin
26141-1-155	.26141_1_155.73	7749	8246	+	dfrA12_8	1-498/498	===============	0/0	100	100	resfinder	AM040708	dfrA12	Trimethoprim
26141-1-155	.26141_1_155.73	8644	9445	+	aadA2_1	18-819/819	===============	0/0	97.92	99.88	resfinder	NC_010870	aadA2	Streptomycin
26141-1-155	.26141_1_155.73	9923	10789	+	sul1_5	1-867/867	===============	0/0	100	99.89	resfinder	EU780013	sul1	Sulfamethoxazole
26141-1-155	.26141_1_155.89	518	1764	-	tet(A)_6	1-1247/1275	===============	0/0	97.8	100	resfinder	AF534183	tet(A)	Doxycycline;Tetracycline
26141-1-155	.26141_1_155.89	2743	3579	-	aph(6)-Id_1	1-837/837	===============	0/0	100	99.88	resfinder	M28829	aph(6)-Id	Streptomycin
26141-1-155	.26141_1_155.89	3579	4382	-	aph(3'')-Ib_5	1-804/804	===============	0/0	100	100	resfinder	AF321551	aph(3'')-Ib	Streptomycin
26141-1-155	.26141_1_155.89	4443	5258	-	sul2_2	1-816/816	===============	0/0	100	100	resfinder	AY034138	sul2	Sulfamethoxazole
26141-1-155	.26141_1_155.93	131	790	+	catA1_1	1-660/660	===============	0/0	100	99.85	resfinder	V00622	catA1	Chloramphenicol
26141-1-155	.26141_1_155.94	195	1116	+	mph(A)_2	1-921/921	========/======	2024-01-01	100	99.67	resfinder	U36578	mph(A)	Erythromycin;Azithromycin;Spiramycin;Telithromycin
26141-1-155	.26141_1_155.96	956	2161	+	tet(B)_2	1-1206/1206	===============	0/0	100	100	resfinder	AF326777	tet(B)	Doxycycline;Tetracycline;Minocycline
26141-1-156	.26141_1_156.23	64209	65441	-	mdf(A)_1	1-1233/1233	===============	0/0	100	97.81	resfinder	Y08743	mdf(A)
26141-1-156	.26141_1_156.26	20414	21660	+	tet(A)_6	1-1247/1275	===============	0/0	97.8	99.36	resfinder	AF534183	tet(A)	Doxycycline;Tetracycline
26141-1-156	.26141_1_156.26	45218	45817	+	aac(6')-Ib-cr_1	1-600/600	===============	0/0	100	100	resfinder	DQ303918	aac(6')-Ib-cr	Ciprofloxacin
26141-1-156	.26141_1_156.26	45874	46366	+	ARR-3_4	51-543/543	.==============	0/0	90.79	99.19	resfinder	FM207631	ARR-3
26141-1-156	.26141_1_156.26	46499	46972	+	dfrA27_1	1-474/474	===============	0/0	100	100	resfinder	FJ459817	dfrA27	Trimethoprim
26141-1-156	.26141_1_156.26	47153	47998	+	aadA16_1	1-846/846	===============	0/0	100	99.64	resfinder	EU675686	aadA16	Streptomycin
26141-1-156	.26141_1_156.26	48429	49295	+	sul1_5	1-867/867	===============	0/0	100	99.89	resfinder	EU780013	sul1	Sulfamethoxazole
26141-1-156	.26141_1_156.26	52706	53350	-	qnrB6_2	1-645/645	===============	0/0	100	100	resfinder	EF523819	qnrB6	Ciprofloxacin
26141-1-156	.26141_1_156.53	1869	2744	-	blaCTX-M-15_1	1-876/876	===============	0/0	100	100	resfinder	AY044436	blaCTX-M-15	Amoxicillin;Ampicillin;Aztreonam;Cefepime;Cefotaxime;Ceftazidime;Ceftriaxone;Piperacillin;Ticarcillin
26141-1-157	.26141_1_157.35	7086	8231	+	blaCMY-2_1	1-1146/1146	===============	0/0	100	100	resfinder	X91840	blaCMY-2	Amoxicillin;Amoxicillin+Clavulanic_acid;Ampicillin;Ampicillin+Clavulanic_acid;Cefotaxime;Cefoxitin;Ceftazidime;Piperacillin;Piperacillin+Tazobactam;Ticarcillin;Ticarcillin+Clavulanic_acid
26141-1-157	.26141_1_157.4	225702	226934	-	mdf(A)_1	1-1233/1233	===============	0/0	100	98.78	resfinder	Y08743	mdf(A)
26141-1-157	.26141_1_157.43	500	1360	+	blaTEM-1B_1	1-861/861	===============	0/0	100	100	resfinder	AY458016	blaTEM-1B	Amoxicillin;Ampicillin;Cephalothin;Piperacillin;Ticarcillin
26141-1-157	.26141_1_157.43	5130	6005	+	blaCTX-M-15_1	1-876/876	===============	0/0	100	100	resfinder	AY044436	blaCTX-M-15	Amoxicillin;Ampicillin;Aztreonam;Cefepime;Cefotaxime;Ceftazidime;Ceftriaxone;Piperacillin;Ticarcillin
26141-1-157	.26141_1_157.48	979	1845	-	sul1_5	1-867/867	===============	0/0	100	99.89	resfinder	EU780013	sul1	Sulfamethoxazole
26141-1-157	.26141_1_157.48	2365	3153	-	aadA5_1	1-789/789	===============	0/0	100	100	resfinder	AF137361	aadA5	Streptomycin
26141-1-157	.26141_1_157.48	3284	3757	-	dfrA17_1	1-474/474	===============	0/0	100	100	resfinder	FJ460238	dfrA17	Trimethoprim
26141-1-157	.26141_1_157.50	2756	3616	-	aac(3)-IId_1	1-861/861	===============	0/0	100	99.88	resfinder	EU022314	aac(3)-IId	Gentamicin;Tobramycin
26141-1-157	.26141_1_157.51	134	970	-	aph(6)-Id_1	1-837/837	===============	0/0	100	100	resfinder	M28829	aph(6)-Id	Streptomycin
26141-1-157	.26141_1_157.51	970	1773	-	aph(3'')-Ib_5	1-804/804	===============	0/0	100	100	resfinder	AF321551	aph(3'')-Ib	Streptomycin
26141-1-157	.26141_1_157.51	1834	2649	-	sul2_3	1-816/816	===============	0/0	100	100	resfinder	HQ840942	sul2	Sulfamethoxazole
26141-1-157	.26141_1_157.53	3262	4183	-	mph(A)_2	1-921/921	========/======	2024-01-01	100	99.67	resfinder	U36578	mph(A)	Erythromycin;Azithromycin;Spiramycin;Telithromycin
26141-1-157	.26141_1_157.57	956	2161	+	tet(B)_2	1-1206/1206	===============	0/0	100	100	resfinder	AF326777	tet(B)	Doxycycline;Tetracycline;Minocycline
26141-1-157	.26141_1_157.59	123	567	-	catB3_1	1-445/633	===========....	0/0	70.3	99.78	resfinder	AJ009818	catB3	Chloramphenicol
26141-1-157	.26141_1_157.59	705	1535	-	blaOXA-1_1	1-831/831	===============	0/0	100	100	resfinder	HQ170510	blaOXA-1	Amoxicillin;Amoxicillin+Clavulanic_acid;Ampicillin;Ampicillin+Clavulanic_acid;Cefepime;Piperacillin;Piperacillin+Tazobactam
26141-1-157	.26141_1_157.59	1666	2265	-	aac(6')-Ib-cr_1	1-600/600	===============	0/0	100	100	resfinder	DQ303918	aac(6')-Ib-cr	Ciprofloxacin
26141-1-158	.26141_1_158.18	38735	39967	+	mdf(A)_1	1-1233/1233	===============	0/0	100	98.14	resfinder	Y08743	mdf(A)
26141-1-158	.26141_1_158.20	39543	40016	+	dfrA1_8	1-474/474	===============	0/0	100	100	resfinder	X00926	dfrA1	Trimethoprim
26141-1-158	.26141_1_158.20	40682	41481	+	ant(3'')-Ia_1	170-972/972	..======/======	2024-03-01	82.3	99.38	resfinder	X02340	ant(3'')-Ia	Streptomycin
26141-1-158	.26141_1_158.55	349	1008	+	catA1_1	1-660/660	===============	0/0	100	99.85	resfinder	V00622	catA1	Chloramphenicol
26141-1-158	.26141_1_158.56	2249	3454	+	tet(B)_2	1-1206/1206	===============	0/0	100	100	resfinder	AF326777	tet(B)	Doxycycline;Tetracycline;Minocycline
26141-1-158	.26141_1_158.57	227	1063	-	aph(6)-Id_1	1-837/837	===============	0/0	100	100	resfinder	M28829	aph(6)-Id	Streptomycin
26141-1-158	.26141_1_158.57	1063	1866	-	aph(3'')-Ib_5	1-804/804	===============	0/0	100	100	resfinder	AF321551	aph(3'')-Ib	Streptomycin
26141-1-158	.26141_1_158.57	1927	2742	-	sul2_3	1-816/816	===============	0/0	100	100	resfinder	HQ840942	sul2	Sulfamethoxazole
26141-1-158	.26141_1_158.61	174	1049	+	blaCTX-M-15_1	1-876/876	===============	0/0	100	100	resfinder	AY044436	blaCTX-M-15	Amoxicillin;Ampicillin;Aztreonam;Cefepime;Cefotaxime;Ceftazidime;Ceftriaxone;Piperacillin;Ticarcillin
26141-1-158	.26141_1_158.63	607	1437	-	blaOXA-1_1	1-831/831	===============	0/0	100	100	resfinder	HQ170510	blaOXA-1	Amoxicillin;Amoxicillin+Clavulanic_acid;Ampicillin;Ampicillin+Clavulanic_acid;Cefepime;Piperacillin;Piperacillin+Tazobactam
26141-1-158	.26141_1_158.63	1568	2167	-	aac(6')-Ib-cr_1	1-600/600	===============	0/0	100	100	resfinder	DQ303918	aac(6')-Ib-cr	Ciprofloxacin
26141-1-158	.26141_1_158.71	213	1028	+	aph(3')-Ia_1	1-816/816	===============	0/0	100	100	resfinder	V00359	aph(3')-Ia
26141-1-159	.26141_1_159.100	164	608	-	catB3_1	1-445/633	===========....	0/0	70.3	99.78	resfinder	AJ009818	catB3	Chloramphenicol
26141-1-159	.26141_1_159.100	746	1576	-	blaOXA-1_1	1-831/831	===============	0/0	100	100	resfinder	HQ170510	blaOXA-1	Amoxicillin;Amoxicillin+Clavulanic_acid;Ampicillin;Ampicillin+Clavulanic_acid;Cefepime;Piperacillin;Piperacillin+Tazobactam
26141-1-159	.26141_1_159.100	1707	2306	-	aac(6')-Ib-cr_1	1-600/600	===============	0/0	100	100	resfinder	DQ303918	aac(6')-Ib-cr	Ciprofloxacin
26141-1-159	.26141_1_159.2	250646	251878	-	mdf(A)_1	1-1233/1233	===============	0/0	100	99.92	resfinder	Y08743	mdf(A)
26141-1-159	.26141_1_159.81	3015	3851	-	aph(6)-Id_1	1-837/837	===============	0/0	100	100	resfinder	M28829	aph(6)-Id	Streptomycin
26141-1-159	.26141_1_159.81	3851	4654	-	aph(3'')-Ib_5	1-804/804	===============	0/0	100	100	resfinder	AF321551	aph(3'')-Ib	Streptomycin
26141-1-159	.26141_1_159.81	4715	5530	-	sul2_2	1-816/816	===============	0/0	100	100	resfinder	AY034138	sul2	Sulfamethoxazole
26141-1-159	.26141_1_159.82	2907	4112	-	tet(B)_2	1-1206/1206	===============	0/0	100	100	resfinder	AF326777	tet(B)	Doxycycline;Tetracycline;Minocycline
26141-1-159	.26141_1_159.84	2763	3638	-	blaCTX-M-15_1	1-876/876	===============	0/0	100	100	resfinder	AY044436	blaCTX-M-15	Amoxicillin;Ampicillin;Aztreonam;Cefepime;Cefotaxime;Ceftazidime;Ceftriaxone;Piperacillin;Ticarcillin
26141-1-159	.26141_1_159.85	1763	2236	+	dfrA17_1	1-474/474	===============	0/0	100	100	resfinder	FJ460238	dfrA17	Trimethoprim
26141-1-159	.26141_1_159.85	2367	3155	+	aadA5_1	1-789/789	===============	0/0	100	100	resfinder	AF137361	aadA5	Streptomycin
26141-1-159	.26141_1_159.85	3675	4541	+	sul1_5	1-867/867	===============	0/0	100	99.89	resfinder	EU780013	sul1	Sulfamethoxazole
26141-1-159	.26141_1_159.90	2788	3709	-	mph(A)_2	1-921/921	========/======	2024-01-01	100	99.67	resfinder	U36578	mph(A)	Erythromycin;Azithromycin;Spiramycin;Telithromycin
26141-1-159	.26141_1_159.96	1822	2682	-	aac(3)-IIa_1	1-861/861	===============	0/0	100	99.77	resfinder	X51534	aac(3)-IIa	Gentamicin;Tobramycin
26141-1-160	.26141_1_160.23	7458	7931	+	dfrA1_8	1-474/474	===============	0/0	100	100	resfinder	X00926	dfrA1	Trimethoprim
26141-1-160	.26141_1_160.23	8597	9396	+	ant(3'')-Ia_1	170-972/972	..======/======	2024-03-01	82.3	99.38	resfinder	X02340	ant(3'')-Ia	Streptomycin
26141-1-160	.26141_1_160.37	4423	5298	-	blaCTX-M-15_1	1-876/876	===============	0/0	100	100	resfinder	AY044436	blaCTX-M-15	Amoxicillin;Ampicillin;Aztreonam;Cefepime;Cefotaxime;Ceftazidime;Ceftriaxone;Piperacillin;Ticarcillin
26141-1-160	.26141_1_160.37	10513	11373	-	blaTEM-1B_1	1-861/861	===============	0/0	100	100	resfinder	AY458016	blaTEM-1B	Amoxicillin;Ampicillin;Cephalothin;Piperacillin;Ticarcillin
26141-1-160	.26141_1_160.37	16345	17205	-	aac(3)-IId_1	1-861/861	===============	0/0	100	99.88	resfinder	EU022314	aac(3)-IId	Gentamicin;Tobramycin
26141-1-160	.26141_1_160.46	654	1151	+	dfrA12_8	1-498/498	===============	0/0	100	100	resfinder	AM040708	dfrA12	Trimethoprim
26141-1-160	.26141_1_160.46	1549	2350	+	aadA2_1	18-819/819	===============	0/0	97.92	99.88	resfinder	NC_010870	aadA2	Streptomycin
26141-1-160	.26141_1_160.46	2828	3694	+	sul1_5	1-867/867	===============	0/0	100	99.89	resfinder	EU780013	sul1	Sulfamethoxazole
26141-1-160	.26141_1_160.46	8989	9910	-	mph(A)_2	1-921/921	========/======	2024-01-01	100	99.67	resfinder	U36578	mph(A)	Erythromycin;Azithromycin;Spiramycin;Telithromycin
26141-1-160	.26141_1_160.55	2521	3726	-	tet(B)_2	1-1206/1206	===============	0/0	100	100	resfinder	AF326777	tet(B)	Doxycycline;Tetracycline;Minocycline
26141-1-160	.26141_1_160.56	158	994	-	aph(6)-Id_1	1-837/837	===============	0/0	100	100	resfinder	M28829	aph(6)-Id	Streptomycin
26141-1-160	.26141_1_160.56	994	1797	-	aph(3'')-Ib_5	1-804/804	===============	0/0	100	100	resfinder	AF321551	aph(3'')-Ib	Streptomycin
26141-1-160	.26141_1_160.56	1858	2673	-	sul2_3	1-816/816	===============	0/0	100	100	resfinder	HQ840942	sul2	Sulfamethoxazole
26141-1-160	.26141_1_160.6	39354	40586	+	mdf(A)_1	1-1233/1233	===============	0/0	100	97.89	resfinder	Y08743	mdf(A)
26141-1-161	.26141_1_161.2	250646	251878	-	mdf(A)_1	1-1233/1233	===============	0/0	100	99.92	resfinder	Y08743	mdf(A)
26141-1-161	.26141_1_161.46	1872	3077	+	tet(B)_2	1-1206/1206	===============	0/0	100	100	resfinder	AF326777	tet(B)	Doxycycline;Tetracycline;Minocycline
26141-1-161	.26141_1_161.79	3028	3864	-	aph(6)-Id_1	1-837/837	===============	0/0	100	100	resfinder	M28829	aph(6)-Id	Streptomycin
26141-1-161	.26141_1_161.79	3864	4667	-	aph(3'')-Ib_5	1-804/804	===============	0/0	100	100	resfinder	AF321551	aph(3'')-Ib	Streptomycin
26141-1-161	.26141_1_161.79	4728	5543	-	sul2_2	1-816/816	===============	0/0	100	100	resfinder	AY034138	sul2	Sulfamethoxazole
26141-1-161	.26141_1_161.81	2776	3651	-	blaCTX-M-15_1	1-876/876	===============	0/0	100	100	resfinder	AY044436	blaCTX-M-15	Amoxicillin;Ampicillin;Aztreonam;Cefepime;Cefotaxime;Ceftazidime;Ceftriaxone;Piperacillin;Ticarcillin
26141-1-161	.26141_1_161.82	1776	2249	+	dfrA17_1	1-474/474	===============	0/0	100	100	resfinder	FJ460238	dfrA17	Trimethoprim
26141-1-161	.26141_1_161.82	2380	3168	+	aadA5_1	1-789/789	===============	0/0	100	100	resfinder	AF137361	aadA5	Streptomycin
26141-1-161	.26141_1_161.82	3688	4554	+	sul1_5	1-867/867	===============	0/0	100	99.89	resfinder	EU780013	sul1	Sulfamethoxazole
26141-1-161	.26141_1_161.87	2828	3749	-	mph(A)_2	1-921/921	========/======	2024-01-01	100	99.67	resfinder	U36578	mph(A)	Erythromycin;Azithromycin;Spiramycin;Telithromycin
26141-1-161	.26141_1_161.90	1903	2763	-	aac(3)-IIa_1	1-861/861	===============	0/0	100	99.77	resfinder	X51534	aac(3)-IIa	Gentamicin;Tobramycin
26141-1-161	.26141_1_161.94	204	648	-	catB3_1	1-445/633	===========....	0/0	70.3	99.78	resfinder	AJ009818	catB3	Chloramphenicol
26141-1-161	.26141_1_161.94	786	1616	-	blaOXA-1_1	1-831/831	===============	0/0	100	100	resfinder	HQ170510	blaOXA-1	Amoxicillin;Amoxicillin+Clavulanic_acid;Ampicillin;Ampicillin+Clavulanic_acid;Cefepime;Piperacillin;Piperacillin+Tazobactam
26141-1-161	.26141_1_161.94	1747	2346	-	aac(6')-Ib-cr_1	1-600/600	===============	0/0	100	100	resfinder	DQ303918	aac(6')-Ib-cr	Ciprofloxacin
26141-1-162	.26141_1_162.1	208688	209920	-	mdf(A)_1	1-1233/1233	===============	0/0	100	99.92	resfinder	Y08743	mdf(A)
26141-1-162	.26141_1_162.101	147	591	-	catB3_1	1-445/633	===========....	0/0	70.3	99.78	resfinder	AJ009818	catB3	Chloramphenicol
26141-1-162	.26141_1_162.101	729	1559	-	blaOXA-1_1	1-831/831	===============	0/0	100	100	resfinder	HQ170510	blaOXA-1	Amoxicillin;Amoxicillin+Clavulanic_acid;Ampicillin;Ampicillin+Clavulanic_acid;Cefepime;Piperacillin;Piperacillin+Tazobactam
26141-1-162	.26141_1_162.101	1690	2289	-	aac(6')-Ib-cr_1	1-600/600	===============	0/0	100	100	resfinder	DQ303918	aac(6')-Ib-cr	Ciprofloxacin
26141-1-162	.26141_1_162.113	347	1207	+	blaTEM-1B_1	1-861/861	===============	0/0	100	100	resfinder	AY458016	blaTEM-1B	Amoxicillin;Ampicillin;Cephalothin;Piperacillin;Ticarcillin
26141-1-162	.26141_1_162.72	2020	2493	+	dfrA17_1	1-474/474	===============	0/0	100	100	resfinder	FJ460238	dfrA17	Trimethoprim
26141-1-162	.26141_1_162.72	2624	3412	+	aadA5_1	1-789/789	===============	0/0	100	100	resfinder	AF137361	aadA5	Streptomycin
26141-1-162	.26141_1_162.72	3932	4798	+	sul1_5	1-867/867	===============	0/0	100	99.89	resfinder	EU780013	sul1	Sulfamethoxazole
26141-1-162	.26141_1_162.72	10093	11014	-	mph(A)_2	1-921/921	========/======	2024-01-01	100	99.67	resfinder	U36578	mph(A)	Erythromycin;Azithromycin;Spiramycin;Telithromycin
26141-1-162	.26141_1_162.75	2799	3659	-	aac(3)-IId_1	1-861/861	===============	0/0	100	99.88	resfinder	EU022314	aac(3)-IId	Gentamicin;Tobramycin
26141-1-162	.26141_1_162.75	6230	7435	-	tet(B)_2	1-1206/1206	===============	0/0	100	100	resfinder	AF326777	tet(B)	Doxycycline;Tetracycline;Minocycline
26141-1-162	.26141_1_162.84	1	572	-	aph(3'')-Ib_5	1-572/804	===========....	0/0	71.14	100	resfinder	AF321551	aph(3'')-Ib	Streptomycin
26141-1-162	.26141_1_162.84	633	1448	-	sul2_2	1-816/816	===============	0/0	100	100	resfinder	AY034138	sul2	Sulfamethoxazole
26141-1-162	.26141_1_162.84	5111	5947	-	aph(6)-Id_1	1-837/837	===============	0/0	100	100	resfinder	M28829	aph(6)-Id	Streptomycin
26141-1-162	.26141_1_162.86	2022	2897	+	blaCTX-M-15_1	1-876/876	===============	0/0	100	100	resfinder	AY044436	blaCTX-M-15	Amoxicillin;Ampicillin;Aztreonam;Cefepime;Cefotaxime;Ceftazidime;Ceftriaxone;Piperacillin;Ticarcillin
26141-1-162	.26141_1_162.87	4330	4989	-	catA1_1	1-660/660	===============	0/0	100	99.85	resfinder	V00622	catA1	Chloramphenicol
26141-1-164	.26141_1_164.1	158809	160041	-	mdf(A)_1	1-1233/1233	===============	0/0	100	99.35	resfinder	Y08743	mdf(A)
26141-1-164	.26141_1_164.102	558	1346	-	aadA5_1	1-789/789	===============	0/0	100	100	resfinder	AF137361	aadA5	Streptomycin
26141-1-164	.26141_1_164.102	1477	1950	-	dfrA17_1	1-474/474	===============	0/0	100	100	resfinder	FJ460238	dfrA17	Trimethoprim
26141-1-164	.26141_1_164.106	538	1170	-	catB3_2	1-633/633	===============	0/0	100	100	resfinder	U13880	catB3	Chloramphenicol
26141-1-164	.26141_1_164.106	1308	2138	-	blaOXA-1_1	1-831/831	===============	0/0	100	100	resfinder	HQ170510	blaOXA-1	Amoxicillin;Amoxicillin+Clavulanic_acid;Ampicillin;Ampicillin+Clavulanic_acid;Cefepime;Piperacillin;Piperacillin+Tazobactam
26141-1-164	.26141_1_164.106	2269	2868	-	aac(6')-Ib-cr_1	1-600/600	===============	0/0	100	100	resfinder	DQ303918	aac(6')-Ib-cr	Ciprofloxacin
26141-1-164	.26141_1_164.110	831	1691	+	blaTEM-1B_1	1-861/861	===============	0/0	100	100	resfinder	AY458016	blaTEM-1B	Amoxicillin;Ampicillin;Cephalothin;Piperacillin;Ticarcillin
26141-1-164	.26141_1_164.4	191452	192327	-	blaCTX-M-15_1	1-876/876	===============	0/0	100	100	resfinder	AY044436	blaCTX-M-15	Amoxicillin;Ampicillin;Aztreonam;Cefepime;Cefotaxime;Ceftazidime;Ceftriaxone;Piperacillin;Ticarcillin
26141-1-164	.26141_1_164.82	556	1416	+	aac(3)-IId_1	1-861/861	===============	0/0	100	99.88	resfinder	EU022314	aac(3)-IId	Gentamicin;Tobramycin
26141-1-164	.26141_1_164.83	402	1217	+	sul2_3	1-816/816	===============	0/0	100	100	resfinder	HQ840942	sul2	Sulfamethoxazole
26141-1-164	.26141_1_164.83	1278	2081	+	aph(3'')-Ib_5	1-804/804	===============	0/0	100	100	resfinder	AF321551	aph(3'')-Ib	Streptomycin
26141-1-164	.26141_1_164.83	2081	2917	+	aph(6)-Id_1	1-837/837	===============	0/0	100	100	resfinder	M28829	aph(6)-Id	Streptomycin
26141-1-164	.26141_1_164.83	3896	5142	+	tet(A)_6	1-1247/1275	===============	0/0	97.8	100	resfinder	AF534183	tet(A)	Doxycycline;Tetracycline
26141-1-164	.26141_1_164.98	2872	3793	-	mph(A)_2	1-921/921	========/======	2024-01-01	100	99.67	resfinder	U36578	mph(A)	Erythromycin;Azithromycin;Spiramycin;Telithromycin
26141-1-165	.26141_1_165.1	158778	160010	-	mdf(A)_1	1-1233/1233	===============	0/0	100	99.35	resfinder	Y08743	mdf(A)
26141-1-165	.26141_1_165.100	276	1197	+	mph(A)_2	1-921/921	========/======	2024-01-01	100	99.67	resfinder	U36578	mph(A)	Erythromycin;Azithromycin;Spiramycin;Telithromycin
26141-1-165	.26141_1_165.105	558	1346	-	aadA5_1	1-789/789	===============	0/0	100	100	resfinder	AF137361	aadA5	Streptomycin
26141-1-165	.26141_1_165.105	1477	1950	-	dfrA17_1	1-474/474	===============	0/0	100	100	resfinder	FJ460238	dfrA17	Trimethoprim
26141-1-165	.26141_1_165.110	538	1170	-	catB3_2	1-633/633	===============	0/0	100	100	resfinder	U13880	catB3	Chloramphenicol
26141-1-165	.26141_1_165.110	1308	2138	-	blaOXA-1_1	1-831/831	===============	0/0	100	100	resfinder	HQ170510	blaOXA-1	Amoxicillin;Amoxicillin+Clavulanic_acid;Ampicillin;Ampicillin+Clavulanic_acid;Cefepime;Piperacillin;Piperacillin+Tazobactam
26141-1-165	.26141_1_165.110	2269	2868	-	aac(6')-Ib-cr_1	1-600/600	===============	0/0	100	100	resfinder	DQ303918	aac(6')-Ib-cr	Ciprofloxacin
26141-1-165	.26141_1_165.115	831	1691	+	blaTEM-1B_1	1-861/861	===============	0/0	100	100	resfinder	AY458016	blaTEM-1B	Amoxicillin;Ampicillin;Cephalothin;Piperacillin;Ticarcillin
26141-1-165	.26141_1_165.131	770	1417	+	cat(pC221)_1	1-648/648	===============	0/0	100	96.76	resfinder	X02529	cat(pC221)	Chloramphenicol
26141-1-165	.26141_1_165.4	191507	192382	-	blaCTX-M-15_1	1-876/876	===============	0/0	100	100	resfinder	AY044436	blaCTX-M-15	Amoxicillin;Ampicillin;Aztreonam;Cefepime;Cefotaxime;Ceftazidime;Ceftriaxone;Piperacillin;Ticarcillin
26141-1-165	.26141_1_165.85	556	1416	+	aac(3)-IId_1	1-861/861	===============	0/0	100	99.88	resfinder	EU022314	aac(3)-IId	Gentamicin;Tobramycin
26141-1-165	.26141_1_165.86	402	1217	+	sul2_3	1-816/816	===============	0/0	100	100	resfinder	HQ840942	sul2	Sulfamethoxazole
26141-1-165	.26141_1_165.86	1278	2081	+	aph(3'')-Ib_5	1-804/804	===============	0/0	100	100	resfinder	AF321551	aph(3'')-Ib	Streptomycin
26141-1-165	.26141_1_165.86	2081	2917	+	aph(6)-Id_1	1-837/837	===============	0/0	100	100	resfinder	M28829	aph(6)-Id	Streptomycin
26141-1-165	.26141_1_165.86	3896	5142	+	tet(A)_6	1-1247/1275	===============	0/0	97.8	100	resfinder	AF534183	tet(A)	Doxycycline;Tetracycline
26141-1-166	.26141_1_166.18	760	1635	+	blaCTX-M-15_1	1-876/876	===============	0/0	100	100	resfinder	AY044436	blaCTX-M-15	Amoxicillin;Ampicillin;Aztreonam;Cefepime;Cefotaxime;Ceftazidime;Ceftriaxone;Piperacillin;Ticarcillin
26141-1-166	.26141_1_166.2	66334	67566	-	mdf(A)_1	1-1233/1233	===============	0/0	100	97.81	resfinder	Y08743	mdf(A)
26141-1-166	.26141_1_166.45	605	1420	+	sul2_2	1-816/816	===============	0/0	100	100	resfinder	AY034138	sul2	Sulfamethoxazole
26141-1-166	.26141_1_166.45	1481	2284	+	aph(3'')-Ib_5	1-804/804	===============	0/0	100	100	resfinder	AF321551	aph(3'')-Ib	Streptomycin
26141-1-166	.26141_1_166.45	2284	3120	+	aph(6)-Id_1	1-837/837	===============	0/0	100	99.88	resfinder	M28829	aph(6)-Id	Streptomycin
26141-1-166	.26141_1_166.45	4099	5345	+	tet(A)_6	1-1247/1275	===============	0/0	97.8	99.92	resfinder	AF534183	tet(A)	Doxycycline;Tetracycline
26141-1-166	.26141_1_166.54	207	1128	+	mph(A)_2	1-921/921	========/======	2024-01-01	100	99.67	resfinder	U36578	mph(A)	Erythromycin;Azithromycin;Spiramycin;Telithromycin
26141-1-166	.26141_1_166.54	6423	7289	-	sul1_5	1-867/867	===============	0/0	100	99.89	resfinder	EU780013	sul1	Sulfamethoxazole
26141-1-166	.26141_1_166.54	7809	8597	-	aadA5_1	1-789/789	===============	0/0	100	100	resfinder	AF137361	aadA5	Streptomycin
26141-1-166	.26141_1_166.54	8728	9201	-	dfrA17_1	1-474/474	===============	0/0	100	100	resfinder	FJ460238	dfrA17	Trimethoprim
26141-1-168	.26141_1_168.22	7471	7944	+	dfrA1_8	1-474/474	===============	0/0	100	100	resfinder	X00926	dfrA1	Trimethoprim
26141-1-168	.26141_1_168.22	8610	9409	+	ant(3'')-Ia_1	170-972/972	..======/======	2024-03-01	82.3	99.38	resfinder	X02340	ant(3'')-Ia	Streptomycin
26141-1-168	.26141_1_168.45	2508	3713	-	tet(B)_2	1-1206/1206	===============	0/0	100	100	resfinder	AF326777	tet(B)	Doxycycline;Tetracycline;Minocycline
26141-1-168	.26141_1_168.49	1988	2803	+	sul2_3	1-816/816	===============	0/0	100	100	resfinder	HQ840942	sul2	Sulfamethoxazole
26141-1-168	.26141_1_168.49	2864	3667	+	aph(3'')-Ib_5	1-804/804	===============	0/0	100	100	resfinder	AF321551	aph(3'')-Ib	Streptomycin
26141-1-168	.26141_1_168.49	3667	4503	+	aph(6)-Id_1	1-837/837	===============	0/0	100	100	resfinder	M28829	aph(6)-Id	Streptomycin
26141-1-168	.26141_1_168.5	39677	40909	+	mdf(A)_1	1-1233/1233	===============	0/0	100	97.89	resfinder	Y08743	mdf(A)
26141-1-168	.26141_1_168.59	183	1043	+	blaTEM-1B_1	1-861/861	===============	0/0	100	100	resfinder	AY458016	blaTEM-1B	Amoxicillin;Ampicillin;Cephalothin;Piperacillin;Ticarcillin
26141-1-168	.26141_1_168.6	70070	70945	+	blaCTX-M-15_1	1-876/876	===============	0/0	100	100	resfinder	AY044436	blaCTX-M-15	Amoxicillin;Ampicillin;Aztreonam;Cefepime;Cefotaxime;Ceftazidime;Ceftriaxone;Piperacillin;Ticarcillin
26141-1-169	.26141_1_169.2	208688	209920	-	mdf(A)_1	1-1233/1233	===============	0/0	100	99.92	resfinder	Y08743	mdf(A)
26141-1-169	.26141_1_169.45	1956	3161	+	tet(B)_2	1-1206/1206	===============	0/0	100	100	resfinder	AF326777	tet(B)	Doxycycline;Tetracycline;Minocycline
26141-1-169	.26141_1_169.77	3028	3864	-	aph(6)-Id_1	1-837/837	===============	0/0	100	100	resfinder	M28829	aph(6)-Id	Streptomycin
26141-1-169	.26141_1_169.77	3864	4667	-	aph(3'')-Ib_5	1-804/804	===============	0/0	100	100	resfinder	AF321551	aph(3'')-Ib	Streptomycin
26141-1-169	.26141_1_169.77	4728	5543	-	sul2_2	1-816/816	===============	0/0	100	100	resfinder	AY034138	sul2	Sulfamethoxazole
26141-1-169	.26141_1_169.79	2779	3654	-	blaCTX-M-15_1	1-876/876	===============	0/0	100	100	resfinder	AY044436	blaCTX-M-15	Amoxicillin;Ampicillin;Aztreonam;Cefepime;Cefotaxime;Ceftazidime;Ceftriaxone;Piperacillin;Ticarcillin
26141-1-169	.26141_1_169.80	1776	2249	+	dfrA17_1	1-474/474	===============	0/0	100	100	resfinder	FJ460238	dfrA17	Trimethoprim
26141-1-169	.26141_1_169.80	2380	3168	+	aadA5_1	1-789/789	===============	0/0	100	100	resfinder	AF137361	aadA5	Streptomycin
26141-1-169	.26141_1_169.80	3688	4554	+	sul1_5	1-867/867	===============	0/0	100	99.89	resfinder	EU780013	sul1	Sulfamethoxazole
26141-1-169	.26141_1_169.88	276	1197	+	mph(A)_2	1-921/921	========/======	2024-01-01	100	99.67	resfinder	U36578	mph(A)	Erythromycin;Azithromycin;Spiramycin;Telithromycin
26141-1-169	.26141_1_169.91	1903	2763	-	aac(3)-IIa_1	1-861/861	===============	0/0	100	99.77	resfinder	X51534	aac(3)-IIa	Gentamicin;Tobramycin
26141-1-169	.26141_1_169.95	253	852	+	aac(6')-Ib-cr_1	1-600/600	===============	0/0	100	100	resfinder	DQ303918	aac(6')-Ib-cr	Ciprofloxacin
26141-1-169	.26141_1_169.95	983	1813	+	blaOXA-1_1	1-831/831	===============	0/0	100	100	resfinder	HQ170510	blaOXA-1	Amoxicillin;Amoxicillin+Clavulanic_acid;Ampicillin;Ampicillin+Clavulanic_acid;Cefepime;Piperacillin;Piperacillin+Tazobactam
26141-1-169	.26141_1_169.95	1951	2395	+	catB3_1	1-445/633	===========....	0/0	70.3	99.78	resfinder	AJ009818	catB3	Chloramphenicol
26141-1-170	.26141_1_170.36	7086	8231	+	blaCMY-2_1	1-1146/1146	===============	0/0	100	100	resfinder	X91840	blaCMY-2	Amoxicillin;Amoxicillin+Clavulanic_acid;Ampicillin;Ampicillin+Clavulanic_acid;Cefotaxime;Cefoxitin;Ceftazidime;Piperacillin;Piperacillin+Tazobactam;Ticarcillin;Ticarcillin+Clavulanic_acid
26141-1-170	.26141_1_170.46	5417	6277	-	blaTEM-1B_1	1-861/861	===============	0/0	100	100	resfinder	AY458016	blaTEM-1B	Amoxicillin;Ampicillin;Cephalothin;Piperacillin;Ticarcillin
26141-1-170	.26141_1_170.49	979	1845	-	sul1_5	1-867/867	===============	0/0	100	99.89	resfinder	EU780013	sul1	Sulfamethoxazole
26141-1-170	.26141_1_170.49	2365	3153	-	aadA5_1	1-789/789	===============	0/0	100	100	resfinder	AF137361	aadA5	Streptomycin
26141-1-170	.26141_1_170.49	3284	3757	-	dfrA17_1	1-474/474	===============	0/0	100	100	resfinder	FJ460238	dfrA17	Trimethoprim
26141-1-170	.26141_1_170.5	208726	209958	-	mdf(A)_1	1-1233/1233	===============	0/0	100	98.78	resfinder	Y08743	mdf(A)
26141-1-170	.26141_1_170.51	2756	3616	-	aac(3)-IId_1	1-861/861	===============	0/0	100	99.88	resfinder	EU022314	aac(3)-IId	Gentamicin;Tobramycin
26141-1-170	.26141_1_170.52	134	970	-	aph(6)-Id_1	1-837/837	===============	0/0	100	100	resfinder	M28829	aph(6)-Id	Streptomycin
26141-1-170	.26141_1_170.52	970	1773	-	aph(3'')-Ib_5	1-804/804	===============	0/0	100	100	resfinder	AF321551	aph(3'')-Ib	Streptomycin
26141-1-170	.26141_1_170.52	1834	2649	-	sul2_3	1-816/816	===============	0/0	100	100	resfinder	HQ840942	sul2	Sulfamethoxazole
26141-1-170	.26141_1_170.54	3262	4183	-	mph(A)_2	1-921/921	========/======	2024-01-01	100	99.67	resfinder	U36578	mph(A)	Erythromycin;Azithromycin;Spiramycin;Telithromycin
26141-1-170	.26141_1_170.55	455	1330	+	blaCTX-M-15_1	1-876/876	===============	0/0	100	100	resfinder	AY044436	blaCTX-M-15	Amoxicillin;Ampicillin;Aztreonam;Cefepime;Cefotaxime;Ceftazidime;Ceftriaxone;Piperacillin;Ticarcillin
26141-1-170	.26141_1_170.59	928	2133	+	tet(B)_2	1-1206/1206	===============	0/0	100	100	resfinder	AF326777	tet(B)	Doxycycline;Tetracycline;Minocycline
26141-1-170	.26141_1_170.61	123	567	-	catB3_1	1-445/633	===========....	0/0	70.3	99.78	resfinder	AJ009818	catB3	Chloramphenicol
26141-1-170	.26141_1_170.61	705	1535	-	blaOXA-1_1	1-831/831	===============	0/0	100	100	resfinder	HQ170510	blaOXA-1	Amoxicillin;Amoxicillin+Clavulanic_acid;Ampicillin;Ampicillin+Clavulanic_acid;Cefepime;Piperacillin;Piperacillin+Tazobactam
26141-1-170	.26141_1_170.61	1666	2265	-	aac(6')-Ib-cr_1	1-600/600	===============	0/0	100	100	resfinder	DQ303918	aac(6')-Ib-cr	Ciprofloxacin
26141-1-171	.26141_1_171.102	148	1008	-	blaTEM-1B_1	1-861/861	===============	0/0	100	100	resfinder	AY458016	blaTEM-1B	Amoxicillin;Ampicillin;Cephalothin;Piperacillin;Ticarcillin
26141-1-171	.26141_1_171.33	7086	8231	+	blaCMY-2_1	1-1146/1146	===============	0/0	100	100	resfinder	X91840	blaCMY-2	Amoxicillin;Amoxicillin+Clavulanic_acid;Ampicillin;Ampicillin+Clavulanic_acid;Cefotaxime;Cefoxitin;Ceftazidime;Piperacillin;Piperacillin+Tazobactam;Ticarcillin;Ticarcillin+Clavulanic_acid
26141-1-171	.26141_1_171.47	2794	3654	-	aac(3)-IId_1	1-861/861	===============	0/0	100	99.88	resfinder	EU022314	aac(3)-IId	Gentamicin;Tobramycin
26141-1-171	.26141_1_171.48	1060	1926	-	sul1_5	1-867/867	===============	0/0	100	99.89	resfinder	EU780013	sul1	Sulfamethoxazole
26141-1-171	.26141_1_171.48	2446	3234	-	aadA5_1	1-789/789	===============	0/0	100	100	resfinder	AF137361	aadA5	Streptomycin
26141-1-171	.26141_1_171.48	3365	3838	-	dfrA17_1	1-474/474	===============	0/0	100	100	resfinder	FJ460238	dfrA17	Trimethoprim
26141-1-171	.26141_1_171.5	225702	226934	-	mdf(A)_1	1-1233/1233	===============	0/0	100	98.78	resfinder	Y08743	mdf(A)
26141-1-171	.26141_1_171.52	536	1411	+	blaCTX-M-15_1	1-876/876	===============	0/0	100	100	resfinder	AY044436	blaCTX-M-15	Amoxicillin;Ampicillin;Aztreonam;Cefepime;Cefotaxime;Ceftazidime;Ceftriaxone;Piperacillin;Ticarcillin
26141-1-171	.26141_1_171.53	70	991	+	mph(A)_2	1-921/921	========/======	2024-01-01	100	99.57	resfinder	U36578	mph(A)	Erythromycin;Azithromycin;Spiramycin;Telithromycin
26141-1-171	.26141_1_171.57	940	2145	-	tet(B)_2	1-1206/1206	===============	0/0	100	100	resfinder	AF326777	tet(B)	Doxycycline;Tetracycline;Minocycline
26141-1-171	.26141_1_171.61	43	879	-	aph(6)-Id_1	1-837/837	===============	0/0	100	100	resfinder	M28829	aph(6)-Id	Streptomycin
26141-1-171	.26141_1_171.61	879	1682	-	aph(3'')-Ib_5	1-804/804	===============	0/0	100	100	resfinder	AF321551	aph(3'')-Ib	Streptomycin
26141-1-171	.26141_1_171.61	1743	2558	-	sul2_6	1-816/816	===============	0/0	100	100	resfinder	FN995456	sul2	Sulfamethoxazole
26141-1-171	.26141_1_171.62	204	648	-	catB3_1	1-445/633	===========....	0/0	70.3	99.78	resfinder	AJ009818	catB3	Chloramphenicol
26141-1-171	.26141_1_171.62	786	1616	-	blaOXA-1_1	1-831/831	===============	0/0	100	100	resfinder	HQ170510	blaOXA-1	Amoxicillin;Amoxicillin+Clavulanic_acid;Ampicillin;Ampicillin+Clavulanic_acid;Cefepime;Piperacillin;Piperacillin+Tazobactam
26141-1-171	.26141_1_171.62	1747	2346	-	aac(6')-Ib-cr_1	1-600/600	===============	0/0	100	100	resfinder	DQ303918	aac(6')-Ib-cr	Ciprofloxacin
26141-1-171	.26141_1_171.70	250	759	+	dfrA8_1	1-510/510	===============	0/0	100	100	resfinder	U10186	dfrA8	Trimethoprim
26141-1-171	.26141_1_171.89	533	1334	+	aadA2_1	18-819/819	===============	0/0	97.92	99.88	resfinder	NC_010870	aadA2	Streptomycin
26141-1-172	.26141_1_172.2	335145	336377	-	mdf(A)_1	1-1233/1233	===============	0/0	100	97.81	resfinder	Y08743	mdf(A)
26141-1-172	.26141_1_172.45	195	1116	+	mph(A)_2	1-921/921	========/======	2024-01-01	100	99.67	resfinder	U36578	mph(A)	Erythromycin;Azithromycin;Spiramycin;Telithromycin
26141-1-172	.26141_1_172.45	6411	7277	-	sul1_5	1-867/867	===============	0/0	100	99.89	resfinder	EU780013	sul1	Sulfamethoxazole
26141-1-172	.26141_1_172.45	7797	8585	-	aadA5_1	1-789/789	===============	0/0	100	100	resfinder	AF137361	aadA5	Streptomycin
26141-1-172	.26141_1_172.45	8716	9189	-	dfrA17_1	1-474/474	===============	0/0	100	100	resfinder	FJ460238	dfrA17	Trimethoprim
26141-1-172	.26141_1_172.49	518	1764	-	tet(A)_6	1-1247/1275	===============	0/0	97.8	100	resfinder	AF534183	tet(A)	Doxycycline;Tetracycline
26141-1-172	.26141_1_172.49	2743	3579	-	aph(6)-Id_1	1-837/837	===============	0/0	100	99.88	resfinder	M28829	aph(6)-Id	Streptomycin
26141-1-172	.26141_1_172.49	3579	4382	-	aph(3'')-Ib_5	1-804/804	===============	0/0	100	100	resfinder	AF321551	aph(3'')-Ib	Streptomycin
26141-1-172	.26141_1_172.49	4443	5258	-	sul2_2	1-816/816	===============	0/0	100	100	resfinder	AY034138	sul2	Sulfamethoxazole
26141-1-172	.26141_1_172.58	376	1251	+	blaCTX-M-27_1	1-876/876	===============	0/0	100	100	resfinder	AY156923	blaCTX-M-27	Amoxicillin;Ampicillin;Aztreonam;Cefepime;Cefotaxime;Ceftazidime;Ceftriaxone;Piperacillin;Ticarcillin
26141-1-173	.26141_1_173.1	335145	336377	-	mdf(A)_1	1-1233/1233	===============	0/0	100	97.81	resfinder	Y08743	mdf(A)
26141-1-173	.26141_1_173.47	195	1116	+	mph(A)_2	1-921/921	========/======	2024-01-01	100	99.67	resfinder	U36578	mph(A)	Erythromycin;Azithromycin;Spiramycin;Telithromycin
26141-1-173	.26141_1_173.47	6411	7277	-	sul1_5	1-867/867	===============	0/0	100	99.89	resfinder	EU780013	sul1	Sulfamethoxazole
26141-1-173	.26141_1_173.47	7797	8585	-	aadA5_1	1-789/789	===============	0/0	100	100	resfinder	AF137361	aadA5	Streptomycin
26141-1-173	.26141_1_173.47	8716	9189	-	dfrA17_1	1-474/474	===============	0/0	100	100	resfinder	FJ460238	dfrA17	Trimethoprim
26141-1-173	.26141_1_173.49	518	1764	-	tet(A)_6	1-1247/1275	===============	0/0	97.8	100	resfinder	AF534183	tet(A)	Doxycycline;Tetracycline
26141-1-173	.26141_1_173.49	2743	3579	-	aph(6)-Id_1	1-837/837	===============	0/0	100	99.88	resfinder	M28829	aph(6)-Id	Streptomycin
26141-1-173	.26141_1_173.49	3579	4382	-	aph(3'')-Ib_5	1-804/804	===============	0/0	100	100	resfinder	AF321551	aph(3'')-Ib	Streptomycin
26141-1-173	.26141_1_173.49	4443	5258	-	sul2_2	1-816/816	===============	0/0	100	100	resfinder	AY034138	sul2	Sulfamethoxazole
26141-1-173	.26141_1_173.59	519	1394	-	blaCTX-M-27_1	1-876/876	===============	0/0	100	100	resfinder	AY156923	blaCTX-M-27	Amoxicillin;Ampicillin;Aztreonam;Cefepime;Cefotaxime;Ceftazidime;Ceftriaxone;Piperacillin;Ticarcillin
26141-1-174	.26141_1_174.1	304886	306118	-	mdf(A)_1	1-1233/1233	===============	0/0	100	97.81	resfinder	Y08743	mdf(A)
26141-1-174	.26141_1_174.44	232	1153	+	mph(A)_2	1-921/921	========/======	2024-01-01	100	99.67	resfinder	U36578	mph(A)	Erythromycin;Azithromycin;Spiramycin;Telithromycin
26141-1-174	.26141_1_174.44	6263	7129	-	sul1_5	1-867/867	===============	0/0	100	99.89	resfinder	EU780013	sul1	Sulfamethoxazole
26141-1-174	.26141_1_174.44	7649	8437	-	aadA5_1	1-789/789	===============	0/0	100	100	resfinder	AF137361	aadA5	Streptomycin
26141-1-174	.26141_1_174.44	8568	9041	-	dfrA17_1	1-474/474	===============	0/0	100	100	resfinder	FJ460238	dfrA17	Trimethoprim
26141-1-174	.26141_1_174.50	361	1221	+	blaTEM-1B_1	1-861/861	===============	0/0	100	100	resfinder	AY458016	blaTEM-1B	Amoxicillin;Ampicillin;Cephalothin;Piperacillin;Ticarcillin
26141-1-174	.26141_1_174.51	1561	2807	-	tet(A)_6	1-1247/1275	===============	0/0	97.8	100	resfinder	AF534183	tet(A)	Doxycycline;Tetracycline
26141-1-174	.26141_1_174.51	3786	4622	-	aph(6)-Id_1	1-837/837	===============	0/0	100	99.88	resfinder	M28829	aph(6)-Id	Streptomycin
26141-1-174	.26141_1_174.51	4622	5425	-	aph(3'')-Ib_5	1-804/804	===============	0/0	100	100	resfinder	AF321551	aph(3'')-Ib	Streptomycin
26141-1-174	.26141_1_174.51	5486	6301	-	sul2_2	1-816/816	===============	0/0	100	100	resfinder	AY034138	sul2	Sulfamethoxazole
26141-1-174	.26141_1_174.52	3843	4718	+	blaCTX-M-15_1	1-876/876	===============	0/0	100	100	resfinder	AY044436	blaCTX-M-15	Amoxicillin;Ampicillin;Aztreonam;Cefepime;Cefotaxime;Ceftazidime;Ceftriaxone;Piperacillin;Ticarcillin
26141-1-174	.26141_1_174.71	161	1021	+	aac(3)-IId_1	1-861/861	===============	0/0	100	99.88	resfinder	EU022314	aac(3)-IId	Gentamicin;Tobramycin
26141-1-175	.26141_1_175.1	157804	159036	+	mdf(A)_1	1-1233/1233	===============	0/0	100	99.92	resfinder	Y08743	mdf(A)
26141-1-175	.26141_1_175.11	7172	7974	+	aph(3'')-Ib_2	2-804/804	===============	0/0	99.88	100	resfinder	AF024602	aph(3'')-Ib	Streptomycin
26141-1-175	.26141_1_175.11	7974	8810	+	aph(6)-Id_1	1-837/837	===============	0/0	100	100	resfinder	M28829	aph(6)-Id	Streptomycin
26141-1-175	.26141_1_175.36	1766	2567	-	ant(3'')-Ia_1	171-972/972	..=============	0/0	82.51	99.75	resfinder	X02340	ant(3'')-Ia	Streptomycin
26141-1-175	.26141_1_175.36	2650	3909	-	cmlA1_1	1-1260/1260	===============	0/0	100	99.92	resfinder	M64556	cmlA1	Chloramphenicol
26141-1-175	.26141_1_175.37	546	1412	+	sul1_5	1-867/867	===============	0/0	100	99.89	resfinder	EU780013	sul1	Sulfamethoxazole
26141-1-175	.26141_1_175.39	132	877	+	blaTEM-141_1	116-861/861	..=============	0/0	86.64	99.87	resfinder	AY956335	blaTEM-141	Amoxicillin;Ampicillin;Cephalothin;Piperacillin;Ticarcillin
26141-1-175	.26141_1_175.39	1659	2534	-	blaCTX-M-3_1	1-876/876	===============	0/0	100	100	resfinder	Y10278	blaCTX-M-3	Amoxicillin;Ampicillin;Aztreonam;Cefepime;Cefotaxime;Ceftazidime;Ceftriaxone;Piperacillin;Ticarcillin
26141-1-175	.26141_1_175.40	1997	2788	+	sul3_2	1-792/792	===============	0/0	100	100	resfinder	AJ459418	sul3	Sulfamethoxazole
26141-1-175	.26141_1_175.42	1884	2300	-	fosA3_1	1-417/417	===============	0/0	100	100	resfinder	AB522970	fosA3	Fosfomycin
26141-1-175	.26141_1_175.49	541	1038	-	dfrA12_8	1-498/498	===============	0/0	100	100	resfinder	AM040708	dfrA12	Trimethoprim
26141-1-175	.26141_1_175.55	1	784	+	aadA2_1	36-819/819	===============	0/0	95.73	100	resfinder	NC_010870	aadA2	Streptomycin
26141-1-176	.26141_1_176.1	208688	209920	-	mdf(A)_1	1-1233/1233	===============	0/0	100	99.92	resfinder	Y08743	mdf(A)
26141-1-176	.26141_1_176.12	550	1425	-	blaCTX-M-15_1	1-876/876	===============	0/0	100	100	resfinder	AY044436	blaCTX-M-15	Amoxicillin;Ampicillin;Aztreonam;Cefepime;Cefotaxime;Ceftazidime;Ceftriaxone;Piperacillin;Ticarcillin
26141-1-176	.26141_1_176.34	1126	1986	+	blaTEM-35_1	1-861/861	===============	0/0	100	99.88	resfinder	KP860986	blaTEM-35	Amoxicillin;Amoxicillin+Clavulanic_acid;Ampicillin;Ampicillin+Clavulanic_acid;Piperacillin;Piperacillin+Tazobactam;Ticarcillin;Ticarcillin+Clavulanic_acid
26141-1-176	.26141_1_176.66	2542	3198	+	qnrS1_1	1-657/657	===============	0/0	100	100	resfinder	AB187515	qnrS1	Ciprofloxacin
26141-1-176	.26141_1_176.76	352	834	-	dfrA14_5	1-483/483	===============	0/0	100	99.59	resfinder	DQ388123	dfrA14	Trimethoprim
26141-1-176	.26141_1_176.79	937	1773	-	aph(6)-Id_1	1-837/837	===============	0/0	100	100	resfinder	M28829	aph(6)-Id	Streptomycin
26141-1-176	.26141_1_176.79	1773	2576	-	aph(3'')-Ib_5	1-804/804	===============	0/0	100	100	resfinder	AF321551	aph(3'')-Ib	Streptomycin
26141-1-176	.26141_1_176.79	2637	3452	-	sul2_2	1-816/816	===============	0/0	100	100	resfinder	AY034138	sul2	Sulfamethoxazole
26141-1-176	.26141_1_176.83	979	2225	+	tet(A)_6	1-1247/1275	===============	0/0	97.8	100	resfinder	AF534183	tet(A)	Doxycycline;Tetracycline
26141-1-177	.26141_1_177.14	122378	122860	+	dfrA14_5	1-483/483	===============	0/0	100	99.59	resfinder	DQ388123	dfrA14	Trimethoprim
26141-1-177	.26141_1_177.21	27101	28333	+	mdf(A)_1	1-1233/1233	===============	0/0	100	98.38	resfinder	Y08743	mdf(A)
26141-1-177	.26141_1_177.34	3740	4555	+	sul2_2	1-816/816	===============	0/0	100	100	resfinder	AY034138	sul2	Sulfamethoxazole
26141-1-177	.26141_1_177.34	4616	5419	+	aph(3'')-Ib_5	1-804/804	===============	0/0	100	100	resfinder	AF321551	aph(3'')-Ib	Streptomycin
26141-1-177	.26141_1_177.34	5419	6255	+	aph(6)-Id_1	1-837/837	===============	0/0	100	100	resfinder	M28829	aph(6)-Id	Streptomycin
26141-1-177	.26141_1_177.7	213989	214864	+	blaCTX-M-15_1	1-876/876	===============	0/0	100	100	resfinder	AY044436	blaCTX-M-15	Amoxicillin;Ampicillin;Aztreonam;Cefepime;Cefotaxime;Ceftazidime;Ceftriaxone;Piperacillin;Ticarcillin
26141-1-177	.26141_1_177.7	219505	220161	+	qnrS1_1	1-657/657	===============	0/0	100	100	resfinder	AB187515	qnrS1	Ciprofloxacin
26141-1-178	.26141_1_178.2	250669	251901	-	mdf(A)_1	1-1233/1233	===============	0/0	100	99.92	resfinder	Y08743	mdf(A)
26141-1-178	.26141_1_178.47	1918	3123	+	tet(B)_2	1-1206/1206	===============	0/0	100	100	resfinder	AF326777	tet(B)	Doxycycline;Tetracycline;Minocycline
26141-1-178	.26141_1_178.78	3015	3851	-	aph(6)-Id_1	1-837/837	===============	0/0	100	100	resfinder	M28829	aph(6)-Id	Streptomycin
26141-1-178	.26141_1_178.78	3851	4654	-	aph(3'')-Ib_5	1-804/804	===============	0/0	100	100	resfinder	AF321551	aph(3'')-Ib	Streptomycin
26141-1-178	.26141_1_178.78	4715	5530	-	sul2_2	1-816/816	===============	0/0	100	100	resfinder	AY034138	sul2	Sulfamethoxazole
26141-1-178	.26141_1_178.81	2763	3638	-	blaCTX-M-15_1	1-876/876	===============	0/0	100	100	resfinder	AY044436	blaCTX-M-15	Amoxicillin;Ampicillin;Aztreonam;Cefepime;Cefotaxime;Ceftazidime;Ceftriaxone;Piperacillin;Ticarcillin
26141-1-178	.26141_1_178.82	1763	2236	+	dfrA17_1	1-474/474	===============	0/0	100	100	resfinder	FJ460238	dfrA17	Trimethoprim
26141-1-178	.26141_1_178.82	2367	3155	+	aadA5_1	1-789/789	===============	0/0	100	100	resfinder	AF137361	aadA5	Streptomycin
26141-1-178	.26141_1_178.82	3675	4541	+	sul1_5	1-867/867	===============	0/0	100	99.89	resfinder	EU780013	sul1	Sulfamethoxazole
26141-1-178	.26141_1_178.86	2776	3697	-	mph(A)_2	1-921/921	========/======	2024-01-01	100	99.67	resfinder	U36578	mph(A)	Erythromycin;Azithromycin;Spiramycin;Telithromycin
26141-1-178	.26141_1_178.91	1843	2703	-	aac(3)-IIa_1	1-861/861	===============	0/0	100	99.77	resfinder	X51534	aac(3)-IIa	Gentamicin;Tobramycin
26141-1-178	.26141_1_178.94	152	596	-	catB3_1	1-445/633	===========....	0/0	70.3	99.78	resfinder	AJ009818	catB3	Chloramphenicol
26141-1-178	.26141_1_178.94	734	1564	-	blaOXA-1_1	1-831/831	===============	0/0	100	100	resfinder	HQ170510	blaOXA-1	Amoxicillin;Amoxicillin+Clavulanic_acid;Ampicillin;Ampicillin+Clavulanic_acid;Cefepime;Piperacillin;Piperacillin+Tazobactam
26141-1-178	.26141_1_178.94	1695	2294	-	aac(6')-Ib-cr_1	1-600/600	===============	0/0	100	100	resfinder	DQ303918	aac(6')-Ib-cr	Ciprofloxacin
26141-1-179	.26141_1_179.54	2458	3993	+	qepA4_1	1-1536/1536	===============	0/0	100	100	resfinder	KX580704	qepA4	Ciprofloxacin
26141-1-179	.26141_1_179.54	7203	7700	+	dfrA12_8	1-498/498	===============	0/0	100	100	resfinder	AM040708	dfrA12	Trimethoprim
26141-1-179	.26141_1_179.54	8098	8899	+	aadA2_1	18-819/819	===============	0/0	97.92	99.88	resfinder	NC_010870	aadA2	Streptomycin
26141-1-179	.26141_1_179.54	9377	10243	+	sul1_5	1-867/867	===============	0/0	100	99.89	resfinder	EU780013	sul1	Sulfamethoxazole
26141-1-179	.26141_1_179.54	15538	16468	-	mph(A)_2	1-921/921	========/======	2024-10-02	100	98.71	resfinder	U36578	mph(A)	Erythromycin;Azithromycin;Spiramycin;Telithromycin
26141-1-179	.26141_1_179.6	208686	209918	-	mdf(A)_1	1-1233/1233	===============	0/0	100	99.92	resfinder	Y08743	mdf(A)
26141-1-179	.26141_1_179.66	500	1746	-	tet(A)_6	1-1247/1275	===============	0/0	97.8	100	resfinder	AF534183	tet(A)	Doxycycline;Tetracycline
26141-1-179	.26141_1_179.66	2725	3561	-	aph(6)-Id_1	1-837/837	===============	0/0	100	99.88	resfinder	M28829	aph(6)-Id	Streptomycin
26141-1-179	.26141_1_179.66	3561	4364	-	aph(3'')-Ib_5	1-804/804	===============	0/0	100	100	resfinder	AF321551	aph(3'')-Ib	Streptomycin
26141-1-179	.26141_1_179.66	4425	5240	-	sul2_2	1-816/816	===============	0/0	100	100	resfinder	AY034138	sul2	Sulfamethoxazole
26141-1-179	.26141_1_179.69	1886	3091	-	tet(B)_2	1-1206/1206	===============	0/0	100	100	resfinder	AF326777	tet(B)	Doxycycline;Tetracycline;Minocycline
26141-1-179	.26141_1_179.87	376	1251	+	blaCTX-M-27_1	1-876/876	===============	0/0	100	100	resfinder	AY156923	blaCTX-M-27	Amoxicillin;Ampicillin;Aztreonam;Cefepime;Cefotaxime;Ceftazidime;Ceftriaxone;Piperacillin;Ticarcillin
26141-1-180	.26141_1_180.15	122387	122869	+	dfrA14_5	1-483/483	===============	0/0	100	99.59	resfinder	DQ388123	dfrA14	Trimethoprim
26141-1-180	.26141_1_180.21	27101	28333	+	mdf(A)_1	1-1233/1233	===============	0/0	100	98.38	resfinder	Y08743	mdf(A)
26141-1-180	.26141_1_180.36	3747	4562	+	sul2_2	1-816/816	===============	0/0	100	100	resfinder	AY034138	sul2	Sulfamethoxazole
26141-1-180	.26141_1_180.36	4623	5426	+	aph(3'')-Ib_5	1-804/804	===============	0/0	100	100	resfinder	AF321551	aph(3'')-Ib	Streptomycin
26141-1-180	.26141_1_180.36	5426	6262	+	aph(6)-Id_1	1-837/837	===============	0/0	100	100	resfinder	M28829	aph(6)-Id	Streptomycin
26141-1-180	.26141_1_180.7	213977	214852	+	blaCTX-M-15_1	1-876/876	===============	0/0	100	100	resfinder	AY044436	blaCTX-M-15	Amoxicillin;Ampicillin;Aztreonam;Cefepime;Cefotaxime;Ceftazidime;Ceftriaxone;Piperacillin;Ticarcillin
26141-1-180	.26141_1_180.7	219493	220149	+	qnrS1_1	1-657/657	===============	0/0	100	100	resfinder	AB187515	qnrS1	Ciprofloxacin
26141-1-181	.26141_1_181.29	15032	16177	+	blaCMY-2_1	1-1146/1146	===============	0/0	100	100	resfinder	X91840	blaCMY-2	Amoxicillin;Amoxicillin+Clavulanic_acid;Ampicillin;Ampicillin+Clavulanic_acid;Cefotaxime;Cefoxitin;Ceftazidime;Piperacillin;Piperacillin+Tazobactam;Ticarcillin;Ticarcillin+Clavulanic_acid
26141-1-181	.26141_1_181.48	1060	1926	-	sul1_5	1-867/867	===============	0/0	100	99.89	resfinder	EU780013	sul1	Sulfamethoxazole
26141-1-181	.26141_1_181.48	2446	3234	-	aadA5_1	1-789/789	===============	0/0	100	100	resfinder	AF137361	aadA5	Streptomycin
26141-1-181	.26141_1_181.48	3365	3838	-	dfrA17_1	1-474/474	===============	0/0	100	100	resfinder	FJ460238	dfrA17	Trimethoprim
26141-1-181	.26141_1_181.5	208726	209958	-	mdf(A)_1	1-1233/1233	===============	0/0	100	98.78	resfinder	Y08743	mdf(A)
26141-1-181	.26141_1_181.50	123	866	-	aph(6)-Id_1	1-744/837	==============.	0/0	88.89	99.87	resfinder	M28829	aph(6)-Id	Streptomycin
26141-1-181	.26141_1_181.50	866	1669	-	aph(3'')-Ib_5	1-804/804	===============	0/0	100	100	resfinder	AF321551	aph(3'')-Ib	Streptomycin
26141-1-181	.26141_1_181.50	1730	2545	-	sul2_2	1-816/816	===============	0/0	100	100	resfinder	AY034138	sul2	Sulfamethoxazole
26141-1-181	.26141_1_181.52	3262	4183	-	mph(A)_2	1-921/921	========/======	2024-01-01	100	99.67	resfinder	U36578	mph(A)	Erythromycin;Azithromycin;Spiramycin;Telithromycin
26141-1-181	.26141_1_181.53	536	1411	+	blaCTX-M-15_1	1-876/876	===============	0/0	100	100	resfinder	AY044436	blaCTX-M-15	Amoxicillin;Ampicillin;Aztreonam;Cefepime;Cefotaxime;Ceftazidime;Ceftriaxone;Piperacillin;Ticarcillin
26141-1-181	.26141_1_181.54	188	1048	+	aac(3)-IId_1	1-861/861	===============	0/0	100	99.88	resfinder	EU022314	aac(3)-IId	Gentamicin;Tobramycin
26141-1-181	.26141_1_181.57	846	2051	-	tet(B)_2	1-1206/1206	===============	0/0	100	100	resfinder	AF326777	tet(B)	Doxycycline;Tetracycline;Minocycline
26141-1-181	.26141_1_181.59	174	618	-	catB3_1	1-445/633	===========....	0/0	70.3	99.78	resfinder	AJ009818	catB3	Chloramphenicol
26141-1-181	.26141_1_181.59	756	1586	-	blaOXA-1_1	1-831/831	===============	0/0	100	100	resfinder	HQ170510	blaOXA-1	Amoxicillin;Amoxicillin+Clavulanic_acid;Ampicillin;Ampicillin+Clavulanic_acid;Cefepime;Piperacillin;Piperacillin+Tazobactam
26141-1-181	.26141_1_181.59	1717	2316	-	aac(6')-Ib-cr_1	1-600/600	===============	0/0	100	100	resfinder	DQ303918	aac(6')-Ib-cr	Ciprofloxacin
26141-1-181	.26141_1_181.66	250	759	+	dfrA8_1	1-510/510	===============	0/0	100	100	resfinder	U10186	dfrA8	Trimethoprim
26141-1-181	.26141_1_181.72	148	1008	-	blaTEM-1B_1	1-861/861	===============	0/0	100	100	resfinder	AY458016	blaTEM-1B	Amoxicillin;Ampicillin;Cephalothin;Piperacillin;Ticarcillin
26141-1-182	.26141_1_182.37	6638	7440	+	aph(3'')-Ib_2	2-804/804	===============	0/0	99.88	100	resfinder	AF024602	aph(3'')-Ib	Streptomycin
26141-1-182	.26141_1_182.37	7440	8276	+	aph(6)-Id_1	1-837/837	===============	0/0	100	100	resfinder	M28829	aph(6)-Id	Streptomycin
26141-1-182	.26141_1_182.37	17705	18565	+	blaTEM-1B_1	1-861/861	===============	0/0	100	100	resfinder	AY458016	blaTEM-1B	Amoxicillin;Ampicillin;Cephalothin;Piperacillin;Ticarcillin
26141-1-182	.26141_1_182.55	2458	3993	+	qepA4_1	1-1536/1536	===============	0/0	100	100	resfinder	KX580704	qepA4	Ciprofloxacin
26141-1-182	.26141_1_182.55	7203	7700	+	dfrA12_8	1-498/498	===============	0/0	100	100	resfinder	AM040708	dfrA12	Trimethoprim
26141-1-182	.26141_1_182.55	8098	8899	+	aadA2_1	18-819/819	===============	0/0	97.92	99.88	resfinder	NC_010870	aadA2	Streptomycin
26141-1-182	.26141_1_182.55	9377	10243	+	sul1_5	1-867/867	===============	0/0	100	99.89	resfinder	EU780013	sul1	Sulfamethoxazole
26141-1-182	.26141_1_182.55	15538	16468	-	mph(A)_2	1-921/921	========/======	2024-10-02	100	98.71	resfinder	U36578	mph(A)	Erythromycin;Azithromycin;Spiramycin;Telithromycin
26141-1-182	.26141_1_182.6	208686	209918	-	mdf(A)_1	1-1233/1233	===============	0/0	100	99.92	resfinder	Y08743	mdf(A)
26141-1-182	.26141_1_182.69	1940	3145	-	tet(B)_2	1-1206/1206	===============	0/0	100	100	resfinder	AF326777	tet(B)	Doxycycline;Tetracycline;Minocycline
26141-1-182	.26141_1_182.78	393	1639	-	tet(A)_6	1-1247/1275	===============	0/0	97.8	100	resfinder	AF534183	tet(A)	Doxycycline;Tetracycline
26141-1-182	.26141_1_182.87	607	1422	+	sul2_2	1-816/816	===============	0/0	100	100	resfinder	AY034138	sul2	Sulfamethoxazole
26141-1-182	.26141_1_182.89	376	1251	+	blaCTX-M-27_1	1-876/876	===============	0/0	100	100	resfinder	AY156923	blaCTX-M-27	Amoxicillin;Ampicillin;Aztreonam;Cefepime;Cefotaxime;Ceftazidime;Ceftriaxone;Piperacillin;Ticarcillin
26141-1-183	.26141_1_183.3	208686	209918	-	mdf(A)_1	1-1233/1233	===============	0/0	100	99.92	resfinder	Y08743	mdf(A)
26141-1-183	.26141_1_183.31	45694	46554	-	blaTEM-1B_1	1-861/861	===============	0/0	100	100	resfinder	AY458016	blaTEM-1B	Amoxicillin;Ampicillin;Cephalothin;Piperacillin;Ticarcillin
26141-1-183	.26141_1_183.61	2143	2616	+	dfrA17_1	1-474/474	===============	0/0	100	100	resfinder	FJ460238	dfrA17	Trimethoprim
26141-1-183	.26141_1_183.61	2747	3535	+	aadA5_1	1-789/789	===============	0/0	100	100	resfinder	AF137361	aadA5	Streptomycin
26141-1-183	.26141_1_183.61	4055	4921	+	sul1_5	1-867/867	===============	0/0	100	99.89	resfinder	EU780013	sul1	Sulfamethoxazole
26141-1-183	.26141_1_183.61	10216	11137	-	mph(A)_2	1-921/921	========/======	2024-01-01	100	99.67	resfinder	U36578	mph(A)	Erythromycin;Azithromycin;Spiramycin;Telithromycin
26141-1-183	.26141_1_183.75	3666	4526	-	blaSHV-12_1	1-861/861	===============	0/0	100	99.88	resfinder	KF976405	blaSHV-12	Amoxicillin;Ampicillin;Aztreonam;Cefepime;Cefotaxime;Ceftazidime;Ceftriaxone;Piperacillin;Ticarcillin
26141-1-183	.26141_1_183.82	983	2188	-	tet(B)_2	1-1206/1206	===============	0/0	100	100	resfinder	AF326777	tet(B)	Doxycycline;Tetracycline;Minocycline
26141-1-184	.26141_1_184.52	6078	7324	-	tet(A)_6	1-1247/1275	===============	0/0	97.8	100	resfinder	AF534183	tet(A)	Doxycycline;Tetracycline
26141-1-184	.26141_1_184.56	540	1406	+	sul1_5	1-867/867	===============	0/0	100	99.89	resfinder	EU780013	sul1	Sulfamethoxazole
26141-1-184	.26141_1_184.59	231	1067	-	aph(6)-Id_1	1-837/837	===============	0/0	100	100	resfinder	M28829	aph(6)-Id	Streptomycin
26141-1-184	.26141_1_184.59	1067	1870	-	aph(3'')-Ib_5	1-804/804	===============	0/0	100	100	resfinder	AF321551	aph(3'')-Ib	Streptomycin
26141-1-184	.26141_1_184.59	1931	2746	-	sul2_3	1-816/816	===============	0/0	100	100	resfinder	HQ840942	sul2	Sulfamethoxazole
26141-1-184	.26141_1_184.60	1847	2648	+	aadA2_1	18-819/819	===============	0/0	97.92	99.88	resfinder	NC_010870	aadA2	Streptomycin
26141-1-184	.26141_1_184.60	2910	4169	+	cmlA1_1	1-1260/1260	===============	0/0	100	99.92	resfinder	M64556	cmlA1	Chloramphenicol
26141-1-184	.26141_1_184.61	376	1251	+	blaCTX-M-14_1	1-876/876	===============	0/0	100	99.89	resfinder	AF252622	blaCTX-M-14	Amoxicillin;Ampicillin;Aztreonam;Cefepime;Cefotaxime;Ceftazidime;Ceftriaxone;Piperacillin;Ticarcillin
26141-1-184	.26141_1_184.61	1863	2279	+	fosA3_1	1-417/417	===============	0/0	100	100	resfinder	AB522970	fosA3	Fosfomycin
26141-1-184	.26141_1_184.62	200	991	-	sul3_2	1-792/792	===============	0/0	100	100	resfinder	AJ459418	sul3	Sulfamethoxazole
26141-1-184	.26141_1_184.65	649	1509	+	blaTEM-1B_1	1-861/861	===============	0/0	100	100	resfinder	AY458016	blaTEM-1B	Amoxicillin;Ampicillin;Cephalothin;Piperacillin;Ticarcillin
26141-1-184	.26141_1_184.79	243	716	+	dfrA1_10	1-474/474	===============	0/0	100	99.79	resfinder	AF203818	dfrA1	Trimethoprim
26141-1-184	.26141_1_184.81	64	865	-	ant(3'')-Ia_1	171-972/972	..=============	0/0	82.51	99.75	resfinder	X02340	ant(3'')-Ia	Streptomycin
26141-1-184	.26141_1_184.9	132758	133990	-	mdf(A)_1	1-1233/1233	===============	0/0	100	99.03	resfinder	Y08743	mdf(A)
26141-1-186	.26141_1_186.1	32546	33778	-	mdf(A)_1	1-1233/1233	===============	0/0	100	98.22	resfinder	Y08743	mdf(A)
26141-1-186	.26141_1_186.13	143605	144480	-	blaCTX-M-15_1	1-876/876	===============	0/0	100	100	resfinder	AY044436	blaCTX-M-15	Amoxicillin;Ampicillin;Aztreonam;Cefepime;Cefotaxime;Ceftazidime;Ceftriaxone;Piperacillin;Ticarcillin
26141-1-186	.26141_1_186.27	232	831	+	aac(6')-Ib-cr_1	1-600/600	===============	0/0	100	100	resfinder	DQ303918	aac(6')-Ib-cr	Ciprofloxacin
26141-1-186	.26141_1_186.27	910	1383	+	dfrA27_1	1-474/474	===============	0/0	100	100	resfinder	FJ459817	dfrA27	Trimethoprim
26141-1-186	.26141_1_186.27	1564	2409	+	aadA16_1	1-846/846	===============	0/0	100	99.64	resfinder	EU675686	aadA16	Streptomycin
26141-1-186	.26141_1_186.27	3065	3931	+	sul1_5	1-867/867	===============	0/0	100	99.89	resfinder	EU780013	sul1	Sulfamethoxazole
26141-1-186	.26141_1_186.27	7342	7986	-	qnrB6_2	1-645/645	===============	0/0	100	100	resfinder	EF523819	qnrB6	Ciprofloxacin
26141-1-186	.26141_1_186.27	8531	9397	+	sul1_5	1-867/867	===============	0/0	100	99.89	resfinder	EU780013	sul1	Sulfamethoxazole
26141-1-186	.26141_1_186.27	29710	30956	+	tet(A)_6	1-1247/1275	===============	0/0	97.8	99.36	resfinder	AF534183	tet(A)	Doxycycline;Tetracycline
26141-1-186	.26141_1_186.49	1194	2054	+	aac(3)-IId_1	1-861/861	===============	0/0	100	99.88	resfinder	EU022314	aac(3)-IId	Gentamicin;Tobramycin
26141-1-186	.26141_1_186.58	158	994	-	aph(6)-Id_1	1-837/837	===============	0/0	100	100	resfinder	M28829	aph(6)-Id	Streptomycin
26141-1-186	.26141_1_186.58	994	1797	-	aph(3'')-Ib_5	1-804/804	===============	0/0	100	100	resfinder	AF321551	aph(3'')-Ib	Streptomycin
26141-1-186	.26141_1_186.58	1858	2673	-	sul2_3	1-816/816	===============	0/0	100	100	resfinder	HQ840942	sul2	Sulfamethoxazole
26141-1-186	.26141_1_186.60	1093	2298	-	tet(B)_2	1-1206/1206	===============	0/0	100	100	resfinder	AF326777	tet(B)	Doxycycline;Tetracycline;Minocycline
26141-1-186	.26141_1_186.67	703	1563	-	blaTEM-1B_1	1-861/861	===============	0/0	100	100	resfinder	AY458016	blaTEM-1B	Amoxicillin;Ampicillin;Cephalothin;Piperacillin;Ticarcillin
26141-1-186	.26141_1_186.90	160	633	-	dfrA17_1	1-474/474	===============	0/0	100	100	resfinder	FJ460238	dfrA17	Trimethoprim
26141-1-187	.26141_1_187.43	9512	10372	+	blaTEM-1B_1	1-861/861	===============	0/0	100	100	resfinder	AY458016	blaTEM-1B	Amoxicillin;Ampicillin;Cephalothin;Piperacillin;Ticarcillin
26141-1-187	.26141_1_187.53	2458	3993	+	qepA4_1	1-1536/1536	===============	0/0	100	100	resfinder	KX580704	qepA4	Ciprofloxacin
26141-1-187	.26141_1_187.53	7203	7700	+	dfrA12_8	1-498/498	===============	0/0	100	100	resfinder	AM040708	dfrA12	Trimethoprim
26141-1-187	.26141_1_187.53	8098	8899	+	aadA2_1	18-819/819	===============	0/0	97.92	99.88	resfinder	NC_010870	aadA2	Streptomycin
26141-1-187	.26141_1_187.53	9377	10243	+	sul1_5	1-867/867	===============	0/0	100	99.89	resfinder	EU780013	sul1	Sulfamethoxazole
26141-1-187	.26141_1_187.53	15538	16468	-	mph(A)_2	1-921/921	========/======	2024-10-02	100	98.71	resfinder	U36578	mph(A)	Erythromycin;Azithromycin;Spiramycin;Telithromycin
26141-1-187	.26141_1_187.6	208686	209918	-	mdf(A)_1	1-1233/1233	===============	0/0	100	99.92	resfinder	Y08743	mdf(A)
26141-1-187	.26141_1_187.69	1886	3091	-	tet(B)_2	1-1206/1206	===============	0/0	100	100	resfinder	AF326777	tet(B)	Doxycycline;Tetracycline;Minocycline
26141-1-187	.26141_1_187.80	393	1639	-	tet(A)_6	1-1247/1275	===============	0/0	97.8	100	resfinder	AF534183	tet(A)	Doxycycline;Tetracycline
26141-1-187	.26141_1_187.87	43	879	-	aph(6)-Id_1	1-837/837	===============	0/0	100	100	resfinder	M28829	aph(6)-Id	Streptomycin
26141-1-187	.26141_1_187.87	879	1681	-	aph(3'')-Ib_2	2-804/804	===============	0/0	99.88	100	resfinder	AF024602	aph(3'')-Ib	Streptomycin
26141-1-187	.26141_1_187.89	607	1422	+	sul2_2	1-816/816	===============	0/0	100	100	resfinder	AY034138	sul2	Sulfamethoxazole
26141-1-187	.26141_1_187.91	376	1251	+	blaCTX-M-27_1	1-876/876	===============	0/0	100	100	resfinder	AY156923	blaCTX-M-27	Amoxicillin;Ampicillin;Aztreonam;Cefepime;Cefotaxime;Ceftazidime;Ceftriaxone;Piperacillin;Ticarcillin
26141-1-189	.26141_1_189.1	242144	243376	-	mdf(A)_1	1-1233/1233	===============	0/0	100	98.3	resfinder	Y08743	mdf(A)
26141-1-189	.26141_1_189.10	194791	195651	-	blaTEM-1B_1	1-861/861	===============	0/0	100	100	resfinder	AY458016	blaTEM-1B	Amoxicillin;Ampicillin;Cephalothin;Piperacillin;Ticarcillin
26141-1-189	.26141_1_189.13	2806	3681	-	blaCTX-M-15_1	1-876/876	===============	0/0	100	100	resfinder	AY044436	blaCTX-M-15	Amoxicillin;Ampicillin;Aztreonam;Cefepime;Cefotaxime;Ceftazidime;Ceftriaxone;Piperacillin;Ticarcillin
26141-1-189	.26141_1_189.49	195	1116	+	mph(A)_2	1-921/921	========/======	2024-01-01	100	99.67	resfinder	U36578	mph(A)	Erythromycin;Azithromycin;Spiramycin;Telithromycin
26141-1-189	.26141_1_189.49	6411	7277	-	sul1_5	1-867/867	===============	0/0	100	99.89	resfinder	EU780013	sul1	Sulfamethoxazole
26141-1-189	.26141_1_189.49	7797	8585	-	aadA5_1	1-789/789	===============	0/0	100	100	resfinder	AF137361	aadA5	Streptomycin
26141-1-189	.26141_1_189.49	8716	9189	-	dfrA17_1	1-474/474	===============	0/0	100	100	resfinder	FJ460238	dfrA17	Trimethoprim
26141-1-189	.26141_1_189.57	2596	3432	-	aph(6)-Id_1	1-837/837	===============	0/0	100	100	resfinder	M28829	aph(6)-Id	Streptomycin
26141-1-189	.26141_1_189.57	3432	4235	-	aph(3'')-Ib_5	1-804/804	===============	0/0	100	99.88	resfinder	AF321551	aph(3'')-Ib	Streptomycin
26141-1-189	.26141_1_189.57	4296	5111	-	sul2_2	1-816/816	===============	0/0	100	100	resfinder	AY034138	sul2	Sulfamethoxazole
26141-1-189	.26141_1_189.63	408	1067	+	catA1_1	1-660/660	===============	0/0	100	99.85	resfinder	V00622	catA1	Chloramphenicol
26141-1-189	.26141_1_189.70	1080	2285	-	tet(B)_2	1-1206/1206	===============	0/0	100	100	resfinder	AF326777	tet(B)	Doxycycline;Tetracycline;Minocycline
26141-1-189	.26141_1_189.76	1847	2707	-	aac(3)-IIa_1	1-861/861	===============	0/0	100	99.77	resfinder	X51534	aac(3)-IIa	Gentamicin;Tobramycin
26141-1-189	.26141_1_189.81	135	579	-	catB3_1	1-445/633	===========....	0/0	70.3	99.78	resfinder	AJ009818	catB3	Chloramphenicol
26141-1-189	.26141_1_189.81	717	1547	-	blaOXA-1_1	1-831/831	===============	0/0	100	100	resfinder	HQ170510	blaOXA-1	Amoxicillin;Amoxicillin+Clavulanic_acid;Ampicillin;Ampicillin+Clavulanic_acid;Cefepime;Piperacillin;Piperacillin+Tazobactam
26141-1-189	.26141_1_189.81	1678	2277	-	aac(6')-Ib-cr_1	1-600/600	===============	0/0	100	100	resfinder	DQ303918	aac(6')-Ib-cr	Ciprofloxacin
26141-1-190	.26141_1_190.10	194791	195651	-	blaTEM-1B_1	1-861/861	===============	0/0	100	100	resfinder	AY458016	blaTEM-1B	Amoxicillin;Ampicillin;Cephalothin;Piperacillin;Ticarcillin
26141-1-190	.26141_1_190.13	2806	3681	-	blaCTX-M-15_1	1-876/876	===============	0/0	100	100	resfinder	AY044436	blaCTX-M-15	Amoxicillin;Ampicillin;Aztreonam;Cefepime;Cefotaxime;Ceftazidime;Ceftriaxone;Piperacillin;Ticarcillin
26141-1-190	.26141_1_190.2	242126	243358	-	mdf(A)_1	1-1233/1233	===============	0/0	100	98.3	resfinder	Y08743	mdf(A)
26141-1-190	.26141_1_190.47	219	1140	+	mph(A)_2	1-921/921	========/======	2024-01-01	100	99.67	resfinder	U36578	mph(A)	Erythromycin;Azithromycin;Spiramycin;Telithromycin
26141-1-190	.26141_1_190.47	6435	7301	-	sul1_5	1-867/867	===============	0/0	100	99.89	resfinder	EU780013	sul1	Sulfamethoxazole
26141-1-190	.26141_1_190.47	7821	8609	-	aadA5_1	1-789/789	===============	0/0	100	100	resfinder	AF137361	aadA5	Streptomycin
26141-1-190	.26141_1_190.47	8740	9213	-	dfrA17_1	1-474/474	===============	0/0	100	100	resfinder	FJ460238	dfrA17	Trimethoprim
26141-1-190	.26141_1_190.48	2126	3331	+	tet(B)_2	1-1206/1206	===============	0/0	100	100	resfinder	AF326777	tet(B)	Doxycycline;Tetracycline;Minocycline
26141-1-190	.26141_1_190.48	5172	5831	+	catA1_1	1-660/660	===============	0/0	100	99.85	resfinder	V00622	catA1	Chloramphenicol
26141-1-190	.26141_1_190.55	197	1000	+	aph(3'')-Ib_5	1-804/804	===============	0/0	100	99.88	resfinder	AF321551	aph(3'')-Ib	Streptomycin
26141-1-190	.26141_1_190.55	1000	1836	+	aph(6)-Id_1	1-837/837	===============	0/0	100	100	resfinder	M28829	aph(6)-Id	Streptomycin
26141-1-190	.26141_1_190.55	5521	6335	+	sul2_2	1-815/816	===============	0/0	99.88	100	resfinder	AY034138	sul2	Sulfamethoxazole
26141-1-190	.26141_1_190.72	1846	2706	-	aac(3)-IIa_1	1-861/861	===============	0/0	100	99.77	resfinder	X51534	aac(3)-IIa	Gentamicin;Tobramycin
26141-1-190	.26141_1_190.73	147	591	-	catB3_1	1-445/633	===========....	0/0	70.3	99.78	resfinder	AJ009818	catB3	Chloramphenicol
26141-1-190	.26141_1_190.73	729	1559	-	blaOXA-1_1	1-831/831	===============	0/0	100	100	resfinder	HQ170510	blaOXA-1	Amoxicillin;Amoxicillin+Clavulanic_acid;Ampicillin;Ampicillin+Clavulanic_acid;Cefepime;Piperacillin;Piperacillin+Tazobactam
26141-1-190	.26141_1_190.73	1690	2289	-	aac(6')-Ib-cr_1	1-600/600	===============	0/0	100	100	resfinder	DQ303918	aac(6')-Ib-cr	Ciprofloxacin
26141-1-191	.26141_1_191.15	96286	97518	+	mdf(A)_1	1-1233/1233	===============	0/0	100	98.14	resfinder	Y08743	mdf(A)
26141-1-191	.26141_1_191.63	204	1125	+	mph(A)_2	1-921/921	========/======	2024-01-01	100	99.67	resfinder	U36578	mph(A)	Erythromycin;Azithromycin;Spiramycin;Telithromycin
26141-1-191	.26141_1_191.63	6420	7286	-	sul1_5	1-867/867	===============	0/0	100	99.89	resfinder	EU780013	sul1	Sulfamethoxazole
26141-1-191	.26141_1_191.63	7806	8594	-	aadA5_1	1-789/789	===============	0/0	100	100	resfinder	AF137361	aadA5	Streptomycin
26141-1-191	.26141_1_191.63	8725	9198	-	dfrA17_1	1-474/474	===============	0/0	100	100	resfinder	FJ460238	dfrA17	Trimethoprim
26141-1-191	.26141_1_191.73	650	1465	+	sul2_2	1-816/816	===============	0/0	100	100	resfinder	AY034138	sul2	Sulfamethoxazole
26141-1-191	.26141_1_191.73	1526	2329	+	aph(3'')-Ib_5	1-804/804	===============	0/0	100	100	resfinder	AF321551	aph(3'')-Ib	Streptomycin
26141-1-191	.26141_1_191.73	2329	3165	+	aph(6)-Id_1	1-837/837	===============	0/0	100	99.88	resfinder	M28829	aph(6)-Id	Streptomycin
26141-1-191	.26141_1_191.73	4144	5390	+	tet(A)_6	1-1247/1275	===============	0/0	97.8	100	resfinder	AF534183	tet(A)	Doxycycline;Tetracycline
26141-1-191	.26141_1_191.91	599	1474	+	blaCTX-M-27_1	1-876/876	===============	0/0	100	100	resfinder	AY156923	blaCTX-M-27	Amoxicillin;Ampicillin;Aztreonam;Cefepime;Cefotaxime;Ceftazidime;Ceftriaxone;Piperacillin;Ticarcillin
26141-1-192	.26141_1_192.20	76848	78080	+	mdf(A)_1	1-1233/1233	===============	0/0	100	98.7	resfinder	Y08743	mdf(A)
26141-1-192	.26141_1_192.52	5252	5896	+	qnrB1_1	1-645/645	===============	0/0	100	100	resfinder	DQ351241	qnrB1	Ciprofloxacin
26141-1-192	.26141_1_192.52	12136	12996	-	aac(3)-IId_1	1-861/861	===============	0/0	100	99.88	resfinder	EU022314	aac(3)-IId	Gentamicin;Tobramycin
26141-1-192	.26141_1_192.52	16522	17397	-	blaCTX-M-15_1	1-876/876	===============	0/0	100	100	resfinder	AY044436	blaCTX-M-15	Amoxicillin;Ampicillin;Aztreonam;Cefepime;Cefotaxime;Ceftazidime;Ceftriaxone;Piperacillin;Ticarcillin
26141-1-192	.26141_1_192.69	7431	7913	+	dfrA14_5	1-483/483	===============	0/0	100	99.59	resfinder	DQ388123	dfrA14	Trimethoprim
26141-1-192	.26141_1_192.72	3965	4825	+	blaTEM-1A_1	1-861/861	===============	0/0	100	100	resfinder	HM749966	blaTEM-1A	Amoxicillin;Ampicillin;Cephalothin;Piperacillin;Ticarcillin
26141-1-192	.26141_1_192.97	544	1359	+	sul2_2	1-816/816	===============	0/0	100	100	resfinder	AY034138	sul2	Sulfamethoxazole
26141-1-192	.26141_1_192.97	1420	2223	+	aph(3'')-Ib_5	1-804/804	===============	0/0	100	99.88	resfinder	AF321551	aph(3'')-Ib	Streptomycin
26141-1-192	.26141_1_192.97	2223	3059	+	aph(6)-Id_1	1-837/837	===============	0/0	100	99.88	resfinder	M28829	aph(6)-Id	Streptomycin
26141-1-193	.26141_1_193.20	76848	78080	+	mdf(A)_1	1-1233/1233	===============	0/0	100	98.7	resfinder	Y08743	mdf(A)
26141-1-193	.26141_1_193.66	616	1260	+	qnrB1_1	1-645/645	===============	0/0	100	100	resfinder	DQ351241	qnrB1	Ciprofloxacin
26141-1-193	.26141_1_193.66	7500	8360	-	aac(3)-IId_1	1-861/861	===============	0/0	100	99.88	resfinder	EU022314	aac(3)-IId	Gentamicin;Tobramycin
26141-1-193	.26141_1_193.66	11886	12761	-	blaCTX-M-15_1	1-876/876	===============	0/0	100	100	resfinder	AY044436	blaCTX-M-15	Amoxicillin;Ampicillin;Aztreonam;Cefepime;Cefotaxime;Ceftazidime;Ceftriaxone;Piperacillin;Ticarcillin
26141-1-193	.26141_1_193.70	7473	7955	+	dfrA14_5	1-483/483	===============	0/0	100	99.59	resfinder	DQ388123	dfrA14	Trimethoprim
26141-1-193	.26141_1_193.75	1690	2550	+	blaTEM-1A_1	1-861/861	===============	0/0	100	100	resfinder	HM749966	blaTEM-1A	Amoxicillin;Ampicillin;Cephalothin;Piperacillin;Ticarcillin
26141-1-193	.26141_1_193.99	544	1359	+	sul2_2	1-816/816	===============	0/0	100	100	resfinder	AY034138	sul2	Sulfamethoxazole
26141-1-193	.26141_1_193.99	1420	2223	+	aph(3'')-Ib_5	1-804/804	===============	0/0	100	99.88	resfinder	AF321551	aph(3'')-Ib	Streptomycin
26141-1-193	.26141_1_193.99	2223	3059	+	aph(6)-Id_1	1-837/837	===============	0/0	100	99.88	resfinder	M28829	aph(6)-Id	Streptomycin
26141-1-194	.26141_1_194.24	7470	7943	+	dfrA1_8	1-474/474	===============	0/0	100	100	resfinder	X00926	dfrA1	Trimethoprim
26141-1-194	.26141_1_194.24	8609	9408	+	ant(3'')-Ia_1	170-972/972	..======/======	2024-03-01	82.3	99.38	resfinder	X02340	ant(3'')-Ia	Streptomycin
26141-1-194	.26141_1_194.39	3945	4820	-	blaCTX-M-15_1	1-876/876	===============	0/0	100	100	resfinder	AY044436	blaCTX-M-15	Amoxicillin;Ampicillin;Aztreonam;Cefepime;Cefotaxime;Ceftazidime;Ceftriaxone;Piperacillin;Ticarcillin
26141-1-194	.26141_1_194.39	10035	10895	-	blaTEM-1B_1	1-861/861	===============	0/0	100	100	resfinder	AY458016	blaTEM-1B	Amoxicillin;Ampicillin;Cephalothin;Piperacillin;Ticarcillin
26141-1-194	.26141_1_194.39	15867	16727	-	aac(3)-IId_1	1-861/861	===============	0/0	100	99.88	resfinder	EU022314	aac(3)-IId	Gentamicin;Tobramycin
26141-1-194	.26141_1_194.48	654	1151	+	dfrA12_8	1-498/498	===============	0/0	100	100	resfinder	AM040708	dfrA12	Trimethoprim
26141-1-194	.26141_1_194.48	1549	2350	+	aadA2_1	18-819/819	===============	0/0	97.92	99.88	resfinder	NC_010870	aadA2	Streptomycin
26141-1-194	.26141_1_194.48	2828	3694	+	sul1_5	1-867/867	===============	0/0	100	99.89	resfinder	EU780013	sul1	Sulfamethoxazole
26141-1-194	.26141_1_194.48	8989	9910	-	mph(A)_2	1-921/921	========/======	2024-01-01	100	99.67	resfinder	U36578	mph(A)	Erythromycin;Azithromycin;Spiramycin;Telithromycin
26141-1-194	.26141_1_194.57	2521	3726	-	tet(B)_2	1-1206/1206	===============	0/0	100	100	resfinder	AF326777	tet(B)	Doxycycline;Tetracycline;Minocycline
26141-1-194	.26141_1_194.59	158	994	-	aph(6)-Id_1	1-837/837	===============	0/0	100	100	resfinder	M28829	aph(6)-Id	Streptomycin
26141-1-194	.26141_1_194.59	994	1797	-	aph(3'')-Ib_5	1-804/804	===============	0/0	100	100	resfinder	AF321551	aph(3'')-Ib	Streptomycin
26141-1-194	.26141_1_194.59	1858	2673	-	sul2_3	1-816/816	===============	0/0	100	100	resfinder	HQ840942	sul2	Sulfamethoxazole
26141-1-194	.26141_1_194.6	39354	40586	+	mdf(A)_1	1-1233/1233	===============	0/0	100	97.89	resfinder	Y08743	mdf(A)
26141-1-195	.26141_1_195.3	214821	216053	-	mdf(A)_1	1-1233/1233	===============	0/0	100	99.92	resfinder	Y08743	mdf(A)
26141-1-195	.26141_1_195.55	1763	2236	+	dfrA17_1	1-474/474	===============	0/0	100	100	resfinder	FJ460238	dfrA17	Trimethoprim
26141-1-195	.26141_1_195.55	2367	3155	+	aadA5_1	1-789/789	===============	0/0	100	100	resfinder	AF137361	aadA5	Streptomycin
26141-1-195	.26141_1_195.55	3675	4541	+	sul1_5	1-867/867	===============	0/0	100	99.89	resfinder	EU780013	sul1	Sulfamethoxazole
26141-1-195	.26141_1_195.74	3015	3851	-	aph(6)-Id_1	1-837/837	===============	0/0	100	100	resfinder	M28829	aph(6)-Id	Streptomycin
26141-1-195	.26141_1_195.74	3851	4654	-	aph(3'')-Ib_5	1-804/804	===============	0/0	100	100	resfinder	AF321551	aph(3'')-Ib	Streptomycin
26141-1-195	.26141_1_195.74	4715	5530	-	sul2_2	1-816/816	===============	0/0	100	100	resfinder	AY034138	sul2	Sulfamethoxazole
26141-1-195	.26141_1_195.79	2763	3638	-	blaCTX-M-15_1	1-876/876	===============	0/0	100	100	resfinder	AY044436	blaCTX-M-15	Amoxicillin;Ampicillin;Aztreonam;Cefepime;Cefotaxime;Ceftazidime;Ceftriaxone;Piperacillin;Ticarcillin
26141-1-195	.26141_1_195.92	1836	2696	-	aac(3)-IIa_1	1-861/861	===============	0/0	100	99.77	resfinder	X51534	aac(3)-IIa	Gentamicin;Tobramycin
26141-1-196	.26141_1_196.4	225623	226855	-	mdf(A)_1	1-1233/1233	===============	0/0	100	99.92	resfinder	Y08743	mdf(A)
26141-1-196	.26141_1_196.42	1602	2848	-	tet(A)_6	1-1247/1275	===============	0/0	97.8	100	resfinder	AF534183	tet(A)	Doxycycline;Tetracycline
26141-1-196	.26141_1_196.45	3799	4614	+	sul2_2	1-816/816	===============	0/0	100	100	resfinder	AY034138	sul2	Sulfamethoxazole
26141-1-196	.26141_1_196.45	4675	5206	+	aph(3'')-Ib_5	1-532/804	==========.....	0/0	66.17	99.81	resfinder	AF321551	aph(3'')-Ib	Streptomycin
26141-1-196	.26141_1_196.45	5214	5696	+	dfrA14_5	1-483/483	===============	0/0	100	99.79	resfinder	DQ388123	dfrA14	Trimethoprim
26141-1-196	.26141_1_196.49	1757	2558	-	ant(3'')-Ia_1	171-972/972	..=============	0/0	82.51	99.75	resfinder	X02340	ant(3'')-Ia	Streptomycin
26141-1-196	.26141_1_196.49	2641	3900	-	cmlA1_1	1-1260/1260	===============	0/0	100	99.92	resfinder	M64556	cmlA1	Chloramphenicol
26141-1-196	.26141_1_196.53	546	1412	+	sul1_5	1-867/867	===============	0/0	100	99.89	resfinder	EU780013	sul1	Sulfamethoxazole
26141-1-196	.26141_1_196.55	508	1383	+	blaCTX-M-3_1	1-876/876	===============	0/0	100	100	resfinder	Y10278	blaCTX-M-3	Amoxicillin;Ampicillin;Aztreonam;Cefepime;Cefotaxime;Ceftazidime;Ceftriaxone;Piperacillin;Ticarcillin
26141-1-196	.26141_1_196.55	2165	2910	-	blaTEM-141_1	116-861/861	..=============	0/0	86.64	99.87	resfinder	AY956335	blaTEM-141	Amoxicillin;Ampicillin;Cephalothin;Piperacillin;Ticarcillin
26141-1-196	.26141_1_196.56	1997	2788	+	sul3_2	1-792/792	===============	0/0	100	100	resfinder	AJ459418	sul3	Sulfamethoxazole
26141-1-196	.26141_1_196.58	1889	2305	-	fosA3_1	1-417/417	===============	0/0	100	100	resfinder	AB522970	fosA3	Fosfomycin
26141-1-196	.26141_1_196.64	541	1038	-	dfrA12_8	1-498/498	===============	0/0	100	100	resfinder	AM040708	dfrA12	Trimethoprim
26141-1-196	.26141_1_196.68	43	879	-	aph(6)-Id_1	1-837/837	===============	0/0	100	100	resfinder	M28829	aph(6)-Id	Streptomycin
26141-1-196	.26141_1_196.75	1	784	+	aadA2_2	9-792/792	===============	0/0	98.99	100	resfinder	JQ364967	aadA2	Streptomycin
26141-1-197	.26141_1_197.23	7458	7931	+	dfrA1_8	1-474/474	===============	0/0	100	100	resfinder	X00926	dfrA1	Trimethoprim
26141-1-197	.26141_1_197.23	8597	9396	+	ant(3'')-Ia_1	170-972/972	..======/======	2024-03-01	82.3	99.38	resfinder	X02340	ant(3'')-Ia	Streptomycin
26141-1-197	.26141_1_197.40	4443	5318	-	blaCTX-M-15_1	1-876/876	===============	0/0	100	100	resfinder	AY044436	blaCTX-M-15	Amoxicillin;Ampicillin;Aztreonam;Cefepime;Cefotaxime;Ceftazidime;Ceftriaxone;Piperacillin;Ticarcillin
26141-1-197	.26141_1_197.40	10533	11393	-	blaTEM-1B_1	1-861/861	===============	0/0	100	100	resfinder	AY458016	blaTEM-1B	Amoxicillin;Ampicillin;Cephalothin;Piperacillin;Ticarcillin
26141-1-197	.26141_1_197.40	16365	17225	-	aac(3)-IId_1	1-861/861	===============	0/0	100	99.88	resfinder	EU022314	aac(3)-IId	Gentamicin;Tobramycin
26141-1-197	.26141_1_197.48	646	1143	+	dfrA12_8	1-498/498	===============	0/0	100	100	resfinder	AM040708	dfrA12	Trimethoprim
26141-1-197	.26141_1_197.48	1541	2342	+	aadA2_1	18-819/819	===============	0/0	97.92	99.88	resfinder	NC_010870	aadA2	Streptomycin
26141-1-197	.26141_1_197.48	2820	3686	+	sul1_5	1-867/867	===============	0/0	100	99.89	resfinder	EU780013	sul1	Sulfamethoxazole
26141-1-197	.26141_1_197.48	8981	9902	-	mph(A)_2	1-921/921	========/======	2024-01-01	100	99.67	resfinder	U36578	mph(A)	Erythromycin;Azithromycin;Spiramycin;Telithromycin
26141-1-197	.26141_1_197.55	2542	3747	-	tet(B)_2	1-1206/1206	===============	0/0	100	100	resfinder	AF326777	tet(B)	Doxycycline;Tetracycline;Minocycline
26141-1-197	.26141_1_197.59	134	970	-	aph(6)-Id_1	1-837/837	===============	0/0	100	100	resfinder	M28829	aph(6)-Id	Streptomycin
26141-1-197	.26141_1_197.59	970	1773	-	aph(3'')-Ib_5	1-804/804	===============	0/0	100	100	resfinder	AF321551	aph(3'')-Ib	Streptomycin
26141-1-197	.26141_1_197.59	1834	2649	-	sul2_3	1-816/816	===============	0/0	100	100	resfinder	HQ840942	sul2	Sulfamethoxazole
26141-1-197	.26141_1_197.6	39375	40607	+	mdf(A)_1	1-1233/1233	===============	0/0	100	97.89	resfinder	Y08743	mdf(A)
26141-1-198	.26141_1_198.19	39341	40573	+	mdf(A)_1	1-1233/1233	===============	0/0	100	97.89	resfinder	Y08743	mdf(A)
26141-1-198	.26141_1_198.23	39874	40673	-	ant(3'')-Ia_1	170-972/972	..======/======	2024-03-01	82.3	99.38	resfinder	X02340	ant(3'')-Ia	Streptomycin
26141-1-198	.26141_1_198.23	41339	41812	-	dfrA1_8	1-474/474	===============	0/0	100	100	resfinder	X00926	dfrA1	Trimethoprim
26141-1-198	.26141_1_198.51	2508	3713	-	tet(B)_2	1-1206/1206	===============	0/0	100	100	resfinder	AF326777	tet(B)	Doxycycline;Tetracycline;Minocycline
26141-1-198	.26141_1_198.52	4039	4899	-	blaSHV-12_1	1-861/861	===============	0/0	100	100	resfinder	KF976405	blaSHV-12	Amoxicillin;Ampicillin;Aztreonam;Cefepime;Cefotaxime;Ceftazidime;Ceftriaxone;Piperacillin;Ticarcillin
26141-1-198	.26141_1_198.55	1994	2809	+	sul2_3	1-816/816	===============	0/0	100	100	resfinder	HQ840942	sul2	Sulfamethoxazole
26141-1-198	.26141_1_198.55	2870	3673	+	aph(3'')-Ib_5	1-804/804	===============	0/0	100	100	resfinder	AF321551	aph(3'')-Ib	Streptomycin
26141-1-198	.26141_1_198.55	3673	4509	+	aph(6)-Id_1	1-837/837	===============	0/0	100	100	resfinder	M28829	aph(6)-Id	Streptomycin
26141-1-198	.26141_1_198.64	2521	3381	-	blaTEM-1B_1	1-861/861	===============	0/0	100	100	resfinder	AY458016	blaTEM-1B	Amoxicillin;Ampicillin;Cephalothin;Piperacillin;Ticarcillin
26141-1-199	.26141_1_199.20	39354	40586	+	mdf(A)_1	1-1233/1233	===============	0/0	100	97.89	resfinder	Y08743	mdf(A)
26141-1-199	.26141_1_199.23	7467	7940	+	dfrA1_8	1-474/474	===============	0/0	100	100	resfinder	X00926	dfrA1	Trimethoprim
26141-1-199	.26141_1_199.23	8606	9405	+	ant(3'')-Ia_1	170-972/972	..======/======	2024-03-01	82.3	99.38	resfinder	X02340	ant(3'')-Ia	Streptomycin
26141-1-199	.26141_1_199.43	7694	8554	-	blaSHV-12_1	1-861/861	===============	0/0	100	100	resfinder	KF976405	blaSHV-12	Amoxicillin;Ampicillin;Aztreonam;Cefepime;Cefotaxime;Ceftazidime;Ceftriaxone;Piperacillin;Ticarcillin
26141-1-199	.26141_1_199.53	2508	3713	-	tet(B)_2	1-1206/1206	===============	0/0	100	100	resfinder	AF326777	tet(B)	Doxycycline;Tetracycline;Minocycline
26141-1-199	.26141_1_199.55	2012	2827	+	sul2_3	1-816/816	===============	0/0	100	100	resfinder	HQ840942	sul2	Sulfamethoxazole
26141-1-199	.26141_1_199.55	2888	3691	+	aph(3'')-Ib_5	1-804/804	===============	0/0	100	100	resfinder	AF321551	aph(3'')-Ib	Streptomycin
26141-1-199	.26141_1_199.55	3691	4527	+	aph(6)-Id_1	1-837/837	===============	0/0	100	100	resfinder	M28829	aph(6)-Id	Streptomycin
26141-1-199	.26141_1_199.62	2545	3405	-	blaTEM-1B_1	1-861/861	===============	0/0	100	100	resfinder	AY458016	blaTEM-1B	Amoxicillin;Ampicillin;Cephalothin;Piperacillin;Ticarcillin
26141-1-200	.26141_1_200.21	39351	40583	+	mdf(A)_1	1-1233/1233	===============	0/0	100	97.89	resfinder	Y08743	mdf(A)
26141-1-200	.26141_1_200.24	39958	40757	-	ant(3'')-Ia_1	170-972/972	..======/======	2024-03-01	82.3	99.38	resfinder	X02340	ant(3'')-Ia	Streptomycin
26141-1-200	.26141_1_200.24	41423	41896	-	dfrA1_8	1-474/474	===============	0/0	100	100	resfinder	X00926	dfrA1	Trimethoprim
26141-1-200	.26141_1_200.51	4565	5425	-	blaSHV-12_1	1-861/861	===============	0/0	100	100	resfinder	KF976405	blaSHV-12	Amoxicillin;Ampicillin;Aztreonam;Cefepime;Cefotaxime;Ceftazidime;Ceftriaxone;Piperacillin;Ticarcillin
26141-1-200	.26141_1_200.53	2508	3713	-	tet(B)_2	1-1206/1206	===============	0/0	100	100	resfinder	AF326777	tet(B)	Doxycycline;Tetracycline;Minocycline
26141-1-200	.26141_1_200.56	1988	2803	+	sul2_3	1-816/816	===============	0/0	100	100	resfinder	HQ840942	sul2	Sulfamethoxazole
26141-1-200	.26141_1_200.56	2864	3667	+	aph(3'')-Ib_5	1-804/804	===============	0/0	100	100	resfinder	AF321551	aph(3'')-Ib	Streptomycin
26141-1-200	.26141_1_200.56	3667	4503	+	aph(6)-Id_1	1-837/837	===============	0/0	100	100	resfinder	M28829	aph(6)-Id	Streptomycin
26141-1-200	.26141_1_200.62	183	1043	+	blaTEM-1B_1	1-861/861	===============	0/0	100	100	resfinder	AY458016	blaTEM-1B	Amoxicillin;Ampicillin;Cephalothin;Piperacillin;Ticarcillin
26141-1-201	.26141_1_201.29	15024	16169	+	blaCMY-2_1	1-1146/1146	===============	0/0	100	100	resfinder	X91840	blaCMY-2	Amoxicillin;Amoxicillin+Clavulanic_acid;Ampicillin;Ampicillin+Clavulanic_acid;Cefotaxime;Cefoxitin;Ceftazidime;Piperacillin;Piperacillin+Tazobactam;Ticarcillin;Ticarcillin+Clavulanic_acid
26141-1-201	.26141_1_201.47	979	1845	-	sul1_5	1-867/867	===============	0/0	100	99.89	resfinder	EU780013	sul1	Sulfamethoxazole
26141-1-201	.26141_1_201.47	2365	3153	-	aadA5_1	1-789/789	===============	0/0	100	100	resfinder	AF137361	aadA5	Streptomycin
26141-1-201	.26141_1_201.47	3284	3757	-	dfrA17_1	1-474/474	===============	0/0	100	100	resfinder	FJ460238	dfrA17	Trimethoprim
26141-1-201	.26141_1_201.49	133	876	-	aph(6)-Id_1	1-744/837	==============.	0/0	88.89	99.87	resfinder	M28829	aph(6)-Id	Streptomycin
26141-1-201	.26141_1_201.49	876	1679	-	aph(3'')-Ib_5	1-804/804	===============	0/0	100	100	resfinder	AF321551	aph(3'')-Ib	Streptomycin
26141-1-201	.26141_1_201.49	1740	2555	-	sul2_6	1-816/816	===============	0/0	100	100	resfinder	FN995456	sul2	Sulfamethoxazole
26141-1-201	.26141_1_201.5	208726	209958	-	mdf(A)_1	1-1233/1233	===============	0/0	100	98.78	resfinder	Y08743	mdf(A)
26141-1-201	.26141_1_201.51	3262	4183	-	mph(A)_2	1-921/921	========/======	2024-01-01	100	99.67	resfinder	U36578	mph(A)	Erythromycin;Azithromycin;Spiramycin;Telithromycin
26141-1-201	.26141_1_201.52	455	1330	+	blaCTX-M-15_1	1-876/876	===============	0/0	100	100	resfinder	AY044436	blaCTX-M-15	Amoxicillin;Ampicillin;Aztreonam;Cefepime;Cefotaxime;Ceftazidime;Ceftriaxone;Piperacillin;Ticarcillin
26141-1-201	.26141_1_201.53	2756	3616	-	aac(3)-IId_1	1-861/861	===============	0/0	100	99.88	resfinder	EU022314	aac(3)-IId	Gentamicin;Tobramycin
26141-1-201	.26141_1_201.56	722	1927	+	tet(B)_2	1-1206/1206	===============	0/0	100	100	resfinder	AF326777	tet(B)	Doxycycline;Tetracycline;Minocycline
26141-1-201	.26141_1_201.59	123	567	-	catB3_1	1-445/633	===========....	0/0	70.3	99.78	resfinder	AJ009818	catB3	Chloramphenicol
26141-1-201	.26141_1_201.59	705	1535	-	blaOXA-1_1	1-831/831	===============	0/0	100	100	resfinder	HQ170510	blaOXA-1	Amoxicillin;Amoxicillin+Clavulanic_acid;Ampicillin;Ampicillin+Clavulanic_acid;Cefepime;Piperacillin;Piperacillin+Tazobactam
26141-1-201	.26141_1_201.59	1666	2265	-	aac(6')-Ib-cr_1	1-600/600	===============	0/0	100	100	resfinder	DQ303918	aac(6')-Ib-cr	Ciprofloxacin
26141-1-201	.26141_1_201.64	148	1008	-	blaTEM-1B_1	1-861/861	===============	0/0	100	100	resfinder	AY458016	blaTEM-1B	Amoxicillin;Ampicillin;Cephalothin;Piperacillin;Ticarcillin
26141-1-201	.26141_1_201.67	169	678	+	dfrA8_1	1-510/510	===============	0/0	100	100	resfinder	U10186	dfrA8	Trimethoprim
26141-1-202	.26141_1_202.34	3396	4271	-	blaCTX-M-15_1	1-876/876	===============	0/0	100	100	resfinder	AY044436	blaCTX-M-15	Amoxicillin;Ampicillin;Aztreonam;Cefepime;Cefotaxime;Ceftazidime;Ceftriaxone;Piperacillin;Ticarcillin
26141-1-202	.26141_1_202.34	7093	7953	+	blaTEM-1B_1	1-861/861	===============	0/0	100	100	resfinder	AY458016	blaTEM-1B	Amoxicillin;Ampicillin;Cephalothin;Piperacillin;Ticarcillin
26141-1-202	.26141_1_202.34	8674	9510	-	aph(6)-Id_1	1-837/837	===============	0/0	100	100	resfinder	M28829	aph(6)-Id	Streptomycin
26141-1-202	.26141_1_202.34	9510	10313	-	aph(3'')-Ib_5	1-804/804	===============	0/0	100	100	resfinder	AF321551	aph(3'')-Ib	Streptomycin
26141-1-202	.26141_1_202.34	10374	11189	-	sul2_2	1-816/816	===============	0/0	100	100	resfinder	AY034138	sul2	Sulfamethoxazole
26141-1-202	.26141_1_202.44	946	1590	-	qnrB1_1	1-645/645	===============	0/0	100	100	resfinder	DQ351241	qnrB1	Ciprofloxacin
26141-1-202	.26141_1_202.47	4728	5210	-	dfrA14_5	1-483/483	===============	0/0	100	99.59	resfinder	DQ388123	dfrA14	Trimethoprim
26141-1-202	.26141_1_202.7	58072	59304	+	mdf(A)_1	1-1233/1233	===============	0/0	100	98.14	resfinder	Y08743	mdf(A)
26141-1-203	.26141_1_203.113	97	912	+	sul2_2	1-816/816	===============	0/0	100	100	resfinder	AY034138	sul2	Sulfamethoxazole
26141-1-203	.26141_1_203.113	973	1501	+	aph(3'')-Ib_5	1-529/804	==========.....	0/0	65.8	100	resfinder	AF321551	aph(3'')-Ib	Streptomycin
26141-1-203	.26141_1_203.124	149	1009	-	blaTEM-1B_1	1-861/861	===============	0/0	100	100	resfinder	AY458016	blaTEM-1B	Amoxicillin;Ampicillin;Cephalothin;Piperacillin;Ticarcillin
26141-1-203	.26141_1_203.131	9	845	-	aph(6)-Id_1	1-837/837	===============	0/0	100	100	resfinder	M28829	aph(6)-Id	Streptomycin
26141-1-203	.26141_1_203.147	199	681	-	dfrA14_5	1-483/483	===============	0/0	100	99.79	resfinder	DQ388123	dfrA14	Trimethoprim
26141-1-203	.26141_1_203.2	208686	209918	-	mdf(A)_1	1-1233/1233	===============	0/0	100	99.92	resfinder	Y08743	mdf(A)
26141-1-203	.26141_1_203.62	238	1159	+	mph(A)_2	1-921/921	========/======	2024-01-01	100	99.67	resfinder	U36578	mph(A)	Erythromycin;Azithromycin;Spiramycin;Telithromycin
26141-1-203	.26141_1_203.62	6454	7320	-	sul1_5	1-867/867	===============	0/0	100	99.89	resfinder	EU780013	sul1	Sulfamethoxazole
26141-1-203	.26141_1_203.62	7840	8628	-	aadA5_1	1-789/789	===============	0/0	100	100	resfinder	AF137361	aadA5	Streptomycin
26141-1-203	.26141_1_203.62	8759	9232	-	dfrA17_1	1-474/474	===============	0/0	100	100	resfinder	FJ460238	dfrA17	Trimethoprim
26141-1-203	.26141_1_203.78	3666	4526	-	blaSHV-12_1	1-861/861	===============	0/0	100	99.88	resfinder	KF976405	blaSHV-12	Amoxicillin;Ampicillin;Aztreonam;Cefepime;Cefotaxime;Ceftazidime;Ceftriaxone;Piperacillin;Ticarcillin
26141-1-203	.26141_1_203.92	983	2188	-	tet(B)_2	1-1206/1206	===============	0/0	100	100	resfinder	AF326777	tet(B)	Doxycycline;Tetracycline;Minocycline
26141-1-204	.26141_1_204.1	158808	160040	-	mdf(A)_1	1-1233/1233	===============	0/0	100	99.35	resfinder	Y08743	mdf(A)
26141-1-204	.26141_1_204.108	538	1170	-	catB3_2	1-633/633	===============	0/0	100	100	resfinder	U13880	catB3	Chloramphenicol
26141-1-204	.26141_1_204.108	1308	2138	-	blaOXA-1_1	1-831/831	===============	0/0	100	100	resfinder	HQ170510	blaOXA-1	Amoxicillin;Amoxicillin+Clavulanic_acid;Ampicillin;Ampicillin+Clavulanic_acid;Cefepime;Piperacillin;Piperacillin+Tazobactam
26141-1-204	.26141_1_204.108	2269	2868	-	aac(6')-Ib-cr_1	1-600/600	===============	0/0	100	100	resfinder	DQ303918	aac(6')-Ib-cr	Ciprofloxacin
26141-1-204	.26141_1_204.113	831	1691	+	blaTEM-1B_1	1-861/861	===============	0/0	100	100	resfinder	AY458016	blaTEM-1B	Amoxicillin;Ampicillin;Cephalothin;Piperacillin;Ticarcillin
26141-1-204	.26141_1_204.4	9675	10550	+	blaCTX-M-15_1	1-876/876	===============	0/0	100	100	resfinder	AY044436	blaCTX-M-15	Amoxicillin;Ampicillin;Aztreonam;Cefepime;Cefotaxime;Ceftazidime;Ceftriaxone;Piperacillin;Ticarcillin
26141-1-204	.26141_1_204.75	7258	8046	-	aadA5_1	1-789/789	===============	0/0	100	100	resfinder	AF137361	aadA5	Streptomycin
26141-1-204	.26141_1_204.75	8177	8650	-	dfrA17_1	1-474/474	===============	0/0	100	100	resfinder	FJ460238	dfrA17	Trimethoprim
26141-1-204	.26141_1_204.85	556	1416	+	aac(3)-IId_1	1-861/861	===============	0/0	100	99.88	resfinder	EU022314	aac(3)-IId	Gentamicin;Tobramycin
26141-1-204	.26141_1_204.87	402	1217	+	sul2_3	1-816/816	===============	0/0	100	100	resfinder	HQ840942	sul2	Sulfamethoxazole
26141-1-204	.26141_1_204.87	1278	2081	+	aph(3'')-Ib_5	1-804/804	===============	0/0	100	100	resfinder	AF321551	aph(3'')-Ib	Streptomycin
26141-1-204	.26141_1_204.87	2081	2917	+	aph(6)-Id_1	1-837/837	===============	0/0	100	99.88	resfinder	M28829	aph(6)-Id	Streptomycin
26141-1-204	.26141_1_204.87	3896	5142	+	tet(A)_6	1-1247/1275	===============	0/0	97.8	100	resfinder	AF534183	tet(A)	Doxycycline;Tetracycline
26141-1-204	.26141_1_204.97	276	1197	+	mph(A)_2	1-921/921	========/======	2024-01-01	100	99.67	resfinder	U36578	mph(A)	Erythromycin;Azithromycin;Spiramycin;Telithromycin
26141-1-205	.26141_1_205.1	158778	160010	-	mdf(A)_1	1-1233/1233	===============	0/0	100	99.35	resfinder	Y08743	mdf(A)
26141-1-205	.26141_1_205.100	276	1197	+	mph(A)_2	1-921/921	========/======	2024-01-01	100	99.67	resfinder	U36578	mph(A)	Erythromycin;Azithromycin;Spiramycin;Telithromycin
26141-1-205	.26141_1_205.111	538	1170	-	catB3_2	1-633/633	===============	0/0	100	100	resfinder	U13880	catB3	Chloramphenicol
26141-1-205	.26141_1_205.111	1308	2138	-	blaOXA-1_1	1-831/831	===============	0/0	100	100	resfinder	HQ170510	blaOXA-1	Amoxicillin;Amoxicillin+Clavulanic_acid;Ampicillin;Ampicillin+Clavulanic_acid;Cefepime;Piperacillin;Piperacillin+Tazobactam
26141-1-205	.26141_1_205.111	2269	2868	-	aac(6')-Ib-cr_1	1-600/600	===============	0/0	100	100	resfinder	DQ303918	aac(6')-Ib-cr	Ciprofloxacin
26141-1-205	.26141_1_205.115	831	1691	+	blaTEM-1B_1	1-861/861	===============	0/0	100	100	resfinder	AY458016	blaTEM-1B	Amoxicillin;Ampicillin;Cephalothin;Piperacillin;Ticarcillin
26141-1-205	.26141_1_205.3	9730	10605	+	blaCTX-M-15_1	1-876/876	===============	0/0	100	100	resfinder	AY044436	blaCTX-M-15	Amoxicillin;Ampicillin;Aztreonam;Cefepime;Cefotaxime;Ceftazidime;Ceftriaxone;Piperacillin;Ticarcillin
26141-1-205	.26141_1_205.76	7258	8046	-	aadA5_1	1-789/789	===============	0/0	100	100	resfinder	AF137361	aadA5	Streptomycin
26141-1-205	.26141_1_205.76	8177	8650	-	dfrA17_1	1-474/474	===============	0/0	100	100	resfinder	FJ460238	dfrA17	Trimethoprim
26141-1-205	.26141_1_205.87	556	1416	+	aac(3)-IId_1	1-861/861	===============	0/0	100	99.88	resfinder	EU022314	aac(3)-IId	Gentamicin;Tobramycin
26141-1-205	.26141_1_205.88	402	1217	+	sul2_3	1-816/816	===============	0/0	100	100	resfinder	HQ840942	sul2	Sulfamethoxazole
26141-1-205	.26141_1_205.88	1278	2081	+	aph(3'')-Ib_5	1-804/804	===============	0/0	100	100	resfinder	AF321551	aph(3'')-Ib	Streptomycin
26141-1-205	.26141_1_205.88	2081	2917	+	aph(6)-Id_1	1-837/837	===============	0/0	100	100	resfinder	M28829	aph(6)-Id	Streptomycin
26141-1-205	.26141_1_205.88	3896	5142	+	tet(A)_6	1-1247/1275	===============	0/0	97.8	100	resfinder	AF534183	tet(A)	Doxycycline;Tetracycline
26141-1-206	.26141_1_206.11	232	1092	+	blaTEM-1B_1	1-861/861	===============	0/0	100	100	resfinder	AY458016	blaTEM-1B	Amoxicillin;Ampicillin;Cephalothin;Piperacillin;Ticarcillin
26141-1-206	.26141_1_206.16	2806	3681	-	blaCTX-M-15_1	1-876/876	===============	0/0	100	100	resfinder	AY044436	blaCTX-M-15	Amoxicillin;Ampicillin;Aztreonam;Cefepime;Cefotaxime;Ceftazidime;Ceftriaxone;Piperacillin;Ticarcillin
26141-1-206	.26141_1_206.4	117998	119230	+	mdf(A)_1	1-1233/1233	===============	0/0	100	98.3	resfinder	Y08743	mdf(A)
26141-1-206	.26141_1_206.45	231	1152	+	mph(A)_2	1-921/921	========/======	2024-01-01	100	99.67	resfinder	U36578	mph(A)	Erythromycin;Azithromycin;Spiramycin;Telithromycin
26141-1-206	.26141_1_206.45	6447	7313	-	sul1_5	1-867/867	===============	0/0	100	99.89	resfinder	EU780013	sul1	Sulfamethoxazole
26141-1-206	.26141_1_206.45	7833	8621	-	aadA5_1	1-789/789	===============	0/0	100	100	resfinder	AF137361	aadA5	Streptomycin
26141-1-206	.26141_1_206.45	8752	9225	-	dfrA17_1	1-474/474	===============	0/0	100	100	resfinder	FJ460238	dfrA17	Trimethoprim
26141-1-206	.26141_1_206.46	2146	3351	+	tet(B)_2	1-1206/1206	===============	0/0	100	100	resfinder	AF326777	tet(B)	Doxycycline;Tetracycline;Minocycline
26141-1-206	.26141_1_206.46	5192	5851	+	catA1_1	1-660/660	===============	0/0	100	99.85	resfinder	V00622	catA1	Chloramphenicol
26141-1-206	.26141_1_206.50	818	1633	+	sul2_2	1-816/816	===============	0/0	100	100	resfinder	AY034138	sul2	Sulfamethoxazole
26141-1-206	.26141_1_206.50	1694	2497	+	aph(3'')-Ib_5	1-804/804	===============	0/0	100	99.88	resfinder	AF321551	aph(3'')-Ib	Streptomycin
26141-1-206	.26141_1_206.50	2497	3333	+	aph(6)-Id_1	1-837/837	===============	0/0	100	100	resfinder	M28829	aph(6)-Id	Streptomycin
26141-1-206	.26141_1_206.65	1858	2718	-	aac(3)-IIa_1	1-861/861	===============	0/0	100	99.77	resfinder	X51534	aac(3)-IIa	Gentamicin;Tobramycin
26141-1-206	.26141_1_206.71	159	603	-	catB3_1	1-445/633	===========....	0/0	70.3	99.78	resfinder	AJ009818	catB3	Chloramphenicol
26141-1-206	.26141_1_206.71	741	1571	-	blaOXA-1_1	1-831/831	===============	0/0	100	100	resfinder	HQ170510	blaOXA-1	Amoxicillin;Amoxicillin+Clavulanic_acid;Ampicillin;Ampicillin+Clavulanic_acid;Cefepime;Piperacillin;Piperacillin+Tazobactam
26141-1-206	.26141_1_206.71	1702	2301	-	aac(6')-Ib-cr_1	1-600/600	===============	0/0	100	100	resfinder	DQ303918	aac(6')-Ib-cr	Ciprofloxacin
26141-1-207	.26141_1_207.5	208689	209921	-	mdf(A)_1	1-1233/1233	===============	0/0	100	99.92	resfinder	Y08743	mdf(A)
26141-1-207	.26141_1_207.53	131	790	+	catA1_1	1-660/660	===============	0/0	100	99.85	resfinder	V00622	catA1	Chloramphenicol
26141-1-207	.26141_1_207.53	6801	7298	+	dfrA12_8	1-498/498	===============	0/0	100	100	resfinder	AM040708	dfrA12	Trimethoprim
26141-1-207	.26141_1_207.53	7696	8497	+	aadA2_1	18-819/819	===============	0/0	97.92	99.88	resfinder	NC_010870	aadA2	Streptomycin
26141-1-207	.26141_1_207.53	8975	9841	+	sul1_5	1-867/867	===============	0/0	100	99.89	resfinder	EU780013	sul1	Sulfamethoxazole
26141-1-207	.26141_1_207.53	15136	16066	-	mph(A)_2	1-921/921	========/======	2024-10-02	100	98.71	resfinder	U36578	mph(A)	Erythromycin;Azithromycin;Spiramycin;Telithromycin
26141-1-207	.26141_1_207.68	519	1765	-	tet(A)_6	1-1247/1275	===============	0/0	97.8	100	resfinder	AF534183	tet(A)	Doxycycline;Tetracycline
26141-1-207	.26141_1_207.68	2744	3580	-	aph(6)-Id_1	1-837/837	===============	0/0	100	99.88	resfinder	M28829	aph(6)-Id	Streptomycin
26141-1-207	.26141_1_207.68	3580	4383	-	aph(3'')-Ib_5	1-804/804	===============	0/0	100	100	resfinder	AF321551	aph(3'')-Ib	Streptomycin
26141-1-207	.26141_1_207.68	4444	5259	-	sul2_2	1-816/816	===============	0/0	100	100	resfinder	AY034138	sul2	Sulfamethoxazole
26141-1-207	.26141_1_207.72	1886	3091	-	tet(B)_2	1-1206/1206	===============	0/0	100	100	resfinder	AF326777	tet(B)	Doxycycline;Tetracycline;Minocycline
26141-1-207	.26141_1_207.83	376	1251	+	blaCTX-M-27_1	1-876/876	===============	0/0	100	100	resfinder	AY156923	blaCTX-M-27	Amoxicillin;Ampicillin;Aztreonam;Cefepime;Cefotaxime;Ceftazidime;Ceftriaxone;Piperacillin;Ticarcillin
26141-1-209	.26141_1_209.32	7086	8231	+	blaCMY-2_1	1-1146/1146	===============	0/0	100	100	resfinder	X91840	blaCMY-2	Amoxicillin;Amoxicillin+Clavulanic_acid;Ampicillin;Ampicillin+Clavulanic_acid;Cefotaxime;Cefoxitin;Ceftazidime;Piperacillin;Piperacillin+Tazobactam;Ticarcillin;Ticarcillin+Clavulanic_acid
26141-1-209	.26141_1_209.42	2659	3519	+	aac(3)-IId_1	1-861/861	===============	0/0	100	99.88	resfinder	EU022314	aac(3)-IId	Gentamicin;Tobramycin
26141-1-209	.26141_1_209.44	1003	1869	-	sul1_5	1-867/867	===============	0/0	100	99.89	resfinder	EU780013	sul1	Sulfamethoxazole
26141-1-209	.26141_1_209.44	2389	3177	-	aadA5_1	1-789/789	===============	0/0	100	100	resfinder	AF137361	aadA5	Streptomycin
26141-1-209	.26141_1_209.44	3308	3781	-	dfrA17_1	1-474/474	===============	0/0	100	100	resfinder	FJ460238	dfrA17	Trimethoprim
26141-1-209	.26141_1_209.46	158	994	-	aph(6)-Id_1	1-837/837	===============	0/0	100	100	resfinder	M28829	aph(6)-Id	Streptomycin
26141-1-209	.26141_1_209.46	994	1797	-	aph(3'')-Ib_5	1-804/804	===============	0/0	100	100	resfinder	AF321551	aph(3'')-Ib	Streptomycin
26141-1-209	.26141_1_209.46	1858	2673	-	sul2_3	1-816/816	===============	0/0	100	100	resfinder	HQ840942	sul2	Sulfamethoxazole
26141-1-209	.26141_1_209.47	3262	4183	-	mph(A)_2	1-921/921	========/======	2024-01-01	100	99.67	resfinder	U36578	mph(A)	Erythromycin;Azithromycin;Spiramycin;Telithromycin
26141-1-209	.26141_1_209.49	479	1354	+	blaCTX-M-15_1	1-876/876	===============	0/0	100	100	resfinder	AY044436	blaCTX-M-15	Amoxicillin;Ampicillin;Aztreonam;Cefepime;Cefotaxime;Ceftazidime;Ceftriaxone;Piperacillin;Ticarcillin
26141-1-209	.26141_1_209.5	225702	226934	-	mdf(A)_1	1-1233/1233	===============	0/0	100	98.78	resfinder	Y08743	mdf(A)
26141-1-209	.26141_1_209.52	956	2161	+	tet(B)_2	1-1206/1206	===============	0/0	100	100	resfinder	AF326777	tet(B)	Doxycycline;Tetracycline;Minocycline
26141-1-209	.26141_1_209.54	147	591	-	catB3_1	1-445/633	===========....	0/0	70.3	99.78	resfinder	AJ009818	catB3	Chloramphenicol
26141-1-209	.26141_1_209.54	729	1559	-	blaOXA-1_1	1-831/831	===============	0/0	100	100	resfinder	HQ170510	blaOXA-1	Amoxicillin;Amoxicillin+Clavulanic_acid;Ampicillin;Ampicillin+Clavulanic_acid;Cefepime;Piperacillin;Piperacillin+Tazobactam
26141-1-209	.26141_1_209.54	1690	2289	-	aac(6')-Ib-cr_1	1-600/600	===============	0/0	100	100	resfinder	DQ303918	aac(6')-Ib-cr	Ciprofloxacin
26141-1-209	.26141_1_209.57	666	1526	-	blaTEM-1B_1	1-861/861	===============	0/0	100	100	resfinder	AY458016	blaTEM-1B	Amoxicillin;Ampicillin;Cephalothin;Piperacillin;Ticarcillin
26141-1-210	.26141_1_210.1	252879	254111	-	mdf(A)_1	1-1233/1233	===============	0/0	100	98.3	resfinder	Y08743	mdf(A)
26141-1-210	.26141_1_210.10	233	1093	+	blaTEM-1B_1	1-861/861	===============	0/0	100	100	resfinder	AY458016	blaTEM-1B	Amoxicillin;Ampicillin;Cephalothin;Piperacillin;Ticarcillin
26141-1-210	.26141_1_210.13	2806	3681	-	blaCTX-M-15_1	1-876/876	===============	0/0	100	100	resfinder	AY044436	blaCTX-M-15	Amoxicillin;Ampicillin;Aztreonam;Cefepime;Cefotaxime;Ceftazidime;Ceftriaxone;Piperacillin;Ticarcillin
26141-1-210	.26141_1_210.49	219	1140	+	mph(A)_2	1-921/921	========/======	2024-01-01	100	99.67	resfinder	U36578	mph(A)	Erythromycin;Azithromycin;Spiramycin;Telithromycin
26141-1-210	.26141_1_210.49	6435	7301	-	sul1_5	1-867/867	===============	0/0	100	99.89	resfinder	EU780013	sul1	Sulfamethoxazole
26141-1-210	.26141_1_210.49	7821	8609	-	aadA5_1	1-789/789	===============	0/0	100	100	resfinder	AF137361	aadA5	Streptomycin
26141-1-210	.26141_1_210.49	8740	9213	-	dfrA17_1	1-474/474	===============	0/0	100	100	resfinder	FJ460238	dfrA17	Trimethoprim
26141-1-210	.26141_1_210.50	2126	3331	+	tet(B)_2	1-1206/1206	===============	0/0	100	100	resfinder	AF326777	tet(B)	Doxycycline;Tetracycline;Minocycline
26141-1-210	.26141_1_210.50	5172	5831	+	catA1_1	1-660/660	===============	0/0	100	99.85	resfinder	V00622	catA1	Chloramphenicol
26141-1-210	.26141_1_210.56	1583	2419	-	aph(6)-Id_1	1-837/837	===============	0/0	100	100	resfinder	M28829	aph(6)-Id	Streptomycin
26141-1-210	.26141_1_210.56	2419	3222	-	aph(3'')-Ib_5	1-804/804	===============	0/0	100	99.88	resfinder	AF321551	aph(3'')-Ib	Streptomycin
26141-1-210	.26141_1_210.56	3283	4098	-	sul2_2	1-816/816	===============	0/0	100	100	resfinder	AY034138	sul2	Sulfamethoxazole
26141-1-210	.26141_1_210.81	1846	2706	-	aac(3)-IIa_1	1-861/861	===============	0/0	100	99.77	resfinder	X51534	aac(3)-IIa	Gentamicin;Tobramycin
26141-1-210	.26141_1_210.85	147	591	-	catB3_1	1-445/633	===========....	0/0	70.3	99.78	resfinder	AJ009818	catB3	Chloramphenicol
26141-1-210	.26141_1_210.85	729	1559	-	blaOXA-1_1	1-831/831	===============	0/0	100	100	resfinder	HQ170510	blaOXA-1	Amoxicillin;Amoxicillin+Clavulanic_acid;Ampicillin;Ampicillin+Clavulanic_acid;Cefepime;Piperacillin;Piperacillin+Tazobactam
26141-1-210	.26141_1_210.85	1690	2289	-	aac(6')-Ib-cr_1	1-600/600	===============	0/0	100	100	resfinder	DQ303918	aac(6')-Ib-cr	Ciprofloxacin
26141-1-211	.26141_1_211.2	347305	348537	-	mdf(A)_1	1-1233/1233	===============	0/0	100	97.81	resfinder	Y08743	mdf(A)
26141-1-211	.26141_1_211.43	490	1411	+	mph(A)_2	1-921/921	========/======	2024-01-01	100	99.67	resfinder	U36578	mph(A)	Erythromycin;Azithromycin;Spiramycin;Telithromycin
26141-1-211	.26141_1_211.43	6706	7572	-	sul1_5	1-867/867	===============	0/0	100	99.89	resfinder	EU780013	sul1	Sulfamethoxazole
26141-1-211	.26141_1_211.43	8092	8880	-	aadA5_1	1-789/789	===============	0/0	100	100	resfinder	AF137361	aadA5	Streptomycin
26141-1-211	.26141_1_211.43	9011	9484	-	dfrA17_1	1-474/474	===============	0/0	100	100	resfinder	FJ460238	dfrA17	Trimethoprim
26141-1-211	.26141_1_211.55	518	1764	-	tet(A)_6	1-1247/1275	===============	0/0	97.8	100	resfinder	AF534183	tet(A)	Doxycycline;Tetracycline
26141-1-211	.26141_1_211.55	2743	3579	-	aph(6)-Id_1	1-837/837	===============	0/0	100	99.88	resfinder	M28829	aph(6)-Id	Streptomycin
26141-1-211	.26141_1_211.55	3579	4382	-	aph(3'')-Ib_5	1-804/804	===============	0/0	100	100	resfinder	AF321551	aph(3'')-Ib	Streptomycin
26141-1-211	.26141_1_211.55	4443	5258	-	sul2_2	1-816/816	===============	0/0	100	100	resfinder	AY034138	sul2	Sulfamethoxazole
26141-1-211	.26141_1_211.74	519	1394	-	blaCTX-M-27_1	1-876/876	===============	0/0	100	100	resfinder	AY156923	blaCTX-M-27	Amoxicillin;Ampicillin;Aztreonam;Cefepime;Cefotaxime;Ceftazidime;Ceftriaxone;Piperacillin;Ticarcillin
26141-1-212	.26141_1_212.1	158815	160047	-	mdf(A)_1	1-1233/1233	===============	0/0	100	99.35	resfinder	Y08743	mdf(A)
26141-1-212	.26141_1_212.102	558	1346	-	aadA5_1	1-789/789	===============	0/0	100	100	resfinder	AF137361	aadA5	Streptomycin
26141-1-212	.26141_1_212.102	1477	1950	-	dfrA17_1	1-474/474	===============	0/0	100	100	resfinder	FJ460238	dfrA17	Trimethoprim
26141-1-212	.26141_1_212.106	538	1170	-	catB3_2	1-633/633	===============	0/0	100	100	resfinder	U13880	catB3	Chloramphenicol
26141-1-212	.26141_1_212.106	1308	2138	-	blaOXA-1_1	1-831/831	===============	0/0	100	100	resfinder	HQ170510	blaOXA-1	Amoxicillin;Amoxicillin+Clavulanic_acid;Ampicillin;Ampicillin+Clavulanic_acid;Cefepime;Piperacillin;Piperacillin+Tazobactam
26141-1-212	.26141_1_212.106	2269	2868	-	aac(6')-Ib-cr_1	1-600/600	===============	0/0	100	100	resfinder	DQ303918	aac(6')-Ib-cr	Ciprofloxacin
26141-1-212	.26141_1_212.110	831	1691	+	blaTEM-1B_1	1-861/861	===============	0/0	100	100	resfinder	AY458016	blaTEM-1B	Amoxicillin;Ampicillin;Cephalothin;Piperacillin;Ticarcillin
26141-1-212	.26141_1_212.4	191452	192327	-	blaCTX-M-15_1	1-876/876	===============	0/0	100	100	resfinder	AY044436	blaCTX-M-15	Amoxicillin;Ampicillin;Aztreonam;Cefepime;Cefotaxime;Ceftazidime;Ceftriaxone;Piperacillin;Ticarcillin
26141-1-212	.26141_1_212.82	556	1416	+	aac(3)-IId_1	1-861/861	===============	0/0	100	99.88	resfinder	EU022314	aac(3)-IId	Gentamicin;Tobramycin
26141-1-212	.26141_1_212.83	402	1217	+	sul2_3	1-816/816	===============	0/0	100	100	resfinder	HQ840942	sul2	Sulfamethoxazole
26141-1-212	.26141_1_212.83	1278	2081	+	aph(3'')-Ib_5	1-804/804	===============	0/0	100	100	resfinder	AF321551	aph(3'')-Ib	Streptomycin
26141-1-212	.26141_1_212.83	2081	2917	+	aph(6)-Id_1	1-837/837	===============	0/0	100	99.88	resfinder	M28829	aph(6)-Id	Streptomycin
26141-1-212	.26141_1_212.83	3896	5142	+	tet(A)_6	1-1247/1275	===============	0/0	97.8	100	resfinder	AF534183	tet(A)	Doxycycline;Tetracycline
26141-1-212	.26141_1_212.94	276	1197	+	mph(A)_2	1-921/921	========/======	2024-01-01	100	99.67	resfinder	U36578	mph(A)	Erythromycin;Azithromycin;Spiramycin;Telithromycin
26141-1-213	.26141_1_213.2	208686	209918	-	mdf(A)_1	1-1233/1233	===============	0/0	100	99.92	resfinder	Y08743	mdf(A)
26141-1-213	.26141_1_213.31	45694	46554	-	blaTEM-1B_1	1-861/861	===============	0/0	100	100	resfinder	AY458016	blaTEM-1B	Amoxicillin;Ampicillin;Cephalothin;Piperacillin;Ticarcillin
26141-1-213	.26141_1_213.56	2143	2616	+	dfrA17_1	1-474/474	===============	0/0	100	100	resfinder	FJ460238	dfrA17	Trimethoprim
26141-1-213	.26141_1_213.56	2747	3535	+	aadA5_1	1-789/789	===============	0/0	100	100	resfinder	AF137361	aadA5	Streptomycin
26141-1-213	.26141_1_213.56	4055	4921	+	sul1_5	1-867/867	===============	0/0	100	99.89	resfinder	EU780013	sul1	Sulfamethoxazole
26141-1-213	.26141_1_213.56	10216	11137	-	mph(A)_2	1-921/921	========/======	2024-01-01	100	99.67	resfinder	U36578	mph(A)	Erythromycin;Azithromycin;Spiramycin;Telithromycin
26141-1-213	.26141_1_213.64	2995	3831	-	aph(6)-Id_1	1-837/837	===============	0/0	100	100	resfinder	M28829	aph(6)-Id	Streptomycin
26141-1-213	.26141_1_213.64	4181	4663	-	dfrA14_5	1-483/483	===============	0/0	100	99.79	resfinder	DQ388123	dfrA14	Trimethoprim
26141-1-213	.26141_1_213.64	4671	5202	-	aph(3'')-Ib_5	1-532/804	==========.....	0/0	66.17	99.81	resfinder	AF321551	aph(3'')-Ib	Streptomycin
26141-1-213	.26141_1_213.64	5263	6078	-	sul2_2	1-816/816	===============	0/0	100	100	resfinder	AY034138	sul2	Sulfamethoxazole
26141-1-213	.26141_1_213.65	3686	4546	-	blaSHV-12_1	1-861/861	===============	0/0	100	99.88	resfinder	KF976405	blaSHV-12	Amoxicillin;Ampicillin;Aztreonam;Cefepime;Cefotaxime;Ceftazidime;Ceftriaxone;Piperacillin;Ticarcillin
26141-1-213	.26141_1_213.74	976	2181	-	tet(B)_2	1-1206/1206	===============	0/0	100	100	resfinder	AF326777	tet(B)	Doxycycline;Tetracycline;Minocycline
26141-1-214	.26141_1_214.114	192	701	+	dfrA8_1	1-510/510	===============	0/0	100	100	resfinder	U10186	dfrA8	Trimethoprim
26141-1-214	.26141_1_214.153	1	778	+	aadA1_4	12-789/789	===============	0/0	98.61	100	resfinder	JQ480156	aadA1	Streptomycin
26141-1-214	.26141_1_214.16	88258	89133	+	blaCTX-M-15_1	1-876/876	===============	0/0	100	100	resfinder	AY044436	blaCTX-M-15	Amoxicillin;Ampicillin;Aztreonam;Cefepime;Cefotaxime;Ceftazidime;Ceftriaxone;Piperacillin;Ticarcillin
26141-1-214	.26141_1_214.2	197853	199085	-	mdf(A)_1	1-1233/1233	===============	0/0	100	99.11	resfinder	Y08743	mdf(A)
26141-1-214	.26141_1_214.22	84131	84604	+	dfrA1_8	1-474/474	===============	0/0	100	100	resfinder	X00926	dfrA1	Trimethoprim
26141-1-214	.26141_1_214.54	732	1592	+	blaTEM-1B_1	1-861/861	===============	0/0	100	100	resfinder	AY458016	blaTEM-1B	Amoxicillin;Ampicillin;Cephalothin;Piperacillin;Ticarcillin
26141-1-214	.26141_1_214.54	3095	3910	+	sul2_2	1-816/816	===============	0/0	100	100	resfinder	AY034138	sul2	Sulfamethoxazole
26141-1-214	.26141_1_214.54	3971	4774	+	aph(3'')-Ib_5	1-804/804	===============	0/0	100	100	resfinder	AF321551	aph(3'')-Ib	Streptomycin
26141-1-214	.26141_1_214.54	4774	5610	+	aph(6)-Id_1	1-837/837	===============	0/0	100	99.88	resfinder	M28829	aph(6)-Id	Streptomycin
26141-1-214	.26141_1_214.54	10147	11068	-	mph(A)_2	1-921/921	========/======	2024-01-01	100	99.57	resfinder	U36578	mph(A)	Erythromycin;Azithromycin;Spiramycin;Telithromycin
26141-1-214	.26141_1_214.75	368	1027	+	catA1_1	1-660/660	===============	0/0	100	99.85	resfinder	V00622	catA1	Chloramphenicol
26141-1-214	.26141_1_214.75	7103	7933	+	blaOXA-1_1	1-831/831	===============	0/0	100	100	resfinder	HQ170510	blaOXA-1	Amoxicillin;Amoxicillin+Clavulanic_acid;Ampicillin;Ampicillin+Clavulanic_acid;Cefepime;Piperacillin;Piperacillin+Tazobactam
26141-1-214	.26141_1_214.85	2508	3713	-	tet(B)_2	1-1206/1206	===============	0/0	100	100	resfinder	AF326777	tet(B)	Doxycycline;Tetracycline;Minocycline
26141-1-215	.26141_1_215.18	27101	28333	+	mdf(A)_1	1-1233/1233	===============	0/0	100	98.38	resfinder	Y08743	mdf(A)
26141-1-215	.26141_1_215.28	5401	6057	-	qnrS1_1	1-657/657	===============	0/0	100	100	resfinder	AB187515	qnrS1	Ciprofloxacin
26141-1-215	.26141_1_215.28	10698	11573	-	blaCTX-M-15_1	1-876/876	===============	0/0	100	100	resfinder	AY044436	blaCTX-M-15	Amoxicillin;Ampicillin;Aztreonam;Cefepime;Cefotaxime;Ceftazidime;Ceftriaxone;Piperacillin;Ticarcillin
26141-1-215	.26141_1_215.33	811	1647	-	aph(6)-Id_1	1-837/837	===============	0/0	100	100	resfinder	M28829	aph(6)-Id	Streptomycin
26141-1-215	.26141_1_215.33	1647	2450	-	aph(3'')-Ib_5	1-804/804	===============	0/0	100	100	resfinder	AF321551	aph(3'')-Ib	Streptomycin
26141-1-215	.26141_1_215.33	2511	3326	-	sul2_2	1-816/816	===============	0/0	100	100	resfinder	AY034138	sul2	Sulfamethoxazole
26141-1-215	.26141_1_215.35	309	791	-	dfrA14_5	1-483/483	===============	0/0	100	99.59	resfinder	DQ388123	dfrA14	Trimethoprim
26141-1-217	.26141_1_217.1	219101	220333	-	mdf(A)_1	1-1233/1233	===============	0/0	100	97.81	resfinder	Y08743	mdf(A)
26141-1-217	.26141_1_217.40	195	1116	+	mph(A)_2	1-921/921	========/======	2024-01-01	100	99.57	resfinder	U36578	mph(A)	Erythromycin;Azithromycin;Spiramycin;Telithromycin
26141-1-217	.26141_1_217.40	6411	7277	-	sul1_5	1-867/867	===============	0/0	100	99.89	resfinder	EU780013	sul1	Sulfamethoxazole
26141-1-217	.26141_1_217.40	7797	8585	-	aadA5_1	1-789/789	===============	0/0	100	100	resfinder	AF137361	aadA5	Streptomycin
26141-1-217	.26141_1_217.40	8716	9189	-	dfrA17_1	1-474/474	===============	0/0	100	100	resfinder	FJ460238	dfrA17	Trimethoprim
26141-1-217	.26141_1_217.48	542	1788	-	tet(A)_6	1-1247/1275	===============	0/0	97.8	100	resfinder	AF534183	tet(A)	Doxycycline;Tetracycline
26141-1-217	.26141_1_217.48	2767	3603	-	aph(6)-Id_1	1-837/837	===============	0/0	100	99.88	resfinder	M28829	aph(6)-Id	Streptomycin
26141-1-217	.26141_1_217.48	3603	4406	-	aph(3'')-Ib_5	1-804/804	===============	0/0	100	100	resfinder	AF321551	aph(3'')-Ib	Streptomycin
26141-1-217	.26141_1_217.48	4467	5282	-	sul2_2	1-816/816	===============	0/0	100	100	resfinder	AY034138	sul2	Sulfamethoxazole
26141-1-217	.26141_1_217.62	519	1394	-	blaCTX-M-27_1	1-876/876	===============	0/0	100	100	resfinder	AY156923	blaCTX-M-27	Amoxicillin;Ampicillin;Aztreonam;Cefepime;Cefotaxime;Ceftazidime;Ceftriaxone;Piperacillin;Ticarcillin
26141-1-218	.26141_1_218.32	45222	46454	-	mdf(A)_1	1-1233/1233	===============	0/0	100	99.92	resfinder	Y08743	mdf(A)
26141-1-218	.26141_1_218.47	131	790	+	catA1_1	1-660/660	===============	0/0	100	99.85	resfinder	V00622	catA1	Chloramphenicol
26141-1-218	.26141_1_218.47	7276	8811	+	qepA4_1	1-1536/1536	===============	0/0	100	100	resfinder	KX580704	qepA4	Ciprofloxacin
26141-1-218	.26141_1_218.47	12021	12518	+	dfrA12_8	1-498/498	===============	0/0	100	100	resfinder	AM040708	dfrA12	Trimethoprim
26141-1-218	.26141_1_218.47	12916	13717	+	aadA2_1	18-819/819	===============	0/0	97.92	99.88	resfinder	NC_010870	aadA2	Streptomycin
26141-1-218	.26141_1_218.47	14195	15061	+	sul1_5	1-867/867	===============	0/0	100	99.89	resfinder	EU780013	sul1	Sulfamethoxazole
26141-1-218	.26141_1_218.47	20356	21286	-	mph(A)_2	1-921/921	========/======	2024-10-02	100	98.71	resfinder	U36578	mph(A)	Erythromycin;Azithromycin;Spiramycin;Telithromycin
26141-1-218	.26141_1_218.65	518	1764	-	tet(A)_6	1-1247/1275	===============	0/0	97.8	100	resfinder	AF534183	tet(A)	Doxycycline;Tetracycline
26141-1-218	.26141_1_218.65	2743	3579	-	aph(6)-Id_1	1-837/837	===============	0/0	100	99.88	resfinder	M28829	aph(6)-Id	Streptomycin
26141-1-218	.26141_1_218.65	3579	4382	-	aph(3'')-Ib_5	1-804/804	===============	0/0	100	100	resfinder	AF321551	aph(3'')-Ib	Streptomycin
26141-1-218	.26141_1_218.65	4443	5258	-	sul2_2	1-816/816	===============	0/0	100	100	resfinder	AY034138	sul2	Sulfamethoxazole
26141-1-218	.26141_1_218.68	1886	3091	-	tet(B)_2	1-1206/1206	===============	0/0	100	100	resfinder	AF326777	tet(B)	Doxycycline;Tetracycline;Minocycline
26141-1-218	.26141_1_218.81	376	1251	+	blaCTX-M-27_1	1-876/876	===============	0/0	100	100	resfinder	AY156923	blaCTX-M-27	Amoxicillin;Ampicillin;Aztreonam;Cefepime;Cefotaxime;Ceftazidime;Ceftriaxone;Piperacillin;Ticarcillin
26141-1-219	.26141_1_219.1	242126	243358	-	mdf(A)_1	1-1233/1233	===============	0/0	100	98.3	resfinder	Y08743	mdf(A)
26141-1-219	.26141_1_219.11	149233	150093	-	blaTEM-1B_1	1-861/861	===============	0/0	100	100	resfinder	AY458016	blaTEM-1B	Amoxicillin;Ampicillin;Cephalothin;Piperacillin;Ticarcillin
26141-1-219	.26141_1_219.13	2806	3681	-	blaCTX-M-15_1	1-876/876	===============	0/0	100	100	resfinder	AY044436	blaCTX-M-15	Amoxicillin;Ampicillin;Aztreonam;Cefepime;Cefotaxime;Ceftazidime;Ceftriaxone;Piperacillin;Ticarcillin
26141-1-219	.26141_1_219.48	195	1116	+	mph(A)_2	1-921/921	========/======	2024-01-01	100	99.67	resfinder	U36578	mph(A)	Erythromycin;Azithromycin;Spiramycin;Telithromycin
26141-1-219	.26141_1_219.48	6411	7277	-	sul1_5	1-867/867	===============	0/0	100	99.89	resfinder	EU780013	sul1	Sulfamethoxazole
26141-1-219	.26141_1_219.48	7797	8585	-	aadA5_1	1-789/789	===============	0/0	100	100	resfinder	AF137361	aadA5	Streptomycin
26141-1-219	.26141_1_219.48	8716	9189	-	dfrA17_1	1-474/474	===============	0/0	100	100	resfinder	FJ460238	dfrA17	Trimethoprim
26141-1-219	.26141_1_219.49	2125	3330	+	tet(B)_2	1-1206/1206	===============	0/0	100	100	resfinder	AF326777	tet(B)	Doxycycline;Tetracycline;Minocycline
26141-1-219	.26141_1_219.49	5171	5830	+	catA1_1	1-660/660	===============	0/0	100	99.85	resfinder	V00622	catA1	Chloramphenicol
26141-1-219	.26141_1_219.55	3707	4522	+	sul2_2	1-816/816	===============	0/0	100	100	resfinder	AY034138	sul2	Sulfamethoxazole
26141-1-219	.26141_1_219.55	4583	5386	+	aph(3'')-Ib_5	1-804/804	===============	0/0	100	99.88	resfinder	AF321551	aph(3'')-Ib	Streptomycin
26141-1-219	.26141_1_219.55	5386	6222	+	aph(6)-Id_1	1-837/837	===============	0/0	100	100	resfinder	M28829	aph(6)-Id	Streptomycin
26141-1-219	.26141_1_219.70	1846	2706	-	aac(3)-IIa_1	1-861/861	===============	0/0	100	99.77	resfinder	X51534	aac(3)-IIa	Gentamicin;Tobramycin
26141-1-219	.26141_1_219.73	147	591	-	catB3_1	1-445/633	===========....	0/0	70.3	99.78	resfinder	AJ009818	catB3	Chloramphenicol
26141-1-219	.26141_1_219.73	729	1559	-	blaOXA-1_1	1-831/831	===============	0/0	100	100	resfinder	HQ170510	blaOXA-1	Amoxicillin;Amoxicillin+Clavulanic_acid;Ampicillin;Ampicillin+Clavulanic_acid;Cefepime;Piperacillin;Piperacillin+Tazobactam
26141-1-219	.26141_1_219.73	1690	2289	-	aac(6')-Ib-cr_1	1-600/600	===============	0/0	100	100	resfinder	DQ303918	aac(6')-Ib-cr	Ciprofloxacin
26141-1-221	.26141_1_221.2	208688	209920	-	mdf(A)_1	1-1233/1233	===============	0/0	100	99.92	resfinder	Y08743	mdf(A)
26141-1-221	.26141_1_221.44	1918	3123	+	tet(B)_2	1-1206/1206	===============	0/0	100	100	resfinder	AF326777	tet(B)	Doxycycline;Tetracycline;Minocycline
26141-1-221	.26141_1_221.76	3016	3852	-	aph(6)-Id_1	1-837/837	===============	0/0	100	100	resfinder	M28829	aph(6)-Id	Streptomycin
26141-1-221	.26141_1_221.76	3852	4655	-	aph(3'')-Ib_5	1-804/804	===============	0/0	100	100	resfinder	AF321551	aph(3'')-Ib	Streptomycin
26141-1-221	.26141_1_221.76	4716	5531	-	sul2_2	1-816/816	===============	0/0	100	100	resfinder	AY034138	sul2	Sulfamethoxazole
26141-1-221	.26141_1_221.78	2819	3694	-	blaCTX-M-15_1	1-876/876	===============	0/0	100	100	resfinder	AY044436	blaCTX-M-15	Amoxicillin;Ampicillin;Aztreonam;Cefepime;Cefotaxime;Ceftazidime;Ceftriaxone;Piperacillin;Ticarcillin
26141-1-221	.26141_1_221.79	1818	2291	+	dfrA17_1	1-474/474	===============	0/0	100	100	resfinder	FJ460238	dfrA17	Trimethoprim
26141-1-221	.26141_1_221.79	2422	3210	+	aadA5_1	1-789/789	===============	0/0	100	100	resfinder	AF137361	aadA5	Streptomycin
26141-1-221	.26141_1_221.79	3730	4596	+	sul1_5	1-867/867	===============	0/0	100	99.89	resfinder	EU780013	sul1	Sulfamethoxazole
26141-1-221	.26141_1_221.87	234	1155	+	mph(A)_2	1-921/921	========/======	2024-01-01	100	99.67	resfinder	U36578	mph(A)	Erythromycin;Azithromycin;Spiramycin;Telithromycin
26141-1-221	.26141_1_221.90	1861	2721	-	aac(3)-IIa_1	1-861/861	===============	0/0	100	99.77	resfinder	X51534	aac(3)-IIa	Gentamicin;Tobramycin
26141-1-221	.26141_1_221.93	211	810	+	aac(6')-Ib-cr_1	1-600/600	===============	0/0	100	100	resfinder	DQ303918	aac(6')-Ib-cr	Ciprofloxacin
26141-1-221	.26141_1_221.93	941	1771	+	blaOXA-1_1	1-831/831	===============	0/0	100	100	resfinder	HQ170510	blaOXA-1	Amoxicillin;Amoxicillin+Clavulanic_acid;Ampicillin;Ampicillin+Clavulanic_acid;Cefepime;Piperacillin;Piperacillin+Tazobactam
26141-1-221	.26141_1_221.93	1909	2353	+	catB3_1	1-445/633	===========....	0/0	70.3	99.78	resfinder	AJ009818	catB3	Chloramphenicol
26141-1-222	.26141_1_222.114	150	1010	-	blaTEM-1B_1	1-861/861	===============	0/0	100	100	resfinder	AY458016	blaTEM-1B	Amoxicillin;Ampicillin;Cephalothin;Piperacillin;Ticarcillin
26141-1-222	.26141_1_222.13	38809	40041	+	mdf(A)_1	1-1233/1233	===============	0/0	100	97.97	resfinder	Y08743	mdf(A)
26141-1-222	.26141_1_222.16	10908	11783	+	blaCTX-M-15_1	1-876/876	===============	0/0	100	100	resfinder	AY044436	blaCTX-M-15	Amoxicillin;Ampicillin;Aztreonam;Cefepime;Cefotaxime;Ceftazidime;Ceftriaxone;Piperacillin;Ticarcillin
26141-1-222	.26141_1_222.73	4630	5835	+	tet(B)_2	1-1206/1206	===============	0/0	100	100	resfinder	AF326777	tet(B)	Doxycycline;Tetracycline;Minocycline
26141-1-222	.26141_1_222.86	993	1859	-	sul1_5	1-867/867	===============	0/0	100	99.77	resfinder	EU780013	sul1	Sulfamethoxazole
26141-1-222	.26141_1_222.86	2379	3167	-	aadA5_1	1-789/789	===============	0/0	100	100	resfinder	AF137361	aadA5	Streptomycin
26141-1-222	.26141_1_222.86	3298	3771	-	dfrA17_1	1-474/474	===============	0/0	100	100	resfinder	FJ460238	dfrA17	Trimethoprim
26141-1-222	.26141_1_222.89	134	970	-	aph(6)-Id_1	1-837/837	===============	0/0	100	100	resfinder	M28829	aph(6)-Id	Streptomycin
26141-1-222	.26141_1_222.89	970	1773	-	aph(3'')-Ib_5	1-804/804	===============	0/0	100	100	resfinder	AF321551	aph(3'')-Ib	Streptomycin
26141-1-222	.26141_1_222.89	1834	2649	-	sul2_3	1-816/816	===============	0/0	100	100	resfinder	HQ840942	sul2	Sulfamethoxazole
26141-1-222	.26141_1_222.91	161	1021	+	aac(3)-IId_1	1-861/861	===============	0/0	100	99.88	resfinder	EU022314	aac(3)-IId	Gentamicin;Tobramycin
26141-1-222	.26141_1_222.97	123	567	-	catB3_1	1-445/633	===========....	0/0	70.3	99.78	resfinder	AJ009818	catB3	Chloramphenicol
26141-1-222	.26141_1_222.97	705	1535	-	blaOXA-1_1	1-831/831	===============	0/0	100	100	resfinder	HQ170510	blaOXA-1	Amoxicillin;Amoxicillin+Clavulanic_acid;Ampicillin;Ampicillin+Clavulanic_acid;Cefepime;Piperacillin;Piperacillin+Tazobactam
26141-1-222	.26141_1_222.97	1666	2265	-	aac(6')-Ib-cr_1	1-600/600	===============	0/0	100	100	resfinder	DQ303918	aac(6')-Ib-cr	Ciprofloxacin
26141-1-223	.26141_1_223.100	471	1346	-	blaCTX-M-15_1	1-876/876	===============	0/0	100	100	resfinder	AY044436	blaCTX-M-15	Amoxicillin;Ampicillin;Aztreonam;Cefepime;Cefotaxime;Ceftazidime;Ceftriaxone;Piperacillin;Ticarcillin
26141-1-223	.26141_1_223.101	803	2008	+	tet(B)_2	1-1206/1206	===============	0/0	100	100	resfinder	AF326777	tet(B)	Doxycycline;Tetracycline;Minocycline
26141-1-223	.26141_1_223.104	123	567	-	catB3_1	1-445/633	===========....	0/0	70.3	99.78	resfinder	AJ009818	catB3	Chloramphenicol
26141-1-223	.26141_1_223.104	705	1535	-	blaOXA-1_1	1-831/831	===============	0/0	100	100	resfinder	HQ170510	blaOXA-1	Amoxicillin;Amoxicillin+Clavulanic_acid;Ampicillin;Ampicillin+Clavulanic_acid;Cefepime;Piperacillin;Piperacillin+Tazobactam
26141-1-223	.26141_1_223.104	1666	2265	-	aac(6')-Ib-cr_1	1-600/600	===============	0/0	100	100	resfinder	DQ303918	aac(6')-Ib-cr	Ciprofloxacin
26141-1-223	.26141_1_223.123	150	1010	-	blaTEM-1B_1	1-861/861	===============	0/0	100	100	resfinder	AY458016	blaTEM-1B	Amoxicillin;Ampicillin;Cephalothin;Piperacillin;Ticarcillin
26141-1-223	.26141_1_223.15	38762	39994	+	mdf(A)_1	1-1233/1233	===============	0/0	100	97.97	resfinder	Y08743	mdf(A)
26141-1-223	.26141_1_223.84	979	1845	-	sul1_5	1-867/867	===============	0/0	100	99.89	resfinder	EU780013	sul1	Sulfamethoxazole
26141-1-223	.26141_1_223.84	2365	3153	-	aadA5_1	1-789/789	===============	0/0	100	100	resfinder	AF137361	aadA5	Streptomycin
26141-1-223	.26141_1_223.84	3284	3757	-	dfrA17_1	1-474/474	===============	0/0	100	100	resfinder	FJ460238	dfrA17	Trimethoprim
26141-1-223	.26141_1_223.90	134	970	-	aph(6)-Id_1	1-837/837	===============	0/0	100	100	resfinder	M28829	aph(6)-Id	Streptomycin
26141-1-223	.26141_1_223.90	970	1773	-	aph(3'')-Ib_5	1-804/804	===============	0/0	100	100	resfinder	AF321551	aph(3'')-Ib	Streptomycin
26141-1-223	.26141_1_223.90	1834	2649	-	sul2_3	1-816/816	===============	0/0	100	100	resfinder	HQ840942	sul2	Sulfamethoxazole
26141-1-223	.26141_1_223.94	161	1021	+	aac(3)-IId_1	1-861/861	===============	0/0	100	99.88	resfinder	EU022314	aac(3)-IId	Gentamicin;Tobramycin
26141-1-224	.26141_1_224.25	39827	40626	-	ant(3'')-Ia_1	170-972/972	..======/======	2024-03-01	82.3	99.38	resfinder	X02340	ant(3'')-Ia	Streptomycin
26141-1-224	.26141_1_224.25	41292	41765	-	dfrA1_8	1-474/474	===============	0/0	100	100	resfinder	X00926	dfrA1	Trimethoprim
26141-1-224	.26141_1_224.52	630	1127	+	dfrA12_8	1-498/498	===============	0/0	100	100	resfinder	AM040708	dfrA12	Trimethoprim
26141-1-224	.26141_1_224.52	1525	2326	+	aadA2_1	18-819/819	===============	0/0	97.92	99.88	resfinder	NC_010870	aadA2	Streptomycin
26141-1-224	.26141_1_224.52	2804	3670	+	sul1_5	1-867/867	===============	0/0	100	99.89	resfinder	EU780013	sul1	Sulfamethoxazole
26141-1-224	.26141_1_224.52	8965	9886	-	mph(A)_2	1-921/921	========/======	2024-01-01	100	99.67	resfinder	U36578	mph(A)	Erythromycin;Azithromycin;Spiramycin;Telithromycin
26141-1-224	.26141_1_224.53	3681	4556	-	blaCTX-M-15_1	1-876/876	===============	0/0	100	100	resfinder	AY044436	blaCTX-M-15	Amoxicillin;Ampicillin;Aztreonam;Cefepime;Cefotaxime;Ceftazidime;Ceftriaxone;Piperacillin;Ticarcillin
26141-1-224	.26141_1_224.58	5040	5900	-	aac(3)-IId_1	1-861/861	===============	0/0	100	99.88	resfinder	EU022314	aac(3)-IId	Gentamicin;Tobramycin
26141-1-224	.26141_1_224.6	39348	40580	+	mdf(A)_1	1-1233/1233	===============	0/0	100	97.89	resfinder	Y08743	mdf(A)
26141-1-224	.26141_1_224.65	2508	3713	-	tet(B)_2	1-1206/1206	===============	0/0	100	100	resfinder	AF326777	tet(B)	Doxycycline;Tetracycline;Minocycline
26141-1-224	.26141_1_224.67	134	970	-	aph(6)-Id_1	1-837/837	===============	0/0	100	100	resfinder	M28829	aph(6)-Id	Streptomycin
26141-1-224	.26141_1_224.67	970	1773	-	aph(3'')-Ib_5	1-804/804	===============	0/0	100	100	resfinder	AF321551	aph(3'')-Ib	Streptomycin
26141-1-224	.26141_1_224.67	1834	2649	-	sul2_3	1-816/816	===============	0/0	100	100	resfinder	HQ840942	sul2	Sulfamethoxazole
26141-1-224	.26141_1_224.94	149	1009	-	blaTEM-1B_1	1-861/861	===============	0/0	100	100	resfinder	AY458016	blaTEM-1B	Amoxicillin;Ampicillin;Cephalothin;Piperacillin;Ticarcillin
26141-1-226	.26141_1_226.10	155648	156121	+	dfrA1_8	1-474/474	===============	0/0	100	100	resfinder	X00926	dfrA1	Trimethoprim
26141-1-226	.26141_1_226.10	156787	157586	+	ant(3'')-Ia_1	170-972/972	..======/======	2024-03-01	82.3	99.38	resfinder	X02340	ant(3'')-Ia	Streptomycin
26141-1-226	.26141_1_226.3	162989	164221	-	mdf(A)_1	1-1233/1233	===============	0/0	100	99.11	resfinder	Y08743	mdf(A)
26141-1-226	.26141_1_226.84	1	652	-	aph(3'')-Ib_5	1-652/804	=============..	0/0	81.09	100	resfinder	AF321551	aph(3'')-Ib	Streptomycin
26141-1-226	.26141_1_226.84	713	1528	-	sul2_2	1-816/816	===============	0/0	100	100	resfinder	AY034138	sul2	Sulfamethoxazole
26141-1-226	.26141_1_226.84	5213	6049	-	aph(6)-Id_1	1-837/837	===============	0/0	100	100	resfinder	M28829	aph(6)-Id	Streptomycin
26141-1-226	.26141_1_226.90	1499	2704	+	tet(B)_2	1-1206/1206	===============	0/0	100	100	resfinder	AF326777	tet(B)	Doxycycline;Tetracycline;Minocycline
26141-1-226	.26141_1_226.92	729	1604	+	blaCTX-M-15_1	1-876/876	===============	0/0	100	100	resfinder	AY044436	blaCTX-M-15	Amoxicillin;Ampicillin;Aztreonam;Cefepime;Cefotaxime;Ceftazidime;Ceftriaxone;Piperacillin;Ticarcillin
26141-1-226	.26141_1_226.93	195	1116	+	mph(A)_2	1-921/921	========/======	2024-01-01	100	99.67	resfinder	U36578	mph(A)	Erythromycin;Azithromycin;Spiramycin;Telithromycin
26141-1-227	.26141_1_227.4	64714	65946	-	mdf(A)_1	1-1233/1233	===============	0/0	100	97.81	resfinder	Y08743	mdf(A)
26141-1-227	.26141_1_227.44	431	1352	+	mph(A)_2	1-921/921	========/======	2024-01-01	100	99.67	resfinder	U36578	mph(A)	Erythromycin;Azithromycin;Spiramycin;Telithromycin
26141-1-227	.26141_1_227.44	6647	7513	-	sul1_5	1-867/867	===============	0/0	100	99.89	resfinder	EU780013	sul1	Sulfamethoxazole
26141-1-227	.26141_1_227.44	8033	8821	-	aadA5_1	1-789/789	===============	0/0	100	100	resfinder	AF137361	aadA5	Streptomycin
26141-1-227	.26141_1_227.44	8952	9425	-	dfrA17_1	1-474/474	===============	0/0	100	100	resfinder	FJ460238	dfrA17	Trimethoprim
26141-1-227	.26141_1_227.57	107	943	-	aph(6)-Id_1	1-837/837	===============	0/0	100	99.88	resfinder	M28829	aph(6)-Id	Streptomycin
26141-1-227	.26141_1_227.57	943	1746	-	aph(3'')-Ib_5	1-804/804	===============	0/0	100	100	resfinder	AF321551	aph(3'')-Ib	Streptomycin
26141-1-227	.26141_1_227.57	1807	2622	-	sul2_2	1-816/816	===============	0/0	100	100	resfinder	AY034138	sul2	Sulfamethoxazole
26141-1-227	.26141_1_227.58	518	1764	-	tet(A)_6	1-1247/1275	===============	0/0	97.8	100	resfinder	AF534183	tet(A)	Doxycycline;Tetracycline
26141-1-227	.26141_1_227.61	376	1251	+	blaCTX-M-27_1	1-876/876	===============	0/0	100	100	resfinder	AY156923	blaCTX-M-27	Amoxicillin;Ampicillin;Aztreonam;Cefepime;Cefotaxime;Ceftazidime;Ceftriaxone;Piperacillin;Ticarcillin
26141-1-227	.26141_1_227.77	199	681	-	dfrA14_5	1-483/483	===============	0/0	100	99.79	resfinder	DQ388123	dfrA14	Trimethoprim
26141-1-228	.26141_1_228.21	85998	86813	+	sul2_2	1-816/816	===============	0/0	100	100	resfinder	AY034138	sul2	Sulfamethoxazole
26141-1-228	.26141_1_228.21	86874	87405	+	aph(3'')-Ib_5	1-532/804	==========.....	0/0	66.17	99.81	resfinder	AF321551	aph(3'')-Ib	Streptomycin
26141-1-228	.26141_1_228.21	87413	87895	+	dfrA14_5	1-483/483	===============	0/0	100	99.79	resfinder	DQ388123	dfrA14	Trimethoprim
26141-1-228	.26141_1_228.4	66206	67438	-	mdf(A)_1	1-1233/1233	===============	0/0	100	97.81	resfinder	Y08743	mdf(A)
26141-1-228	.26141_1_228.56	518	1764	-	tet(A)_6	1-1247/1275	===============	0/0	97.8	100	resfinder	AF534183	tet(A)	Doxycycline;Tetracycline
26141-1-228	.26141_1_228.58	376	1251	+	blaCTX-M-27_1	1-876/876	===============	0/0	100	100	resfinder	AY156923	blaCTX-M-27	Amoxicillin;Ampicillin;Aztreonam;Cefepime;Cefotaxime;Ceftazidime;Ceftriaxone;Piperacillin;Ticarcillin
26141-1-228	.26141_1_228.67	277	1113	+	aph(6)-Id_1	1-837/837	===============	0/0	100	99.88	resfinder	M28829	aph(6)-Id	Streptomycin
26141-1-229	.26141_1_229.2	208686	209918	-	mdf(A)_1	1-1233/1233	===============	0/0	100	99.92	resfinder	Y08743	mdf(A)
26141-1-229	.26141_1_229.32	45694	46554	-	blaTEM-1B_1	1-861/861	===============	0/0	100	100	resfinder	AY458016	blaTEM-1B	Amoxicillin;Ampicillin;Cephalothin;Piperacillin;Ticarcillin
26141-1-229	.26141_1_229.4	186346	187551	-	tet(B)_2	1-1206/1206	===============	0/0	100	100	resfinder	AF326777	tet(B)	Doxycycline;Tetracycline;Minocycline
26141-1-229	.26141_1_229.63	2160	2633	+	dfrA17_1	1-474/474	===============	0/0	100	100	resfinder	FJ460238	dfrA17	Trimethoprim
26141-1-229	.26141_1_229.63	2764	3552	+	aadA5_1	1-789/789	===============	0/0	100	100	resfinder	AF137361	aadA5	Streptomycin
26141-1-229	.26141_1_229.63	4072	4938	+	sul1_5	1-867/867	===============	0/0	100	99.89	resfinder	EU780013	sul1	Sulfamethoxazole
26141-1-229	.26141_1_229.63	10233	11154	-	mph(A)_2	1-921/921	========/======	2024-01-01	100	99.67	resfinder	U36578	mph(A)	Erythromycin;Azithromycin;Spiramycin;Telithromycin
26141-1-229	.26141_1_229.71	2993	3829	-	aph(6)-Id_1	1-837/837	===============	0/0	100	100	resfinder	M28829	aph(6)-Id	Streptomycin
26141-1-229	.26141_1_229.71	4179	4661	-	dfrA14_5	1-483/483	===============	0/0	100	99.79	resfinder	DQ388123	dfrA14	Trimethoprim
26141-1-229	.26141_1_229.71	4669	5200	-	aph(3'')-Ib_5	1-532/804	==========.....	0/0	66.17	99.81	resfinder	AF321551	aph(3'')-Ib	Streptomycin
26141-1-229	.26141_1_229.71	5261	6076	-	sul2_2	1-816/816	===============	0/0	100	100	resfinder	AY034138	sul2	Sulfamethoxazole
26141-1-229	.26141_1_229.77	3683	4543	-	blaSHV-12_1	1-861/861	===============	0/0	100	99.88	resfinder	KF976405	blaSHV-12	Amoxicillin;Ampicillin;Aztreonam;Cefepime;Cefotaxime;Ceftazidime;Ceftriaxone;Piperacillin;Ticarcillin
26141-1-230	.26141_1_230.18	6316	6972	-	qnrS1_1	1-657/657	===============	0/0	100	100	resfinder	AB187515	qnrS1	Ciprofloxacin
26141-1-230	.26141_1_230.18	11613	12488	-	blaCTX-M-15_1	1-876/876	===============	0/0	100	100	resfinder	AY044436	blaCTX-M-15	Amoxicillin;Ampicillin;Aztreonam;Cefepime;Cefotaxime;Ceftazidime;Ceftriaxone;Piperacillin;Ticarcillin
26141-1-230	.26141_1_230.4	26252	27484	+	mdf(A)_1	1-1233/1233	===============	0/0	100	98.7	resfinder	Y08743	mdf(A)
26141-1-230	.26141_1_230.51	3375	4190	-	sul2_2	1-816/816	===============	0/0	100	100	resfinder	AY034138	sul2	Sulfamethoxazole
26141-1-230	.26141_1_230.58	1929	2402	+	dfrA1_10	1-474/474	===============	0/0	100	99.79	resfinder	AF203818	dfrA1	Trimethoprim
26141-1-230	.26141_1_230.58	2485	3286	+	ant(3'')-Ia_1	171-972/972	..=============	0/0	82.51	99.75	resfinder	X02340	ant(3'')-Ia	Streptomycin
26141-1-230	.26141_1_230.95	125	675	+	blaTEM-104_1	267-817/861	....===========	0/0	64	100	resfinder	AF516719	blaTEM-104
26141-1-232	.26141_1_232.12	236	1096	+	blaTEM-1B_1	1-861/861	===============	0/0	100	100	resfinder	AY458016	blaTEM-1B	Amoxicillin;Ampicillin;Cephalothin;Piperacillin;Ticarcillin
26141-1-232	.26141_1_232.13	2806	3681	-	blaCTX-M-15_1	1-876/876	===============	0/0	100	100	resfinder	AY044436	blaCTX-M-15	Amoxicillin;Ampicillin;Aztreonam;Cefepime;Cefotaxime;Ceftazidime;Ceftriaxone;Piperacillin;Ticarcillin
26141-1-232	.26141_1_232.2	289127	290359	+	mdf(A)_1	1-1233/1233	===============	0/0	100	98.3	resfinder	Y08743	mdf(A)
26141-1-232	.26141_1_232.36	4320	4979	-	catA1_1	1-660/660	===============	0/0	100	99.85	resfinder	V00622	catA1	Chloramphenicol
26141-1-232	.26141_1_232.36	7971	9176	+	tet(B)_2	1-1206/1206	===============	0/0	100	100	resfinder	AF326777	tet(B)	Doxycycline;Tetracycline;Minocycline
26141-1-232	.26141_1_232.49	223	1144	+	mph(A)_2	1-921/921	========/======	2024-01-01	100	99.67	resfinder	U36578	mph(A)	Erythromycin;Azithromycin;Spiramycin;Telithromycin
26141-1-232	.26141_1_232.49	6439	7305	-	sul1_5	1-867/867	===============	0/0	100	99.89	resfinder	EU780013	sul1	Sulfamethoxazole
26141-1-232	.26141_1_232.49	7825	8613	-	aadA5_1	1-789/789	===============	0/0	100	100	resfinder	AF137361	aadA5	Streptomycin
26141-1-232	.26141_1_232.49	8744	9217	-	dfrA17_1	1-474/474	===============	0/0	100	100	resfinder	FJ460238	dfrA17	Trimethoprim
26141-1-232	.26141_1_232.53	1	686	-	sul2_14	1-686/819	=============..	0/0	83.76	99.85	resfinder	AJ514834	sul2	Sulfamethoxazole
26141-1-232	.26141_1_232.53	4360	5196	-	aph(6)-Id_1	1-837/837	===============	0/0	100	100	resfinder	M28829	aph(6)-Id	Streptomycin
26141-1-232	.26141_1_232.53	5196	5999	-	aph(3'')-Ib_5	1-804/804	===============	0/0	100	100	resfinder	AF321551	aph(3'')-Ib	Streptomycin
26141-1-232	.26141_1_232.67	151	595	-	catB3_1	1-445/633	===========....	0/0	70.3	99.78	resfinder	AJ009818	catB3	Chloramphenicol
26141-1-232	.26141_1_232.67	733	1563	-	blaOXA-1_1	1-831/831	===============	0/0	100	100	resfinder	HQ170510	blaOXA-1	Amoxicillin;Amoxicillin+Clavulanic_acid;Ampicillin;Ampicillin+Clavulanic_acid;Cefepime;Piperacillin;Piperacillin+Tazobactam
26141-1-232	.26141_1_232.67	1694	2293	-	aac(6')-Ib-cr_1	1-600/600	===============	0/0	100	100	resfinder	DQ303918	aac(6')-Ib-cr	Ciprofloxacin
26141-1-236	.26141_1_236.17	15149	16024	+	blaCTX-M-15_1	1-876/876	===============	0/0	100	100	resfinder	AY044436	blaCTX-M-15	Amoxicillin;Ampicillin;Aztreonam;Cefepime;Cefotaxime;Ceftazidime;Ceftriaxone;Piperacillin;Ticarcillin
26141-1-236	.26141_1_236.47	1548	2207	+	catA1_1	1-660/660	===============	0/0	100	99.85	resfinder	V00622	catA1	Chloramphenicol
26141-1-236	.26141_1_236.47	8693	10228	+	qepA4_1	1-1536/1536	===============	0/0	100	100	resfinder	KX580704	qepA4	Ciprofloxacin
26141-1-236	.26141_1_236.47	13438	13935	+	dfrA12_8	1-498/498	===============	0/0	100	100	resfinder	AM040708	dfrA12	Trimethoprim
26141-1-236	.26141_1_236.47	14333	15134	+	aadA2_1	18-819/819	===============	0/0	97.92	99.88	resfinder	NC_010870	aadA2	Streptomycin
26141-1-236	.26141_1_236.47	15612	16478	+	sul1_5	1-867/867	===============	0/0	100	99.89	resfinder	EU780013	sul1	Sulfamethoxazole
26141-1-236	.26141_1_236.47	21773	22694	-	mph(A)_2	1-921/921	========/======	2024-01-01	100	99.67	resfinder	U36578	mph(A)	Erythromycin;Azithromycin;Spiramycin;Telithromycin
26141-1-236	.26141_1_236.5	208689	209921	-	mdf(A)_1	1-1233/1233	===============	0/0	100	99.92	resfinder	Y08743	mdf(A)
26141-1-236	.26141_1_236.58	228	1088	+	aac(3)-IId_1	1-861/861	===============	0/0	100	99.88	resfinder	EU022314	aac(3)-IId	Gentamicin;Tobramycin
26141-1-236	.26141_1_236.58	6060	6920	+	blaTEM-1B_1	1-861/861	===============	0/0	100	100	resfinder	AY458016	blaTEM-1B	Amoxicillin;Ampicillin;Cephalothin;Piperacillin;Ticarcillin
26141-1-236	.26141_1_236.64	1501	2706	-	tet(B)_2	1-1206/1206	===============	0/0	100	100	resfinder	AF326777	tet(B)	Doxycycline;Tetracycline;Minocycline
26141-1-237	.26141_1_237.1	71792	73024	-	mdf(A)_1	1-1233/1233	===============	0/0	100	97.81	resfinder	Y08743	mdf(A)
26141-1-237	.26141_1_237.32	24685	25560	-	blaCTX-M-15_1	1-876/876	===============	0/0	100	100	resfinder	AY044436	blaCTX-M-15	Amoxicillin;Ampicillin;Aztreonam;Cefepime;Cefotaxime;Ceftazidime;Ceftriaxone;Piperacillin;Ticarcillin
26141-1-237	.26141_1_237.38	10400	11260	+	blaTEM-1B_1	1-861/861	===============	0/0	100	100	resfinder	AY458016	blaTEM-1B	Amoxicillin;Ampicillin;Cephalothin;Piperacillin;Ticarcillin
26141-1-239	.26141_1_239.15	96286	97518	+	mdf(A)_1	1-1233/1233	===============	0/0	100	98.14	resfinder	Y08743	mdf(A)
26141-1-239	.26141_1_239.59	195	1116	+	mph(A)_2	1-921/921	========/======	2024-01-01	100	99.67	resfinder	U36578	mph(A)	Erythromycin;Azithromycin;Spiramycin;Telithromycin
26141-1-239	.26141_1_239.59	6411	7277	-	sul1_5	1-867/867	===============	0/0	100	99.89	resfinder	EU780013	sul1	Sulfamethoxazole
26141-1-239	.26141_1_239.59	7797	8585	-	aadA5_1	1-789/789	===============	0/0	100	100	resfinder	AF137361	aadA5	Streptomycin
26141-1-239	.26141_1_239.59	8716	9189	-	dfrA17_1	1-474/474	===============	0/0	100	100	resfinder	FJ460238	dfrA17	Trimethoprim
26141-1-239	.26141_1_239.69	1185	2431	-	tet(A)_6	1-1247/1275	===============	0/0	97.8	100	resfinder	AF534183	tet(A)	Doxycycline;Tetracycline
26141-1-239	.26141_1_239.69	3410	4246	-	aph(6)-Id_1	1-837/837	===============	0/0	100	99.88	resfinder	M28829	aph(6)-Id	Streptomycin
26141-1-239	.26141_1_239.69	4246	5049	-	aph(3'')-Ib_5	1-804/804	===============	0/0	100	100	resfinder	AF321551	aph(3'')-Ib	Streptomycin
26141-1-239	.26141_1_239.69	5110	5925	-	sul2_2	1-816/816	===============	0/0	100	100	resfinder	AY034138	sul2	Sulfamethoxazole
26141-1-239	.26141_1_239.83	2702	3577	-	blaCTX-M-27_1	1-876/876	===============	0/0	100	100	resfinder	AY156923	blaCTX-M-27	Amoxicillin;Ampicillin;Aztreonam;Cefepime;Cefotaxime;Ceftazidime;Ceftriaxone;Piperacillin;Ticarcillin
26141-1-240	.26141_1_240.31	26599	27831	-	mdf(A)_1	1-1233/1233	===============	0/0	100	99.11	resfinder	Y08743	mdf(A)
26141-1-240	.26141_1_240.49	3721	4377	+	qnrS1_1	1-657/657	===============	0/0	100	100	resfinder	AB187515	qnrS1	Ciprofloxacin
26141-1-240	.26141_1_240.50	131	628	+	dfrA12_8	1-498/498	===============	0/0	100	100	resfinder	AM040708	dfrA12	Trimethoprim
26141-1-240	.26141_1_240.50	1026	1827	+	aadA2_1	18-819/819	===============	0/0	97.92	99.88	resfinder	NC_010870	aadA2	Streptomycin
26141-1-240	.26141_1_240.50	2305	3171	+	sul1_5	1-867/867	===============	0/0	100	99.89	resfinder	EU780013	sul1	Sulfamethoxazole
26141-1-240	.26141_1_240.50	8466	9387	-	mph(A)_2	1-921/921	========/======	2024-01-01	100	99.67	resfinder	U36578	mph(A)	Erythromycin;Azithromycin;Spiramycin;Telithromycin
26141-1-240	.26141_1_240.51	3206	4021	+	sul2_2	1-816/816	===============	0/0	100	100	resfinder	AY034138	sul2	Sulfamethoxazole
26141-1-240	.26141_1_240.51	4082	4885	+	aph(3'')-Ib_5	1-804/804	===============	0/0	100	100	resfinder	AF321551	aph(3'')-Ib	Streptomycin
26141-1-240	.26141_1_240.51	4885	5721	+	aph(6)-Id_1	1-837/837	===============	0/0	100	100	resfinder	M28829	aph(6)-Id	Streptomycin
26141-1-240	.26141_1_240.51	6982	8256	+	tet(A)_6	1-1275/1275	===============	0/0	100	100	resfinder	AF534183	tet(A)	Doxycycline;Tetracycline
26141-1-240	.26141_1_240.53	2806	3681	-	blaCTX-M-15_1	1-876/876	===============	0/0	100	100	resfinder	AY044436	blaCTX-M-15	Amoxicillin;Ampicillin;Aztreonam;Cefepime;Cefotaxime;Ceftazidime;Ceftriaxone;Piperacillin;Ticarcillin
26141-1-240	.26141_1_240.53	6503	7108	+	aac(6')-Ib_1	1-606/606	===============	0/0	100	100	resfinder	M21682	aac(6')-Ib	Amikacin;Tobramycin
26141-1-240	.26141_1_240.55	3205	4740	-	qepA4_1	1-1536/1536	===============	0/0	100	100	resfinder	KX580704	qepA4	Ciprofloxacin
26141-1-240	.26141_1_240.65	69	611	+	ARR-3_4	1-543/543	===============	0/0	100	99.82	resfinder	FM207631	ARR-3
26141-1-240	.26141_1_240.65	932	2191	+	cmlA1_1	1-1260/1260	===============	0/0	100	99.68	resfinder	M64556	cmlA1	Chloramphenicol
26141-1-240	.26141_1_240.65	2456	3256	+	blaOXA-10_1	1-801/801	===============	0/0	100	100	resfinder	J03427	blaOXA-10	Amoxicillin;Ampicillin;Aztreonam;Piperacillin;Piperacillin+Tazobactam
26141-1-240	.26141_1_240.68	1878	2738	-	aac(3)-IIa_1	1-861/861	===============	0/0	100	99.77	resfinder	X51534	aac(3)-IIa	Gentamicin;Tobramycin
26141-1-240	.26141_1_240.73	179	623	-	catB3_1	1-445/633	===========....	0/0	70.3	99.78	resfinder	AJ009818	catB3	Chloramphenicol
26141-1-240	.26141_1_240.73	761	1591	-	blaOXA-1_1	1-831/831	===============	0/0	100	100	resfinder	HQ170510	blaOXA-1	Amoxicillin;Amoxicillin+Clavulanic_acid;Ampicillin;Ampicillin+Clavulanic_acid;Cefepime;Piperacillin;Piperacillin+Tazobactam
26141-1-240	.26141_1_240.74	835	1476	+	catA2_1	1-642/642	===============	0/0	100	96.11	resfinder	X53796	catA2	Chloramphenicol
26141-1-240	.26141_1_240.79	291	1115	+	blaOXA-9_1	1-825/825	===============	0/0	100	99.88	resfinder	KQ089875	blaOXA-9	Amoxicillin;Ampicillin
26141-1-240	.26141_1_240.84	148	1008	-	blaTEM-1B_1	1-861/861	===============	0/0	100	100	resfinder	AY458016	blaTEM-1B	Amoxicillin;Ampicillin;Cephalothin;Piperacillin;Ticarcillin
26141-1-240	.26141_1_240.88	300	782	+	dfrA14_5	1-483/483	===============	0/0	100	99.59	resfinder	DQ388123	dfrA14	Trimethoprim
26141-1-240	.26141_1_240.99	1	672	+	aadA1_3	12-683/792	=============..	0/0	84.85	100	resfinder	JQ414041	aadA1	Streptomycin
26141-1-241	.26141_1_241.13	122242	122724	+	dfrA14_5	1-483/483	===============	0/0	100	99.59	resfinder	DQ388123	dfrA14	Trimethoprim
26141-1-241	.26141_1_241.17	27101	28333	+	mdf(A)_1	1-1233/1233	===============	0/0	100	98.38	resfinder	Y08743	mdf(A)
26141-1-241	.26141_1_241.2	585059	585934	+	blaCTX-M-15_1	1-876/876	===============	0/0	100	100	resfinder	AY044436	blaCTX-M-15	Amoxicillin;Ampicillin;Aztreonam;Cefepime;Cefotaxime;Ceftazidime;Ceftriaxone;Piperacillin;Ticarcillin
26141-1-241	.26141_1_241.2	590575	591231	+	qnrS1_1	1-657/657	===============	0/0	100	100	resfinder	AB187515	qnrS1	Ciprofloxacin
26141-1-241	.26141_1_241.31	811	1647	-	aph(6)-Id_1	1-837/837	===============	0/0	100	100	resfinder	M28829	aph(6)-Id	Streptomycin
26141-1-241	.26141_1_241.31	1647	2450	-	aph(3'')-Ib_5	1-804/804	===============	0/0	100	100	resfinder	AF321551	aph(3'')-Ib	Streptomycin
26141-1-241	.26141_1_241.31	2511	3326	-	sul2_2	1-816/816	===============	0/0	100	100	resfinder	AY034138	sul2	Sulfamethoxazole
26141-1-242	.26141_1_242.2	208698	209930	-	mdf(A)_1	1-1233/1233	===============	0/0	100	99.92	resfinder	Y08743	mdf(A)
26141-1-242	.26141_1_242.45	1933	3138	+	tet(B)_2	1-1206/1206	===============	0/0	100	100	resfinder	AF326777	tet(B)	Doxycycline;Tetracycline;Minocycline
26141-1-242	.26141_1_242.79	3019	3855	-	aph(6)-Id_1	1-837/837	===============	0/0	100	100	resfinder	M28829	aph(6)-Id	Streptomycin
26141-1-242	.26141_1_242.79	3855	4658	-	aph(3'')-Ib_5	1-804/804	===============	0/0	100	100	resfinder	AF321551	aph(3'')-Ib	Streptomycin
26141-1-242	.26141_1_242.79	4719	5534	-	sul2_2	1-816/816	===============	0/0	100	100	resfinder	AY034138	sul2	Sulfamethoxazole
26141-1-242	.26141_1_242.82	2763	3638	-	blaCTX-M-15_1	1-876/876	===============	0/0	100	100	resfinder	AY044436	blaCTX-M-15	Amoxicillin;Ampicillin;Aztreonam;Cefepime;Cefotaxime;Ceftazidime;Ceftriaxone;Piperacillin;Ticarcillin
26141-1-242	.26141_1_242.83	1763	2236	+	dfrA17_1	1-474/474	===============	0/0	100	100	resfinder	FJ460238	dfrA17	Trimethoprim
26141-1-242	.26141_1_242.83	2367	3155	+	aadA5_1	1-789/789	===============	0/0	100	100	resfinder	AF137361	aadA5	Streptomycin
26141-1-242	.26141_1_242.83	3675	4541	+	sul1_5	1-867/867	===============	0/0	100	99.89	resfinder	EU780013	sul1	Sulfamethoxazole
26141-1-242	.26141_1_242.90	276	1197	+	mph(A)_2	1-921/921	========/======	2024-01-01	100	99.67	resfinder	U36578	mph(A)	Erythromycin;Azithromycin;Spiramycin;Telithromycin
26141-1-242	.26141_1_242.96	1903	2763	-	aac(3)-IIa_1	1-861/861	===============	0/0	100	99.77	resfinder	X51534	aac(3)-IIa	Gentamicin;Tobramycin
26141-1-242	.26141_1_242.99	253	852	+	aac(6')-Ib-cr_1	1-600/600	===============	0/0	100	100	resfinder	DQ303918	aac(6')-Ib-cr	Ciprofloxacin
26141-1-242	.26141_1_242.99	983	1813	+	blaOXA-1_1	1-831/831	===============	0/0	100	100	resfinder	HQ170510	blaOXA-1	Amoxicillin;Amoxicillin+Clavulanic_acid;Ampicillin;Ampicillin+Clavulanic_acid;Cefepime;Piperacillin;Piperacillin+Tazobactam
26141-1-242	.26141_1_242.99	1951	2395	+	catB3_1	1-445/633	===========....	0/0	70.3	99.78	resfinder	AJ009818	catB3	Chloramphenicol
26141-1-243	.26141_1_243.3	309635	310867	+	mdf(A)_1	1-1233/1233	===============	0/0	100	98.22	resfinder	Y08743	mdf(A)
26141-1-243	.26141_1_243.42	221	1009	+	aadA5_1	1-789/789	===============	0/0	100	100	resfinder	AF137361	aadA5	Streptomycin
26141-1-243	.26141_1_243.42	1529	2395	+	sul1_5	1-867/867	===============	0/0	100	99.89	resfinder	EU780013	sul1	Sulfamethoxazole
26141-1-243	.26141_1_243.42	7703	8624	-	mph(A)_2	1-921/921	========/======	2024-01-01	100	99.67	resfinder	U36578	mph(A)	Erythromycin;Azithromycin;Spiramycin;Telithromycin
26141-1-243	.26141_1_243.49	3580	4343	-	erm(B)_18	1-762/762	========/======	2024-02-02	100	98.95	resfinder	X66468	erm(B)	Erythromycin;Lincomycin;Clindamycin;Quinupristin;Pristinamycin_IA;Virginiamycin_S
26141-1-243	.26141_1_243.50	1076	2281	-	tet(B)_2	1-1206/1206	===============	0/0	100	100	resfinder	AF326777	tet(B)	Doxycycline;Tetracycline;Minocycline
26141-1-243	.26141_1_243.51	155	991	-	aph(6)-Id_1	1-837/837	===============	0/0	100	100	resfinder	M28829	aph(6)-Id	Streptomycin
26141-1-243	.26141_1_243.51	991	1794	-	aph(3'')-Ib_5	1-804/804	===============	0/0	100	100	resfinder	AF321551	aph(3'')-Ib	Streptomycin
26141-1-243	.26141_1_243.51	1855	2670	-	sul2_3	1-816/816	===============	0/0	100	100	resfinder	HQ840942	sul2	Sulfamethoxazole
26141-1-243	.26141_1_243.54	599	1474	+	blaCTX-M-27_1	1-876/876	===============	0/0	100	100	resfinder	AY156923	blaCTX-M-27	Amoxicillin;Ampicillin;Aztreonam;Cefepime;Cefotaxime;Ceftazidime;Ceftriaxone;Piperacillin;Ticarcillin
26141-1-243	.26141_1_243.58	690	1550	+	blaTEM-1B_1	1-861/861	===============	0/0	100	100	resfinder	AY458016	blaTEM-1B	Amoxicillin;Ampicillin;Cephalothin;Piperacillin;Ticarcillin
26141-1-243	.26141_1_243.63	36	509	-	dfrA17_1	1-474/474	===============	0/0	100	100	resfinder	FJ460238	dfrA17	Trimethoprim
26141-1-244	.26141_1_244.105	312	1172	+	aac(3)-IId_1	1-861/861	===============	0/0	100	99.88	resfinder	EU022314	aac(3)-IId	Gentamicin;Tobramycin
26141-1-244	.26141_1_244.2	208688	209920	-	mdf(A)_1	1-1233/1233	===============	0/0	100	99.92	resfinder	Y08743	mdf(A)
26141-1-244	.26141_1_244.60	1008	1481	+	dfrA17_1	1-474/474	===============	0/0	100	100	resfinder	FJ460238	dfrA17	Trimethoprim
26141-1-244	.26141_1_244.60	1612	2400	+	aadA5_1	1-789/789	===============	0/0	100	100	resfinder	AF137361	aadA5	Streptomycin
26141-1-244	.26141_1_244.60	2920	3786	+	sul1_5	1-867/867	===============	0/0	100	99.89	resfinder	EU780013	sul1	Sulfamethoxazole
26141-1-244	.26141_1_244.60	9081	10011	-	mph(A)_2	1-921/921	========/======	2024-10-02	100	98.71	resfinder	U36578	mph(A)	Erythromycin;Azithromycin;Spiramycin;Telithromycin
26141-1-244	.26141_1_244.62	7619	8494	+	blaCTX-M-15_1	1-876/876	===============	0/0	100	100	resfinder	AY044436	blaCTX-M-15	Amoxicillin;Ampicillin;Aztreonam;Cefepime;Cefotaxime;Ceftazidime;Ceftriaxone;Piperacillin;Ticarcillin
26141-1-244	.26141_1_244.66	1608	2854	-	tet(A)_6	1-1247/1275	===============	0/0	97.8	100	resfinder	AF534183	tet(A)	Doxycycline;Tetracycline
26141-1-244	.26141_1_244.66	3833	4669	-	aph(6)-Id_1	1-837/837	===============	0/0	100	99.88	resfinder	M28829	aph(6)-Id	Streptomycin
26141-1-244	.26141_1_244.66	4669	5472	-	aph(3'')-Ib_5	1-804/804	===============	0/0	100	100	resfinder	AF321551	aph(3'')-Ib	Streptomycin
26141-1-244	.26141_1_244.66	5533	6348	-	sul2_2	1-816/816	===============	0/0	100	100	resfinder	AY034138	sul2	Sulfamethoxazole
26141-1-244	.26141_1_244.69	404	1264	+	blaTEM-1B_1	1-861/861	===============	0/0	100	100	resfinder	AY458016	blaTEM-1B	Amoxicillin;Ampicillin;Cephalothin;Piperacillin;Ticarcillin
26141-1-244	.26141_1_244.71	2191	3396	+	tet(B)_2	1-1206/1206	===============	0/0	100	100	resfinder	AF326777	tet(B)	Doxycycline;Tetracycline;Minocycline
26141-1-244	.26141_1_244.90	170	614	-	catB3_1	1-445/633	===========....	0/0	70.3	99.78	resfinder	AJ009818	catB3	Chloramphenicol
26141-1-244	.26141_1_244.90	752	1582	-	blaOXA-1_1	1-831/831	===============	0/0	100	100	resfinder	HQ170510	blaOXA-1	Amoxicillin;Amoxicillin+Clavulanic_acid;Ampicillin;Ampicillin+Clavulanic_acid;Cefepime;Piperacillin;Piperacillin+Tazobactam
26141-1-244	.26141_1_244.90	1713	2312	-	aac(6')-Ib-cr_1	1-600/600	===============	0/0	100	100	resfinder	DQ303918	aac(6')-Ib-cr	Ciprofloxacin
26141-1-246	.26141_1_246.1	309635	310867	+	mdf(A)_1	1-1233/1233	===============	0/0	100	98.22	resfinder	Y08743	mdf(A)
26141-1-246	.26141_1_246.38	14479	15400	-	mph(A)_2	1-921/921	========/======	2024-01-01	100	99.67	resfinder	U36578	mph(A)	Erythromycin;Azithromycin;Spiramycin;Telithromycin
26141-1-246	.26141_1_246.53	1083	2288	-	tet(B)_2	1-1206/1206	===============	0/0	100	100	resfinder	AF326777	tet(B)	Doxycycline;Tetracycline;Minocycline
26141-1-246	.26141_1_246.54	3551	4314	-	erm(B)_18	1-762/762	========/======	2024-02-02	100	98.95	resfinder	X66468	erm(B)	Erythromycin;Lincomycin;Clindamycin;Quinupristin;Pristinamycin_IA;Virginiamycin_S
26141-1-246	.26141_1_246.55	221	1009	+	aadA5_1	1-789/789	===============	0/0	100	100	resfinder	AF137361	aadA5	Streptomycin
26141-1-246	.26141_1_246.55	1529	2395	+	sul1_5	1-867/867	===============	0/0	100	99.89	resfinder	EU780013	sul1	Sulfamethoxazole
26141-1-246	.26141_1_246.56	158	994	-	aph(6)-Id_1	1-837/837	===============	0/0	100	100	resfinder	M28829	aph(6)-Id	Streptomycin
26141-1-246	.26141_1_246.56	994	1797	-	aph(3'')-Ib_5	1-804/804	===============	0/0	100	100	resfinder	AF321551	aph(3'')-Ib	Streptomycin
26141-1-246	.26141_1_246.56	1858	2673	-	sul2_3	1-816/816	===============	0/0	100	100	resfinder	HQ840942	sul2	Sulfamethoxazole
26141-1-246	.26141_1_246.59	599	1474	+	blaCTX-M-27_1	1-876/876	===============	0/0	100	100	resfinder	AY156923	blaCTX-M-27	Amoxicillin;Ampicillin;Aztreonam;Cefepime;Cefotaxime;Ceftazidime;Ceftriaxone;Piperacillin;Ticarcillin
26141-1-246	.26141_1_246.71	149	1009	-	blaTEM-1B_1	1-861/861	===============	0/0	100	100	resfinder	AY458016	blaTEM-1B	Amoxicillin;Ampicillin;Cephalothin;Piperacillin;Ticarcillin
26141-1-246	.26141_1_246.74	36	509	-	dfrA17_1	1-474/474	===============	0/0	100	100	resfinder	FJ460238	dfrA17	Trimethoprim
26141-1-247	.26141_1_247.1	208689	209921	-	mdf(A)_1	1-1233/1233	===============	0/0	100	99.92	resfinder	Y08743	mdf(A)
26141-1-247	.26141_1_247.51	2249	3454	+	tet(B)_2	1-1206/1206	===============	0/0	100	100	resfinder	AF326777	tet(B)	Doxycycline;Tetracycline;Minocycline
26141-1-247	.26141_1_247.69	203	1018	-	sul2_2	1-816/816	===============	0/0	100	100	resfinder	AY034138	sul2	Sulfamethoxazole
26141-1-247	.26141_1_247.69	4703	5539	-	aph(6)-Id_1	1-837/837	===============	0/0	100	100	resfinder	M28829	aph(6)-Id	Streptomycin
26141-1-247	.26141_1_247.69	5539	6325	-	aph(3'')-Ib_5	18-804/804	===============	0/0	97.89	100	resfinder	AF321551	aph(3'')-Ib	Streptomycin
26141-1-247	.26141_1_247.73	1806	2279	+	dfrA17_1	1-474/474	===============	0/0	100	100	resfinder	FJ460238	dfrA17	Trimethoprim
26141-1-247	.26141_1_247.73	2410	3198	+	aadA5_1	1-789/789	===============	0/0	100	100	resfinder	AF137361	aadA5	Streptomycin
26141-1-247	.26141_1_247.73	3718	4584	+	sul1_5	1-867/867	===============	0/0	100	99.89	resfinder	EU780013	sul1	Sulfamethoxazole
26141-1-247	.26141_1_247.74	2806	3681	-	blaCTX-M-15_1	1-876/876	===============	0/0	100	100	resfinder	AY044436	blaCTX-M-15	Amoxicillin;Ampicillin;Aztreonam;Cefepime;Cefotaxime;Ceftazidime;Ceftriaxone;Piperacillin;Ticarcillin
26141-1-247	.26141_1_247.86	276	1197	+	mph(A)_2	1-921/921	========/======	2024-01-01	100	99.67	resfinder	U36578	mph(A)	Erythromycin;Azithromycin;Spiramycin;Telithromycin
26141-1-247	.26141_1_247.87	253	852	+	aac(6')-Ib-cr_1	1-600/600	===============	0/0	100	100	resfinder	DQ303918	aac(6')-Ib-cr	Ciprofloxacin
26141-1-247	.26141_1_247.87	983	1813	+	blaOXA-1_1	1-831/831	===============	0/0	100	100	resfinder	HQ170510	blaOXA-1	Amoxicillin;Amoxicillin+Clavulanic_acid;Ampicillin;Ampicillin+Clavulanic_acid;Cefepime;Piperacillin;Piperacillin+Tazobactam
26141-1-247	.26141_1_247.87	1951	2395	+	catB3_1	1-445/633	===========....	0/0	70.3	99.78	resfinder	AJ009818	catB3	Chloramphenicol
26141-1-248	.26141_1_248.1	158806	160038	-	mdf(A)_1	1-1233/1233	===============	0/0	100	99.35	resfinder	Y08743	mdf(A)
26141-1-248	.26141_1_248.100	558	1346	-	aadA5_1	1-789/789	===============	0/0	100	100	resfinder	AF137361	aadA5	Streptomycin
26141-1-248	.26141_1_248.100	1477	1950	-	dfrA17_1	1-474/474	===============	0/0	100	100	resfinder	FJ460238	dfrA17	Trimethoprim
26141-1-248	.26141_1_248.104	538	1170	-	catB3_2	1-633/633	===============	0/0	100	100	resfinder	U13880	catB3	Chloramphenicol
26141-1-248	.26141_1_248.104	1308	2138	-	blaOXA-1_1	1-831/831	===============	0/0	100	100	resfinder	HQ170510	blaOXA-1	Amoxicillin;Amoxicillin+Clavulanic_acid;Ampicillin;Ampicillin+Clavulanic_acid;Cefepime;Piperacillin;Piperacillin+Tazobactam
26141-1-248	.26141_1_248.104	2269	2868	-	aac(6')-Ib-cr_1	1-600/600	===============	0/0	100	100	resfinder	DQ303918	aac(6')-Ib-cr	Ciprofloxacin
26141-1-248	.26141_1_248.108	831	1691	+	blaTEM-1B_1	1-861/861	===============	0/0	100	100	resfinder	AY458016	blaTEM-1B	Amoxicillin;Ampicillin;Cephalothin;Piperacillin;Ticarcillin
26141-1-248	.26141_1_248.155	56	583	-	blaZ_135	319-846/846	.....==========	0/0	62.41	100	resfinder	AB811795	blaZ	Amoxicillin;Ampicillin;Penicillin;Piperacillin
26141-1-248	.26141_1_248.4	191489	192364	-	blaCTX-M-15_1	1-876/876	===============	0/0	100	100	resfinder	AY044436	blaCTX-M-15	Amoxicillin;Ampicillin;Aztreonam;Cefepime;Cefotaxime;Ceftazidime;Ceftriaxone;Piperacillin;Ticarcillin
26141-1-248	.26141_1_248.82	556	1416	+	aac(3)-IId_1	1-861/861	===============	0/0	100	99.88	resfinder	EU022314	aac(3)-IId	Gentamicin;Tobramycin
26141-1-248	.26141_1_248.84	402	1217	+	sul2_3	1-816/816	===============	0/0	100	100	resfinder	HQ840942	sul2	Sulfamethoxazole
26141-1-248	.26141_1_248.84	1278	2081	+	aph(3'')-Ib_5	1-804/804	===============	0/0	100	100	resfinder	AF321551	aph(3'')-Ib	Streptomycin
26141-1-248	.26141_1_248.84	2081	2917	+	aph(6)-Id_1	1-837/837	===============	0/0	100	99.88	resfinder	M28829	aph(6)-Id	Streptomycin
26141-1-248	.26141_1_248.84	3896	5142	+	tet(A)_6	1-1247/1275	===============	0/0	97.8	100	resfinder	AF534183	tet(A)	Doxycycline;Tetracycline
26141-1-248	.26141_1_248.94	276	1197	+	mph(A)_2	1-921/921	========/======	2024-01-01	100	99.67	resfinder	U36578	mph(A)	Erythromycin;Azithromycin;Spiramycin;Telithromycin
26141-1-250	.26141_1_250.6	208689	209921	-	mdf(A)_1	1-1233/1233	===============	0/0	100	99.92	resfinder	Y08743	mdf(A)
26141-1-250	.26141_1_250.60	1145	2680	-	qepA4_1	1-1536/1536	===============	0/0	100	100	resfinder	KX580704	qepA4	Ciprofloxacin
26141-1-250	.26141_1_250.60	8941	9600	-	catA1_1	1-660/660	===============	0/0	100	99.85	resfinder	V00622	catA1	Chloramphenicol
26141-1-250	.26141_1_250.64	1637	2883	-	tet(A)_6	1-1247/1275	===============	0/0	97.8	100	resfinder	AF534183	tet(A)	Doxycycline;Tetracycline
26141-1-250	.26141_1_250.64	3862	4698	-	aph(6)-Id_1	1-837/837	===============	0/0	100	99.88	resfinder	M28829	aph(6)-Id	Streptomycin
26141-1-250	.26141_1_250.64	4698	5501	-	aph(3'')-Ib_5	1-804/804	===============	0/0	100	100	resfinder	AF321551	aph(3'')-Ib	Streptomycin
26141-1-250	.26141_1_250.64	5562	6377	-	sul2_2	1-816/816	===============	0/0	100	100	resfinder	AY034138	sul2	Sulfamethoxazole
26141-1-250	.26141_1_250.67	132	629	+	dfrA12_8	1-498/498	===============	0/0	100	100	resfinder	AM040708	dfrA12	Trimethoprim
26141-1-250	.26141_1_250.67	1027	1828	+	aadA2_1	18-819/819	===============	0/0	97.92	99.88	resfinder	NC_010870	aadA2	Streptomycin
26141-1-250	.26141_1_250.67	2306	3172	+	sul1_5	1-867/867	===============	0/0	100	99.89	resfinder	EU780013	sul1	Sulfamethoxazole
26141-1-250	.26141_1_250.69	276	1197	+	mph(A)_2	1-921/921	========/======	2024-01-01	100	99.67	resfinder	U36578	mph(A)	Erythromycin;Azithromycin;Spiramycin;Telithromycin
26141-1-250	.26141_1_250.73	1940	3145	-	tet(B)_2	1-1206/1206	===============	0/0	100	100	resfinder	AF326777	tet(B)	Doxycycline;Tetracycline;Minocycline
26141-1-250	.26141_1_250.76	461	1224	+	erm(B)_18	1-762/762	========/======	2024-02-02	100	98.95	resfinder	X66468	erm(B)	Erythromycin;Lincomycin;Clindamycin;Quinupristin;Pristinamycin_IA;Virginiamycin_S
26141-1-250	.26141_1_250.79	625	1500	+	blaCTX-M-27_1	1-876/876	===============	0/0	100	100	resfinder	AY156923	blaCTX-M-27	Amoxicillin;Ampicillin;Aztreonam;Cefepime;Cefotaxime;Ceftazidime;Ceftriaxone;Piperacillin;Ticarcillin
26141-1-251	.26141_1_251.6	208689	209921	-	mdf(A)_1	1-1233/1233	===============	0/0	100	99.92	resfinder	Y08743	mdf(A)
26141-1-251	.26141_1_251.62	1145	2680	-	qepA4_1	1-1536/1536	===============	0/0	100	100	resfinder	KX580704	qepA4	Ciprofloxacin
26141-1-251	.26141_1_251.62	8941	9600	-	catA1_1	1-660/660	===============	0/0	100	99.85	resfinder	V00622	catA1	Chloramphenicol
26141-1-251	.26141_1_251.65	1561	2807	-	tet(A)_6	1-1247/1275	===============	0/0	97.8	100	resfinder	AF534183	tet(A)	Doxycycline;Tetracycline
26141-1-251	.26141_1_251.65	3786	4622	-	aph(6)-Id_1	1-837/837	===============	0/0	100	99.88	resfinder	M28829	aph(6)-Id	Streptomycin
26141-1-251	.26141_1_251.65	4622	5425	-	aph(3'')-Ib_5	1-804/804	===============	0/0	100	100	resfinder	AF321551	aph(3'')-Ib	Streptomycin
26141-1-251	.26141_1_251.65	5486	6301	-	sul2_2	1-816/816	===============	0/0	100	100	resfinder	AY034138	sul2	Sulfamethoxazole
26141-1-251	.26141_1_251.68	132	629	+	dfrA12_8	1-498/498	===============	0/0	100	100	resfinder	AM040708	dfrA12	Trimethoprim
26141-1-251	.26141_1_251.68	1027	1828	+	aadA2_1	18-819/819	===============	0/0	97.92	99.88	resfinder	NC_010870	aadA2	Streptomycin
26141-1-251	.26141_1_251.68	2306	3172	+	sul1_5	1-867/867	===============	0/0	100	99.89	resfinder	EU780013	sul1	Sulfamethoxazole
26141-1-251	.26141_1_251.70	195	1116	+	mph(A)_2	1-921/921	========/======	2024-01-01	100	99.67	resfinder	U36578	mph(A)	Erythromycin;Azithromycin;Spiramycin;Telithromycin
26141-1-251	.26141_1_251.73	1940	3145	-	tet(B)_2	1-1206/1206	===============	0/0	100	100	resfinder	AF326777	tet(B)	Doxycycline;Tetracycline;Minocycline
26141-1-251	.26141_1_251.77	461	1224	+	erm(B)_18	1-762/762	========/======	2024-02-02	100	98.95	resfinder	X66468	erm(B)	Erythromycin;Lincomycin;Clindamycin;Quinupristin;Pristinamycin_IA;Virginiamycin_S
26141-1-251	.26141_1_251.89	625	1500	+	blaCTX-M-27_1	1-876/876	===============	0/0	100	100	resfinder	AY156923	blaCTX-M-27	Amoxicillin;Ampicillin;Aztreonam;Cefepime;Cefotaxime;Ceftazidime;Ceftriaxone;Piperacillin;Ticarcillin
26141-1-252	.26141_1_252.2	209280	210512	-	mdf(A)_1	1-1233/1233	===============	0/0	100	99.35	resfinder	Y08743	mdf(A)
26141-1-252	.26141_1_252.66	131	790	+	catA1_1	1-660/660	===============	0/0	100	99.85	resfinder	V00622	catA1	Chloramphenicol
26141-1-252	.26141_1_252.70	1874	3079	-	tet(B)_2	1-1206/1206	===============	0/0	100	100	resfinder	AF326777	tet(B)	Doxycycline;Tetracycline;Minocycline
26141-1-252	.26141_1_252.82	373	1248	+	blaCTX-M-27_1	1-876/876	===============	0/0	100	100	resfinder	AY156923	blaCTX-M-27	Amoxicillin;Ampicillin;Aztreonam;Cefepime;Cefotaxime;Ceftazidime;Ceftriaxone;Piperacillin;Ticarcillin
26141-1-253	.26141_1_253.38	1402	1818	-	fosA3_1	1-417/417	===============	0/0	100	100	resfinder	AB522970	fosA3	Fosfomycin
26141-1-253	.26141_1_253.38	2430	3305	-	blaCTX-M-14_1	1-876/876	===============	0/0	100	100	resfinder	AF252622	blaCTX-M-14	Amoxicillin;Ampicillin;Aztreonam;Cefepime;Cefotaxime;Ceftazidime;Ceftriaxone;Piperacillin;Ticarcillin
26141-1-253	.26141_1_253.41	285	1076	-	sul3_2	1-792/792	===============	0/0	100	100	resfinder	AJ459418	sul3	Sulfamethoxazole
26141-1-253	.26141_1_253.5	91378	92610	+	mdf(A)_1	1-1233/1233	===============	0/0	100	98.46	resfinder	Y08743	mdf(A)
26141-1-253	.26141_1_253.6	1766	2567	-	ant(3'')-Ia_1	171-972/972	..=============	0/0	82.51	99.75	resfinder	X02340	ant(3'')-Ia	Streptomycin
26141-1-253	.26141_1_253.6	2650	3909	-	cmlA1_1	1-1260/1260	===============	0/0	100	99.92	resfinder	M64556	cmlA1	Chloramphenicol
26141-1-253	.26141_1_253.6	4171	4972	-	aadA2_1	18-819/819	===============	0/0	97.92	99.88	resfinder	NC_010870	aadA2	Streptomycin
26141-1-254	.26141_1_254.3	100211	101443	-	mdf(A)_1	1-1233/1233	===============	0/0	100	99.92	resfinder	Y08743	mdf(A)
26141-1-254	.26141_1_254.79	3020	3856	-	aph(6)-Id_1	1-837/837	===============	0/0	100	100	resfinder	M28829	aph(6)-Id	Streptomycin
26141-1-254	.26141_1_254.79	3856	4659	-	aph(3'')-Ib_5	1-804/804	===============	0/0	100	100	resfinder	AF321551	aph(3'')-Ib	Streptomycin
26141-1-254	.26141_1_254.79	4720	5535	-	sul2_2	1-816/816	===============	0/0	100	100	resfinder	AY034138	sul2	Sulfamethoxazole
26141-1-254	.26141_1_254.80	2508	3713	-	tet(B)_2	1-1206/1206	===============	0/0	100	100	resfinder	AF326777	tet(B)	Doxycycline;Tetracycline;Minocycline
26141-1-254	.26141_1_254.82	2763	3638	-	blaCTX-M-15_1	1-876/876	===============	0/0	100	100	resfinder	AY044436	blaCTX-M-15	Amoxicillin;Ampicillin;Aztreonam;Cefepime;Cefotaxime;Ceftazidime;Ceftriaxone;Piperacillin;Ticarcillin
26141-1-254	.26141_1_254.83	1763	2236	+	dfrA17_1	1-474/474	===============	0/0	100	100	resfinder	FJ460238	dfrA17	Trimethoprim
26141-1-254	.26141_1_254.83	2367	3155	+	aadA5_1	1-789/789	===============	0/0	100	100	resfinder	AF137361	aadA5	Streptomycin
26141-1-254	.26141_1_254.83	3675	4541	+	sul1_5	1-867/867	===============	0/0	100	99.89	resfinder	EU780013	sul1	Sulfamethoxazole
26141-1-254	.26141_1_254.89	2771	3692	-	mph(A)_2	1-921/921	========/======	2024-01-01	100	99.67	resfinder	U36578	mph(A)	Erythromycin;Azithromycin;Spiramycin;Telithromycin
26141-1-254	.26141_1_254.94	1846	2706	-	aac(3)-IIa_1	1-861/861	===============	0/0	100	99.77	resfinder	X51534	aac(3)-IIa	Gentamicin;Tobramycin
26141-1-254	.26141_1_254.98	147	591	-	catB3_1	1-445/633	===========....	0/0	70.3	99.78	resfinder	AJ009818	catB3	Chloramphenicol
26141-1-254	.26141_1_254.98	729	1559	-	blaOXA-1_1	1-831/831	===============	0/0	100	100	resfinder	HQ170510	blaOXA-1	Amoxicillin;Amoxicillin+Clavulanic_acid;Ampicillin;Ampicillin+Clavulanic_acid;Cefepime;Piperacillin;Piperacillin+Tazobactam
26141-1-254	.26141_1_254.98	1690	2289	-	aac(6')-Ib-cr_1	1-600/600	===============	0/0	100	100	resfinder	DQ303918	aac(6')-Ib-cr	Ciprofloxacin
26141-1-255	.26141_1_255.50	2448	2921	+	dfrA17_1	1-474/474	===============	0/0	100	100	resfinder	FJ460238	dfrA17	Trimethoprim
26141-1-255	.26141_1_255.50	3052	3840	+	aadA5_1	1-789/789	===============	0/0	100	100	resfinder	AF137361	aadA5	Streptomycin
26141-1-255	.26141_1_255.50	4360	5226	+	sul1_5	1-867/867	===============	0/0	100	99.89	resfinder	EU780013	sul1	Sulfamethoxazole
26141-1-255	.26141_1_255.59	160	996	-	aph(6)-Id_1	1-837/837	===============	0/0	100	100	resfinder	M28829	aph(6)-Id	Streptomycin
26141-1-255	.26141_1_255.59	996	1799	-	aph(3'')-Ib_5	1-804/804	===============	0/0	100	100	resfinder	AF321551	aph(3'')-Ib	Streptomycin
26141-1-255	.26141_1_255.59	1860	2675	-	sul2_3	1-816/816	===============	0/0	100	100	resfinder	HQ840942	sul2	Sulfamethoxazole
26141-1-255	.26141_1_255.64	2686	3607	-	mph(A)_2	1-921/921	========/======	2024-01-01	100	99.67	resfinder	U36578	mph(A)	Erythromycin;Azithromycin;Spiramycin;Telithromycin
26141-1-255	.26141_1_255.66	1896	2771	-	blaCTX-M-15_1	1-876/876	===============	0/0	100	100	resfinder	AY044436	blaCTX-M-15	Amoxicillin;Ampicillin;Aztreonam;Cefepime;Cefotaxime;Ceftazidime;Ceftriaxone;Piperacillin;Ticarcillin
26141-1-255	.26141_1_255.70	1848	2708	-	aac(3)-IIa_1	1-861/861	===============	0/0	100	99.77	resfinder	X51534	aac(3)-IIa	Gentamicin;Tobramycin
26141-1-255	.26141_1_255.79	198	797	+	aac(6')-Ib-cr_1	1-600/600	===============	0/0	100	100	resfinder	DQ303918	aac(6')-Ib-cr	Ciprofloxacin
26141-1-255	.26141_1_255.79	928	1758	+	blaOXA-1_1	1-831/831	===============	0/0	100	100	resfinder	HQ170510	blaOXA-1	Amoxicillin;Amoxicillin+Clavulanic_acid;Ampicillin;Ampicillin+Clavulanic_acid;Cefepime;Piperacillin;Piperacillin+Tazobactam
26141-1-255	.26141_1_255.79	1896	2340	+	catB3_1	1-445/633	===========....	0/0	70.3	99.78	resfinder	AJ009818	catB3	Chloramphenicol
26141-1-255	.26141_1_255.82	660	1520	-	blaTEM-1B_1	1-861/861	===============	0/0	100	100	resfinder	AY458016	blaTEM-1B	Amoxicillin;Ampicillin;Cephalothin;Piperacillin;Ticarcillin
26141-1-255	.26141_1_255.9	64213	65445	-	mdf(A)_1	1-1233/1233	===============	0/0	100	97.81	resfinder	Y08743	mdf(A)
26141-1-256	.26141_1_256.1	158805	160037	-	mdf(A)_1	1-1233/1233	===============	0/0	100	99.35	resfinder	Y08743	mdf(A)
26141-1-256	.26141_1_256.103	558	1346	-	aadA5_1	1-789/789	===============	0/0	100	100	resfinder	AF137361	aadA5	Streptomycin
26141-1-256	.26141_1_256.103	1477	1950	-	dfrA17_1	1-474/474	===============	0/0	100	100	resfinder	FJ460238	dfrA17	Trimethoprim
26141-1-256	.26141_1_256.109	538	1170	-	catB3_2	1-633/633	===============	0/0	100	100	resfinder	U13880	catB3	Chloramphenicol
26141-1-256	.26141_1_256.109	1308	2138	-	blaOXA-1_1	1-831/831	===============	0/0	100	100	resfinder	HQ170510	blaOXA-1	Amoxicillin;Amoxicillin+Clavulanic_acid;Ampicillin;Ampicillin+Clavulanic_acid;Cefepime;Piperacillin;Piperacillin+Tazobactam
26141-1-256	.26141_1_256.109	2269	2868	-	aac(6')-Ib-cr_1	1-600/600	===============	0/0	100	100	resfinder	DQ303918	aac(6')-Ib-cr	Ciprofloxacin
26141-1-256	.26141_1_256.117	831	1691	+	blaTEM-1B_1	1-861/861	===============	0/0	100	100	resfinder	AY458016	blaTEM-1B	Amoxicillin;Ampicillin;Cephalothin;Piperacillin;Ticarcillin
26141-1-256	.26141_1_256.4	191452	192327	-	blaCTX-M-15_1	1-876/876	===============	0/0	100	100	resfinder	AY044436	blaCTX-M-15	Amoxicillin;Ampicillin;Aztreonam;Cefepime;Cefotaxime;Ceftazidime;Ceftriaxone;Piperacillin;Ticarcillin
26141-1-256	.26141_1_256.86	556	1416	+	aac(3)-IId_1	1-861/861	===============	0/0	100	99.88	resfinder	EU022314	aac(3)-IId	Gentamicin;Tobramycin
26141-1-256	.26141_1_256.87	402	1217	+	sul2_3	1-816/816	===============	0/0	100	100	resfinder	HQ840942	sul2	Sulfamethoxazole
26141-1-256	.26141_1_256.87	1278	2081	+	aph(3'')-Ib_5	1-804/804	===============	0/0	100	100	resfinder	AF321551	aph(3'')-Ib	Streptomycin
26141-1-256	.26141_1_256.87	2081	2917	+	aph(6)-Id_1	1-837/837	===============	0/0	100	100	resfinder	M28829	aph(6)-Id	Streptomycin
26141-1-256	.26141_1_256.87	3896	5142	+	tet(A)_6	1-1247/1275	===============	0/0	97.8	100	resfinder	AF534183	tet(A)	Doxycycline;Tetracycline
26141-1-256	.26141_1_256.95	276	1197	+	mph(A)_2	1-921/921	========/======	2024-01-01	100	99.67	resfinder	U36578	mph(A)	Erythromycin;Azithromycin;Spiramycin;Telithromycin
26141-1-257	.26141_1_257.2	109498	110730	-	mdf(A)_1	1-1233/1233	===============	0/0	100	97.81	resfinder	Y08743	mdf(A)
26141-1-257	.26141_1_257.29	12149	12985	-	aph(6)-Id_1	1-837/837	===============	0/0	100	100	resfinder	M28829	aph(6)-Id	Streptomycin
26141-1-257	.26141_1_257.29	12985	13788	-	aph(3'')-Ib_5	1-804/804	===============	0/0	100	100	resfinder	AF321551	aph(3'')-Ib	Streptomycin
26141-1-257	.26141_1_257.29	13849	14664	-	sul2_2	1-816/816	===============	0/0	100	100	resfinder	AY034138	sul2	Sulfamethoxazole
26141-1-257	.26141_1_257.29	23177	24037	-	blaTEM-1B_1	1-861/861	===============	0/0	100	100	resfinder	AY458016	blaTEM-1B	Amoxicillin;Ampicillin;Cephalothin;Piperacillin;Ticarcillin
26141-1-257	.26141_1_257.54	1216	2462	-	tet(A)_6	1-1247/1275	===============	0/0	97.8	100	resfinder	AF534183	tet(A)	Doxycycline;Tetracycline
26141-1-257	.26141_1_257.61	391	1266	-	blaCTX-M-27_1	1-876/876	===============	0/0	100	100	resfinder	AY156923	blaCTX-M-27	Amoxicillin;Ampicillin;Aztreonam;Cefepime;Cefotaxime;Ceftazidime;Ceftriaxone;Piperacillin;Ticarcillin
26141-1-258	.26141_1_258.39	1962	3107	+	blaCMY-2_1	1-1146/1146	===============	0/0	100	100	resfinder	X91840	blaCMY-2	Amoxicillin;Amoxicillin+Clavulanic_acid;Ampicillin;Ampicillin+Clavulanic_acid;Cefotaxime;Cefoxitin;Ceftazidime;Piperacillin;Piperacillin+Tazobactam;Ticarcillin;Ticarcillin+Clavulanic_acid
26141-1-258	.26141_1_258.4	225702	226934	-	mdf(A)_1	1-1233/1233	===============	0/0	100	98.78	resfinder	Y08743	mdf(A)
26141-1-258	.26141_1_258.49	2189	3049	+	aac(3)-IId_1	1-861/861	===============	0/0	100	99.88	resfinder	EU022314	aac(3)-IId	Gentamicin;Tobramycin
26141-1-258	.26141_1_258.50	1008	1874	-	sul1_5	1-867/867	===============	0/0	100	99.89	resfinder	EU780013	sul1	Sulfamethoxazole
26141-1-258	.26141_1_258.50	2394	3182	-	aadA5_1	1-789/789	===============	0/0	100	100	resfinder	AF137361	aadA5	Streptomycin
26141-1-258	.26141_1_258.50	3313	3786	-	dfrA17_1	1-474/474	===============	0/0	100	100	resfinder	FJ460238	dfrA17	Trimethoprim
26141-1-258	.26141_1_258.52	163	999	-	aph(6)-Id_1	1-837/837	===============	0/0	100	100	resfinder	M28829	aph(6)-Id	Streptomycin
26141-1-258	.26141_1_258.52	999	1802	-	aph(3'')-Ib_5	1-804/804	===============	0/0	100	100	resfinder	AF321551	aph(3'')-Ib	Streptomycin
26141-1-258	.26141_1_258.52	1863	2678	-	sul2_3	1-816/816	===============	0/0	100	100	resfinder	HQ840942	sul2	Sulfamethoxazole
26141-1-258	.26141_1_258.54	3262	4183	-	mph(A)_2	1-921/921	========/======	2024-01-01	100	99.67	resfinder	U36578	mph(A)	Erythromycin;Azithromycin;Spiramycin;Telithromycin
26141-1-258	.26141_1_258.55	484	1359	+	blaCTX-M-15_1	1-876/876	===============	0/0	100	100	resfinder	AY044436	blaCTX-M-15	Amoxicillin;Ampicillin;Aztreonam;Cefepime;Cefotaxime;Ceftazidime;Ceftriaxone;Piperacillin;Ticarcillin
26141-1-258	.26141_1_258.60	947	2152	+	tet(B)_2	1-1206/1206	===============	0/0	100	100	resfinder	AF326777	tet(B)	Doxycycline;Tetracycline;Minocycline
26141-1-258	.26141_1_258.62	152	596	-	catB3_1	1-445/633	===========....	0/0	70.3	99.78	resfinder	AJ009818	catB3	Chloramphenicol
26141-1-258	.26141_1_258.62	734	1564	-	blaOXA-1_1	1-831/831	===============	0/0	100	100	resfinder	HQ170510	blaOXA-1	Amoxicillin;Amoxicillin+Clavulanic_acid;Ampicillin;Ampicillin+Clavulanic_acid;Cefepime;Piperacillin;Piperacillin+Tazobactam
26141-1-258	.26141_1_258.62	1695	2294	-	aac(6')-Ib-cr_1	1-600/600	===============	0/0	100	100	resfinder	DQ303918	aac(6')-Ib-cr	Ciprofloxacin
26141-1-258	.26141_1_258.72	150	1010	-	blaTEM-1B_1	1-861/861	===============	0/0	100	100	resfinder	AY458016	blaTEM-1B	Amoxicillin;Ampicillin;Cephalothin;Piperacillin;Ticarcillin
26141-1-259	.26141_1_259.126	1755	2556	-	ant(3'')-Ia_1	171-972/972	..=============	0/0	82.51	99.75	resfinder	X02340	ant(3'')-Ia	Streptomycin
26141-1-259	.26141_1_259.126	2639	3898	-	cmlA1_1	1-1260/1260	===============	0/0	100	99.92	resfinder	M64556	cmlA1	Chloramphenicol
26141-1-259	.26141_1_259.128	1258	2504	+	tet(A)_6	1-1247/1275	===============	0/0	97.8	100	resfinder	AF534183	tet(A)	Doxycycline;Tetracycline
26141-1-259	.26141_1_259.137	546	1412	+	sul1_5	1-867/867	===============	0/0	100	99.89	resfinder	EU780013	sul1	Sulfamethoxazole
26141-1-259	.26141_1_259.148	136	881	+	blaTEM-141_1	116-861/861	..=============	0/0	86.64	99.73	resfinder	AY956335	blaTEM-141	Amoxicillin;Ampicillin;Cephalothin;Piperacillin;Ticarcillin
26141-1-259	.26141_1_259.148	1663	2538	-	blaCTX-M-3_1	1-876/876	===============	0/0	100	100	resfinder	Y10278	blaCTX-M-3	Amoxicillin;Ampicillin;Aztreonam;Cefepime;Cefotaxime;Ceftazidime;Ceftriaxone;Piperacillin;Ticarcillin
26141-1-259	.26141_1_259.152	1997	2788	+	sul3_2	1-792/792	===============	0/0	100	100	resfinder	AJ459418	sul3	Sulfamethoxazole
26141-1-259	.26141_1_259.158	1896	2312	-	fosA3_1	1-417/417	===============	0/0	100	100	resfinder	AB522970	fosA3	Fosfomycin
26141-1-259	.26141_1_259.18	7157	7959	+	aph(3'')-Ib_2	2-804/804	===============	0/0	99.88	100	resfinder	AF024602	aph(3'')-Ib	Streptomycin
26141-1-259	.26141_1_259.18	7959	8795	+	aph(6)-Id_1	1-837/837	===============	0/0	100	100	resfinder	M28829	aph(6)-Id	Streptomycin
26141-1-259	.26141_1_259.220	541	1038	-	dfrA12_8	1-498/498	===============	0/0	100	100	resfinder	AM040708	dfrA12	Trimethoprim
26141-1-259	.26141_1_259.266	58	841	-	aadA2_1	36-819/819	===============	0/0	95.73	100	resfinder	NC_010870	aadA2	Streptomycin
26141-1-259	.26141_1_259.5	58495	59727	-	mdf(A)_1	1-1233/1233	===============	0/0	100	99.92	resfinder	Y08743	mdf(A)
26141-1-259	.26141_1_259.93	1569	2384	+	sul2_2	1-816/816	===============	0/0	100	100	resfinder	AY034138	sul2	Sulfamethoxazole
26141-1-260	.26141_1_260.112	231	704	+	dfrA1_8	1-474/474	===============	0/0	100	100	resfinder	X00926	dfrA1	Trimethoprim
26141-1-260	.26141_1_260.121	607	1422	+	sul2_2	1-816/816	===============	0/0	100	100	resfinder	AY034138	sul2	Sulfamethoxazole
26141-1-260	.26141_1_260.126	229	1104	-	blaCTX-M-27_1	1-876/876	===============	0/0	100	100	resfinder	AY156923	blaCTX-M-27	Amoxicillin;Ampicillin;Aztreonam;Cefepime;Cefotaxime;Ceftazidime;Ceftriaxone;Piperacillin;Ticarcillin
26141-1-260	.26141_1_260.45	1602	2848	-	tet(A)_6	1-1247/1275	===============	0/0	97.8	100	resfinder	AF534183	tet(A)	Doxycycline;Tetracycline
26141-1-260	.26141_1_260.46	1886	3091	-	tet(B)_2	1-1206/1206	===============	0/0	100	100	resfinder	AF326777	tet(B)	Doxycycline;Tetracycline;Minocycline
26141-1-260	.26141_1_260.47	6617	7477	+	blaTEM-1B_1	1-861/861	===============	0/0	100	100	resfinder	AY458016	blaTEM-1B	Amoxicillin;Ampicillin;Cephalothin;Piperacillin;Ticarcillin
26141-1-260	.26141_1_260.53	3309	4844	+	qepA4_1	1-1536/1536	===============	0/0	100	100	resfinder	KX580704	qepA4	Ciprofloxacin
26141-1-260	.26141_1_260.53	8054	8551	+	dfrA12_8	1-498/498	===============	0/0	100	100	resfinder	AM040708	dfrA12	Trimethoprim
26141-1-260	.26141_1_260.53	8949	9750	+	aadA2_1	18-819/819	===============	0/0	97.92	99.88	resfinder	NC_010870	aadA2	Streptomycin
26141-1-260	.26141_1_260.53	10228	11094	+	sul1_5	1-867/867	===============	0/0	100	99.89	resfinder	EU780013	sul1	Sulfamethoxazole
26141-1-260	.26141_1_260.53	16389	17319	-	mph(A)_2	1-921/921	========/======	2024-10-02	100	98.71	resfinder	U36578	mph(A)	Erythromycin;Azithromycin;Spiramycin;Telithromycin
26141-1-260	.26141_1_260.6	208686	209918	-	mdf(A)_1	1-1233/1233	===============	0/0	100	99.92	resfinder	Y08743	mdf(A)
26141-1-260	.26141_1_260.62	6556	7359	+	aph(3'')-Ib_5	1-804/804	===============	0/0	100	100	resfinder	AF321551	aph(3'')-Ib	Streptomycin
26141-1-260	.26141_1_260.62	7359	8195	+	aph(6)-Id_1	1-837/837	===============	0/0	100	99.88	resfinder	M28829	aph(6)-Id	Streptomycin
26141-1-261	.26141_1_261.18	27101	28333	+	mdf(A)_1	1-1233/1233	===============	0/0	100	98.38	resfinder	Y08743	mdf(A)
26141-1-261	.26141_1_261.2	585063	585938	+	blaCTX-M-15_1	1-876/876	===============	0/0	100	100	resfinder	AY044436	blaCTX-M-15	Amoxicillin;Ampicillin;Aztreonam;Cefepime;Cefotaxime;Ceftazidime;Ceftriaxone;Piperacillin;Ticarcillin
26141-1-261	.26141_1_261.2	590579	591235	+	qnrS1_1	1-657/657	===============	0/0	100	100	resfinder	AB187515	qnrS1	Ciprofloxacin
26141-1-261	.26141_1_261.32	811	1647	-	aph(6)-Id_1	1-837/837	===============	0/0	100	100	resfinder	M28829	aph(6)-Id	Streptomycin
26141-1-261	.26141_1_261.32	1647	2450	-	aph(3'')-Ib_5	1-804/804	===============	0/0	100	100	resfinder	AF321551	aph(3'')-Ib	Streptomycin
26141-1-261	.26141_1_261.32	2511	3326	-	sul2_2	1-816/816	===============	0/0	100	100	resfinder	AY034138	sul2	Sulfamethoxazole
26141-1-261	.26141_1_261.35	3901	4383	+	dfrA14_5	1-483/483	===============	0/0	100	99.59	resfinder	DQ388123	dfrA14	Trimethoprim
26141-1-262	.26141_1_262.2	208686	209918	-	mdf(A)_1	1-1233/1233	===============	0/0	100	99.92	resfinder	Y08743	mdf(A)
26141-1-262	.26141_1_262.33	47236	48096	-	blaTEM-1B_1	1-861/861	===============	0/0	100	100	resfinder	AY458016	blaTEM-1B	Amoxicillin;Ampicillin;Cephalothin;Piperacillin;Ticarcillin
26141-1-262	.26141_1_262.36	1128	2333	+	tet(B)_2	1-1206/1206	===============	0/0	100	100	resfinder	AF326777	tet(B)	Doxycycline;Tetracycline;Minocycline
26141-1-262	.26141_1_262.63	2166	2639	+	dfrA17_1	1-474/474	===============	0/0	100	100	resfinder	FJ460238	dfrA17	Trimethoprim
26141-1-262	.26141_1_262.63	2770	3558	+	aadA5_1	1-789/789	===============	0/0	100	100	resfinder	AF137361	aadA5	Streptomycin
26141-1-262	.26141_1_262.63	4078	4944	+	sul1_5	1-867/867	===============	0/0	100	99.89	resfinder	EU780013	sul1	Sulfamethoxazole
26141-1-262	.26141_1_262.63	10239	11160	-	mph(A)_2	1-921/921	========/======	2024-01-01	100	99.67	resfinder	U36578	mph(A)	Erythromycin;Azithromycin;Spiramycin;Telithromycin
26141-1-262	.26141_1_262.66	1776	2612	-	aph(6)-Id_1	1-837/837	===============	0/0	100	100	resfinder	M28829	aph(6)-Id	Streptomycin
26141-1-262	.26141_1_262.66	2962	3444	-	dfrA14_5	1-483/483	===============	0/0	100	99.79	resfinder	DQ388123	dfrA14	Trimethoprim
26141-1-262	.26141_1_262.66	3452	3983	-	aph(3'')-Ib_5	1-532/804	==========.....	0/0	66.17	99.81	resfinder	AF321551	aph(3'')-Ib	Streptomycin
26141-1-262	.26141_1_262.66	4044	4859	-	sul2_2	1-816/816	===============	0/0	100	100	resfinder	AY034138	sul2	Sulfamethoxazole
26141-1-262	.26141_1_262.73	3683	4543	-	blaSHV-12_1	1-861/861	===============	0/0	100	99.88	resfinder	KF976405	blaSHV-12	Amoxicillin;Ampicillin;Aztreonam;Cefepime;Cefotaxime;Ceftazidime;Ceftriaxone;Piperacillin;Ticarcillin
26141-1-263	.26141_1_263.24	27101	28333	+	mdf(A)_1	1-1233/1233	===============	0/0	100	98.38	resfinder	Y08743	mdf(A)
26141-1-263	.26141_1_263.40	1705	2580	+	blaCTX-M-15_1	1-876/876	===============	0/0	100	100	resfinder	AY044436	blaCTX-M-15	Amoxicillin;Ampicillin;Aztreonam;Cefepime;Cefotaxime;Ceftazidime;Ceftriaxone;Piperacillin;Ticarcillin
26141-1-263	.26141_1_263.40	7221	7877	+	qnrS1_1	1-657/657	===============	0/0	100	100	resfinder	AB187515	qnrS1	Ciprofloxacin
26141-1-263	.26141_1_263.43	811	1647	-	aph(6)-Id_1	1-837/837	===============	0/0	100	100	resfinder	M28829	aph(6)-Id	Streptomycin
26141-1-263	.26141_1_263.43	1647	2450	-	aph(3'')-Ib_5	1-804/804	===============	0/0	100	100	resfinder	AF321551	aph(3'')-Ib	Streptomycin
26141-1-263	.26141_1_263.43	2511	3326	-	sul2_2	1-816/816	===============	0/0	100	100	resfinder	AY034138	sul2	Sulfamethoxazole
26141-1-263	.26141_1_263.46	309	791	-	dfrA14_5	1-483/483	===============	0/0	100	99.59	resfinder	DQ388123	dfrA14	Trimethoprim
26141-1-265	.26141_1_265.26	27101	28333	+	mdf(A)_1	1-1233/1233	===============	0/0	100	98.38	resfinder	Y08743	mdf(A)
26141-1-265	.26141_1_265.45	1705	2580	+	blaCTX-M-15_1	1-876/876	===============	0/0	100	100	resfinder	AY044436	blaCTX-M-15	Amoxicillin;Ampicillin;Aztreonam;Cefepime;Cefotaxime;Ceftazidime;Ceftriaxone;Piperacillin;Ticarcillin
26141-1-265	.26141_1_265.45	7221	7877	+	qnrS1_1	1-657/657	===============	0/0	100	100	resfinder	AB187515	qnrS1	Ciprofloxacin
26141-1-265	.26141_1_265.52	3901	4383	+	dfrA14_5	1-483/483	===============	0/0	100	99.59	resfinder	DQ388123	dfrA14	Trimethoprim
26141-1-265	.26141_1_265.62	770	1606	-	aph(6)-Id_1	1-837/837	===============	0/0	100	100	resfinder	M28829	aph(6)-Id	Streptomycin
26141-1-265	.26141_1_265.62	1606	2409	-	aph(3'')-Ib_5	1-804/804	===============	0/0	100	100	resfinder	AF321551	aph(3'')-Ib	Streptomycin
26141-1-265	.26141_1_265.80	304	1119	+	sul2_2	1-816/816	===============	0/0	100	99.88	resfinder	AY034138	sul2	Sulfamethoxazole
26141-1-266	.26141_1_266.42	420	1295	+	blaCTX-M-14_1	1-876/876	===============	0/0	100	100	resfinder	AF252622	blaCTX-M-14	Amoxicillin;Ampicillin;Aztreonam;Cefepime;Cefotaxime;Ceftazidime;Ceftriaxone;Piperacillin;Ticarcillin
26141-1-266	.26141_1_266.42	1907	2323	+	fosA3_1	1-417/417	===============	0/0	100	100	resfinder	AB522970	fosA3	Fosfomycin
26141-1-266	.26141_1_266.45	285	1076	-	sul3_2	1-792/792	===============	0/0	100	100	resfinder	AJ459418	sul3	Sulfamethoxazole
26141-1-266	.26141_1_266.5	84239	85471	+	mdf(A)_1	1-1233/1233	===============	0/0	100	98.46	resfinder	Y08743	mdf(A)
26141-1-266	.26141_1_266.6	1785	2586	-	ant(3'')-Ia_1	171-972/972	..=============	0/0	82.51	99.75	resfinder	X02340	ant(3'')-Ia	Streptomycin
26141-1-266	.26141_1_266.6	2669	3928	-	cmlA1_1	1-1260/1260	===============	0/0	100	99.92	resfinder	M64556	cmlA1	Chloramphenicol
26141-1-266	.26141_1_266.6	4190	4991	-	aadA2_1	18-819/819	===============	0/0	97.92	99.88	resfinder	NC_010870	aadA2	Streptomycin
26141-1-267	.26141_1_267.1	252876	254108	-	mdf(A)_1	1-1233/1233	===============	0/0	100	98.3	resfinder	Y08743	mdf(A)
26141-1-267	.26141_1_267.11	149233	150093	-	blaTEM-1B_1	1-861/861	===============	0/0	100	100	resfinder	AY458016	blaTEM-1B	Amoxicillin;Ampicillin;Cephalothin;Piperacillin;Ticarcillin
26141-1-267	.26141_1_267.13	2806	3681	-	blaCTX-M-15_1	1-876/876	===============	0/0	100	100	resfinder	AY044436	blaCTX-M-15	Amoxicillin;Ampicillin;Aztreonam;Cefepime;Cefotaxime;Ceftazidime;Ceftriaxone;Piperacillin;Ticarcillin
26141-1-267	.26141_1_267.41	2126	3331	+	tet(B)_2	1-1206/1206	===============	0/0	100	100	resfinder	AF326777	tet(B)	Doxycycline;Tetracycline;Minocycline
26141-1-267	.26141_1_267.47	220	1141	+	mph(A)_2	1-921/921	========/======	2024-01-01	100	99.67	resfinder	U36578	mph(A)	Erythromycin;Azithromycin;Spiramycin;Telithromycin
26141-1-267	.26141_1_267.47	6436	7302	-	sul1_5	1-867/867	===============	0/0	100	99.89	resfinder	EU780013	sul1	Sulfamethoxazole
26141-1-267	.26141_1_267.47	7822	8610	-	aadA5_1	1-789/789	===============	0/0	100	100	resfinder	AF137361	aadA5	Streptomycin
26141-1-267	.26141_1_267.47	8741	9214	-	dfrA17_1	1-474/474	===============	0/0	100	100	resfinder	FJ460238	dfrA17	Trimethoprim
26141-1-267	.26141_1_267.54	2212	3048	-	aph(6)-Id_1	1-837/837	===============	0/0	100	100	resfinder	M28829	aph(6)-Id	Streptomycin
26141-1-267	.26141_1_267.54	3048	3851	-	aph(3'')-Ib_5	1-804/804	===============	0/0	100	99.88	resfinder	AF321551	aph(3'')-Ib	Streptomycin
26141-1-267	.26141_1_267.54	3912	4727	-	sul2_2	1-816/816	===============	0/0	100	100	resfinder	AY034138	sul2	Sulfamethoxazole
26141-1-267	.26141_1_267.60	349	1008	+	catA1_1	1-660/660	===============	0/0	100	99.85	resfinder	V00622	catA1	Chloramphenicol
26141-1-267	.26141_1_267.72	1868	2728	-	aac(3)-IIa_1	1-861/861	===============	0/0	100	99.77	resfinder	X51534	aac(3)-IIa	Gentamicin;Tobramycin
26141-1-267	.26141_1_267.76	139	583	-	catB3_1	1-445/633	===========....	0/0	70.3	99.78	resfinder	AJ009818	catB3	Chloramphenicol
26141-1-267	.26141_1_267.76	721	1551	-	blaOXA-1_1	1-831/831	===============	0/0	100	100	resfinder	HQ170510	blaOXA-1	Amoxicillin;Amoxicillin+Clavulanic_acid;Ampicillin;Ampicillin+Clavulanic_acid;Cefepime;Piperacillin;Piperacillin+Tazobactam
26141-1-267	.26141_1_267.76	1682	2281	-	aac(6')-Ib-cr_1	1-600/600	===============	0/0	100	100	resfinder	DQ303918	aac(6')-Ib-cr	Ciprofloxacin
26141-1-268	.26141_1_268.1	289127	290359	+	mdf(A)_1	1-1233/1233	===============	0/0	100	98.3	resfinder	Y08743	mdf(A)
26141-1-268	.26141_1_268.11	149239	150099	-	blaTEM-1B_1	1-861/861	===============	0/0	100	100	resfinder	AY458016	blaTEM-1B	Amoxicillin;Ampicillin;Cephalothin;Piperacillin;Ticarcillin
26141-1-268	.26141_1_268.13	2806	3681	-	blaCTX-M-15_1	1-876/876	===============	0/0	100	100	resfinder	AY044436	blaCTX-M-15	Amoxicillin;Ampicillin;Aztreonam;Cefepime;Cefotaxime;Ceftazidime;Ceftriaxone;Piperacillin;Ticarcillin
26141-1-268	.26141_1_268.41	2126	3331	+	tet(B)_2	1-1206/1206	===============	0/0	100	100	resfinder	AF326777	tet(B)	Doxycycline;Tetracycline;Minocycline
26141-1-268	.26141_1_268.48	202	1123	+	mph(A)_2	1-921/921	========/======	2024-01-01	100	99.67	resfinder	U36578	mph(A)	Erythromycin;Azithromycin;Spiramycin;Telithromycin
26141-1-268	.26141_1_268.48	6418	7284	-	sul1_5	1-867/867	===============	0/0	100	99.89	resfinder	EU780013	sul1	Sulfamethoxazole
26141-1-268	.26141_1_268.48	7804	8592	-	aadA5_1	1-789/789	===============	0/0	100	100	resfinder	AF137361	aadA5	Streptomycin
26141-1-268	.26141_1_268.48	8723	9196	-	dfrA17_1	1-474/474	===============	0/0	100	100	resfinder	FJ460238	dfrA17	Trimethoprim
26141-1-268	.26141_1_268.56	2547	3383	-	aph(6)-Id_1	1-837/837	===============	0/0	100	100	resfinder	M28829	aph(6)-Id	Streptomycin
26141-1-268	.26141_1_268.56	3383	4186	-	aph(3'')-Ib_5	1-804/804	===============	0/0	100	99.88	resfinder	AF321551	aph(3'')-Ib	Streptomycin
26141-1-268	.26141_1_268.56	4247	5062	-	sul2_2	1-816/816	===============	0/0	100	100	resfinder	AY034138	sul2	Sulfamethoxazole
26141-1-268	.26141_1_268.62	372	1031	+	catA1_1	1-660/660	===============	0/0	100	99.85	resfinder	V00622	catA1	Chloramphenicol
26141-1-268	.26141_1_268.75	1823	2683	-	aac(3)-IIa_1	1-861/861	===============	0/0	100	99.77	resfinder	X51534	aac(3)-IIa	Gentamicin;Tobramycin
26141-1-268	.26141_1_268.80	134	578	-	catB3_1	1-445/633	===========....	0/0	70.3	99.78	resfinder	AJ009818	catB3	Chloramphenicol
26141-1-268	.26141_1_268.80	716	1546	-	blaOXA-1_1	1-831/831	===============	0/0	100	100	resfinder	HQ170510	blaOXA-1	Amoxicillin;Amoxicillin+Clavulanic_acid;Ampicillin;Ampicillin+Clavulanic_acid;Cefepime;Piperacillin;Piperacillin+Tazobactam
26141-1-268	.26141_1_268.80	1677	2276	-	aac(6')-Ib-cr_1	1-600/600	===============	0/0	100	100	resfinder	DQ303918	aac(6')-Ib-cr	Ciprofloxacin
26141-1-270	.26141_1_270.3	208688	209920	-	mdf(A)_1	1-1233/1233	===============	0/0	100	99.92	resfinder	Y08743	mdf(A)
26141-1-270	.26141_1_270.37	404	1264	+	blaTEM-1B_1	1-861/861	===============	0/0	100	100	resfinder	AY458016	blaTEM-1B	Amoxicillin;Ampicillin;Cephalothin;Piperacillin;Ticarcillin
26141-1-270	.26141_1_270.56	195	1125	+	mph(A)_2	1-921/921	========/======	2024-10-02	100	98.71	resfinder	U36578	mph(A)	Erythromycin;Azithromycin;Spiramycin;Telithromycin
26141-1-270	.26141_1_270.56	6420	7286	-	sul1_5	1-867/867	===============	0/0	100	99.89	resfinder	EU780013	sul1	Sulfamethoxazole
26141-1-270	.26141_1_270.56	7806	8594	-	aadA5_1	1-789/789	===============	0/0	100	100	resfinder	AF137361	aadA5	Streptomycin
26141-1-270	.26141_1_270.56	8725	9198	-	dfrA17_1	1-474/474	===============	0/0	100	100	resfinder	FJ460238	dfrA17	Trimethoprim
26141-1-270	.26141_1_270.58	7619	8494	+	blaCTX-M-15_1	1-876/876	===============	0/0	100	100	resfinder	AY044436	blaCTX-M-15	Amoxicillin;Ampicillin;Aztreonam;Cefepime;Cefotaxime;Ceftazidime;Ceftriaxone;Piperacillin;Ticarcillin
26141-1-270	.26141_1_270.60	1561	2807	-	tet(A)_6	1-1247/1275	===============	0/0	97.8	100	resfinder	AF534183	tet(A)	Doxycycline;Tetracycline
26141-1-270	.26141_1_270.60	3786	4622	-	aph(6)-Id_1	1-837/837	===============	0/0	100	99.88	resfinder	M28829	aph(6)-Id	Streptomycin
26141-1-270	.26141_1_270.60	4622	5425	-	aph(3'')-Ib_5	1-804/804	===============	0/0	100	100	resfinder	AF321551	aph(3'')-Ib	Streptomycin
26141-1-270	.26141_1_270.60	5486	6301	-	sul2_2	1-816/816	===============	0/0	100	100	resfinder	AY034138	sul2	Sulfamethoxazole
26141-1-270	.26141_1_270.64	2191	3396	+	tet(B)_2	1-1206/1206	===============	0/0	100	100	resfinder	AF326777	tet(B)	Doxycycline;Tetracycline;Minocycline
26141-1-270	.26141_1_270.80	123	567	-	catB3_1	1-445/633	===========....	0/0	70.3	99.78	resfinder	AJ009818	catB3	Chloramphenicol
26141-1-270	.26141_1_270.80	705	1535	-	blaOXA-1_1	1-831/831	===============	0/0	100	100	resfinder	HQ170510	blaOXA-1	Amoxicillin;Amoxicillin+Clavulanic_acid;Ampicillin;Ampicillin+Clavulanic_acid;Cefepime;Piperacillin;Piperacillin+Tazobactam
26141-1-270	.26141_1_270.80	1666	2265	-	aac(6')-Ib-cr_1	1-600/600	===============	0/0	100	100	resfinder	DQ303918	aac(6')-Ib-cr	Ciprofloxacin
26141-1-270	.26141_1_270.85	1002	1862	+	aac(3)-IId_1	1-861/861	===============	0/0	100	99.88	resfinder	EU022314	aac(3)-IId	Gentamicin;Tobramycin
26141-1-271	.26141_1_271.24	7463	7936	+	dfrA1_8	1-474/474	===============	0/0	100	100	resfinder	X00926	dfrA1	Trimethoprim
26141-1-271	.26141_1_271.24	8602	9401	+	ant(3'')-Ia_1	170-972/972	..======/======	2024-03-01	82.3	99.38	resfinder	X02340	ant(3'')-Ia	Streptomycin
26141-1-271	.26141_1_271.47	630	1127	+	dfrA12_8	1-498/498	===============	0/0	100	100	resfinder	AM040708	dfrA12	Trimethoprim
26141-1-271	.26141_1_271.47	1525	2326	+	aadA2_1	18-819/819	===============	0/0	97.92	99.88	resfinder	NC_010870	aadA2	Streptomycin
26141-1-271	.26141_1_271.47	2804	3670	+	sul1_5	1-867/867	===============	0/0	100	99.89	resfinder	EU780013	sul1	Sulfamethoxazole
26141-1-271	.26141_1_271.47	8965	9886	-	mph(A)_2	1-921/921	========/======	2024-01-01	100	99.67	resfinder	U36578	mph(A)	Erythromycin;Azithromycin;Spiramycin;Telithromycin
26141-1-271	.26141_1_271.48	3880	4755	-	blaCTX-M-15_1	1-876/876	===============	0/0	100	100	resfinder	AY044436	blaCTX-M-15	Amoxicillin;Ampicillin;Aztreonam;Cefepime;Cefotaxime;Ceftazidime;Ceftriaxone;Piperacillin;Ticarcillin
26141-1-271	.26141_1_271.53	5040	5900	-	aac(3)-IId_1	1-861/861	===============	0/0	100	99.88	resfinder	EU022314	aac(3)-IId	Gentamicin;Tobramycin
26141-1-271	.26141_1_271.57	2561	3766	-	tet(B)_2	1-1206/1206	===============	0/0	100	100	resfinder	AF326777	tet(B)	Doxycycline;Tetracycline;Minocycline
26141-1-271	.26141_1_271.6	39394	40626	+	mdf(A)_1	1-1233/1233	===============	0/0	100	97.89	resfinder	Y08743	mdf(A)
26141-1-271	.26141_1_271.60	134	970	-	aph(6)-Id_1	1-837/837	===============	0/0	100	100	resfinder	M28829	aph(6)-Id	Streptomycin
26141-1-271	.26141_1_271.60	970	1773	-	aph(3'')-Ib_5	1-804/804	===============	0/0	100	100	resfinder	AF321551	aph(3'')-Ib	Streptomycin
26141-1-271	.26141_1_271.60	1834	2649	-	sul2_3	1-816/816	===============	0/0	100	100	resfinder	HQ840942	sul2	Sulfamethoxazole
26141-1-271	.26141_1_271.81	149	1009	-	blaTEM-1B_1	1-861/861	===============	0/0	100	100	resfinder	AY458016	blaTEM-1B	Amoxicillin;Ampicillin;Cephalothin;Piperacillin;Ticarcillin
26141-1-272	.26141_1_272.3	68818	70050	+	mdf(A)_1	1-1233/1233	===============	0/0	100	97.97	resfinder	Y08743	mdf(A)
26141-1-272	.26141_1_272.68	3574	4779	-	tet(B)_2	1-1206/1206	===============	0/0	100	100	resfinder	AF326777	tet(B)	Doxycycline;Tetracycline;Minocycline
26141-1-272	.26141_1_272.69	1	688	-	sul2_14	1-688/819	=============..	0/0	84	100	resfinder	AJ514834	sul2	Sulfamethoxazole
26141-1-272	.26141_1_272.69	4395	5231	-	aph(6)-Id_1	1-837/837	===============	0/0	100	100	resfinder	M28829	aph(6)-Id	Streptomycin
26141-1-272	.26141_1_272.69	5231	6034	-	aph(3'')-Ib_5	1-804/804	===============	0/0	100	100	resfinder	AF321551	aph(3'')-Ib	Streptomycin
26141-1-272	.26141_1_272.74	1432	2307	+	blaCTX-M-15_1	1-876/876	===============	0/0	100	100	resfinder	AY044436	blaCTX-M-15	Amoxicillin;Ampicillin;Aztreonam;Cefepime;Cefotaxime;Ceftazidime;Ceftriaxone;Piperacillin;Ticarcillin
26141-1-272	.26141_1_272.75	1763	2236	+	dfrA17_1	1-474/474	===============	0/0	100	100	resfinder	FJ460238	dfrA17	Trimethoprim
26141-1-272	.26141_1_272.75	2367	3155	+	aadA5_1	1-789/789	===============	0/0	100	100	resfinder	AF137361	aadA5	Streptomycin
26141-1-272	.26141_1_272.75	3675	4541	+	sul1_5	1-867/867	===============	0/0	100	99.89	resfinder	EU780013	sul1	Sulfamethoxazole
26141-1-272	.26141_1_272.78	276	1197	+	mph(A)_2	1-921/921	========/======	2024-01-01	100	99.67	resfinder	U36578	mph(A)	Erythromycin;Azithromycin;Spiramycin;Telithromycin
26141-1-272	.26141_1_272.82	1903	2763	-	aac(3)-IIa_1	1-861/861	===============	0/0	100	99.77	resfinder	X51534	aac(3)-IIa	Gentamicin;Tobramycin
26141-1-272	.26141_1_272.85	253	852	+	aac(6')-Ib-cr_1	1-600/600	===============	0/0	100	100	resfinder	DQ303918	aac(6')-Ib-cr	Ciprofloxacin
26141-1-272	.26141_1_272.85	983	1813	+	blaOXA-1_1	1-831/831	===============	0/0	100	100	resfinder	HQ170510	blaOXA-1	Amoxicillin;Amoxicillin+Clavulanic_acid;Ampicillin;Ampicillin+Clavulanic_acid;Cefepime;Piperacillin;Piperacillin+Tazobactam
26141-1-272	.26141_1_272.85	1951	2395	+	catB3_1	1-445/633	===========....	0/0	70.3	99.78	resfinder	AJ009818	catB3	Chloramphenicol
26141-1-273	.26141_1_273.100	803	2008	+	tet(B)_2	1-1206/1206	===============	0/0	100	100	resfinder	AF326777	tet(B)	Doxycycline;Tetracycline;Minocycline
26141-1-273	.26141_1_273.102	123	567	-	catB3_1	1-445/633	===========....	0/0	70.3	99.78	resfinder	AJ009818	catB3	Chloramphenicol
26141-1-273	.26141_1_273.102	705	1535	-	blaOXA-1_1	1-831/831	===============	0/0	100	100	resfinder	HQ170510	blaOXA-1	Amoxicillin;Amoxicillin+Clavulanic_acid;Ampicillin;Ampicillin+Clavulanic_acid;Cefepime;Piperacillin;Piperacillin+Tazobactam
26141-1-273	.26141_1_273.102	1666	2265	-	aac(6')-Ib-cr_1	1-600/600	===============	0/0	100	100	resfinder	DQ303918	aac(6')-Ib-cr	Ciprofloxacin
26141-1-273	.26141_1_273.119	150	1010	-	blaTEM-1B_1	1-861/861	===============	0/0	100	100	resfinder	AY458016	blaTEM-1B	Amoxicillin;Ampicillin;Cephalothin;Piperacillin;Ticarcillin
26141-1-273	.26141_1_273.14	38811	40043	+	mdf(A)_1	1-1233/1233	===============	0/0	100	97.97	resfinder	Y08743	mdf(A)
26141-1-273	.26141_1_273.82	992	1858	-	sul1_5	1-867/867	===============	0/0	100	99.89	resfinder	EU780013	sul1	Sulfamethoxazole
26141-1-273	.26141_1_273.82	2378	3166	-	aadA5_1	1-789/789	===============	0/0	100	100	resfinder	AF137361	aadA5	Streptomycin
26141-1-273	.26141_1_273.82	3297	3770	-	dfrA17_1	1-474/474	===============	0/0	100	100	resfinder	FJ460238	dfrA17	Trimethoprim
26141-1-273	.26141_1_273.89	150	986	-	aph(6)-Id_1	1-837/837	===============	0/0	100	100	resfinder	M28829	aph(6)-Id	Streptomycin
26141-1-273	.26141_1_273.89	986	1789	-	aph(3'')-Ib_5	1-804/804	===============	0/0	100	100	resfinder	AF321551	aph(3'')-Ib	Streptomycin
26141-1-273	.26141_1_273.89	1850	2665	-	sul2_3	1-816/816	===============	0/0	100	100	resfinder	HQ840942	sul2	Sulfamethoxazole
26141-1-273	.26141_1_273.92	268	1128	+	aac(3)-IId_1	1-861/861	===============	0/0	100	99.88	resfinder	EU022314	aac(3)-IId	Gentamicin;Tobramycin
26141-1-273	.26141_1_273.98	471	1346	-	blaCTX-M-15_1	1-876/876	===============	0/0	100	100	resfinder	AY044436	blaCTX-M-15	Amoxicillin;Ampicillin;Aztreonam;Cefepime;Cefotaxime;Ceftazidime;Ceftriaxone;Piperacillin;Ticarcillin
26141-1-274	.26141_1_274.1	158751	159983	-	mdf(A)_1	1-1233/1233	===============	0/0	100	99.35	resfinder	Y08743	mdf(A)
26141-1-274	.26141_1_274.105	558	1346	-	aadA5_1	1-789/789	===============	0/0	100	100	resfinder	AF137361	aadA5	Streptomycin
26141-1-274	.26141_1_274.105	1477	1950	-	dfrA17_1	1-474/474	===============	0/0	100	100	resfinder	FJ460238	dfrA17	Trimethoprim
26141-1-274	.26141_1_274.110	538	1170	-	catB3_2	1-633/633	===============	0/0	100	100	resfinder	U13880	catB3	Chloramphenicol
26141-1-274	.26141_1_274.110	1308	2138	-	blaOXA-1_1	1-831/831	===============	0/0	100	100	resfinder	HQ170510	blaOXA-1	Amoxicillin;Amoxicillin+Clavulanic_acid;Ampicillin;Ampicillin+Clavulanic_acid;Cefepime;Piperacillin;Piperacillin+Tazobactam
26141-1-274	.26141_1_274.110	2269	2868	-	aac(6')-Ib-cr_1	1-600/600	===============	0/0	100	100	resfinder	DQ303918	aac(6')-Ib-cr	Ciprofloxacin
26141-1-274	.26141_1_274.117	831	1691	+	blaTEM-1B_1	1-861/861	===============	0/0	100	100	resfinder	AY458016	blaTEM-1B	Amoxicillin;Ampicillin;Cephalothin;Piperacillin;Ticarcillin
26141-1-274	.26141_1_274.4	191633	192508	-	blaCTX-M-15_1	1-876/876	===============	0/0	100	100	resfinder	AY044436	blaCTX-M-15	Amoxicillin;Ampicillin;Aztreonam;Cefepime;Cefotaxime;Ceftazidime;Ceftriaxone;Piperacillin;Ticarcillin
26141-1-274	.26141_1_274.86	556	1416	+	aac(3)-IId_1	1-861/861	===============	0/0	100	99.88	resfinder	EU022314	aac(3)-IId	Gentamicin;Tobramycin
26141-1-274	.26141_1_274.87	402	1217	+	sul2_3	1-816/816	===============	0/0	100	100	resfinder	HQ840942	sul2	Sulfamethoxazole
26141-1-274	.26141_1_274.87	1278	2081	+	aph(3'')-Ib_5	1-804/804	===============	0/0	100	100	resfinder	AF321551	aph(3'')-Ib	Streptomycin
26141-1-274	.26141_1_274.87	2081	2917	+	aph(6)-Id_1	1-837/837	===============	0/0	100	100	resfinder	M28829	aph(6)-Id	Streptomycin
26141-1-274	.26141_1_274.87	3896	5142	+	tet(A)_6	1-1247/1275	===============	0/0	97.8	100	resfinder	AF534183	tet(A)	Doxycycline;Tetracycline
26141-1-274	.26141_1_274.97	276	1197	+	mph(A)_2	1-921/921	========/======	2024-01-01	100	99.67	resfinder	U36578	mph(A)	Erythromycin;Azithromycin;Spiramycin;Telithromycin
26141-1-275	.26141_1_275.13	127259	127741	+	dfrA14_5	1-483/483	===============	0/0	100	99.59	resfinder	DQ388123	dfrA14	Trimethoprim
26141-1-275	.26141_1_275.16	27101	28333	+	mdf(A)_1	1-1233/1233	===============	0/0	100	98.38	resfinder	Y08743	mdf(A)
26141-1-275	.26141_1_275.2	585060	585935	+	blaCTX-M-15_1	1-876/876	===============	0/0	100	100	resfinder	AY044436	blaCTX-M-15	Amoxicillin;Ampicillin;Aztreonam;Cefepime;Cefotaxime;Ceftazidime;Ceftriaxone;Piperacillin;Ticarcillin
26141-1-275	.26141_1_275.2	590576	591232	+	qnrS1_1	1-657/657	===============	0/0	100	100	resfinder	AB187515	qnrS1	Ciprofloxacin
26141-1-275	.26141_1_275.30	3592	4407	+	sul2_2	1-816/816	===============	0/0	100	100	resfinder	AY034138	sul2	Sulfamethoxazole
26141-1-275	.26141_1_275.30	4468	5271	+	aph(3'')-Ib_5	1-804/804	===============	0/0	100	100	resfinder	AF321551	aph(3'')-Ib	Streptomycin
26141-1-275	.26141_1_275.30	5271	6107	+	aph(6)-Id_1	1-837/837	===============	0/0	100	100	resfinder	M28829	aph(6)-Id	Streptomycin
26141-1-276	.26141_1_276.16	96286	97518	+	mdf(A)_1	1-1233/1233	===============	0/0	100	98.14	resfinder	Y08743	mdf(A)
26141-1-276	.26141_1_276.62	195	1116	+	mph(A)_2	1-921/921	========/======	2024-01-01	100	99.67	resfinder	U36578	mph(A)	Erythromycin;Azithromycin;Spiramycin;Telithromycin
26141-1-276	.26141_1_276.62	6411	7277	-	sul1_5	1-867/867	===============	0/0	100	99.89	resfinder	EU780013	sul1	Sulfamethoxazole
26141-1-276	.26141_1_276.62	7797	8585	-	aadA5_1	1-789/789	===============	0/0	100	100	resfinder	AF137361	aadA5	Streptomycin
26141-1-276	.26141_1_276.62	8716	9189	-	dfrA17_1	1-474/474	===============	0/0	100	100	resfinder	FJ460238	dfrA17	Trimethoprim
26141-1-276	.26141_1_276.77	579	1825	-	tet(A)_6	1-1247/1275	===============	0/0	97.8	100	resfinder	AF534183	tet(A)	Doxycycline;Tetracycline
26141-1-276	.26141_1_276.77	2804	3640	-	aph(6)-Id_1	1-837/837	===============	0/0	100	99.88	resfinder	M28829	aph(6)-Id	Streptomycin
26141-1-276	.26141_1_276.77	3640	4443	-	aph(3'')-Ib_5	1-804/804	===============	0/0	100	100	resfinder	AF321551	aph(3'')-Ib	Streptomycin
26141-1-276	.26141_1_276.77	4504	5319	-	sul2_2	1-816/816	===============	0/0	100	100	resfinder	AY034138	sul2	Sulfamethoxazole
26141-1-276	.26141_1_276.87	599	1474	+	blaCTX-M-27_1	1-876/876	===============	0/0	100	100	resfinder	AY156923	blaCTX-M-27	Amoxicillin;Ampicillin;Aztreonam;Cefepime;Cefotaxime;Ceftazidime;Ceftriaxone;Piperacillin;Ticarcillin
26141-1-277	.26141_1_277.10	64209	65441	-	mdf(A)_1	1-1233/1233	===============	0/0	100	97.81	resfinder	Y08743	mdf(A)
26141-1-277	.26141_1_277.59	671	1546	+	blaCTX-M-15_1	1-876/876	===============	0/0	100	100	resfinder	AY044436	blaCTX-M-15	Amoxicillin;Ampicillin;Aztreonam;Cefepime;Cefotaxime;Ceftazidime;Ceftriaxone;Piperacillin;Ticarcillin
26141-1-277	.26141_1_277.65	1856	2716	-	aac(3)-IIa_1	1-861/861	===============	0/0	100	99.77	resfinder	X51534	aac(3)-IIa	Gentamicin;Tobramycin
26141-1-277	.26141_1_277.73	157	601	-	catB3_1	1-445/633	===========....	0/0	70.3	99.78	resfinder	AJ009818	catB3	Chloramphenicol
26141-1-277	.26141_1_277.73	739	1569	-	blaOXA-1_1	1-831/831	===============	0/0	100	100	resfinder	HQ170510	blaOXA-1	Amoxicillin;Amoxicillin+Clavulanic_acid;Ampicillin;Ampicillin+Clavulanic_acid;Cefepime;Piperacillin;Piperacillin+Tazobactam
26141-1-277	.26141_1_277.73	1700	2299	-	aac(6')-Ib-cr_1	1-600/600	===============	0/0	100	100	resfinder	DQ303918	aac(6')-Ib-cr	Ciprofloxacin
26141-1-278	.26141_1_278.53	2440	2913	+	dfrA17_1	1-474/474	===============	0/0	100	100	resfinder	FJ460238	dfrA17	Trimethoprim
26141-1-278	.26141_1_278.53	3044	3832	+	aadA5_1	1-789/789	===============	0/0	100	100	resfinder	AF137361	aadA5	Streptomycin
26141-1-278	.26141_1_278.53	4352	5218	+	sul1_5	1-867/867	===============	0/0	100	99.89	resfinder	EU780013	sul1	Sulfamethoxazole
26141-1-278	.26141_1_278.59	152	988	-	aph(6)-Id_1	1-837/837	===============	0/0	100	100	resfinder	M28829	aph(6)-Id	Streptomycin
26141-1-278	.26141_1_278.59	988	1791	-	aph(3'')-Ib_5	1-804/804	===============	0/0	100	100	resfinder	AF321551	aph(3'')-Ib	Streptomycin
26141-1-278	.26141_1_278.59	1852	2667	-	sul2_3	1-816/816	===============	0/0	100	100	resfinder	HQ840942	sul2	Sulfamethoxazole
26141-1-278	.26141_1_278.64	2686	3607	-	mph(A)_2	1-921/921	========/======	2024-01-01	100	99.67	resfinder	U36578	mph(A)	Erythromycin;Azithromycin;Spiramycin;Telithromycin
26141-1-278	.26141_1_278.66	1890	2765	-	blaCTX-M-15_1	1-876/876	===============	0/0	100	100	resfinder	AY044436	blaCTX-M-15	Amoxicillin;Ampicillin;Aztreonam;Cefepime;Cefotaxime;Ceftazidime;Ceftriaxone;Piperacillin;Ticarcillin
26141-1-278	.26141_1_278.7	66342	67574	-	mdf(A)_1	1-1233/1233	===============	0/0	100	97.81	resfinder	Y08743	mdf(A)
26141-1-278	.26141_1_278.71	1836	2696	-	aac(3)-IIa_1	1-861/861	===============	0/0	100	99.77	resfinder	X51534	aac(3)-IIa	Gentamicin;Tobramycin
26141-1-278	.26141_1_278.80	194	793	+	aac(6')-Ib-cr_1	1-600/600	===============	0/0	100	100	resfinder	DQ303918	aac(6')-Ib-cr	Ciprofloxacin
26141-1-278	.26141_1_278.80	924	1754	+	blaOXA-1_1	1-831/831	===============	0/0	100	100	resfinder	HQ170510	blaOXA-1	Amoxicillin;Amoxicillin+Clavulanic_acid;Ampicillin;Ampicillin+Clavulanic_acid;Cefepime;Piperacillin;Piperacillin+Tazobactam
26141-1-278	.26141_1_278.80	1892	2336	+	catB3_1	1-445/633	===========....	0/0	70.3	99.78	resfinder	AJ009818	catB3	Chloramphenicol
26141-1-278	.26141_1_278.83	660	1520	-	blaTEM-1B_1	1-861/861	===============	0/0	100	100	resfinder	AY458016	blaTEM-1B	Amoxicillin;Ampicillin;Cephalothin;Piperacillin;Ticarcillin
26141-1-279	.26141_1_279.52	2489	2962	+	dfrA17_1	1-474/474	===============	0/0	100	100	resfinder	FJ460238	dfrA17	Trimethoprim
26141-1-279	.26141_1_279.52	3093	3881	+	aadA5_1	1-789/789	===============	0/0	100	100	resfinder	AF137361	aadA5	Streptomycin
26141-1-279	.26141_1_279.52	4401	5267	+	sul1_5	1-867/867	===============	0/0	100	99.89	resfinder	EU780013	sul1	Sulfamethoxazole
26141-1-279	.26141_1_279.58	201	1037	-	aph(6)-Id_1	1-837/837	===============	0/0	100	100	resfinder	M28829	aph(6)-Id	Streptomycin
26141-1-279	.26141_1_279.58	1037	1840	-	aph(3'')-Ib_5	1-804/804	===============	0/0	100	100	resfinder	AF321551	aph(3'')-Ib	Streptomycin
26141-1-279	.26141_1_279.58	1901	2716	-	sul2_3	1-816/816	===============	0/0	100	100	resfinder	HQ840942	sul2	Sulfamethoxazole
26141-1-279	.26141_1_279.62	2775	3696	-	mph(A)_2	1-921/921	========/======	2024-01-01	100	99.67	resfinder	U36578	mph(A)	Erythromycin;Azithromycin;Spiramycin;Telithromycin
26141-1-279	.26141_1_279.63	1937	2812	-	blaCTX-M-15_1	1-876/876	===============	0/0	100	100	resfinder	AY044436	blaCTX-M-15	Amoxicillin;Ampicillin;Aztreonam;Cefepime;Cefotaxime;Ceftazidime;Ceftriaxone;Piperacillin;Ticarcillin
26141-1-279	.26141_1_279.68	1889	2749	-	aac(3)-IIa_1	1-861/861	===============	0/0	100	99.77	resfinder	X51534	aac(3)-IIa	Gentamicin;Tobramycin
26141-1-279	.26141_1_279.76	239	838	+	aac(6')-Ib-cr_1	1-600/600	===============	0/0	100	100	resfinder	DQ303918	aac(6')-Ib-cr	Ciprofloxacin
26141-1-279	.26141_1_279.76	969	1799	+	blaOXA-1_1	1-831/831	===============	0/0	100	100	resfinder	HQ170510	blaOXA-1	Amoxicillin;Amoxicillin+Clavulanic_acid;Ampicillin;Ampicillin+Clavulanic_acid;Cefepime;Piperacillin;Piperacillin+Tazobactam
26141-1-279	.26141_1_279.76	1937	2381	+	catB3_1	1-445/633	===========....	0/0	70.3	99.78	resfinder	AJ009818	catB3	Chloramphenicol
26141-1-279	.26141_1_279.80	749	1609	-	blaTEM-1B_1	1-861/861	===============	0/0	100	100	resfinder	AY458016	blaTEM-1B	Amoxicillin;Ampicillin;Cephalothin;Piperacillin;Ticarcillin
26141-1-279	.26141_1_279.9	64213	65445	-	mdf(A)_1	1-1233/1233	===============	0/0	100	97.81	resfinder	Y08743	mdf(A)
26141-1-280	.26141_1_280.50	2446	2919	+	dfrA17_1	1-474/474	===============	0/0	100	100	resfinder	FJ460238	dfrA17	Trimethoprim
26141-1-280	.26141_1_280.50	3050	3838	+	aadA5_1	1-789/789	===============	0/0	100	100	resfinder	AF137361	aadA5	Streptomycin
26141-1-280	.26141_1_280.50	4358	5224	+	sul1_5	1-867/867	===============	0/0	100	99.89	resfinder	EU780013	sul1	Sulfamethoxazole
26141-1-280	.26141_1_280.58	158	994	-	aph(6)-Id_1	1-837/837	===============	0/0	100	100	resfinder	M28829	aph(6)-Id	Streptomycin
26141-1-280	.26141_1_280.58	994	1797	-	aph(3'')-Ib_5	1-804/804	===============	0/0	100	100	resfinder	AF321551	aph(3'')-Ib	Streptomycin
26141-1-280	.26141_1_280.58	1858	2673	-	sul2_3	1-816/816	===============	0/0	100	100	resfinder	HQ840942	sul2	Sulfamethoxazole
26141-1-280	.26141_1_280.63	2686	3607	-	mph(A)_2	1-921/921	========/======	2024-01-01	100	99.67	resfinder	U36578	mph(A)	Erythromycin;Azithromycin;Spiramycin;Telithromycin
26141-1-280	.26141_1_280.64	1894	2769	-	blaCTX-M-15_1	1-876/876	===============	0/0	100	100	resfinder	AY044436	blaCTX-M-15	Amoxicillin;Ampicillin;Aztreonam;Cefepime;Cefotaxime;Ceftazidime;Ceftriaxone;Piperacillin;Ticarcillin
26141-1-280	.26141_1_280.71	1851	2711	-	aac(3)-IIa_1	1-861/861	===============	0/0	100	99.77	resfinder	X51534	aac(3)-IIa	Gentamicin;Tobramycin
26141-1-280	.26141_1_280.78	196	795	+	aac(6')-Ib-cr_1	1-600/600	===============	0/0	100	100	resfinder	DQ303918	aac(6')-Ib-cr	Ciprofloxacin
26141-1-280	.26141_1_280.78	926	1756	+	blaOXA-1_1	1-831/831	===============	0/0	100	100	resfinder	HQ170510	blaOXA-1	Amoxicillin;Amoxicillin+Clavulanic_acid;Ampicillin;Ampicillin+Clavulanic_acid;Cefepime;Piperacillin;Piperacillin+Tazobactam
26141-1-280	.26141_1_280.78	1894	2338	+	catB3_1	1-445/633	===========....	0/0	70.3	99.78	resfinder	AJ009818	catB3	Chloramphenicol
26141-1-280	.26141_1_280.79	660	1520	-	blaTEM-1B_1	1-861/861	===============	0/0	100	100	resfinder	AY458016	blaTEM-1B	Amoxicillin;Ampicillin;Cephalothin;Piperacillin;Ticarcillin
26141-1-280	.26141_1_280.9	64209	65441	-	mdf(A)_1	1-1233/1233	===============	0/0	100	97.81	resfinder	Y08743	mdf(A)
26141-1-282	.26141_1_282.13	122242	122724	+	dfrA14_5	1-483/483	===============	0/0	100	99.59	resfinder	DQ388123	dfrA14	Trimethoprim
26141-1-282	.26141_1_282.17	27101	28333	+	mdf(A)_1	1-1233/1233	===============	0/0	100	98.38	resfinder	Y08743	mdf(A)
26141-1-282	.26141_1_282.2	585060	585935	+	blaCTX-M-15_1	1-876/876	===============	0/0	100	100	resfinder	AY044436	blaCTX-M-15	Amoxicillin;Ampicillin;Aztreonam;Cefepime;Cefotaxime;Ceftazidime;Ceftriaxone;Piperacillin;Ticarcillin
26141-1-282	.26141_1_282.2	590576	591232	+	qnrS1_1	1-657/657	===============	0/0	100	100	resfinder	AB187515	qnrS1	Ciprofloxacin
26141-1-282	.26141_1_282.31	3582	4397	+	sul2_2	1-816/816	===============	0/0	100	100	resfinder	AY034138	sul2	Sulfamethoxazole
26141-1-282	.26141_1_282.31	4458	5261	+	aph(3'')-Ib_5	1-804/804	===============	0/0	100	100	resfinder	AF321551	aph(3'')-Ib	Streptomycin
26141-1-282	.26141_1_282.31	5261	6097	+	aph(6)-Id_1	1-837/837	===============	0/0	100	100	resfinder	M28829	aph(6)-Id	Streptomycin
26141-1-283	.26141_1_283.4	208675	209907	-	mdf(A)_1	1-1233/1233	===============	0/0	100	98.95	resfinder	Y08743	mdf(A)
26141-1-283	.26141_1_283.44	8414	9660	+	tet(A)_6	1-1247/1275	===============	0/0	97.8	100	resfinder	AF534183	tet(A)	Doxycycline;Tetracycline
26141-1-283	.26141_1_283.57	6002	6804	+	aph(3'')-Ib_2	2-804/804	===============	0/0	99.88	100	resfinder	AF024602	aph(3'')-Ib	Streptomycin
26141-1-283	.26141_1_283.57	6804	7640	+	aph(6)-Id_1	1-837/837	===============	0/0	100	100	resfinder	M28829	aph(6)-Id	Streptomycin
26141-1-283	.26141_1_283.65	1741	2542	-	ant(3'')-Ia_1	171-972/972	..=============	0/0	82.51	99.75	resfinder	X02340	ant(3'')-Ia	Streptomycin
26141-1-283	.26141_1_283.65	2625	3884	-	cmlA1_1	1-1260/1260	===============	0/0	100	99.92	resfinder	M64556	cmlA1	Chloramphenicol
26141-1-283	.26141_1_283.69	546	1412	+	sul1_5	1-867/867	===============	0/0	100	99.89	resfinder	EU780013	sul1	Sulfamethoxazole
26141-1-283	.26141_1_283.70	147	892	+	blaTEM-141_1	116-861/861	..=============	0/0	86.64	99.87	resfinder	AY956335	blaTEM-141	Amoxicillin;Ampicillin;Cephalothin;Piperacillin;Ticarcillin
26141-1-283	.26141_1_283.70	1674	2549	-	blaCTX-M-3_1	1-876/876	===============	0/0	100	100	resfinder	Y10278	blaCTX-M-3	Amoxicillin;Ampicillin;Aztreonam;Cefepime;Cefotaxime;Ceftazidime;Ceftriaxone;Piperacillin;Ticarcillin
26141-1-283	.26141_1_283.71	1997	2788	+	sul3_2	1-792/792	===============	0/0	100	100	resfinder	AJ459418	sul3	Sulfamethoxazole
26141-1-283	.26141_1_283.72	1910	2326	-	fosA3_1	1-417/417	===============	0/0	100	100	resfinder	AB522970	fosA3	Fosfomycin
26141-1-283	.26141_1_283.80	541	1038	-	dfrA12_8	1-498/498	===============	0/0	100	100	resfinder	AM040708	dfrA12	Trimethoprim
26141-1-283	.26141_1_283.90	1	784	+	aadA2_2	9-792/792	===============	0/0	98.99	100	resfinder	JQ364967	aadA2	Streptomycin
26141-1-284	.26141_1_284.1	598935	600167	-	mdf(A)_1	1-1233/1233	===============	0/0	100	98.46	resfinder	Y08743	mdf(A)
26141-1-284	.26141_1_284.27	46389	47534	-	blaCMY-42_1	1-1146/1146	===============	0/0	100	100	resfinder	HM146927	blaCMY-42	Amoxicillin;Amoxicillin+Clavulanic_acid;Ampicillin;Ampicillin+Clavulanic_acid;Cefotaxime;Cefoxitin;Ceftazidime;Piperacillin;Piperacillin+Tazobactam;Ticarcillin;Ticarcillin+Clavulanic_acid
26141-1-284	.26141_1_284.30	42466	43278	+	blaNDM-5_1	1-813/813	===============	0/0	100	100	resfinder	JN104597	blaNDM-5	Amoxicillin;Amoxicillin+Clavulanic_acid;Ampicillin;Ampicillin+Clavulanic_acid;Cefepime;Cefixime;Cefotaxime;Cefoxitin;Ceftazidime;Ertapenem;Imipenem;Meropenem;Piperacillin;Piperacillin+Tazobactam
26141-1-284	.26141_1_284.56	647	1507	+	blaTEM-1B_1	1-861/861	===============	0/0	100	100	resfinder	AY458016	blaTEM-1B	Amoxicillin;Ampicillin;Cephalothin;Piperacillin;Ticarcillin
26141-1-284	.26141_1_284.59	1233	2093	+	aac(3)-IId_1	1-861/861	===============	0/0	100	99.88	resfinder	EU022314	aac(3)-IId	Gentamicin;Tobramycin
26141-1-284	.26141_1_284.60	215	1051	-	aph(6)-Id_1	1-837/837	===============	0/0	100	100	resfinder	M28829	aph(6)-Id	Streptomycin
26141-1-284	.26141_1_284.60	1051	1854	-	aph(3'')-Ib_5	1-804/804	===============	0/0	100	100	resfinder	AF321551	aph(3'')-Ib	Streptomycin
26141-1-284	.26141_1_284.60	1915	2730	-	sul2_3	1-816/816	===============	0/0	100	100	resfinder	HQ840942	sul2	Sulfamethoxazole
26141-1-284	.26141_1_284.64	3343	4264	-	mph(A)_2	1-921/921	========/======	2024-01-01	100	99.67	resfinder	U36578	mph(A)	Erythromycin;Azithromycin;Spiramycin;Telithromycin
26141-1-284	.26141_1_284.68	965	1438	+	dfrA17_1	1-474/474	===============	0/0	100	100	resfinder	FJ460238	dfrA17	Trimethoprim
26141-1-284	.26141_1_284.68	1569	2357	+	aadA5_1	1-789/789	===============	0/0	100	100	resfinder	AF137361	aadA5	Streptomycin
26141-1-284	.26141_1_284.68	2877	3494	+	sul1_5	1-618/867	===========....	0/0	71.28	99.84	resfinder	EU780013	sul1	Sulfamethoxazole
26141-1-284	.26141_1_284.69	1035	2240	-	tet(B)_2	1-1206/1206	===============	0/0	100	100	resfinder	AF326777	tet(B)	Doxycycline;Tetracycline;Minocycline
26141-1-284	.26141_1_284.87	253	852	+	aac(6')-Ib-cr_1	1-600/600	===============	0/0	100	100	resfinder	DQ303918	aac(6')-Ib-cr	Ciprofloxacin
26141-1-285	.26141_1_285.34	7086	8231	+	blaCMY-2_1	1-1146/1146	===============	0/0	100	100	resfinder	X91840	blaCMY-2	Amoxicillin;Amoxicillin+Clavulanic_acid;Ampicillin;Ampicillin+Clavulanic_acid;Cefotaxime;Cefoxitin;Ceftazidime;Piperacillin;Piperacillin+Tazobactam;Ticarcillin;Ticarcillin+Clavulanic_acid
26141-1-285	.26141_1_285.40	2035	2850	+	sul2_6	1-816/816	===============	0/0	100	100	resfinder	FN995456	sul2	Sulfamethoxazole
26141-1-285	.26141_1_285.40	2911	3714	+	aph(3'')-Ib_5	1-804/804	===============	0/0	100	100	resfinder	AF321551	aph(3'')-Ib	Streptomycin
26141-1-285	.26141_1_285.40	3714	4550	+	aph(6)-Id_1	1-837/837	===============	0/0	100	99.88	resfinder	M28829	aph(6)-Id	Streptomycin
26141-1-285	.26141_1_285.40	9087	10008	-	mph(A)_2	1-921/921	========/======	2024-01-01	100	99.67	resfinder	U36578	mph(A)	Erythromycin;Azithromycin;Spiramycin;Telithromycin
26141-1-285	.26141_1_285.48	1026	1892	-	sul1_5	1-867/867	===============	0/0	100	99.89	resfinder	EU780013	sul1	Sulfamethoxazole
26141-1-285	.26141_1_285.48	2412	3200	-	aadA5_1	1-789/789	===============	0/0	100	100	resfinder	AF137361	aadA5	Streptomycin
26141-1-285	.26141_1_285.48	3331	3804	-	dfrA17_1	1-474/474	===============	0/0	100	100	resfinder	FJ460238	dfrA17	Trimethoprim
26141-1-285	.26141_1_285.49	370	1230	+	blaTEM-1B_1	1-861/861	===============	0/0	100	100	resfinder	AY458016	blaTEM-1B	Amoxicillin;Ampicillin;Cephalothin;Piperacillin;Ticarcillin
26141-1-285	.26141_1_285.5	225702	226934	-	mdf(A)_1	1-1233/1233	===============	0/0	100	98.78	resfinder	Y08743	mdf(A)
26141-1-285	.26141_1_285.51	2756	3616	-	aac(3)-IId_1	1-861/861	===============	0/0	100	99.88	resfinder	EU022314	aac(3)-IId	Gentamicin;Tobramycin
26141-1-285	.26141_1_285.53	502	1377	+	blaCTX-M-15_1	1-876/876	===============	0/0	100	100	resfinder	AY044436	blaCTX-M-15	Amoxicillin;Ampicillin;Aztreonam;Cefepime;Cefotaxime;Ceftazidime;Ceftriaxone;Piperacillin;Ticarcillin
26141-1-285	.26141_1_285.56	947	2152	+	tet(B)_2	1-1206/1206	===============	0/0	100	100	resfinder	AF326777	tet(B)	Doxycycline;Tetracycline;Minocycline
26141-1-285	.26141_1_285.59	170	614	-	catB3_1	1-445/633	===========....	0/0	70.3	99.78	resfinder	AJ009818	catB3	Chloramphenicol
26141-1-285	.26141_1_285.59	752	1582	-	blaOXA-1_1	1-831/831	===============	0/0	100	100	resfinder	HQ170510	blaOXA-1	Amoxicillin;Amoxicillin+Clavulanic_acid;Ampicillin;Ampicillin+Clavulanic_acid;Cefepime;Piperacillin;Piperacillin+Tazobactam
26141-1-285	.26141_1_285.59	1713	2312	-	aac(6')-Ib-cr_1	1-600/600	===============	0/0	100	100	resfinder	DQ303918	aac(6')-Ib-cr	Ciprofloxacin
26141-1-285	.26141_1_285.71	216	725	+	dfrA8_1	1-510/510	===============	0/0	100	100	resfinder	U10186	dfrA8	Trimethoprim
26141-1-286	.26141_1_286.37	7086	8231	+	blaCMY-2_1	1-1146/1146	===============	0/0	100	100	resfinder	X91840	blaCMY-2	Amoxicillin;Amoxicillin+Clavulanic_acid;Ampicillin;Ampicillin+Clavulanic_acid;Cefotaxime;Cefoxitin;Ceftazidime;Piperacillin;Piperacillin+Tazobactam;Ticarcillin;Ticarcillin+Clavulanic_acid
26141-1-286	.26141_1_286.4	225702	226934	-	mdf(A)_1	1-1233/1233	===============	0/0	100	98.78	resfinder	Y08743	mdf(A)
26141-1-286	.26141_1_286.48	2592	3452	+	aac(3)-IId_1	1-861/861	===============	0/0	100	99.88	resfinder	EU022314	aac(3)-IId	Gentamicin;Tobramycin
26141-1-286	.26141_1_286.50	1051	1917	-	sul1_5	1-867/867	===============	0/0	100	99.77	resfinder	EU780013	sul1	Sulfamethoxazole
26141-1-286	.26141_1_286.50	2437	3225	-	aadA5_1	1-789/789	===============	0/0	100	100	resfinder	AF137361	aadA5	Streptomycin
26141-1-286	.26141_1_286.50	3356	3829	-	dfrA17_1	1-474/474	===============	0/0	100	100	resfinder	FJ460238	dfrA17	Trimethoprim
26141-1-286	.26141_1_286.51	647	1507	+	blaTEM-1B_1	1-861/861	===============	0/0	100	100	resfinder	AY458016	blaTEM-1B	Amoxicillin;Ampicillin;Cephalothin;Piperacillin;Ticarcillin
26141-1-286	.26141_1_286.52	206	1042	-	aph(6)-Id_1	1-837/837	===============	0/0	100	100	resfinder	M28829	aph(6)-Id	Streptomycin
26141-1-286	.26141_1_286.52	1042	1845	-	aph(3'')-Ib_5	1-804/804	===============	0/0	100	100	resfinder	AF321551	aph(3'')-Ib	Streptomycin
26141-1-286	.26141_1_286.52	1906	2721	-	sul2_3	1-816/816	===============	0/0	100	100	resfinder	HQ840942	sul2	Sulfamethoxazole
26141-1-286	.26141_1_286.53	3287	4208	-	mph(A)_2	1-921/921	========/======	2024-01-01	100	99.67	resfinder	U36578	mph(A)	Erythromycin;Azithromycin;Spiramycin;Telithromycin
26141-1-286	.26141_1_286.55	527	1402	+	blaCTX-M-15_1	1-876/876	===============	0/0	100	100	resfinder	AY044436	blaCTX-M-15	Amoxicillin;Ampicillin;Aztreonam;Cefepime;Cefotaxime;Ceftazidime;Ceftriaxone;Piperacillin;Ticarcillin
26141-1-286	.26141_1_286.58	947	2152	+	tet(B)_2	1-1206/1206	===============	0/0	100	100	resfinder	AF326777	tet(B)	Doxycycline;Tetracycline;Minocycline
26141-1-286	.26141_1_286.60	195	639	-	catB3_1	1-445/633	===========....	0/0	70.3	99.78	resfinder	AJ009818	catB3	Chloramphenicol
26141-1-286	.26141_1_286.60	777	1607	-	blaOXA-1_1	1-831/831	===============	0/0	100	100	resfinder	HQ170510	blaOXA-1	Amoxicillin;Amoxicillin+Clavulanic_acid;Ampicillin;Ampicillin+Clavulanic_acid;Cefepime;Piperacillin;Piperacillin+Tazobactam
26141-1-286	.26141_1_286.60	1738	2337	-	aac(6')-Ib-cr_1	1-600/600	===============	0/0	100	100	resfinder	DQ303918	aac(6')-Ib-cr	Ciprofloxacin
26141-1-289	.26141_1_289.1	82346	83578	+	mdf(A)_1	1-1233/1233	===============	0/0	100	99.92	resfinder	Y08743	mdf(A)
26141-1-289	.26141_1_289.14	103311	104147	-	aph(6)-Id_1	1-837/837	===============	0/0	100	100	resfinder	M28829	aph(6)-Id	Streptomycin
26141-1-289	.26141_1_289.14	104147	104949	-	aph(3'')-Ib_2	2-804/804	===============	0/0	99.88	99.88	resfinder	AF024602	aph(3'')-Ib	Streptomycin
26141-1-289	.26141_1_289.46	1569	2384	+	sul2_2	1-816/816	===============	0/0	100	100	resfinder	AY034138	sul2	Sulfamethoxazole
26141-1-289	.26141_1_289.46	4497	5357	-	blaTEM-1C_1	1-861/861	===============	0/0	100	100	resfinder	FJ560503	blaTEM-1C	Amoxicillin;Ampicillin;Cephalothin;Piperacillin;Ticarcillin
26141-1-289	.26141_1_289.57	7070	7871	+	aadA2_1	18-819/819	===============	0/0	97.92	99.88	resfinder	NC_010870	aadA2	Streptomycin
26141-1-289	.26141_1_289.57	8133	9392	+	cmlA1_1	1-1260/1260	===============	0/0	100	99.92	resfinder	M64556	cmlA1	Chloramphenicol
26141-1-289	.26141_1_289.57	9475	10276	+	ant(3'')-Ia_1	171-972/972	..=============	0/0	82.51	99.75	resfinder	X02340	ant(3'')-Ia	Streptomycin
26141-1-289	.26141_1_289.76	376	1251	+	blaCTX-M-14_1	1-876/876	===============	0/0	100	100	resfinder	AF252622	blaCTX-M-14	Amoxicillin;Ampicillin;Aztreonam;Cefepime;Cefotaxime;Ceftazidime;Ceftriaxone;Piperacillin;Ticarcillin
26141-1-289	.26141_1_289.76	1863	2279	+	fosA3_1	1-417/417	===============	0/0	100	100	resfinder	AB522970	fosA3	Fosfomycin
26141-1-289	.26141_1_289.79	200	991	-	sul3_2	1-792/792	===============	0/0	100	100	resfinder	AJ459418	sul3	Sulfamethoxazole
26141-1-289	.26141_1_289.86	241	714	+	dfrA17_1	1-474/474	===============	0/0	100	100	resfinder	FJ460238	dfrA17	Trimethoprim
26141-1-289	.26141_1_289.86	845	1633	+	aadA5_1	1-789/789	===============	0/0	100	100	resfinder	AF137361	aadA5	Streptomycin
26141-1-290	.26141_1_290.15	99663	100895	-	mdf(A)_1	1-1233/1233	===============	0/0	100	98.54	resfinder	Y08743	mdf(A)
26141-1-290	.26141_1_290.60	748	1563	+	sul2_2	1-816/816	===============	0/0	100	100	resfinder	AY034138	sul2	Sulfamethoxazole
26141-1-290	.26141_1_290.60	1624	2427	+	aph(3'')-Ib_5	1-804/804	===============	0/0	100	100	resfinder	AF321551	aph(3'')-Ib	Streptomycin
26141-1-290	.26141_1_290.60	2427	3263	+	aph(6)-Id_1	1-837/837	===============	0/0	100	100	resfinder	M28829	aph(6)-Id	Streptomycin
26141-1-290	.26141_1_290.60	3984	4844	-	blaTEM-1B_1	1-861/861	===============	0/0	100	100	resfinder	AY458016	blaTEM-1B	Amoxicillin;Ampicillin;Cephalothin;Piperacillin;Ticarcillin
26141-1-290	.26141_1_290.60	7666	8541	+	blaCTX-M-15_1	1-876/876	===============	0/0	100	100	resfinder	AY044436	blaCTX-M-15	Amoxicillin;Ampicillin;Aztreonam;Cefepime;Cefotaxime;Ceftazidime;Ceftriaxone;Piperacillin;Ticarcillin
26141-1-290	.26141_1_290.66	4592	5236	+	qnrB1_1	1-645/645	===============	0/0	100	100	resfinder	DQ351241	qnrB1	Ciprofloxacin
26141-1-290	.26141_1_290.67	132	614	+	dfrA14_5	1-483/483	===============	0/0	100	99.59	resfinder	DQ388123	dfrA14	Trimethoprim
26141-1-290	.26141_1_290.73	1206	2474	-	tet(A)_6	1-1247/1275	========/======	2022-01-01	97.8	93.22	resfinder	AF534183	tet(A)	Doxycycline;Tetracycline
26141-1-290	.26141_1_290.76	1822	2682	-	aac(3)-IIa_1	1-861/861	===============	0/0	100	99.77	resfinder	X51534	aac(3)-IIa	Gentamicin;Tobramycin
26141-1-290	.26141_1_290.80	123	567	-	catB3_1	1-445/633	===========....	0/0	70.3	99.78	resfinder	AJ009818	catB3	Chloramphenicol
26141-1-290	.26141_1_290.80	705	1535	-	blaOXA-1_1	1-831/831	===============	0/0	100	100	resfinder	HQ170510	blaOXA-1	Amoxicillin;Amoxicillin+Clavulanic_acid;Ampicillin;Ampicillin+Clavulanic_acid;Cefepime;Piperacillin;Piperacillin+Tazobactam
26141-1-290	.26141_1_290.80	1666	2265	-	aac(6')-Ib-cr_1	1-600/600	===============	0/0	100	100	resfinder	DQ303918	aac(6')-Ib-cr	Ciprofloxacin
26141-1-290	.26141_1_290.89	485	1139	+	catA1_1	1-655/660	===============	0/0	99.24	99.85	resfinder	V00622	catA1	Chloramphenicol
26141-1-290	.26141_1_290.95	1	922	+	ant(3'')-Ia_1	48-972/972	========/======	2024-03-01	94.86	99.46	resfinder	X02340	ant(3'')-Ia	Streptomycin
26141-1-291	.26141_1_291.100	2515	3720	-	tet(B)_2	1-1206/1206	===============	0/0	100	100	resfinder	AF326777	tet(B)	Doxycycline;Tetracycline;Minocycline
26141-1-291	.26141_1_291.107	387	1046	+	catA1_1	1-660/660	===============	0/0	100	99.85	resfinder	V00622	catA1	Chloramphenicol
26141-1-291	.26141_1_291.2	33695	34927	+	mdf(A)_1	1-1233/1233	===============	0/0	100	99.92	resfinder	Y08743	mdf(A)
26141-1-291	.26141_1_291.60	7089	7964	-	blaCTX-M-15_1	1-876/876	===============	0/0	100	100	resfinder	AY044436	blaCTX-M-15	Amoxicillin;Ampicillin;Aztreonam;Cefepime;Cefotaxime;Ceftazidime;Ceftriaxone;Piperacillin;Ticarcillin
26141-1-291	.26141_1_291.60	13179	14039	-	blaTEM-1B_1	1-861/861	===============	0/0	100	100	resfinder	AY458016	blaTEM-1B	Amoxicillin;Ampicillin;Cephalothin;Piperacillin;Ticarcillin
26141-1-291	.26141_1_291.60	19011	19871	-	aac(3)-IId_1	1-861/861	===============	0/0	100	99.88	resfinder	EU022314	aac(3)-IId	Gentamicin;Tobramycin
26141-1-291	.26141_1_291.83	227	1148	+	mph(A)_2	1-921/921	========/======	2024-01-01	100	99.67	resfinder	U36578	mph(A)	Erythromycin;Azithromycin;Spiramycin;Telithromycin
26141-1-291	.26141_1_291.83	6443	7309	-	sul1_5	1-867/867	===============	0/0	100	99.89	resfinder	EU780013	sul1	Sulfamethoxazole
26141-1-291	.26141_1_291.83	7787	8588	-	aadA2_1	18-819/819	===============	0/0	97.92	99.88	resfinder	NC_010870	aadA2	Streptomycin
26141-1-291	.26141_1_291.83	8986	9483	-	dfrA12_8	1-498/498	===============	0/0	100	100	resfinder	AM040708	dfrA12	Trimethoprim
26141-1-291	.26141_1_291.96	491	1294	+	aph(3'')-Ib_5	1-804/804	===============	0/0	100	100	resfinder	AF321551	aph(3'')-Ib	Streptomycin
26141-1-291	.26141_1_291.96	1294	2130	+	aph(6)-Id_1	1-837/837	===============	0/0	100	100	resfinder	M28829	aph(6)-Id	Streptomycin
26141-1-291	.26141_1_291.96	5837	6370	+	sul2_11	1-534/816	==========.....	0/0	65.44	100	resfinder	AY232670	sul2	Sulfamethoxazole
26141-1-292	.26141_1_292.1	430632	431864	-	mdf(A)_1	1-1233/1233	===============	0/0	100	97.81	resfinder	Y08743	mdf(A)
26141-1-292	.26141_1_292.46	498	1419	+	mph(A)_2	1-921/921	========/======	2024-01-01	100	99.67	resfinder	U36578	mph(A)	Erythromycin;Azithromycin;Spiramycin;Telithromycin
26141-1-292	.26141_1_292.46	6714	7580	-	sul1_5	1-867/867	===============	0/0	100	99.89	resfinder	EU780013	sul1	Sulfamethoxazole
26141-1-292	.26141_1_292.46	8100	8888	-	aadA5_1	1-789/789	===============	0/0	100	100	resfinder	AF137361	aadA5	Streptomycin
26141-1-292	.26141_1_292.46	9019	9492	-	dfrA17_1	1-474/474	===============	0/0	100	100	resfinder	FJ460238	dfrA17	Trimethoprim
26141-1-292	.26141_1_292.50	518	1764	-	tet(A)_6	1-1247/1275	===============	0/0	97.8	100	resfinder	AF534183	tet(A)	Doxycycline;Tetracycline
26141-1-292	.26141_1_292.50	2743	3579	-	aph(6)-Id_1	1-837/837	===============	0/0	100	99.88	resfinder	M28829	aph(6)-Id	Streptomycin
26141-1-292	.26141_1_292.50	3579	4382	-	aph(3'')-Ib_5	1-804/804	===============	0/0	100	100	resfinder	AF321551	aph(3'')-Ib	Streptomycin
26141-1-292	.26141_1_292.50	4443	5258	-	sul2_2	1-816/816	===============	0/0	100	100	resfinder	AY034138	sul2	Sulfamethoxazole
26141-1-292	.26141_1_292.61	376	1251	+	blaCTX-M-27_1	1-876/876	===============	0/0	100	100	resfinder	AY156923	blaCTX-M-27	Amoxicillin;Ampicillin;Aztreonam;Cefepime;Cefotaxime;Ceftazidime;Ceftriaxone;Piperacillin;Ticarcillin
26141-1-293	.26141_1_293.35	195	1116	+	mph(A)_2	1-921/921	========/======	2024-01-01	100	99.67	resfinder	U36578	mph(A)	Erythromycin;Azithromycin;Spiramycin;Telithromycin
26141-1-293	.26141_1_293.35	6411	7277	-	sul1_5	1-867/867	===============	0/0	100	99.89	resfinder	EU780013	sul1	Sulfamethoxazole
26141-1-293	.26141_1_293.35	7797	8585	-	aadA5_1	1-789/789	===============	0/0	100	100	resfinder	AF137361	aadA5	Streptomycin
26141-1-293	.26141_1_293.35	8716	9189	-	dfrA17_1	1-474/474	===============	0/0	100	100	resfinder	FJ460238	dfrA17	Trimethoprim
26141-1-293	.26141_1_293.4	217134	218366	-	mdf(A)_1	1-1233/1233	===============	0/0	100	98.78	resfinder	Y08743	mdf(A)
26141-1-293	.26141_1_293.40	4310	4969	-	catA1_1	1-660/660	===============	0/0	100	99.85	resfinder	V00622	catA1	Chloramphenicol
26141-1-293	.26141_1_293.44	2756	3616	-	aac(3)-IId_1	1-861/861	===============	0/0	100	99.88	resfinder	EU022314	aac(3)-IId	Gentamicin;Tobramycin
26141-1-293	.26141_1_293.46	174	1049	+	blaCTX-M-15_1	1-876/876	===============	0/0	100	100	resfinder	AY044436	blaCTX-M-15	Amoxicillin;Ampicillin;Aztreonam;Cefepime;Cefotaxime;Ceftazidime;Ceftriaxone;Piperacillin;Ticarcillin
26141-1-293	.26141_1_293.48	1312	2517	-	tet(B)_2	1-1206/1206	===============	0/0	100	100	resfinder	AF326777	tet(B)	Doxycycline;Tetracycline;Minocycline
26141-1-293	.26141_1_293.50	123	567	-	catB3_1	1-445/633	===========....	0/0	70.3	99.78	resfinder	AJ009818	catB3	Chloramphenicol
26141-1-293	.26141_1_293.50	705	1535	-	blaOXA-1_1	1-831/831	===============	0/0	100	100	resfinder	HQ170510	blaOXA-1	Amoxicillin;Amoxicillin+Clavulanic_acid;Ampicillin;Ampicillin+Clavulanic_acid;Cefepime;Piperacillin;Piperacillin+Tazobactam
26141-1-293	.26141_1_293.50	1666	2265	-	aac(6')-Ib-cr_1	1-600/600	===============	0/0	100	100	resfinder	DQ303918	aac(6')-Ib-cr	Ciprofloxacin
26141-1-295	.26141_1_295.54	2233	3768	+	qepA4_1	1-1536/1536	===============	0/0	100	100	resfinder	KX580704	qepA4	Ciprofloxacin
26141-1-295	.26141_1_295.54	6978	7475	+	dfrA12_8	1-498/498	===============	0/0	100	100	resfinder	AM040708	dfrA12	Trimethoprim
26141-1-295	.26141_1_295.54	7873	8674	+	aadA2_1	18-819/819	===============	0/0	97.92	99.88	resfinder	NC_010870	aadA2	Streptomycin
26141-1-295	.26141_1_295.54	9152	10018	+	sul1_5	1-867/867	===============	0/0	100	99.89	resfinder	EU780013	sul1	Sulfamethoxazole
26141-1-295	.26141_1_295.54	15313	16243	-	mph(A)_2	1-921/921	========/======	2024-10-02	100	98.71	resfinder	U36578	mph(A)	Erythromycin;Azithromycin;Spiramycin;Telithromycin
26141-1-295	.26141_1_295.6	208686	209918	-	mdf(A)_1	1-1233/1233	===============	0/0	100	99.92	resfinder	Y08743	mdf(A)
26141-1-295	.26141_1_295.65	500	1746	-	tet(A)_6	1-1247/1275	===============	0/0	97.8	100	resfinder	AF534183	tet(A)	Doxycycline;Tetracycline
26141-1-295	.26141_1_295.65	2725	3561	-	aph(6)-Id_1	1-837/837	===============	0/0	100	99.88	resfinder	M28829	aph(6)-Id	Streptomycin
26141-1-295	.26141_1_295.65	3561	4364	-	aph(3'')-Ib_5	1-804/804	===============	0/0	100	100	resfinder	AF321551	aph(3'')-Ib	Streptomycin
26141-1-295	.26141_1_295.65	4425	5240	-	sul2_2	1-816/816	===============	0/0	100	100	resfinder	AY034138	sul2	Sulfamethoxazole
26141-1-295	.26141_1_295.67	1940	3145	-	tet(B)_2	1-1206/1206	===============	0/0	100	100	resfinder	AF326777	tet(B)	Doxycycline;Tetracycline;Minocycline
26141-1-295	.26141_1_295.80	376	1251	+	blaCTX-M-27_1	1-876/876	===============	0/0	100	100	resfinder	AY156923	blaCTX-M-27	Amoxicillin;Ampicillin;Aztreonam;Cefepime;Cefotaxime;Ceftazidime;Ceftriaxone;Piperacillin;Ticarcillin
26141-1-296	.26141_1_296.1	208688	209920	-	mdf(A)_1	1-1233/1233	===============	0/0	100	99.92	resfinder	Y08743	mdf(A)
26141-1-296	.26141_1_296.101	146	590	-	catB3_1	1-445/633	===========....	0/0	70.3	99.78	resfinder	AJ009818	catB3	Chloramphenicol
26141-1-296	.26141_1_296.101	728	1558	-	blaOXA-1_1	1-831/831	===============	0/0	100	100	resfinder	HQ170510	blaOXA-1	Amoxicillin;Amoxicillin+Clavulanic_acid;Ampicillin;Ampicillin+Clavulanic_acid;Cefepime;Piperacillin;Piperacillin+Tazobactam
26141-1-296	.26141_1_296.101	1689	2288	-	aac(6')-Ib-cr_1	1-600/600	===============	0/0	100	100	resfinder	DQ303918	aac(6')-Ib-cr	Ciprofloxacin
26141-1-296	.26141_1_296.68	2021	2494	+	dfrA17_1	1-474/474	===============	0/0	100	100	resfinder	FJ460238	dfrA17	Trimethoprim
26141-1-296	.26141_1_296.68	2625	3413	+	aadA5_1	1-789/789	===============	0/0	100	100	resfinder	AF137361	aadA5	Streptomycin
26141-1-296	.26141_1_296.68	3933	4799	+	sul1_5	1-867/867	===============	0/0	100	99.89	resfinder	EU780013	sul1	Sulfamethoxazole
26141-1-296	.26141_1_296.68	10094	11015	-	mph(A)_2	1-921/921	========/======	2024-01-01	100	99.67	resfinder	U36578	mph(A)	Erythromycin;Azithromycin;Spiramycin;Telithromycin
26141-1-296	.26141_1_296.70	347	1207	+	blaTEM-1B_1	1-861/861	===============	0/0	100	100	resfinder	AY458016	blaTEM-1B	Amoxicillin;Ampicillin;Cephalothin;Piperacillin;Ticarcillin
26141-1-296	.26141_1_296.79	1	684	-	sul2_14	1-684/819	=============..	0/0	83.52	100	resfinder	AJ514834	sul2	Sulfamethoxazole
26141-1-296	.26141_1_296.79	4347	5183	-	aph(6)-Id_1	1-837/837	===============	0/0	100	100	resfinder	M28829	aph(6)-Id	Streptomycin
26141-1-296	.26141_1_296.79	5183	5986	-	aph(3'')-Ib_5	1-804/804	===============	0/0	100	99.88	resfinder	AF321551	aph(3'')-Ib	Streptomycin
26141-1-296	.26141_1_296.81	2806	3681	-	blaCTX-M-15_1	1-876/876	===============	0/0	100	100	resfinder	AY044436	blaCTX-M-15	Amoxicillin;Ampicillin;Aztreonam;Cefepime;Cefotaxime;Ceftazidime;Ceftriaxone;Piperacillin;Ticarcillin
26141-1-296	.26141_1_296.82	4330	4989	-	catA1_1	1-660/660	===============	0/0	100	99.85	resfinder	V00622	catA1	Chloramphenicol
26141-1-296	.26141_1_296.83	1652	2857	-	tet(B)_2	1-1206/1206	===============	0/0	100	100	resfinder	AF326777	tet(B)	Doxycycline;Tetracycline;Minocycline
26141-1-296	.26141_1_296.91	312	1172	+	aac(3)-IId_1	1-861/861	===============	0/0	100	99.88	resfinder	EU022314	aac(3)-IId	Gentamicin;Tobramycin
26141-1-297	.26141_1_297.18	15149	16024	+	blaCTX-M-15_1	1-876/876	===============	0/0	100	100	resfinder	AY044436	blaCTX-M-15	Amoxicillin;Ampicillin;Aztreonam;Cefepime;Cefotaxime;Ceftazidime;Ceftriaxone;Piperacillin;Ticarcillin
26141-1-297	.26141_1_297.43	1555	2760	-	tet(B)_2	1-1206/1206	===============	0/0	100	100	resfinder	AF326777	tet(B)	Doxycycline;Tetracycline;Minocycline
26141-1-297	.26141_1_297.43	5753	6412	+	catA1_1	1-660/660	===============	0/0	100	99.85	resfinder	V00622	catA1	Chloramphenicol
26141-1-297	.26141_1_297.43	12898	14433	+	qepA4_1	1-1536/1536	===============	0/0	100	100	resfinder	KX580704	qepA4	Ciprofloxacin
26141-1-297	.26141_1_297.43	17643	18140	+	dfrA12_8	1-498/498	===============	0/0	100	100	resfinder	AM040708	dfrA12	Trimethoprim
26141-1-297	.26141_1_297.43	18538	19339	+	aadA2_1	18-819/819	===============	0/0	97.92	99.88	resfinder	NC_010870	aadA2	Streptomycin
26141-1-297	.26141_1_297.43	19817	20683	+	sul1_5	1-867/867	===============	0/0	100	99.89	resfinder	EU780013	sul1	Sulfamethoxazole
26141-1-297	.26141_1_297.43	25978	26899	-	mph(A)_2	1-921/921	========/======	2024-01-01	100	99.67	resfinder	U36578	mph(A)	Erythromycin;Azithromycin;Spiramycin;Telithromycin
26141-1-297	.26141_1_297.5	208689	209921	-	mdf(A)_1	1-1233/1233	===============	0/0	100	99.92	resfinder	Y08743	mdf(A)
26141-1-297	.26141_1_297.56	228	1088	+	aac(3)-IId_1	1-861/861	===============	0/0	100	99.88	resfinder	EU022314	aac(3)-IId	Gentamicin;Tobramycin
26141-1-297	.26141_1_297.56	6060	6920	+	blaTEM-1B_1	1-861/861	===============	0/0	100	100	resfinder	AY458016	blaTEM-1B	Amoxicillin;Ampicillin;Cephalothin;Piperacillin;Ticarcillin
28099-1-100	.28099_1_100.2	42588	43820	+	mdf(A)_1	1-1233/1233	===============	0/0	100	99.92	resfinder	Y08743	mdf(A)
28099-1-100	.28099_1_100.2	69076	69951	+	blaCTX-M-14b_1	1-876/876	===============	0/0	100	100	resfinder	DQ359215	blaCTX-M-14b	Amoxicillin;Ampicillin;Aztreonam;Cefepime;Cefotaxime;Ceftazidime;Ceftriaxone;Piperacillin;Ticarcillin
28099-1-100	.28099_1_100.35	38600	39073	+	dfrA1_8	1-474/474	===============	0/0	100	100	resfinder	X00926	dfrA1	Trimethoprim
28099-1-100	.28099_1_100.35	39739	40538	+	ant(3'')-Ia_1	170-972/972	..======/======	2024-03-01	82.3	99.38	resfinder	X02340	ant(3'')-Ia	Streptomycin
28099-1-100	.28099_1_100.85	4200	5405	+	tet(B)_2	1-1206/1206	===============	0/0	100	100	resfinder	AF326777	tet(B)	Doxycycline;Tetracycline;Minocycline
28099-1-100	.28099_1_100.88	203	1018	-	sul2_2	1-816/816	===============	0/0	100	100	resfinder	AY034138	sul2	Sulfamethoxazole
28099-1-100	.28099_1_100.88	4714	5550	-	aph(6)-Id_1	1-837/837	===============	0/0	100	100	resfinder	M28829	aph(6)-Id	Streptomycin
28099-1-100	.28099_1_100.88	5550	6339	-	aph(3'')-Ib_5	15-804/804	===============	0/0	98.26	100	resfinder	AF321551	aph(3'')-Ib	Streptomycin
28099-1-102	.28099_1_102.25	6638	7440	+	aph(3'')-Ib_2	2-804/804	===============	0/0	99.88	100	resfinder	AF024602	aph(3'')-Ib	Streptomycin
28099-1-102	.28099_1_102.25	7440	8276	+	aph(6)-Id_1	1-837/837	===============	0/0	100	99.88	resfinder	M28829	aph(6)-Id	Streptomycin
28099-1-102	.28099_1_102.25	17705	18565	+	blaTEM-1B_1	1-861/861	===============	0/0	100	100	resfinder	AY458016	blaTEM-1B	Amoxicillin;Ampicillin;Cephalothin;Piperacillin;Ticarcillin
28099-1-102	.28099_1_102.50	2458	3993	+	qepA4_1	1-1536/1536	===============	0/0	100	100	resfinder	KX580704	qepA4	Ciprofloxacin
28099-1-102	.28099_1_102.50	7203	7700	+	dfrA12_8	1-498/498	===============	0/0	100	100	resfinder	AM040708	dfrA12	Trimethoprim
28099-1-102	.28099_1_102.50	8098	8899	+	aadA2_1	18-819/819	===============	0/0	97.92	99.88	resfinder	NC_010870	aadA2	Streptomycin
28099-1-102	.28099_1_102.50	9377	10243	+	sul1_5	1-867/867	===============	0/0	100	99.89	resfinder	EU780013	sul1	Sulfamethoxazole
28099-1-102	.28099_1_102.50	15538	16468	-	mph(A)_2	1-921/921	========/======	2024-10-02	100	98.71	resfinder	U36578	mph(A)	Erythromycin;Azithromycin;Spiramycin;Telithromycin
28099-1-102	.28099_1_102.58	1886	3091	-	tet(B)_2	1-1206/1206	===============	0/0	100	100	resfinder	AF326777	tet(B)	Doxycycline;Tetracycline;Minocycline
28099-1-102	.28099_1_102.65	1061	2307	+	tet(A)_6	1-1247/1275	===============	0/0	97.8	100	resfinder	AF534183	tet(A)	Doxycycline;Tetracycline
28099-1-102	.28099_1_102.69	607	1422	+	sul2_2	1-816/816	===============	0/0	100	100	resfinder	AY034138	sul2	Sulfamethoxazole
28099-1-102	.28099_1_102.70	376	1251	+	blaCTX-M-27_1	1-876/876	===============	0/0	100	100	resfinder	AY156923	blaCTX-M-27	Amoxicillin;Ampicillin;Aztreonam;Cefepime;Cefotaxime;Ceftazidime;Ceftriaxone;Piperacillin;Ticarcillin
28099-1-102	.28099_1_102.8	208686	209918	-	mdf(A)_1	1-1233/1233	===============	0/0	100	99.92	resfinder	Y08743	mdf(A)
28099-1-103	.28099_1_103.1	3240	4115	+	blaCTX-M-14b_1	1-876/876	===============	0/0	100	100	resfinder	DQ359215	blaCTX-M-14b	Amoxicillin;Ampicillin;Aztreonam;Cefepime;Cefotaxime;Ceftazidime;Ceftriaxone;Piperacillin;Ticarcillin
28099-1-103	.28099_1_103.1	7269	8084	+	sul2_2	1-816/816	===============	0/0	100	99.88	resfinder	AY034138	sul2	Sulfamethoxazole
28099-1-103	.28099_1_103.1	8145	8948	+	aph(3'')-Ib_5	1-804/804	===============	0/0	100	99.88	resfinder	AF321551	aph(3'')-Ib	Streptomycin
28099-1-103	.28099_1_103.1	250435	251667	-	mdf(A)_1	1-1233/1233	===============	0/0	100	99.92	resfinder	Y08743	mdf(A)
28099-1-103	.28099_1_103.37	864	1373	+	dfrA8_1	1-510/510	===============	0/0	100	100	resfinder	U10186	dfrA8	Trimethoprim
28099-1-103	.28099_1_103.62	1042	1902	-	blaTEM-1B_1	1-861/861	===============	0/0	100	100	resfinder	AY458016	blaTEM-1B	Amoxicillin;Ampicillin;Cephalothin;Piperacillin;Ticarcillin
28099-1-104	.28099_1_104.17	11820	12476	-	qnrS1_1	1-657/657	===============	0/0	100	100	resfinder	AB187515	qnrS1	Ciprofloxacin
28099-1-104	.28099_1_104.17	17117	17992	-	blaCTX-M-15_1	1-876/876	===============	0/0	100	100	resfinder	AY044436	blaCTX-M-15	Amoxicillin;Ampicillin;Aztreonam;Cefepime;Cefotaxime;Ceftazidime;Ceftriaxone;Piperacillin;Ticarcillin
28099-1-104	.28099_1_104.17	20814	21674	+	blaTEM-1B_1	1-861/861	===============	0/0	100	100	resfinder	AY458016	blaTEM-1B	Amoxicillin;Ampicillin;Cephalothin;Piperacillin;Ticarcillin
28099-1-104	.28099_1_104.17	22528	23774	+	tet(A)_6	1-1247/1275	===============	0/0	97.8	99.92	resfinder	AF534183	tet(A)	Doxycycline;Tetracycline
28099-1-104	.28099_1_104.2	338380	339612	+	mdf(A)_1	1-1233/1233	===============	0/0	100	97.57	resfinder	Y08743	mdf(A)
28099-1-104	.28099_1_104.26	18885	19721	-	aph(6)-Id_1	1-837/837	===============	0/0	100	100	resfinder	M28829	aph(6)-Id	Streptomycin
28099-1-104	.28099_1_104.26	20071	20553	-	dfrA14_5	1-483/483	===============	0/0	100	99.79	resfinder	DQ388123	dfrA14	Trimethoprim
28099-1-104	.28099_1_104.26	20561	21092	-	aph(3'')-Ib_5	1-532/804	==========.....	0/0	66.17	99.81	resfinder	AF321551	aph(3'')-Ib	Streptomycin
28099-1-104	.28099_1_104.26	21153	21968	-	sul2_2	1-816/816	===============	0/0	100	100	resfinder	AY034138	sul2	Sulfamethoxazole
28099-1-104	.28099_1_104.35	1361	1843	+	dfrA14_5	1-483/483	===============	0/0	100	99.79	resfinder	DQ388123	dfrA14	Trimethoprim
28099-1-106	.28099_1_106.4	160754	161629	+	blaCTX-M-15_1	1-876/876	===============	0/0	100	100	resfinder	AY044436	blaCTX-M-15	Amoxicillin;Ampicillin;Aztreonam;Cefepime;Cefotaxime;Ceftazidime;Ceftriaxone;Piperacillin;Ticarcillin
28099-1-106	.28099_1_106.43	1548	2207	+	catA1_1	1-660/660	===============	0/0	100	99.85	resfinder	V00622	catA1	Chloramphenicol
28099-1-106	.28099_1_106.43	8693	10228	+	qepA4_1	1-1536/1536	===============	0/0	100	100	resfinder	KX580704	qepA4	Ciprofloxacin
28099-1-106	.28099_1_106.43	13438	13935	+	dfrA12_8	1-498/498	===============	0/0	100	100	resfinder	AM040708	dfrA12	Trimethoprim
28099-1-106	.28099_1_106.43	14333	15134	+	aadA2_1	18-819/819	===============	0/0	97.92	99.88	resfinder	NC_010870	aadA2	Streptomycin
28099-1-106	.28099_1_106.43	15612	16478	+	sul1_5	1-867/867	===============	0/0	100	99.89	resfinder	EU780013	sul1	Sulfamethoxazole
28099-1-106	.28099_1_106.43	21773	22694	-	mph(A)_2	1-921/921	========/======	2024-01-01	100	99.67	resfinder	U36578	mph(A)	Erythromycin;Azithromycin;Spiramycin;Telithromycin
28099-1-106	.28099_1_106.52	304	1164	-	blaTEM-1B_1	1-861/861	===============	0/0	100	100	resfinder	AY458016	blaTEM-1B	Amoxicillin;Ampicillin;Cephalothin;Piperacillin;Ticarcillin
28099-1-106	.28099_1_106.52	6136	6996	-	aac(3)-IId_1	1-861/861	===============	0/0	100	99.88	resfinder	EU022314	aac(3)-IId	Gentamicin;Tobramycin
28099-1-106	.28099_1_106.53	105	941	-	aph(6)-Id_1	1-837/837	===============	0/0	100	100	resfinder	M28829	aph(6)-Id	Streptomycin
28099-1-106	.28099_1_106.53	1291	1773	-	dfrA14_5	1-483/483	===============	0/0	100	99.79	resfinder	DQ388123	dfrA14	Trimethoprim
28099-1-106	.28099_1_106.53	1781	2312	-	aph(3'')-Ib_5	1-532/804	==========.....	0/0	66.17	99.81	resfinder	AF321551	aph(3'')-Ib	Streptomycin
28099-1-106	.28099_1_106.53	2373	3188	-	sul2_2	1-816/816	===============	0/0	100	100	resfinder	AY034138	sul2	Sulfamethoxazole
28099-1-106	.28099_1_106.55	1501	2706	-	tet(B)_2	1-1206/1206	===============	0/0	100	100	resfinder	AF326777	tet(B)	Doxycycline;Tetracycline;Minocycline
28099-1-106	.28099_1_106.7	208689	209921	-	mdf(A)_1	1-1233/1233	===============	0/0	100	99.92	resfinder	Y08743	mdf(A)
28099-1-107	.28099_1_107.2	351852	353084	-	mdf(A)_1	1-1233/1233	===============	0/0	100	99.11	resfinder	Y08743	mdf(A)
28099-1-107	.28099_1_107.30	3757	4572	+	sul2_2	1-816/816	===============	0/0	100	100	resfinder	AY034138	sul2	Sulfamethoxazole
28099-1-107	.28099_1_107.30	4633	5436	+	aph(3'')-Ib_5	1-804/804	===============	0/0	100	100	resfinder	AF321551	aph(3'')-Ib	Streptomycin
28099-1-107	.28099_1_107.30	5436	6272	+	aph(6)-Id_1	1-837/837	===============	0/0	100	100	resfinder	M28829	aph(6)-Id	Streptomycin
28099-1-107	.28099_1_107.30	6993	7853	-	blaTEM-1B_1	1-861/861	===============	0/0	100	100	resfinder	AY458016	blaTEM-1B	Amoxicillin;Ampicillin;Cephalothin;Piperacillin;Ticarcillin
28099-1-107	.28099_1_107.30	10675	11550	+	blaCTX-M-15_1	1-876/876	===============	0/0	100	100	resfinder	AY044436	blaCTX-M-15	Amoxicillin;Ampicillin;Aztreonam;Cefepime;Cefotaxime;Ceftazidime;Ceftriaxone;Piperacillin;Ticarcillin
28099-1-107	.28099_1_107.30	16191	16847	+	qnrS1_1	1-657/657	===============	0/0	100	100	resfinder	AB187515	qnrS1	Ciprofloxacin
28099-1-107	.28099_1_107.36	1102	2348	+	tet(A)_6	1-1247/1275	===============	0/0	97.8	100	resfinder	AF534183	tet(A)	Doxycycline;Tetracycline
28099-1-107	.28099_1_107.41	1361	1843	+	dfrA14_5	1-483/483	===============	0/0	100	99.59	resfinder	DQ388123	dfrA14	Trimethoprim
28099-1-10	.28099_1_10.39	474	1334	-	blaTEM-1B_1	1-861/861	===============	0/0	100	100	resfinder	AY458016	blaTEM-1B	Amoxicillin;Ampicillin;Cephalothin;Piperacillin;Ticarcillin
28099-1-10	.28099_1_10.39	7954	9489	+	qepA4_1	1-1536/1536	===============	0/0	100	100	resfinder	KX580704	qepA4	Ciprofloxacin
28099-1-10	.28099_1_10.39	12699	13196	+	dfrA12_8	1-498/498	===============	0/0	100	100	resfinder	AM040708	dfrA12	Trimethoprim
28099-1-10	.28099_1_10.39	13594	14395	+	aadA2_1	18-819/819	===============	0/0	97.92	99.88	resfinder	NC_010870	aadA2	Streptomycin
28099-1-10	.28099_1_10.39	14873	15739	+	sul1_5	1-867/867	===============	0/0	100	99.89	resfinder	EU780013	sul1	Sulfamethoxazole
28099-1-10	.28099_1_10.39	21034	21955	-	mph(A)_2	1-921/921	========/======	2024-01-01	100	99.67	resfinder	U36578	mph(A)	Erythromycin;Azithromycin;Spiramycin;Telithromycin
28099-1-10	.28099_1_10.43	3360	4634	-	tet(A)_6	1-1275/1275	===============	0/0	100	100	resfinder	AF534183	tet(A)	Doxycycline;Tetracycline
28099-1-10	.28099_1_10.43	5895	6731	-	aph(6)-Id_1	1-837/837	===============	0/0	100	100	resfinder	M28829	aph(6)-Id	Streptomycin
28099-1-10	.28099_1_10.43	6731	7534	-	aph(3'')-Ib_5	1-804/804	===============	0/0	100	100	resfinder	AF321551	aph(3'')-Ib	Streptomycin
28099-1-10	.28099_1_10.43	7595	8410	-	sul2_2	1-816/816	===============	0/0	100	100	resfinder	AY034138	sul2	Sulfamethoxazole
28099-1-10	.28099_1_10.51	2252	3127	+	blaCTX-M-15_1	1-876/876	===============	0/0	100	100	resfinder	AY044436	blaCTX-M-15	Amoxicillin;Ampicillin;Aztreonam;Cefepime;Cefotaxime;Ceftazidime;Ceftriaxone;Piperacillin;Ticarcillin
28099-1-10	.28099_1_10.58	1822	2682	-	aac(3)-IIa_1	1-861/861	===============	0/0	100	99.77	resfinder	X51534	aac(3)-IIa	Gentamicin;Tobramycin
28099-1-10	.28099_1_10.60	123	567	-	catB3_1	1-445/633	===========....	0/0	70.3	99.78	resfinder	AJ009818	catB3	Chloramphenicol
28099-1-10	.28099_1_10.60	705	1535	-	blaOXA-1_1	1-831/831	===============	0/0	100	100	resfinder	HQ170510	blaOXA-1	Amoxicillin;Amoxicillin+Clavulanic_acid;Ampicillin;Ampicillin+Clavulanic_acid;Cefepime;Piperacillin;Piperacillin+Tazobactam
28099-1-10	.28099_1_10.60	1666	2265	-	aac(6')-Ib-cr_1	1-600/600	===============	0/0	100	100	resfinder	DQ303918	aac(6')-Ib-cr	Ciprofloxacin
28099-1-10	.28099_1_10.8	26233	27465	+	mdf(A)_1	1-1233/1233	===============	0/0	100	99.11	resfinder	Y08743	mdf(A)
28099-1-110	.28099_1_110.1	468132	469364	+	mdf(A)_1	1-1233/1233	===============	0/0	100	97.89	resfinder	Y08743	mdf(A)
28099-1-110	.28099_1_110.18	7458	7931	+	dfrA1_8	1-474/474	===============	0/0	100	100	resfinder	X00926	dfrA1	Trimethoprim
28099-1-110	.28099_1_110.18	8597	9396	+	ant(3'')-Ia_1	170-972/972	..======/======	2024-03-01	82.3	99.38	resfinder	X02340	ant(3'')-Ia	Streptomycin
28099-1-110	.28099_1_110.36	2502	3707	-	tet(B)_2	1-1206/1206	===============	0/0	100	100	resfinder	AF326777	tet(B)	Doxycycline;Tetracycline;Minocycline
28099-1-110	.28099_1_110.37	1988	2803	+	sul2_3	1-816/816	===============	0/0	100	100	resfinder	HQ840942	sul2	Sulfamethoxazole
28099-1-110	.28099_1_110.37	2864	3667	+	aph(3'')-Ib_5	1-804/804	===============	0/0	100	100	resfinder	AF321551	aph(3'')-Ib	Streptomycin
28099-1-110	.28099_1_110.37	3667	4503	+	aph(6)-Id_1	1-837/837	===============	0/0	100	100	resfinder	M28829	aph(6)-Id	Streptomycin
28099-1-110	.28099_1_110.44	183	1043	+	blaTEM-1B_1	1-861/861	===============	0/0	100	100	resfinder	AY458016	blaTEM-1B	Amoxicillin;Ampicillin;Cephalothin;Piperacillin;Ticarcillin
28099-1-110	.28099_1_110.6	70073	70948	+	blaCTX-M-15_1	1-876/876	===============	0/0	100	100	resfinder	AY044436	blaCTX-M-15	Amoxicillin;Ampicillin;Aztreonam;Cefepime;Cefotaxime;Ceftazidime;Ceftriaxone;Piperacillin;Ticarcillin
28099-1-111	.28099_1_111.10	160313	161545	+	mdf(A)_1	1-1233/1233	===============	0/0	100	98.14	resfinder	Y08743	mdf(A)
28099-1-111	.28099_1_111.21	65864	66739	-	blaCTX-M-15_1	1-876/876	===============	0/0	100	100	resfinder	AY044436	blaCTX-M-15	Amoxicillin;Ampicillin;Aztreonam;Cefepime;Cefotaxime;Ceftazidime;Ceftriaxone;Piperacillin;Ticarcillin
28099-1-111	.28099_1_111.45	3932	4747	-	sul2_2	1-816/816	===============	0/0	100	100	resfinder	AY034138	sul2	Sulfamethoxazole
28099-1-111	.28099_1_111.55	2745	3581	-	aph(6)-Id_1	1-837/837	===============	0/0	100	100	resfinder	M28829	aph(6)-Id	Streptomycin
28099-1-111	.28099_1_111.55	3581	4383	-	aph(3'')-Ib_2	2-804/804	===============	0/0	99.88	100	resfinder	AF024602	aph(3'')-Ib	Streptomycin
28099-1-111	.28099_1_111.58	830	2014	+	tet(D)_1	1-1185/1185	===============	0/0	100	100	resfinder	AF467077	tet(D)	Doxycycline;Tetracycline
28099-1-111	.28099_1_111.58	2494	3354	-	blaTEM-1B_1	1-861/861	===============	0/0	100	100	resfinder	AY458016	blaTEM-1B	Amoxicillin;Ampicillin;Cephalothin;Piperacillin;Ticarcillin
28099-1-111	.28099_1_111.8	185214	185687	+	dfrA1_8	1-474/474	===============	0/0	100	100	resfinder	X00926	dfrA1	Trimethoprim
28099-1-111	.28099_1_111.8	186353	187152	+	ant(3'')-Ia_1	170-972/972	..======/======	2024-03-01	82.3	99.38	resfinder	X02340	ant(3'')-Ia	Streptomycin
28099-1-111	.28099_1_111.96	132	559	-	dfrA17_1	47-474/474	.==============	0/0	90.3	100	resfinder	FJ460238	dfrA17	Trimethoprim
28099-1-112	.28099_1_112.4	172	771	+	aac(6')-Ib-cr_1	1-600/600	===============	0/0	100	100	resfinder	DQ303918	aac(6')-Ib-cr	Ciprofloxacin
28099-1-112	.28099_1_112.4	902	1732	+	blaOXA-1_1	1-831/831	===============	0/0	100	100	resfinder	HQ170510	blaOXA-1	Amoxicillin;Amoxicillin+Clavulanic_acid;Ampicillin;Ampicillin+Clavulanic_acid;Cefepime;Piperacillin;Piperacillin+Tazobactam
28099-1-112	.28099_1_112.4	1870	2314	+	catB3_1	1-445/633	===========....	0/0	70.3	99.78	resfinder	AJ009818	catB3	Chloramphenicol
28099-1-112	.28099_1_112.4	6433	7293	-	blaTEM-1B_1	1-861/861	===============	0/0	100	100	resfinder	AY458016	blaTEM-1B	Amoxicillin;Ampicillin;Cephalothin;Piperacillin;Ticarcillin
28099-1-112	.28099_1_112.4	56933	58165	-	mdf(A)_1	1-1233/1233	===============	0/0	100	99.92	resfinder	Y08743	mdf(A)
28099-1-112	.28099_1_112.58	197	1118	+	mph(A)_2	1-921/921	========/======	2024-01-01	100	99.67	resfinder	U36578	mph(A)	Erythromycin;Azithromycin;Spiramycin;Telithromycin
28099-1-112	.28099_1_112.58	6413	7279	-	sul1_5	1-867/867	===============	0/0	100	99.89	resfinder	EU780013	sul1	Sulfamethoxazole
28099-1-112	.28099_1_112.58	7757	8558	-	aadA2_1	18-819/819	===============	0/0	97.92	99.88	resfinder	NC_010870	aadA2	Streptomycin
28099-1-112	.28099_1_112.58	8956	9453	-	dfrA12_8	1-498/498	===============	0/0	100	100	resfinder	AM040708	dfrA12	Trimethoprim
28099-1-112	.28099_1_112.6	177177	178382	+	tet(B)_2	1-1206/1206	===============	0/0	100	100	resfinder	AF326777	tet(B)	Doxycycline;Tetracycline;Minocycline
28099-1-112	.28099_1_112.65	1	699	-	sul2_14	1-699/819	=============..	0/0	85.35	100	resfinder	AJ514834	sul2	Sulfamethoxazole
28099-1-112	.28099_1_112.65	4384	5220	-	aph(6)-Id_1	1-837/837	===============	0/0	100	100	resfinder	M28829	aph(6)-Id	Streptomycin
28099-1-112	.28099_1_112.65	5220	6023	-	aph(3'')-Ib_5	1-804/804	===============	0/0	100	99.88	resfinder	AF321551	aph(3'')-Ib	Streptomycin
28099-1-112	.28099_1_112.71	349	1224	+	blaCTX-M-15_1	1-876/876	===============	0/0	100	100	resfinder	AY044436	blaCTX-M-15	Amoxicillin;Ampicillin;Aztreonam;Cefepime;Cefotaxime;Ceftazidime;Ceftriaxone;Piperacillin;Ticarcillin
28099-1-112	.28099_1_112.73	1828	2688	-	aac(3)-IIa_1	1-861/861	===============	0/0	100	99.77	resfinder	X51534	aac(3)-IIa	Gentamicin;Tobramycin
28099-1-114	.28099_1_114.14	38750	39982	+	mdf(A)_1	1-1233/1233	===============	0/0	100	97.97	resfinder	Y08743	mdf(A)
28099-1-114	.28099_1_114.17	10908	11783	+	blaCTX-M-15_1	1-876/876	===============	0/0	100	100	resfinder	AY044436	blaCTX-M-15	Amoxicillin;Ampicillin;Aztreonam;Cefepime;Cefotaxime;Ceftazidime;Ceftriaxone;Piperacillin;Ticarcillin
28099-1-114	.28099_1_114.58	4203	5408	+	tet(B)_2	1-1206/1206	===============	0/0	100	100	resfinder	AF326777	tet(B)	Doxycycline;Tetracycline;Minocycline
28099-1-114	.28099_1_114.58	7858	8724	-	sul1_5	1-867/867	===============	0/0	100	99.89	resfinder	EU780013	sul1	Sulfamethoxazole
28099-1-114	.28099_1_114.58	9244	10032	-	aadA5_1	1-789/789	===============	0/0	100	100	resfinder	AF137361	aadA5	Streptomycin
28099-1-114	.28099_1_114.58	10163	10636	-	dfrA17_1	1-474/474	===============	0/0	100	100	resfinder	FJ460238	dfrA17	Trimethoprim
28099-1-114	.28099_1_114.75	134	970	-	aph(6)-Id_1	1-837/837	===============	0/0	100	100	resfinder	M28829	aph(6)-Id	Streptomycin
28099-1-114	.28099_1_114.75	970	1773	-	aph(3'')-Ib_5	1-804/804	===============	0/0	100	100	resfinder	AF321551	aph(3'')-Ib	Streptomycin
28099-1-114	.28099_1_114.75	1834	2649	-	sul2_3	1-816/816	===============	0/0	100	100	resfinder	HQ840942	sul2	Sulfamethoxazole
28099-1-114	.28099_1_114.77	161	1021	+	aac(3)-IId_1	1-861/861	===============	0/0	100	99.88	resfinder	EU022314	aac(3)-IId	Gentamicin;Tobramycin
28099-1-114	.28099_1_114.82	135	579	-	catB3_1	1-445/633	===========....	0/0	70.3	99.78	resfinder	AJ009818	catB3	Chloramphenicol
28099-1-114	.28099_1_114.82	717	1547	-	blaOXA-1_1	1-831/831	===============	0/0	100	100	resfinder	HQ170510	blaOXA-1	Amoxicillin;Amoxicillin+Clavulanic_acid;Ampicillin;Ampicillin+Clavulanic_acid;Cefepime;Piperacillin;Piperacillin+Tazobactam
28099-1-114	.28099_1_114.82	1678	2277	-	aac(6')-Ib-cr_1	1-600/600	===============	0/0	100	100	resfinder	DQ303918	aac(6')-Ib-cr	Ciprofloxacin
28099-1-114	.28099_1_114.86	649	1509	-	blaTEM-1B_1	1-861/861	===============	0/0	100	100	resfinder	AY458016	blaTEM-1B	Amoxicillin;Ampicillin;Cephalothin;Piperacillin;Ticarcillin
28099-1-115	.28099_1_115.1	96037	97269	-	mdf(A)_1	1-1233/1233	===============	0/0	100	99.92	resfinder	Y08743	mdf(A)
28099-1-115	.28099_1_115.63	3687	4502	+	sul2_2	1-816/816	===============	0/0	100	100	resfinder	AY034138	sul2	Sulfamethoxazole
28099-1-115	.28099_1_115.63	4563	5366	+	aph(3'')-Ib_5	1-804/804	===============	0/0	100	99.88	resfinder	AF321551	aph(3'')-Ib	Streptomycin
28099-1-115	.28099_1_115.63	5366	6202	+	aph(6)-Id_1	1-837/837	===============	0/0	100	100	resfinder	M28829	aph(6)-Id	Streptomycin
28099-1-115	.28099_1_115.65	1351	2226	+	blaCTX-M-15_1	1-876/876	===============	0/0	100	100	resfinder	AY044436	blaCTX-M-15	Amoxicillin;Ampicillin;Aztreonam;Cefepime;Cefotaxime;Ceftazidime;Ceftriaxone;Piperacillin;Ticarcillin
28099-1-115	.28099_1_115.66	1806	2279	+	dfrA17_1	1-474/474	===============	0/0	100	100	resfinder	FJ460238	dfrA17	Trimethoprim
28099-1-115	.28099_1_115.66	2410	3198	+	aadA5_1	1-789/789	===============	0/0	100	100	resfinder	AF137361	aadA5	Streptomycin
28099-1-115	.28099_1_115.66	3718	4584	+	sul1_5	1-867/867	===============	0/0	100	99.89	resfinder	EU780013	sul1	Sulfamethoxazole
28099-1-115	.28099_1_115.67	909	2114	-	tet(B)_2	1-1206/1206	===============	0/0	100	100	resfinder	AF326777	tet(B)	Doxycycline;Tetracycline;Minocycline
28099-1-115	.28099_1_115.77	219	1140	+	mph(A)_2	1-921/921	========/======	2024-01-01	100	99.67	resfinder	U36578	mph(A)	Erythromycin;Azithromycin;Spiramycin;Telithromycin
28099-1-115	.28099_1_115.81	196	795	+	aac(6')-Ib-cr_1	1-600/600	===============	0/0	100	100	resfinder	DQ303918	aac(6')-Ib-cr	Ciprofloxacin
28099-1-115	.28099_1_115.81	926	1756	+	blaOXA-1_1	1-831/831	===============	0/0	100	100	resfinder	HQ170510	blaOXA-1	Amoxicillin;Amoxicillin+Clavulanic_acid;Ampicillin;Ampicillin+Clavulanic_acid;Cefepime;Piperacillin;Piperacillin+Tazobactam
28099-1-116	.28099_1_116.101	276	1197	+	mph(A)_2	1-921/921	========/======	2024-01-01	100	99.67	resfinder	U36578	mph(A)	Erythromycin;Azithromycin;Spiramycin;Telithromycin
28099-1-116	.28099_1_116.121	1903	2763	-	aac(3)-IIa_1	1-861/861	===============	0/0	100	99.77	resfinder	X51534	aac(3)-IIa	Gentamicin;Tobramycin
28099-1-116	.28099_1_116.130	204	648	-	catB3_1	1-445/633	===========....	0/0	70.3	99.78	resfinder	AJ009818	catB3	Chloramphenicol
28099-1-116	.28099_1_116.130	786	1616	-	blaOXA-1_1	1-831/831	===============	0/0	100	100	resfinder	HQ170510	blaOXA-1	Amoxicillin;Amoxicillin+Clavulanic_acid;Ampicillin;Ampicillin+Clavulanic_acid;Cefepime;Piperacillin;Piperacillin+Tazobactam
28099-1-116	.28099_1_116.130	1747	2346	-	aac(6')-Ib-cr_1	1-600/600	===============	0/0	100	100	resfinder	DQ303918	aac(6')-Ib-cr	Ciprofloxacin
28099-1-116	.28099_1_116.192	361	1221	+	blaTEM-1B_1	1-861/861	===============	0/0	100	100	resfinder	AY458016	blaTEM-1B	Amoxicillin;Ampicillin;Cephalothin;Piperacillin;Ticarcillin
28099-1-116	.28099_1_116.2	208688	209920	-	mdf(A)_1	1-1233/1233	===============	0/0	100	99.92	resfinder	Y08743	mdf(A)
28099-1-116	.28099_1_116.5	155429	156244	+	sul2_2	1-816/816	===============	0/0	100	99.88	resfinder	AY034138	sul2	Sulfamethoxazole
28099-1-116	.28099_1_116.5	156305	157108	+	aph(3'')-Ib_5	1-804/804	===============	0/0	100	100	resfinder	AF321551	aph(3'')-Ib	Streptomycin
28099-1-116	.28099_1_116.5	157108	157944	+	aph(6)-Id_1	1-837/837	===============	0/0	100	100	resfinder	M28829	aph(6)-Id	Streptomycin
28099-1-116	.28099_1_116.5	159205	160479	+	tet(A)_6	1-1275/1275	===============	0/0	100	99.92	resfinder	AF534183	tet(A)	Doxycycline;Tetracycline
28099-1-116	.28099_1_116.5	161080	162293	-	floR_2	1-1214/1215	===============	0/0	99.92	98.19	resfinder	AF118107	floR	Chloramphenicol;Florfenicol
28099-1-116	.28099_1_116.89	2940	4145	-	tet(B)_2	1-1206/1206	===============	0/0	100	100	resfinder	AF326777	tet(B)	Doxycycline;Tetracycline;Minocycline
28099-1-116	.28099_1_116.93	3434	4309	-	blaCTX-M-15_1	1-876/876	===============	0/0	100	100	resfinder	AY044436	blaCTX-M-15	Amoxicillin;Ampicillin;Aztreonam;Cefepime;Cefotaxime;Ceftazidime;Ceftriaxone;Piperacillin;Ticarcillin
28099-1-116	.28099_1_116.97	1778	2251	+	dfrA17_1	1-474/474	===============	0/0	100	100	resfinder	FJ460238	dfrA17	Trimethoprim
28099-1-116	.28099_1_116.97	2382	3170	+	aadA5_1	1-789/789	===============	0/0	100	100	resfinder	AF137361	aadA5	Streptomycin
28099-1-116	.28099_1_116.97	3690	4556	+	sul1_5	1-867/867	===============	0/0	100	99.89	resfinder	EU780013	sul1	Sulfamethoxazole
28099-1-118	.28099_1_118.149	3965	4840	+	blaCTX-M-15_1	1-876/876	===============	0/0	100	100	resfinder	AY044436	blaCTX-M-15	Amoxicillin;Ampicillin;Aztreonam;Cefepime;Cefotaxime;Ceftazidime;Ceftriaxone;Piperacillin;Ticarcillin
28099-1-118	.28099_1_118.189	327	1193	-	sul1_5	1-867/867	===============	0/0	100	99.89	resfinder	EU780013	sul1	Sulfamethoxazole
28099-1-118	.28099_1_118.189	1713	2501	-	aadA5_1	1-789/789	===============	0/0	100	100	resfinder	AF137361	aadA5	Streptomycin
28099-1-118	.28099_1_118.189	2632	3105	-	dfrA17_1	1-474/474	===============	0/0	100	99.79	resfinder	FJ460238	dfrA17	Trimethoprim
28099-1-118	.28099_1_118.212	195	1116	+	mph(A)_2	1-921/921	========/======	2024-01-01	100	99.67	resfinder	U36578	mph(A)	Erythromycin;Azithromycin;Spiramycin;Telithromycin
28099-1-118	.28099_1_118.215	928	2133	+	tet(B)_2	1-1206/1206	===============	0/0	100	100	resfinder	AF326777	tet(B)	Doxycycline;Tetracycline;Minocycline
28099-1-118	.28099_1_118.217	2756	3616	-	aac(3)-IId_1	1-861/861	===============	0/0	100	99.88	resfinder	EU022314	aac(3)-IId	Gentamicin;Tobramycin
28099-1-118	.28099_1_118.247	1822	2682	-	aac(3)-IIa_1	1-861/861	===============	0/0	100	99.77	resfinder	X51534	aac(3)-IIa	Gentamicin;Tobramycin
28099-1-118	.28099_1_118.258	9	845	-	aph(6)-Id_1	1-837/837	===============	0/0	100	100	resfinder	M28829	aph(6)-Id	Streptomycin
28099-1-118	.28099_1_118.258	845	1648	-	aph(3'')-Ib_5	1-804/804	===============	0/0	100	100	resfinder	AF321551	aph(3'')-Ib	Streptomycin
28099-1-118	.28099_1_118.258	1709	2524	-	sul2_2	1-816/816	===============	0/0	100	100	resfinder	AY034138	sul2	Sulfamethoxazole
28099-1-118	.28099_1_118.266	123	567	-	catB3_1	1-445/633	===========....	0/0	70.3	99.78	resfinder	AJ009818	catB3	Chloramphenicol
28099-1-118	.28099_1_118.266	705	1535	-	blaOXA-1_1	1-831/831	===============	0/0	100	100	resfinder	HQ170510	blaOXA-1	Amoxicillin;Amoxicillin+Clavulanic_acid;Ampicillin;Ampicillin+Clavulanic_acid;Cefepime;Piperacillin;Piperacillin+Tazobactam
28099-1-118	.28099_1_118.266	1666	2265	-	aac(6')-Ib-cr_1	1-600/600	===============	0/0	100	100	resfinder	DQ303918	aac(6')-Ib-cr	Ciprofloxacin
28099-1-118	.28099_1_118.3	126263	127495	-	mdf(A)_1	1-1233/1233	===============	0/0	100	98.78	resfinder	Y08743	mdf(A)
28099-1-118	.28099_1_118.377	150	1010	-	blaTEM-1B_1	1-861/861	===============	0/0	100	100	resfinder	AY458016	blaTEM-1B	Amoxicillin;Ampicillin;Cephalothin;Piperacillin;Ticarcillin
28099-1-118	.28099_1_118.72	319	1464	+	blaCMY-2_1	1-1146/1146	===============	0/0	100	100	resfinder	X91840	blaCMY-2	Amoxicillin;Amoxicillin+Clavulanic_acid;Ampicillin;Ampicillin+Clavulanic_acid;Cefotaxime;Cefoxitin;Ceftazidime;Piperacillin;Piperacillin+Tazobactam;Ticarcillin;Ticarcillin+Clavulanic_acid
28099-1-119	.28099_1_119.10	160450	161682	+	mdf(A)_1	1-1233/1233	===============	0/0	100	98.14	resfinder	Y08743	mdf(A)
28099-1-119	.28099_1_119.33	19633	20106	+	dfrA17_1	1-474/474	===============	0/0	100	100	resfinder	FJ460238	dfrA17	Trimethoprim
28099-1-119	.28099_1_119.33	20237	21025	+	aadA5_1	1-789/789	===============	0/0	100	100	resfinder	AF137361	aadA5	Streptomycin
28099-1-119	.28099_1_119.33	21545	22411	+	sul1_5	1-867/867	===============	0/0	100	99.89	resfinder	EU780013	sul1	Sulfamethoxazole
28099-1-119	.28099_1_119.33	27706	28627	-	mph(A)_2	1-921/921	========/======	2024-01-01	100	99.67	resfinder	U36578	mph(A)	Erythromycin;Azithromycin;Spiramycin;Telithromycin
28099-1-119	.28099_1_119.47	1173	2419	-	tet(A)_6	1-1247/1275	===============	0/0	97.8	100	resfinder	AF534183	tet(A)	Doxycycline;Tetracycline
28099-1-119	.28099_1_119.47	3398	4234	-	aph(6)-Id_1	1-837/837	===============	0/0	100	99.88	resfinder	M28829	aph(6)-Id	Streptomycin
28099-1-119	.28099_1_119.47	4234	5037	-	aph(3'')-Ib_5	1-804/804	===============	0/0	100	100	resfinder	AF321551	aph(3'')-Ib	Streptomycin
28099-1-119	.28099_1_119.47	5098	5913	-	sul2_2	1-816/816	===============	0/0	100	100	resfinder	AY034138	sul2	Sulfamethoxazole
28099-1-119	.28099_1_119.49	2702	3577	-	blaCTX-M-27_1	1-876/876	===============	0/0	100	100	resfinder	AY156923	blaCTX-M-27	Amoxicillin;Ampicillin;Aztreonam;Cefepime;Cefotaxime;Ceftazidime;Ceftriaxone;Piperacillin;Ticarcillin
28099-1-11	.28099_1_11.1	189383	190615	+	mdf(A)_1	1-1233/1233	===============	0/0	100	98.46	resfinder	Y08743	mdf(A)
28099-1-11	.28099_1_11.2	5122	6657	+	qepA4_1	1-1536/1536	===============	0/0	100	99.94	resfinder	KX580704	qepA4	Ciprofloxacin
28099-1-11	.28099_1_11.2	9867	10364	+	dfrA12_8	1-498/498	===============	0/0	100	100	resfinder	AM040708	dfrA12	Trimethoprim
28099-1-11	.28099_1_11.2	10762	11563	+	aadA2_1	18-819/819	===============	0/0	97.92	99.88	resfinder	NC_010870	aadA2	Streptomycin
28099-1-11	.28099_1_11.2	12041	12907	+	sul1_5	1-867/867	===============	0/0	100	99.89	resfinder	EU780013	sul1	Sulfamethoxazole
28099-1-11	.28099_1_11.2	18202	19132	-	mph(A)_2	1-921/921	========/======	2024-10-02	100	98.71	resfinder	U36578	mph(A)	Erythromycin;Azithromycin;Spiramycin;Telithromycin
28099-1-11	.28099_1_11.2	20272	21147	+	blaCTX-M-27_1	1-876/876	===============	0/0	100	100	resfinder	AY156923	blaCTX-M-27	Amoxicillin;Ampicillin;Aztreonam;Cefepime;Cefotaxime;Ceftazidime;Ceftriaxone;Piperacillin;Ticarcillin
28099-1-11	.28099_1_11.35	2178	2969	+	sul3_2	1-792/792	===============	0/0	100	100	resfinder	AJ459418	sul3	Sulfamethoxazole
28099-1-11	.28099_1_11.35	4651	5452	-	ant(3'')-Ia_1	171-972/972	..=============	0/0	82.51	99.75	resfinder	X02340	ant(3'')-Ia	Streptomycin
28099-1-11	.28099_1_11.35	5535	6794	-	cmlA1_1	1-1260/1260	===============	0/0	100	99.92	resfinder	M64556	cmlA1	Chloramphenicol
28099-1-11	.28099_1_11.41	2031	2690	-	catA1_1	1-660/660	===============	0/0	100	99.85	resfinder	V00622	catA1	Chloramphenicol
28099-1-11	.28099_1_11.42	1877	3082	-	tet(B)_2	1-1206/1206	===============	0/0	100	100	resfinder	AF326777	tet(B)	Doxycycline;Tetracycline;Minocycline
28099-1-11	.28099_1_11.43	620	1456	-	aph(6)-Id_1	1-837/837	===============	0/0	100	99.88	resfinder	M28829	aph(6)-Id	Streptomycin
28099-1-11	.28099_1_11.43	1456	2259	-	aph(3'')-Ib_5	1-804/804	===============	0/0	100	100	resfinder	AF321551	aph(3'')-Ib	Streptomycin
28099-1-11	.28099_1_11.43	2320	3135	-	sul2_2	1-816/816	===============	0/0	100	100	resfinder	AY034138	sul2	Sulfamethoxazole
28099-1-11	.28099_1_11.44	701	1947	+	tet(A)_6	1-1247/1275	===============	0/0	97.8	99.92	resfinder	AF534183	tet(A)	Doxycycline;Tetracycline
28099-1-123	.28099_1_123.19	5136	6349	+	floR_2	1-1214/1215	===============	0/0	99.92	98.19	resfinder	AF118107	floR	Chloramphenicol;Florfenicol
28099-1-123	.28099_1_123.19	6950	8224	-	tet(A)_6	1-1275/1275	===============	0/0	100	99.92	resfinder	AF534183	tet(A)	Doxycycline;Tetracycline
28099-1-123	.28099_1_123.19	9485	10321	-	aph(6)-Id_1	1-837/837	===============	0/0	100	100	resfinder	M28829	aph(6)-Id	Streptomycin
28099-1-123	.28099_1_123.19	10321	11124	-	aph(3'')-Ib_5	1-804/804	===============	0/0	100	100	resfinder	AF321551	aph(3'')-Ib	Streptomycin
28099-1-123	.28099_1_123.19	11185	12000	-	sul2_2	1-816/816	===============	0/0	100	99.88	resfinder	AY034138	sul2	Sulfamethoxazole
28099-1-123	.28099_1_123.2	208688	209920	-	mdf(A)_1	1-1233/1233	===============	0/0	100	99.92	resfinder	Y08743	mdf(A)
28099-1-123	.28099_1_123.75	2508	3713	-	tet(B)_2	1-1206/1206	===============	0/0	100	100	resfinder	AF326777	tet(B)	Doxycycline;Tetracycline;Minocycline
28099-1-123	.28099_1_123.79	2766	3641	-	blaCTX-M-15_1	1-876/876	===============	0/0	100	100	resfinder	AY044436	blaCTX-M-15	Amoxicillin;Ampicillin;Aztreonam;Cefepime;Cefotaxime;Ceftazidime;Ceftriaxone;Piperacillin;Ticarcillin
28099-1-123	.28099_1_123.80	1766	2239	+	dfrA17_1	1-474/474	===============	0/0	100	100	resfinder	FJ460238	dfrA17	Trimethoprim
28099-1-123	.28099_1_123.80	2370	3158	+	aadA5_1	1-789/789	===============	0/0	100	100	resfinder	AF137361	aadA5	Streptomycin
28099-1-123	.28099_1_123.80	3678	4544	+	sul1_5	1-867/867	===============	0/0	100	99.89	resfinder	EU780013	sul1	Sulfamethoxazole
28099-1-123	.28099_1_123.81	226	1147	+	mph(A)_2	1-921/921	========/======	2024-01-01	100	99.67	resfinder	U36578	mph(A)	Erythromycin;Azithromycin;Spiramycin;Telithromycin
28099-1-123	.28099_1_123.86	1853	2713	-	aac(3)-IIa_1	1-861/861	===============	0/0	100	99.77	resfinder	X51534	aac(3)-IIa	Gentamicin;Tobramycin
28099-1-123	.28099_1_123.88	203	802	+	aac(6')-Ib-cr_1	1-600/600	===============	0/0	100	100	resfinder	DQ303918	aac(6')-Ib-cr	Ciprofloxacin
28099-1-123	.28099_1_123.88	933	1763	+	blaOXA-1_1	1-831/831	===============	0/0	100	100	resfinder	HQ170510	blaOXA-1	Amoxicillin;Amoxicillin+Clavulanic_acid;Ampicillin;Ampicillin+Clavulanic_acid;Cefepime;Piperacillin;Piperacillin+Tazobactam
28099-1-123	.28099_1_123.88	1901	2345	+	catB3_1	1-445/633	===========....	0/0	70.3	99.78	resfinder	AJ009818	catB3	Chloramphenicol
28099-1-125	.28099_1_125.2	42572	43804	+	mdf(A)_1	1-1233/1233	===============	0/0	100	99.92	resfinder	Y08743	mdf(A)
28099-1-125	.28099_1_125.42	30211	31071	-	blaTEM-1B_1	1-861/861	===============	0/0	100	100	resfinder	AY458016	blaTEM-1B	Amoxicillin;Ampicillin;Cephalothin;Piperacillin;Ticarcillin
28099-1-125	.28099_1_125.60	2020	2493	+	dfrA17_1	1-474/474	===============	0/0	100	100	resfinder	FJ460238	dfrA17	Trimethoprim
28099-1-125	.28099_1_125.60	2624	3412	+	aadA5_1	1-789/789	===============	0/0	100	100	resfinder	AF137361	aadA5	Streptomycin
28099-1-125	.28099_1_125.60	3932	4798	+	sul1_5	1-867/867	===============	0/0	100	99.89	resfinder	EU780013	sul1	Sulfamethoxazole
28099-1-125	.28099_1_125.60	10093	11014	-	mph(A)_2	1-921/921	========/======	2024-01-01	100	99.67	resfinder	U36578	mph(A)	Erythromycin;Azithromycin;Spiramycin;Telithromycin
28099-1-125	.28099_1_125.69	3665	4480	+	sul2_2	1-816/816	===============	0/0	100	100	resfinder	AY034138	sul2	Sulfamethoxazole
28099-1-125	.28099_1_125.69	4541	5344	+	aph(3'')-Ib_5	1-804/804	===============	0/0	100	99.88	resfinder	AF321551	aph(3'')-Ib	Streptomycin
28099-1-125	.28099_1_125.69	5344	6180	+	aph(6)-Id_1	1-837/837	===============	0/0	100	100	resfinder	M28829	aph(6)-Id	Streptomycin
28099-1-125	.28099_1_125.71	349	1008	+	catA1_1	1-660/660	===============	0/0	100	99.85	resfinder	V00622	catA1	Chloramphenicol
28099-1-125	.28099_1_125.73	1652	2527	-	blaCTX-M-15_1	1-876/876	===============	0/0	100	100	resfinder	AY044436	blaCTX-M-15	Amoxicillin;Ampicillin;Aztreonam;Cefepime;Cefotaxime;Ceftazidime;Ceftriaxone;Piperacillin;Ticarcillin
28099-1-125	.28099_1_125.76	1194	2054	+	aac(3)-IId_1	1-861/861	===============	0/0	100	99.88	resfinder	EU022314	aac(3)-IId	Gentamicin;Tobramycin
28099-1-125	.28099_1_125.78	2249	3454	+	tet(B)_2	1-1206/1206	===============	0/0	100	100	resfinder	AF326777	tet(B)	Doxycycline;Tetracycline;Minocycline
28099-1-125	.28099_1_125.84	147	591	-	catB3_1	1-445/633	===========....	0/0	70.3	99.78	resfinder	AJ009818	catB3	Chloramphenicol
28099-1-125	.28099_1_125.84	729	1559	-	blaOXA-1_1	1-831/831	===============	0/0	100	100	resfinder	HQ170510	blaOXA-1	Amoxicillin;Amoxicillin+Clavulanic_acid;Ampicillin;Ampicillin+Clavulanic_acid;Cefepime;Piperacillin;Piperacillin+Tazobactam
28099-1-125	.28099_1_125.84	1690	2289	-	aac(6')-Ib-cr_1	1-600/600	===============	0/0	100	100	resfinder	DQ303918	aac(6')-Ib-cr	Ciprofloxacin
28099-1-127	.28099_1_127.1	208688	209920	-	mdf(A)_1	1-1233/1233	===============	0/0	100	99.92	resfinder	Y08743	mdf(A)
28099-1-127	.28099_1_127.37	13817	15022	+	tet(B)_2	1-1206/1206	===============	0/0	100	100	resfinder	AF326777	tet(B)	Doxycycline;Tetracycline;Minocycline
28099-1-127	.28099_1_127.68	169	1029	+	aac(3)-IIa_1	1-861/861	===============	0/0	100	99.77	resfinder	X51534	aac(3)-IIa	Gentamicin;Tobramycin
28099-1-127	.28099_1_127.68	6183	7058	-	blaCTX-M-15_1	1-876/876	===============	0/0	100	100	resfinder	AY044436	blaCTX-M-15	Amoxicillin;Ampicillin;Aztreonam;Cefepime;Cefotaxime;Ceftazidime;Ceftriaxone;Piperacillin;Ticarcillin
28099-1-127	.28099_1_127.73	3028	3864	-	aph(6)-Id_1	1-837/837	===============	0/0	100	100	resfinder	M28829	aph(6)-Id	Streptomycin
28099-1-127	.28099_1_127.73	3864	4667	-	aph(3'')-Ib_5	1-804/804	===============	0/0	100	100	resfinder	AF321551	aph(3'')-Ib	Streptomycin
28099-1-127	.28099_1_127.73	4728	5543	-	sul2_2	1-816/816	===============	0/0	100	100	resfinder	AY034138	sul2	Sulfamethoxazole
28099-1-127	.28099_1_127.76	1763	2236	+	dfrA17_1	1-474/474	===============	0/0	100	99.79	resfinder	FJ460238	dfrA17	Trimethoprim
28099-1-127	.28099_1_127.76	2367	3155	+	aadA5_1	1-789/789	===============	0/0	100	100	resfinder	AF137361	aadA5	Streptomycin
28099-1-127	.28099_1_127.76	3675	4541	+	sul1_5	1-867/867	===============	0/0	100	99.89	resfinder	EU780013	sul1	Sulfamethoxazole
28099-1-127	.28099_1_127.78	212	1133	+	mph(A)_2	1-921/921	========/======	2024-01-01	100	99.67	resfinder	U36578	mph(A)	Erythromycin;Azithromycin;Spiramycin;Telithromycin
28099-1-127	.28099_1_127.81	172	771	+	aac(6')-Ib-cr_1	1-600/600	===============	0/0	100	100	resfinder	DQ303918	aac(6')-Ib-cr	Ciprofloxacin
28099-1-127	.28099_1_127.81	902	1732	+	blaOXA-1_1	1-831/831	===============	0/0	100	100	resfinder	HQ170510	blaOXA-1	Amoxicillin;Amoxicillin+Clavulanic_acid;Ampicillin;Ampicillin+Clavulanic_acid;Cefepime;Piperacillin;Piperacillin+Tazobactam
28099-1-127	.28099_1_127.81	1870	2314	+	catB3_1	1-445/633	===========....	0/0	70.3	99.78	resfinder	AJ009818	catB3	Chloramphenicol
28099-1-128	.28099_1_128.11	116189	117421	+	mdf(A)_1	1-1233/1233	===============	0/0	100	99.35	resfinder	Y08743	mdf(A)
28099-1-128	.28099_1_128.39	14101	14757	-	qnrS1_1	1-657/657	===============	0/0	100	100	resfinder	AB187515	qnrS1	Ciprofloxacin
28099-1-128	.28099_1_128.39	19398	20273	-	blaCTX-M-15_1	1-876/876	===============	0/0	100	100	resfinder	AY044436	blaCTX-M-15	Amoxicillin;Ampicillin;Aztreonam;Cefepime;Cefotaxime;Ceftazidime;Ceftriaxone;Piperacillin;Ticarcillin
28099-1-128	.28099_1_128.39	23095	23955	+	blaTEM-1B_1	1-861/861	===============	0/0	100	100	resfinder	AY458016	blaTEM-1B	Amoxicillin;Ampicillin;Cephalothin;Piperacillin;Ticarcillin
[truncated: 8,062 more rows]
