# Supplementary material for: Molecular mechanisms of re-emerging chloramphenicol susceptibility in extended-spectrum beta-lactamase-producing Enterobacterales
Source: Nat Commun. 2024 Oct 18;15:9019. doi: 10.1038/s41467-024-53391-2 (PMC11489765; doi:10.1038/s41467-024-53391-2)
Supplement: Supplementary file 7 — Source Data [file 41467_2024_53391_MOESM7_ESM.zip › Source_data/Source_data.xlsx]

## Sheet: Overview
Source data for 'Molecular mechanisms of re-emerging chloramphenicol susceptibility in extended-spectrum beta-lactamase producing Enterobacterales'
Figure 2
Figure 5
Supplementary Figure 5
Supplementary Figure 6
Source data submitted in separate files
Figure 1, Supplementary Figure 1, Supplementary Figure 9
Figure 4
Supplementary Figure 3
Supplementary Figure 7
Supplementary Figure 8

## Sheet: Figure 2
	supplier_name	Abs405	FG_ID	species	R.S
Figure 2	CAB184	0.006	2_CAB184	E. coli	S
	CAB184	0.005	2_CAB184	E. coli	S
	CAB184	-0.0255	2_CAB184	E. coli	S
	CAI10Z	0.011	4_CAI10Z	E. coli	S
	CAI10Z	0.001	4_CAI10Z	E. coli	S
	CAE137	1.101	5_CAE137	E. coli	R
	CAE137	2.259	5_CAE137	E. coli	R
	CAE137	1.621	5_CAE137	E. coli	R
	CAC10A	0.0005	23_CAC10A	E. coli	R
	CAC10A	0.025	23_CAC10A	E. coli	R
	CAI10X	-0.002	7_CAI10X	E. coli	S
	CAI10X	-0.005	7_CAI10X	E. coli	S
	CAM10K	0.004	8_CAM10K	E. coli	S
	CAI10E	0.006	9_CAI10E	E. coli	S
	CAD110	2.3805	11_CAD110	E. coli	R
	CAG10A	0.2	13_CAG10A	E. coli	R
	CAI104	0.1785	14_CAI104	E. coli	R
	CAD10B	0.8935	15_CAD10B	E. coli	R
	CAD105	0.294	16_CAD105	E. coli	R
	CAC124	-0.008	17_CAC124	E. coli	S
	CAC124	-0.0755	17_CAC124	E. coli	S
	CAE12L	0.034	19_CAE12L	E. coli	S
	CAB199	-0.006	24_CAB199	E. coli	R
	CAB199	-0.02	24_CAB199	E. coli	R
	CAB199	-0.103	24_CAB199	E. coli	R
	CAB199	-0.011	24_CAB199	E. coli	R
	CAJ10A	-0.0075	27_CAJ10A	E. coli	S
	CAJ10A	0.02	27_CAJ10A	E. coli	S
	CAN108	-0.006	31_CAN108	E. coli	R
	CAN108	-0.0735	31_CAN108	E. coli	R
	CAF11G	2.426	41_CAF11G	KpSC	R
	CAF11G	3.099	41_CAF11G	KpSC	R
	CAB15M	1.219	42_CAB15M	KpSC	R
	CAB15M	1.593	42_CAB15M	KpSC	R
	CAC11N	1.29	43_CAC11N	KpSC	R
	CAE12L	2.8805	44_CAE12L	KpSC	R
	CAE135	0.505	45_CAE135	KpSC	R
	CAE135	1.27	45_CAE135	KpSC	R
	CAF102	0.0065	46_CAF102	KpSC	S
	CAF102	-0.025	46_CAF102	KpSC	S
	CAC105	-0.074	48_CAC105	KpSC	S
	CAC13Y	0.0115	52_CAC13Y	KpSC	R
	CAC13Y	-0.029	52_CAC13Y	KpSC	R
	CAC13Y	-0.027	52_CAC13Y	KpSC	R
	CAD137	0.006	54_CAD137	KpSC	S
	CAL11H	0.0075	55_CAL11H	KpSC	S
	CAD13N	-0.008	18_CAD13N	E. coli	S
	CAC10H	0.001	22_CAC10H	E. coli	R
	CAC10H	-0.042	22_CAC10H	E. coli	R
	CAD13L	-0.008	25_CAD13L	E. coli	S
	CAC122	-0.017	26_CAC122	E. coli	R
	CAC122	-0.016	26_CAC122	E. coli	R
	CAC122	-0.023	26_CAC122	E. coli	R
	CAC116	-0.0065	28_CAC116	E. coli	S
	CAC13M	-0.006	29_CAC13M	E. coli	S
	CAC10W	-0.0125	30_CAC10W	E. coli	S
	CAE11U	-0.013	32_CAE11U	E. coli	S
	CAB17W	-0.004	33_CAB17W	E. coli	R
	CAB17W	-0.024	33_CAB17W	E. coli	R
	CAE12U	-0.006	34_CAE12U	E. coli	R
	CAB16G	0.0025	47_CAB16G	KpSC	S
	CAC13D	0.01	49_CAC13D	KpSC	S
	CAG19R	0.0045	50_CAG19R	KpSC	S
	CAC14G	-0.019	53_CAC14G	KpSC	S
	CAD107	0.0095	57_CAD107	KpSC	S

## Sheet: Figure 5
	dataset	phylogroup	ST	gene	n	nST
Figure 5	100ST	A	4	catA1	2	100
	100ST	A	10	catA1	4	100
	100ST	A	34	catA2	3	100
	100ST	A	34	catB3delta443-633	4	100
	100ST	A	43	catA1	7	100
	100ST	A	44	catA1	3	104
	100ST	A	44	catA1, catB3delta443-633	4	104
	100ST	A	44	catB3delta443-633	71	104
	100ST	A	46	catA1	7	100
	100ST	A	46	catA2	8	100
	100ST	A	46	catB3	10	100
	100ST	A	46	catB3delta443-633	3	100
	100ST	A	48	catA2	2	100
	100ST	A	100	catA1	6	100
	100ST	A	145	catA1	24	100
	100ST	A	148	catA1	69	100
	100ST	A	165	catA1	4	100
	100ST	A	165	catA2	3	100
	100ST	A	167	catA1	17	100
	100ST	A	167	catB3delta443-633	39	100
	100ST	A	206	catA1	13	100
	100ST	A	206	catA2	2	100
	100ST	A	226	catA1	5	100
	100ST	A	226	catA2	2	100
	100ST	A	243	catA1	2	100
	100ST	A	245	catA1	65	100
	100ST	A	398	catA1	3	100
	100ST	A	398	catA2	4	100
	100ST	A	399	catA1, catB3delta443-633	5	85
	100ST	A	540	catA1	5	100
	100ST	A	542	catA2	3	91
	100ST	A	617	catA1	2	100
	100ST	A	617	catA1, catB3delta443-633	10	100
	100ST	A	617	catA1, catB3delta443-633	4	100
	100ST	A	617	catB3	2	100
	100ST	A	617	catB3delta443-633	42	100
	100ST	A	635	catA1, catB3delta443-633	8	100
	100ST	A	635	catA2	25	100
	100ST	A	744	catA1	55	100
	100ST	A	744	catA1, catA2	2	100
	100ST	A	744	catA1, catB3delta443-633	3	100
	100ST	A	746	catA1	7	100
	100ST	A	752	catA1	5	100
	100ST	A	1025	catA1	87	98
	100ST	A	1060	catA1	7	100
	100ST	A	1060	catB	5	100
	100ST	A	1060	catB3delta443-633	10	100
	100ST	A	9847	catA1	0	1
	100ST	B1	21	catA1	3	100
	100ST	B1	29	catA1	6	100
	100ST	B1	56	catA1	5	100
	100ST	B1	58	catA1	3	100
	100ST	B1	101	catA1	9	100
	100ST	B1	101	catA2	4	100
	100ST	B1	155	catA2	3	100
	100ST	B1	156	catA1	11	100
	100ST	B1	156	catA1, catB3	7	100
	100ST	B1	156	catA1, catB3	15	100
	100ST	B1	156	catA2	2	100
	100ST	B1	156	catB3	2	100
	100ST	B1	162	catA1	5	100
	100ST	B1	224	catA1	3	100
	100ST	B1	224	catA2	4	100
	100ST	B1	224	catB3delta443-633	2	100
	100ST	B1	295	catA1	5	100
	100ST	B1	443	catA1	10	100
	100ST	B1	448	catA1	9	100
	100ST	B1	448	catA1, catB3	13	100
	100ST	B1	448	catA1, catB3	2	100
	100ST	B1	448	catB3	2	100
	100ST	B1	448	catB3delta443-633	3	100
	100ST	B1	453	catA1	12	100
	100ST	B1	602	catA1	9	100
	100ST	B1	641	catA1	7	100
	100ST	B1	940	catA1	37	59
	100ST	B1	1079	catA1	2	100
	100ST	B1	1196	catA2	3	100
	100ST	B1	3580	catA1	2	100
	100ST	B2	12	catA1	10	100
	100ST	B2	73	catA1	4	100
	100ST	B2	95	catA1	2	100
	100ST	B2	127	catA1	11	100
	100ST	B2	131	catA1	2	100
	100ST	B2	131	catB3delta443-633	35	100
	100ST	B2	141	catB3	2	100
	100ST	B2	372	catA1	3	100
	100ST	B2	428	catA1	4	100
	100ST	B2	998	catA1	8	100
	100ST	B2	998	catB3delta443-633	2	100
	100ST	B2	1193	catB3delta443-633	6	100
	100ST	C	88	catA1	12	100
	100ST	C	90	catA1	7	100
	100ST	C	90	catB3delta443-633	2	100
	100ST	C	410	catA1	8	100
	100ST	C	410	catA1, catB3delta443-633	4	100
	100ST	C	410	catB3	2	100
	100ST	C	410	catB3delta443-633	39	100
	100ST	D	38	catA1	12	100
	100ST	D	38	catB3	4	100
	100ST	D	38	catB3delta443-633	5	100
	100ST	D	69	catA1	7	100
	100ST	D	69	catB3delta443-633	2	100
	100ST	D	349	catA1	4	100
	100ST	D	349	catA2	2	100
	100ST	D	362	catA1	15	100
	100ST	D	362	catB3delta443-633	2	100
	100ST	D	391	catA1	5	5
	100ST	D	393	catA1	3	100
	100ST	D	394	catA1	5	100
	100ST	D	405	catA1	2	100
	100ST	D	405	catA1, catB3delta443-633	2	100
	100ST	D	405	catB3delta443-633	37	100
	100ST	E	57	catA1	10	100
	100ST	E	146	catA1	74	100
	100ST	E	146	catA3	4	100
	100ST	F	62	catA1	5	100
	100ST	F	117	catA1	7	100
	100ST	F	354	catA1	7	100
	100ST	F	354	catA2	5	100
	100ST	F	354	catB3delta443-633	2	100
	100ST	F	457	catA2	9	100
	100ST	F	648	catA1	4	100
	100ST	F	648	catA1, catB3	3	100
	100ST	F	648	catA1, catB3delta443-633	12	100
	100ST	F	648	catA1, catB3delta443-633	3	100
	100ST	F	648	catB3	9	100
	100ST	F	648	catB3delta443-633	15	100
	Malawi	A	10	catA1	2	20
	Malawi	A	44	catB3delta443-633	26	29
	Malawi	A	46	catA1	3	19
	Malawi	A	46	catB3	15	19
	Malawi	A	48	catA1	4	9
	Malawi	A	167	catA1	18	36
	Malawi	A	617	catA1, catB3delta443-633	3	22
	Malawi	A	617	catA1, catB3delta443-633	3	22
	Malawi	A	617	catB3delta443-633	12	22
	Malawi	A	9847	catA1	5	7
	Malawi	B1	224	catA1	2	3
	Malawi	B1	443	catA1	2	2
	Malawi	B1	940	catA1	14	15
	Malawi	B2	12	catA1	3	3
	Malawi	B2	73	catA1	2	5
	Malawi	B2	131	catA1	4	64
	Malawi	B2	131	catB3delta443-633	21	64
	Malawi	C	410	catB3delta443-633	40	41
	Malawi	D	391	catA1	2	2
	Malawi	D	405	catB3delta443-633	8	10
	Malawi	F	648	catA1, catB3delta443-633	13	20
	Malawi	F	648	catA1, catB3delta443-633	5	20

## Sheet: Supplementary Figure 5
	Name	Target	TM
Supplementary Figure 5	CAI10Z	CatA1	82.95
	CAI10Z	CatA1	82.95
	CAI10Z	CatA1	82.93
	CAI10Z	IS5_CatA1	79.07
	CAI10Z	IS5_CatA1	79.07
	CAI10Z	IS5_CatA1	79.07
	CAE137	CatB3	85.02
	CAE137	CatB3	85.03
	CAE137	CatB3	85
	CAE137	CatA1	82.9
	CAE137	CatA1	82.92
	CAE137	CatA1	82.9
	CAI10X	CatA1	82.92
	CAI10X	CatA1	82.9
	CAI10X	CatA1	82.93
	CAI10X	IS5_CatA1	79.1
	CAI10X	IS5_CatA1	79.1
	CAI10X	IS5_CatA1	79.15
	CAI10E	CatA1	82.92
	CAI10E	CatA1	82.92
	CAI10E	CatA1	82.95
	CAI10E	IS5_CatA1	79.05
	CAI10E	IS5_CatA1	79.05
	CAI10E	IS5_CatA1	79.08
	CAF11G	CatB4	84.4
	CAF11G	CatB4	84.42
	CAF11G	CatB4	84.4
	CAF11G	CatA1	82.95
	CAF11G	CatA1	82.95
	CAF11G	CatA1	82.95
	CAB15M	CatB4	84.42
	CAB15M	CatB4	84.47
	CAB15M	CatB4	84.47
	CAB15M	CatA1	82.95
	CAB15M	CatA1	82.95
	CAB15M	CatA1	82.92
	CAD110	CatB4	84.42
	CAD110	CatB4	84.42
	CAD110	CatB4	84.5
	CAD10B	CatB3	84.98
	CAD10B	CatB3	84.98
	CAD10B	CatB3	85
	CAC124	CatB4	84.45
	CAC124	CatB4	84.45
	CAC124	CatB4	84.4
	CAG10A	CatB3	84.93
	CAG10A	CatB3	84.9
	CAG10A	CatB3	84.97

## Sheet: Supplementary Figure 6b
	ID	Evolved	∆Abs405	R.S
	CAI10Z	CHL	0.0129162	R
Supplementary Figure 6b	CAI10Z	CHL	0.00846701	R
	CAI10Z	CHL	0.00711356	R
	CAI10Z	LB	-0.0013644	S
	CAI10Z	LB	0.00581824	S
	CAI10Z	LB	0.00621573	S
	CAI10Z	ancestor	-0.0060268	S
	CAI10X	CHL	0.00920956	R
	CAI10X	CHL	0.00695221	R
	CAI10X	CHL	0.00310999	R
	CAI10X	LB	0.00258345	S
	CAI10X	LB	0.00505615	S
	CAI10X	LB	0.0177304	S
	CAI10X	ancestor	-0.0006699	S
	controls	=+ve ctrl	2.5525	R
	controls	=+ve ctrl	2.924	R
	controls	=+ve ctrl	2.8985	R
	controls	=-ve ctrl	-0.0055	S
	controls	=-ve ctrl	0.00653681	S
	controls	=-ve ctrl	0.0025	S
	controls	backgound	-0.021	NA
	controls	backgound	-0.0053324	NA
	controls	backgound	-0.0015	NA
	CAM10K	CHL	0.0115337	R
	CAM10K	CHL	0.0168948	R
	CAM10K	LB	0.00146657	S
	CAM10K	LB	0.00744973	S
	CAM10K	LB	0.00407615	S
	CAM10K	ancestor	0.00199926	S
