# Supplementary material for: Molecular mechanisms of re-emerging chloramphenicol susceptibility in extended-spectrum beta-lactamase-producing Enterobacterales
Source: Nat Commun. 2024 Oct 18;15:9019. doi: 10.1038/s41467-024-53391-2 (PMC11489765; doi:10.1038/s41467-024-53391-2)
Supplement: Supplementary file 7 — Source Data [file 41467_2024_53391_MOESM7_ESM.zip › Source_data/Source_data_Supplementary_Figure3.csv]

lane	lab_id	study	species	#ariba_ref_name	ref_name	gene	var_only	flag	reads	cluster	ref_len	ref_base_assembled	pc_ident	ctg	ctg_len	ctg_cov	known_var	var_type	var_seq_type	known_var_change	has_known_var	ref_ctg_change	ref_ctg_effect	ref_start	ref_end	ref_nt	ctg_start	ctg_end	ctg_nt	smtls_total_depth	smtls_nts	smtls_nts_depth	var_description	free_text
26141_1_134	CAB153	DASSIM	E. coli	catB3.3002676.JX101693.1.58200_58833.5450	catB3.3002676.JX101693.1.58200_58833.5450	1	0	27	204	catB3	633	633	100	catB3.l15.c4.ctg.1	1627	18.7	.	.	.	.	.	.	.	.	.	.	.	.	.	.	.	.	.	catB3;b'catB3 is a plasmid or chromosome-encoded variant of the cat gene found in Salmonella typhimurium, Acinetobacter baumannii and Escherichia coli.'
26141_1_135	CAC127	DASSIM	E. coli	NA	NA	NA	NA	NA	NA	NA	NA	NA	NA	NA	NA	NA	NA	NA	NA	NA	NA	NA	NA	NA	NA	NA	NA	NA	NA	NA	NA	NA	NA	NA
26141_1_136	CAD13R	DASSIM	E. coli	catB3.3002676.JX101693.1.58200_58833.5450	catB3.3002676.JX101693.1.58200_58833.5450	1	0	27	244	catB3	633	633	100	catB3.l15.c4.ctg.1	1630	22.5	.	.	.	.	.	.	.	.	.	.	.	.	.	.	.	.	.	b'catB3 is a plasmid or chromosome-encoded variant of the cat gene found in Salmonella typhimurium, Acinetobacter baumannii and Escherichia coli.';catB3
26141_1_137	CAE12N	DASSIM	E. coli	NA	NA	NA	NA	NA	NA	NA	NA	NA	NA	NA	NA	NA	NA	NA	NA	NA	NA	NA	NA	NA	NA	NA	NA	NA	NA	NA	NA	NA	NA	NA
26141_1_138	CAI10E	DASSIM	E. coli	NA	NA	NA	NA	NA	NA	NA	NA	NA	NA	NA	NA	NA	NA	NA	NA	NA	NA	NA	NA	NA	NA	NA	NA	NA	NA	NA	NA	NA	NA	NA
26141_1_139	CAJ10A	DASSIM	E. coli	NA	NA	NA	NA	NA	NA	NA	NA	NA	NA	NA	NA	NA	NA	NA	NA	NA	NA	NA	NA	NA	NA	NA	NA	NA	NA	NA	NA	NA	NA	NA
26141_1_140	CAD13P	DASSIM	E. coli	catB3.3002676.JX101693.1.58200_58833.5450	catB3.3002676.JX101693.1.58200_58833.5450	1	0	16	136	catB3	633	442	100	catB3.l15.c4.ctg.1	1262	15.7	.	.	.	.	.	.	.	.	.	.	.	.	.	.	.	.	.	catB3;b'catB3 is a plasmid or chromosome-encoded variant of the cat gene found in Salmonella typhimurium, Acinetobacter baumannii and Escherichia coli.'
26141_1_141	CAI10F	DASSIM	E. coli	NA	NA	NA	NA	NA	NA	NA	NA	NA	NA	NA	NA	NA	NA	NA	NA	NA	NA	NA	NA	NA	NA	NA	NA	NA	NA	NA	NA	NA	NA	NA
26141_1_142	CAB14X	DASSIM	E. coli	NA	NA	NA	NA	NA	NA	NA	NA	NA	NA	NA	NA	NA	NA	NA	NA	NA	NA	NA	NA	NA	NA	NA	NA	NA	NA	NA	NA	NA	NA	NA
26141_1_143	CAC11I	DASSIM	E. coli	NA	NA	NA	NA	NA	NA	NA	NA	NA	NA	NA	NA	NA	NA	NA	NA	NA	NA	NA	NA	NA	NA	NA	NA	NA	NA	NA	NA	NA	NA	NA
26141_1_144	CAD137	DASSIM	E. coli	NA	NA	NA	NA	NA	NA	NA	NA	NA	NA	NA	NA	NA	NA	NA	NA	NA	NA	NA	NA	NA	NA	NA	NA	NA	NA	NA	NA	NA	NA	NA
26141_1_145	CAE12R	DASSIM	E. coli	catB3.3002676.JX101693.1.58200_58833.5450	catB3.3002676.JX101693.1.58200_58833.5450	1	0	27	100	catB3	633	633	100	catB3.l15.c4.ctg.1	1478	10.1	.	.	.	.	.	.	.	.	.	.	.	.	.	.	.	.	.	catB3;b'catB3 is a plasmid or chromosome-encoded variant of the cat gene found in Salmonella typhimurium, Acinetobacter baumannii and Escherichia coli.'
26141_1_146	CAL10S	DASSIM	E. coli	NA	NA	NA	NA	NA	NA	NA	NA	NA	NA	NA	NA	NA	NA	NA	NA	NA	NA	NA	NA	NA	NA	NA	NA	NA	NA	NA	NA	NA	NA	NA
26141_1_147	CAM10R	DASSIM	E. coli	NA	NA	NA	NA	NA	NA	NA	NA	NA	NA	NA	NA	NA	NA	NA	NA	NA	NA	NA	NA	NA	NA	NA	NA	NA	NA	NA	NA	NA	NA	NA
26141_1_148	CAM10K	DASSIM	E. coli	NA	NA	NA	NA	NA	NA	NA	NA	NA	NA	NA	NA	NA	NA	NA	NA	NA	NA	NA	NA	NA	NA	NA	NA	NA	NA	NA	NA	NA	NA	NA
26141_1_149	CAC126	DASSIM	E. coli	catB3.3002676.JX101693.1.58200_58833.5450	catB3.3002676.JX101693.1.58200_58833.5450	1	0	16	430	catB3	633	442	100	catB3.l15.c4.ctg.1	1632	39.6	.	.	.	.	.	.	.	.	.	.	.	.	.	.	.	.	.	b'catB3 is a plasmid or chromosome-encoded variant of the cat gene found in Salmonella typhimurium, Acinetobacter baumannii and Escherichia coli.';catB3
26141_1_150	CAB13C	DASSIM	E. coli	NA	NA	NA	NA	NA	NA	NA	NA	NA	NA	NA	NA	NA	NA	NA	NA	NA	NA	NA	NA	NA	NA	NA	NA	NA	NA	NA	NA	NA	NA	NA
26141_1_151	CAC124	DASSIM	E. coli	catB3.3002676.JX101693.1.58200_58833.5450	catB3.3002676.JX101693.1.58200_58833.5450	1	0	16	240	catB3	633	442	100	catB3.l15.c4.ctg.1	1414	25.3	.	.	.	.	.	.	.	.	.	.	.	.	.	.	.	.	.	catB3;b'catB3 is a plasmid or chromosome-encoded variant of the cat gene found in Salmonella typhimurium, Acinetobacter baumannii and Escherichia coli.'
26141_1_152	CAD13N	DASSIM	E. coli	catB3.3002676.JX101693.1.58200_58833.5450	catB3.3002676.JX101693.1.58200_58833.5450	1	0	16	1292	catB3	633	442	100	catB3.l15.c30.ctg.1	1631	119	.	.	.	.	.	.	.	.	.	.	.	.	.	.	.	.	.	b'catB3 is a plasmid or chromosome-encoded variant of the cat gene found in Salmonella typhimurium, Acinetobacter baumannii and Escherichia coli.';catB3
26141_1_153	CAE12K	DASSIM	E. coli	NA	NA	NA	NA	NA	NA	NA	NA	NA	NA	NA	NA	NA	NA	NA	NA	NA	NA	NA	NA	NA	NA	NA	NA	NA	NA	NA	NA	NA	NA	NA
26141_1_154	CAC122	DASSIM	E. coli	NA	NA	NA	NA	NA	NA	NA	NA	NA	NA	NA	NA	NA	NA	NA	NA	NA	NA	NA	NA	NA	NA	NA	NA	NA	NA	NA	NA	NA	NA	NA
26141_1_155	CAE12H	DASSIM	E. coli	NA	NA	NA	NA	NA	NA	NA	NA	NA	NA	NA	NA	NA	NA	NA	NA	NA	NA	NA	NA	NA	NA	NA	NA	NA	NA	NA	NA	NA	NA	NA
26141_1_156	CAB139	DASSIM	E. coli	NA	NA	NA	NA	NA	NA	NA	NA	NA	NA	NA	NA	NA	NA	NA	NA	NA	NA	NA	NA	NA	NA	NA	NA	NA	NA	NA	NA	NA	NA	NA
26141_1_157	CAC123	DASSIM	E. coli	catB3.3002676.JX101693.1.58200_58833.5450	catB3.3002676.JX101693.1.58200_58833.5450	1	0	16	142	catB3	633	442	100	catB3.l6.c4.ctg.1	1280	16.5	.	.	.	.	.	.	.	.	.	.	.	.	.	.	.	.	.	catB3;b'catB3 is a plasmid or chromosome-encoded variant of the cat gene found in Salmonella typhimurium, Acinetobacter baumannii and Escherichia coli.'
26141_1_158	CAD134	DASSIM	E. coli	catB3.3002676.JX101693.1.58200_58833.5450	catB3.3002676.JX101693.1.58200_58833.5450	1	0	16	128	catB3	633	250	100	catB3.l15.c4.ctg.1	1344	14.2	.	.	.	.	.	.	.	.	.	.	.	.	.	.	.	.	.	catB3;b'catB3 is a plasmid or chromosome-encoded variant of the cat gene found in Salmonella typhimurium, Acinetobacter baumannii and Escherichia coli.'
26141_1_159	CAE12L	DASSIM	E. coli	catB3.3002676.JX101693.1.58200_58833.5450	catB3.3002676.JX101693.1.58200_58833.5450	1	0	16	176	catB3	633	442	100	catB3.l15.c4.ctg.1	1256	21	.	.	.	.	.	.	.	.	.	.	.	.	.	.	.	.	.	b'catB3 is a plasmid or chromosome-encoded variant of the cat gene found in Salmonella typhimurium, Acinetobacter baumannii and Escherichia coli.';catB3
26141_1_160	CAD13K	DASSIM	E. coli	NA	NA	NA	NA	NA	NA	NA	NA	NA	NA	NA	NA	NA	NA	NA	NA	NA	NA	NA	NA	NA	NA	NA	NA	NA	NA	NA	NA	NA	NA	NA
26141_1_161	CAE12F	DASSIM	E. coli	catB3.3002676.JX101693.1.58200_58833.5450	catB3.3002676.JX101693.1.58200_58833.5450	1	0	16	320	catB3	633	442	100	catB3.l6.c4.ctg.1	1397	33.9	.	.	.	.	.	.	.	.	.	.	.	.	.	.	.	.	.	catB3;b'catB3 is a plasmid or chromosome-encoded variant of the cat gene found in Salmonella typhimurium, Acinetobacter baumannii and Escherichia coli.'
26141_1_162	CAC11X	DASSIM	E. coli	catB3.3002676.JX101693.1.58200_58833.5450	catB3.3002676.JX101693.1.58200_58833.5450	1	0	16	160	catB3	633	442	100	catB3.l15.c4.ctg.1	1347	17.8	.	.	.	.	.	.	.	.	.	.	.	.	.	.	.	.	.	catB3;b'catB3 is a plasmid or chromosome-encoded variant of the cat gene found in Salmonella typhimurium, Acinetobacter baumannii and Escherichia coli.'
26141_1_164	CAB13L	DASSIM	E. coli	catB3.3002676.JX101693.1.58200_58833.5450	catB3.3002676.JX101693.1.58200_58833.5450	1	0	27	250	catB3	633	633	100	catB3.l15.c4.ctg.1	1493	24.6	.	.	.	.	.	.	.	.	.	.	.	.	.	.	.	.	.	b'catB3 is a plasmid or chromosome-encoded variant of the cat gene found in Salmonella typhimurium, Acinetobacter baumannii and Escherichia coli.';catB3
26141_1_165	CAC11F	DASSIM	E. coli	catB3.3002676.JX101693.1.58200_58833.5450	catB3.3002676.JX101693.1.58200_58833.5450	1	0	27	232	catB3	633	633	100	catB3.l15.c4.ctg.1	1583	21.8	.	.	.	.	.	.	.	.	.	.	.	.	.	.	.	.	.	b'catB3 is a plasmid or chromosome-encoded variant of the cat gene found in Salmonella typhimurium, Acinetobacter baumannii and Escherichia coli.';catB3
26141_1_166	CAD13J	DASSIM	E. coli	NA	NA	NA	NA	NA	NA	NA	NA	NA	NA	NA	NA	NA	NA	NA	NA	NA	NA	NA	NA	NA	NA	NA	NA	NA	NA	NA	NA	NA	NA	NA
26141_1_168	CAM10H	DASSIM	E. coli	NA	NA	NA	NA	NA	NA	NA	NA	NA	NA	NA	NA	NA	NA	NA	NA	NA	NA	NA	NA	NA	NA	NA	NA	NA	NA	NA	NA	NA	NA	NA
26141_1_169	CAB13I	DASSIM	E. coli	catB3.3002676.JX101693.1.58200_58833.5450	catB3.3002676.JX101693.1.58200_58833.5450	1	0	16	386	catB3	633	442	100	catB3.l15.c4.ctg.1	1488	39.1	.	.	.	.	.	.	.	.	.	.	.	.	.	.	.	.	.	b'catB3 is a plasmid or chromosome-encoded variant of the cat gene found in Salmonella typhimurium, Acinetobacter baumannii and Escherichia coli.';catB3
26141_1_170	CAD12Z	DASSIM	E. coli	catB3.3002676.JX101693.1.58200_58833.5450	catB3.3002676.JX101693.1.58200_58833.5450	1	0	16	148	catB3	633	442	100	catB3.l6.c4.ctg.1	1405	15.7	.	.	.	.	.	.	.	.	.	.	.	.	.	.	.	.	.	b'catB3 is a plasmid or chromosome-encoded variant of the cat gene found in Salmonella typhimurium, Acinetobacter baumannii and Escherichia coli.';catB3
26141_1_171	CAC11W	DASSIM	E. coli	catB3.3002676.JX101693.1.58200_58833.5450	catB3.3002676.JX101693.1.58200_58833.5450	1	0	16	134	catB3	633	442	100	catB3.l15.c4.ctg.1	1291	15.2	.	.	.	.	.	.	.	.	.	.	.	.	.	.	.	.	.	b'catB3 is a plasmid or chromosome-encoded variant of the cat gene found in Salmonella typhimurium, Acinetobacter baumannii and Escherichia coli.';catB3
26141_1_172	CAC11C	DASSIM	E. coli	NA	NA	NA	NA	NA	NA	NA	NA	NA	NA	NA	NA	NA	NA	NA	NA	NA	NA	NA	NA	NA	NA	NA	NA	NA	NA	NA	NA	NA	NA	NA
26141_1_173	CAD115	DASSIM	E. coli	NA	NA	NA	NA	NA	NA	NA	NA	NA	NA	NA	NA	NA	NA	NA	NA	NA	NA	NA	NA	NA	NA	NA	NA	NA	NA	NA	NA	NA	NA	NA
26141_1_174	CAE110	DASSIM	E. coli	NA	NA	NA	NA	NA	NA	NA	NA	NA	NA	NA	NA	NA	NA	NA	NA	NA	NA	NA	NA	NA	NA	NA	NA	NA	NA	NA	NA	NA	NA	NA
26141_1_175	CAC119	DASSIM	E. coli	NA	NA	NA	NA	NA	NA	NA	NA	NA	NA	NA	NA	NA	NA	NA	NA	NA	NA	NA	NA	NA	NA	NA	NA	NA	NA	NA	NA	NA	NA	NA
26141_1_176	CAE10Z	DASSIM	E. coli	NA	NA	NA	NA	NA	NA	NA	NA	NA	NA	NA	NA	NA	NA	NA	NA	NA	NA	NA	NA	NA	NA	NA	NA	NA	NA	NA	NA	NA	NA	NA
26141_1_177	CAB12F	DASSIM	E. coli	NA	NA	NA	NA	NA	NA	NA	NA	NA	NA	NA	NA	NA	NA	NA	NA	NA	NA	NA	NA	NA	NA	NA	NA	NA	NA	NA	NA	NA	NA	NA
26141_1_178	CAC11D	DASSIM	E. coli	catB3.3002676.JX101693.1.58200_58833.5450	catB3.3002676.JX101693.1.58200_58833.5450	1	0	16	338	catB3	633	442	100	catB3.l15.c4.ctg.1	1432	35.5	.	.	.	.	.	.	.	.	.	.	.	.	.	.	.	.	.	b'catB3 is a plasmid or chromosome-encoded variant of the cat gene found in Salmonella typhimurium, Acinetobacter baumannii and Escherichia coli.';catB3
26141_1_179	CAD113	DASSIM	E. coli	NA	NA	NA	NA	NA	NA	NA	NA	NA	NA	NA	NA	NA	NA	NA	NA	NA	NA	NA	NA	NA	NA	NA	NA	NA	NA	NA	NA	NA	NA	NA
26141_1_180	CAE116	DASSIM	E. coli	NA	NA	NA	NA	NA	NA	NA	NA	NA	NA	NA	NA	NA	NA	NA	NA	NA	NA	NA	NA	NA	NA	NA	NA	NA	NA	NA	NA	NA	NA	NA
26141_1_181	CAH108	DASSIM	E. coli	catB3.3002676.JX101693.1.58200_58833.5450	catB3.3002676.JX101693.1.58200_58833.5450	1	0	16	274	catB3	633	442	100	catB3.l15.c4.ctg.1	1430	28.6	.	.	.	.	.	.	.	.	.	.	.	.	.	.	.	.	.	b'catB3 is a plasmid or chromosome-encoded variant of the cat gene found in Salmonella typhimurium, Acinetobacter baumannii and Escherichia coli.';catB3
26141_1_182	CAI107	DASSIM	E. coli	NA	NA	NA	NA	NA	NA	NA	NA	NA	NA	NA	NA	NA	NA	NA	NA	NA	NA	NA	NA	NA	NA	NA	NA	NA	NA	NA	NA	NA	NA	NA
26141_1_183	CAJ105	DASSIM	E. coli	NA	NA	NA	NA	NA	NA	NA	NA	NA	NA	NA	NA	NA	NA	NA	NA	NA	NA	NA	NA	NA	NA	NA	NA	NA	NA	NA	NA	NA	NA	NA
26141_1_184	CAG10D	DASSIM	E. coli	NA	NA	NA	NA	NA	NA	NA	NA	NA	NA	NA	NA	NA	NA	NA	NA	NA	NA	NA	NA	NA	NA	NA	NA	NA	NA	NA	NA	NA	NA	NA
26141_1_186	CAB12D	DASSIM	E. coli	NA	NA	NA	NA	NA	NA	NA	NA	NA	NA	NA	NA	NA	NA	NA	NA	NA	NA	NA	NA	NA	NA	NA	NA	NA	NA	NA	NA	NA	NA	NA
26141_1_187	CAC116	DASSIM	E. coli	NA	NA	NA	NA	NA	NA	NA	NA	NA	NA	NA	NA	NA	NA	NA	NA	NA	NA	NA	NA	NA	NA	NA	NA	NA	NA	NA	NA	NA	NA	NA
26141_1_189	CAC117	DASSIM	E. coli	catB3.3002676.JX101693.1.58200_58833.5450	catB3.3002676.JX101693.1.58200_58833.5450	1	0	16	344	catB3	633	442	100	catB3.l15.c4.ctg.1	1328	38.4	.	.	.	.	.	.	.	.	.	.	.	.	.	.	.	.	.	b'catB3 is a plasmid or chromosome-encoded variant of the cat gene found in Salmonella typhimurium, Acinetobacter baumannii and Escherichia coli.';catB3
26141_1_190	CAD10X	DASSIM	E. coli	catB3.3002676.JX101693.1.58200_58833.5450	catB3.3002676.JX101693.1.58200_58833.5450	1	0	16	358	catB3	633	442	100	catB3.l15.c4.ctg.1	1514	35.6	.	.	.	.	.	.	.	.	.	.	.	.	.	.	.	.	.	b'catB3 is a plasmid or chromosome-encoded variant of the cat gene found in Salmonella typhimurium, Acinetobacter baumannii and Escherichia coli.';catB3
26141_1_191	CAJ102	DASSIM	E. coli	NA	NA	NA	NA	NA	NA	NA	NA	NA	NA	NA	NA	NA	NA	NA	NA	NA	NA	NA	NA	NA	NA	NA	NA	NA	NA	NA	NA	NA	NA	NA
26141_1_192	CAG106	DASSIM	E. coli	NA	NA	NA	NA	NA	NA	NA	NA	NA	NA	NA	NA	NA	NA	NA	NA	NA	NA	NA	NA	NA	NA	NA	NA	NA	NA	NA	NA	NA	NA	NA
26141_1_193	CAH103	DASSIM	E. coli	NA	NA	NA	NA	NA	NA	NA	NA	NA	NA	NA	NA	NA	NA	NA	NA	NA	NA	NA	NA	NA	NA	NA	NA	NA	NA	NA	NA	NA	NA	NA
26141_1_194	CAI109	DASSIM	E. coli	NA	NA	NA	NA	NA	NA	NA	NA	NA	NA	NA	NA	NA	NA	NA	NA	NA	NA	NA	NA	NA	NA	NA	NA	NA	NA	NA	NA	NA	NA	NA
26141_1_195	CAJ109	DASSIM	E. coli	NA	NA	NA	NA	NA	NA	NA	NA	NA	NA	NA	NA	NA	NA	NA	NA	NA	NA	NA	NA	NA	NA	NA	NA	NA	NA	NA	NA	NA	NA	NA
26141_1_196	CAM107	DASSIM	E. coli	NA	NA	NA	NA	NA	NA	NA	NA	NA	NA	NA	NA	NA	NA	NA	NA	NA	NA	NA	NA	NA	NA	NA	NA	NA	NA	NA	NA	NA	NA	NA
26141_1_197	CAM10B	DASSIM	E. coli	NA	NA	NA	NA	NA	NA	NA	NA	NA	NA	NA	NA	NA	NA	NA	NA	NA	NA	NA	NA	NA	NA	NA	NA	NA	NA	NA	NA	NA	NA	NA
26141_1_198	CAB11F	DASSIM	E. coli	NA	NA	NA	NA	NA	NA	NA	NA	NA	NA	NA	NA	NA	NA	NA	NA	NA	NA	NA	NA	NA	NA	NA	NA	NA	NA	NA	NA	NA	NA	NA
26141_1_199	CAC10Y	DASSIM	E. coli	NA	NA	NA	NA	NA	NA	NA	NA	NA	NA	NA	NA	NA	NA	NA	NA	NA	NA	NA	NA	NA	NA	NA	NA	NA	NA	NA	NA	NA	NA	NA
26141_1_200	CAE10Q	DASSIM	E. coli	NA	NA	NA	NA	NA	NA	NA	NA	NA	NA	NA	NA	NA	NA	NA	NA	NA	NA	NA	NA	NA	NA	NA	NA	NA	NA	NA	NA	NA	NA	NA
26141_1_201	CAC110	DASSIM	E. coli	catB3.3002676.JX101693.1.58200_58833.5450	catB3.3002676.JX101693.1.58200_58833.5450	1	0	16	358	catB3	633	442	100	catB3.l15.c4.ctg.1	1439	37.2	.	.	.	.	.	.	.	.	.	.	.	.	.	.	.	.	.	catB3;b'catB3 is a plasmid or chromosome-encoded variant of the cat gene found in Salmonella typhimurium, Acinetobacter baumannii and Escherichia coli.'
26141_1_202	CAD10T	DASSIM	E. coli	NA	NA	NA	NA	NA	NA	NA	NA	NA	NA	NA	NA	NA	NA	NA	NA	NA	NA	NA	NA	NA	NA	NA	NA	NA	NA	NA	NA	NA	NA	NA
26141_1_203	CAE10N	DASSIM	E. coli	NA	NA	NA	NA	NA	NA	NA	NA	NA	NA	NA	NA	NA	NA	NA	NA	NA	NA	NA	NA	NA	NA	NA	NA	NA	NA	NA	NA	NA	NA	NA
26141_1_204	CAG10A	DASSIM	E. coli	catB3.3002676.JX101693.1.58200_58833.5450	catB3.3002676.JX101693.1.58200_58833.5450	1	0	27	362	catB3	633	633	100	catB3.l15.c4.ctg.1	1712	31.8	.	.	.	.	.	.	.	.	.	.	.	.	.	.	.	.	.	b'catB3 is a plasmid or chromosome-encoded variant of the cat gene found in Salmonella typhimurium, Acinetobacter baumannii and Escherichia coli.';catB3
26141_1_205	CAI104	DASSIM	E. coli	catB3.3002676.JX101693.1.58200_58833.5450	catB3.3002676.JX101693.1.58200_58833.5450	1	0	27	280	catB3	633	633	100	catB3.l6.c30.ctg.1	1663	25.1	.	.	.	.	.	.	.	.	.	.	.	.	.	.	.	.	.	catB3;b'catB3 is a plasmid or chromosome-encoded variant of the cat gene found in Salmonella typhimurium, Acinetobacter baumannii and Escherichia coli.'
26141_1_206	CAB11K	DASSIM	E. coli	catB3.3002676.JX101693.1.58200_58833.5450	catB3.3002676.JX101693.1.58200_58833.5450	1	0	16	364	catB3	633	442	100	catB3.l6.c17.ctg.1	1365	40.1	.	.	.	.	.	.	.	.	.	.	.	.	.	.	.	.	.	catB3;b'catB3 is a plasmid or chromosome-encoded variant of the cat gene found in Salmonella typhimurium, Acinetobacter baumannii and Escherichia coli.'
26141_1_207	CAE10T	DASSIM	E. coli	NA	NA	NA	NA	NA	NA	NA	NA	NA	NA	NA	NA	NA	NA	NA	NA	NA	NA	NA	NA	NA	NA	NA	NA	NA	NA	NA	NA	NA	NA	NA
26141_1_208	CAF10N	DASSIM	E. coli	NA	NA	NA	NA	NA	NA	NA	NA	NA	NA	NA	NA	NA	NA	NA	NA	NA	NA	NA	NA	NA	NA	NA	NA	NA	NA	NA	NA	NA	NA	NA
26141_1_209	CAC111	DASSIM	E. coli	catB3.3002676.JX101693.1.58200_58833.5450	catB3.3002676.JX101693.1.58200_58833.5450	1	0	16	292	catB3	633	442	100	catB3.l15.c4.ctg.1	1352	32.4	.	.	.	.	.	.	.	.	.	.	.	.	.	.	.	.	.	b'catB3 is a plasmid or chromosome-encoded variant of the cat gene found in Salmonella typhimurium, Acinetobacter baumannii and Escherichia coli.';catB3
26141_1_210	CAE10P	DASSIM	E. coli	catB3.3002676.JX101693.1.58200_58833.5450	catB3.3002676.JX101693.1.58200_58833.5450	1	0	16	346	catB3	633	442	100	catB3.l6.c4.ctg.1	1506	34.5	.	.	.	.	.	.	.	.	.	.	.	.	.	.	.	.	.	b'catB3 is a plasmid or chromosome-encoded variant of the cat gene found in Salmonella typhimurium, Acinetobacter baumannii and Escherichia coli.';catB3
26141_1_211	CAF10J	DASSIM	E. coli	NA	NA	NA	NA	NA	NA	NA	NA	NA	NA	NA	NA	NA	NA	NA	NA	NA	NA	NA	NA	NA	NA	NA	NA	NA	NA	NA	NA	NA	NA	NA
26141_1_212	CAL108	DASSIM	E. coli	catB3.3002676.JX101693.1.58200_58833.5450	catB3.3002676.JX101693.1.58200_58833.5450	1	0	27	232	catB3	633	633	100	catB3.l15.c4.ctg.1	1844	18.8	.	.	.	.	.	.	.	.	.	.	.	.	.	.	.	.	.	catB3;b'catB3 is a plasmid or chromosome-encoded variant of the cat gene found in Salmonella typhimurium, Acinetobacter baumannii and Escherichia coli.'
26141_1_213	CAM108	DASSIM	E. coli	NA	NA	NA	NA	NA	NA	NA	NA	NA	NA	NA	NA	NA	NA	NA	NA	NA	NA	NA	NA	NA	NA	NA	NA	NA	NA	NA	NA	NA	NA	NA
26141_1_214	CAE10V	DASSIM	E. coli	NA	NA	NA	NA	NA	NA	NA	NA	NA	NA	NA	NA	NA	NA	NA	NA	NA	NA	NA	NA	NA	NA	NA	NA	NA	NA	NA	NA	NA	NA	NA
26141_1_215	CAC10V	DASSIM	E. coli	NA	NA	NA	NA	NA	NA	NA	NA	NA	NA	NA	NA	NA	NA	NA	NA	NA	NA	NA	NA	NA	NA	NA	NA	NA	NA	NA	NA	NA	NA	NA
26141_1_217	CAF10G	DASSIM	E. coli	NA	NA	NA	NA	NA	NA	NA	NA	NA	NA	NA	NA	NA	NA	NA	NA	NA	NA	NA	NA	NA	NA	NA	NA	NA	NA	NA	NA	NA	NA	NA
26141_1_218	CAC10X	DASSIM	E. coli	NA	NA	NA	NA	NA	NA	NA	NA	NA	NA	NA	NA	NA	NA	NA	NA	NA	NA	NA	NA	NA	NA	NA	NA	NA	NA	NA	NA	NA	NA	NA
26141_1_219	CAD10M	DASSIM	E. coli	catB3.3002676.JX101693.1.58200_58833.5450	catB3.3002676.JX101693.1.58200_58833.5450	1	0	16	336	catB3	633	442	100	catB3.l15.c4.ctg.1	1582	32.1	.	.	.	.	.	.	.	.	.	.	.	.	.	.	.	.	.	b'catB3 is a plasmid or chromosome-encoded variant of the cat gene found in Salmonella typhimurium, Acinetobacter baumannii and Escherichia coli.';catB3
26141_1_220	CAF10K	DASSIM	E. coli	NA	NA	NA	NA	NA	NA	NA	NA	NA	NA	NA	NA	NA	NA	NA	NA	NA	NA	NA	NA	NA	NA	NA	NA	NA	NA	NA	NA	NA	NA	NA
26141_1_221	CAG104	DASSIM	E. coli	catB3.3002676.JX101693.1.58200_58833.5450	catB3.3002676.JX101693.1.58200_58833.5450	1	0	16	260	catB3	633	442	100	catB3.l15.c17.ctg.1	1501	25.9	.	.	.	.	.	.	.	.	.	.	.	.	.	.	.	.	.	b'catB3 is a plasmid or chromosome-encoded variant of the cat gene found in Salmonella typhimurium, Acinetobacter baumannii and Escherichia coli.';catB3
26141_1_222	CAH101	DASSIM	E. coli	catB3.3002676.JX101693.1.58200_58833.5450	catB3.3002676.JX101693.1.58200_58833.5450	1	0	16	182	catB3	633	442	100	catB3.l15.c4.ctg.1	1452	18.9	.	.	.	.	.	.	.	.	.	.	.	.	.	.	.	.	.	b'catB3 is a plasmid or chromosome-encoded variant of the cat gene found in Salmonella typhimurium, Acinetobacter baumannii and Escherichia coli.';catB3
26141_1_223	CAI101	DASSIM	E. coli	catB3.3002676.JX101693.1.58200_58833.5450	catB3.3002676.JX101693.1.58200_58833.5450	1	0	16	124	catB3	633	442	100	catB3.l6.c4.ctg.1	1165	15.6	.	.	.	.	.	.	.	.	.	.	.	.	.	.	.	.	.	b'catB3 is a plasmid or chromosome-encoded variant of the cat gene found in Salmonella typhimurium, Acinetobacter baumannii and Escherichia coli.';catB3
26141_1_224	CAC10Z	DASSIM	E. coli	NA	NA	NA	NA	NA	NA	NA	NA	NA	NA	NA	NA	NA	NA	NA	NA	NA	NA	NA	NA	NA	NA	NA	NA	NA	NA	NA	NA	NA	NA	NA
26141_1_225	CAD10Q	DASSIM	E. coli	NA	NA	NA	NA	NA	NA	NA	NA	NA	NA	NA	NA	NA	NA	NA	NA	NA	NA	NA	NA	NA	NA	NA	NA	NA	NA	NA	NA	NA	NA	NA
26141_1_226	CAE10S	DASSIM	E. coli	NA	NA	NA	NA	NA	NA	NA	NA	NA	NA	NA	NA	NA	NA	NA	NA	NA	NA	NA	NA	NA	NA	NA	NA	NA	NA	NA	NA	NA	NA	NA
26141_1_227	CAB11R	DASSIM	E. coli	NA	NA	NA	NA	NA	NA	NA	NA	NA	NA	NA	NA	NA	NA	NA	NA	NA	NA	NA	NA	NA	NA	NA	NA	NA	NA	NA	NA	NA	NA	NA
26141_1_228	CAC10R	DASSIM	E. coli	NA	NA	NA	NA	NA	NA	NA	NA	NA	NA	NA	NA	NA	NA	NA	NA	NA	NA	NA	NA	NA	NA	NA	NA	NA	NA	NA	NA	NA	NA	NA
26141_1_229	CAE10K	DASSIM	E. coli	NA	NA	NA	NA	NA	NA	NA	NA	NA	NA	NA	NA	NA	NA	NA	NA	NA	NA	NA	NA	NA	NA	NA	NA	NA	NA	NA	NA	NA	NA	NA
26141_1_230	CAF10E	DASSIM	E. coli	NA	NA	NA	NA	NA	NA	NA	NA	NA	NA	NA	NA	NA	NA	NA	NA	NA	NA	NA	NA	NA	NA	NA	NA	NA	NA	NA	NA	NA	NA	NA
26141_1_232	CAC10Q	DASSIM	E. coli	catB3.3002676.JX101693.1.58200_58833.5450	catB3.3002676.JX101693.1.58200_58833.5450	1	0	16	570	catB3	633	442	100	catB3.l6.c4.ctg.1	1525	55.7	.	.	.	.	.	.	.	.	.	.	.	.	.	.	.	.	.	catB3;b'catB3 is a plasmid or chromosome-encoded variant of the cat gene found in Salmonella typhimurium, Acinetobacter baumannii and Escherichia coli.'
26141_1_236	CAC10S	DASSIM	E. coli	NA	NA	NA	NA	NA	NA	NA	NA	NA	NA	NA	NA	NA	NA	NA	NA	NA	NA	NA	NA	NA	NA	NA	NA	NA	NA	NA	NA	NA	NA	NA
26141_1_237	CAL101	DASSIM	E. coli	NA	NA	NA	NA	NA	NA	NA	NA	NA	NA	NA	NA	NA	NA	NA	NA	NA	NA	NA	NA	NA	NA	NA	NA	NA	NA	NA	NA	NA	NA	NA
26141_1_239	CAM100	DASSIM	E. coli	NA	NA	NA	NA	NA	NA	NA	NA	NA	NA	NA	NA	NA	NA	NA	NA	NA	NA	NA	NA	NA	NA	NA	NA	NA	NA	NA	NA	NA	NA	NA
26141_1_240	CAD110	DASSIM	E. coli	catB3.3002676.JX101693.1.58200_58833.5450	catB3.3002676.JX101693.1.58200_58833.5450	1	0	16	230	catB3	633	442	100	catB3.l15.c4.ctg.1	1385	24.8	.	.	.	.	.	.	.	.	.	.	.	.	.	.	.	.	.	catB3;b'catB3 is a plasmid or chromosome-encoded variant of the cat gene found in Salmonella typhimurium, Acinetobacter baumannii and Escherichia coli.'
26141_1_241	CAE10W	DASSIM	E. coli	NA	NA	NA	NA	NA	NA	NA	NA	NA	NA	NA	NA	NA	NA	NA	NA	NA	NA	NA	NA	NA	NA	NA	NA	NA	NA	NA	NA	NA	NA	NA
26141_1_242	CAI100	DASSIM	E. coli	catB3.3002676.JX101693.1.58200_58833.5450	catB3.3002676.JX101693.1.58200_58833.5450	1	0	16	270	catB3	633	442	100	catB3.l15.c4.ctg.1	1427	28.4	.	.	.	.	.	.	.	.	.	.	.	.	.	.	.	.	.	catB3;b'catB3 is a plasmid or chromosome-encoded variant of the cat gene found in Salmonella typhimurium, Acinetobacter baumannii and Escherichia coli.'
26141_1_243	CAB117	DASSIM	E. coli	NA	NA	NA	NA	NA	NA	NA	NA	NA	NA	NA	NA	NA	NA	NA	NA	NA	NA	NA	NA	NA	NA	NA	NA	NA	NA	NA	NA	NA	NA	NA
26141_1_244	CAC10H	DASSIM	E. coli	catB3.3002676.JX101693.1.58200_58833.5450	catB3.3002676.JX101693.1.58200_58833.5450	1	0	16	306	catB3	633	442	100	catB3.l15.c4.ctg.1	1581	29.1	.	.	.	.	.	.	.	.	.	.	.	.	.	.	.	.	.	catB3;b'catB3 is a plasmid or chromosome-encoded variant of the cat gene found in Salmonella typhimurium, Acinetobacter baumannii and Escherichia coli.'
26141_1_246	CAE10A	DASSIM	E. coli	NA	NA	NA	NA	NA	NA	NA	NA	NA	NA	NA	NA	NA	NA	NA	NA	NA	NA	NA	NA	NA	NA	NA	NA	NA	NA	NA	NA	NA	NA	NA
26141_1_247	CAF109	DASSIM	E. coli	catB3.3002676.JX101693.1.58200_58833.5450	catB3.3002676.JX101693.1.58200_58833.5450	1	0	16	320	catB3	633	442	100	catB3.l15.c4.ctg.1	1537	31.2	.	.	.	.	.	.	.	.	.	.	.	.	.	.	.	.	.	b'catB3 is a plasmid or chromosome-encoded variant of the cat gene found in Salmonella typhimurium, Acinetobacter baumannii and Escherichia coli.';catB3
26141_1_248	CAE10D	DASSIM	E. coli	catB3.3002676.JX101693.1.58200_58833.5450	catB3.3002676.JX101693.1.58200_58833.5450	1	0	27	188	catB3	633	633	100	catB3.l15.c4.ctg.1	1611	17.3	.	.	.	.	.	.	.	.	.	.	.	.	.	.	.	.	.	catB3;b'catB3 is a plasmid or chromosome-encoded variant of the cat gene found in Salmonella typhimurium, Acinetobacter baumannii and Escherichia coli.'
26141_1_250	CAB10P	DASSIM	E. coli	NA	NA	NA	NA	NA	NA	NA	NA	NA	NA	NA	NA	NA	NA	NA	NA	NA	NA	NA	NA	NA	NA	NA	NA	NA	NA	NA	NA	NA	NA	NA
26141_1_251	CAC10A	DASSIM	E. coli	NA	NA	NA	NA	NA	NA	NA	NA	NA	NA	NA	NA	NA	NA	NA	NA	NA	NA	NA	NA	NA	NA	NA	NA	NA	NA	NA	NA	NA	NA	NA
26141_1_252	CAD109	DASSIM	E. coli	NA	NA	NA	NA	NA	NA	NA	NA	NA	NA	NA	NA	NA	NA	NA	NA	NA	NA	NA	NA	NA	NA	NA	NA	NA	NA	NA	NA	NA	NA	NA
26141_1_253	CAF105	DASSIM	E. coli	NA	NA	NA	NA	NA	NA	NA	NA	NA	NA	NA	NA	NA	NA	NA	NA	NA	NA	NA	NA	NA	NA	NA	NA	NA	NA	NA	NA	NA	NA	NA
26141_1_254	CAC10E	DASSIM	E. coli	catB3.3002676.JX101693.1.58200_58833.5450	catB3.3002676.JX101693.1.58200_58833.5450	1	0	16	384	catB3	633	442	100	catB3.l6.c4.ctg.1	1537	37.4	.	.	.	.	.	.	.	.	.	.	.	.	.	.	.	.	.	catB3;b'catB3 is a plasmid or chromosome-encoded variant of the cat gene found in Salmonella typhimurium, Acinetobacter baumannii and Escherichia coli.'
26141_1_255	CAC10D	DASSIM	E. coli	catB3.3002676.JX101693.1.58200_58833.5450	catB3.3002676.JX101693.1.58200_58833.5450	1	0	16	232	catB3	633	442	100	catB3.l15.c4.ctg.1	1388	25.1	.	.	.	.	.	.	.	.	.	.	.	.	.	.	.	.	.	b'catB3 is a plasmid or chromosome-encoded variant of the cat gene found in Salmonella typhimurium, Acinetobacter baumannii and Escherichia coli.';catB3
26141_1_256	CAD10B	DASSIM	E. coli	catB3.3002676.JX101693.1.58200_58833.5450	catB3.3002676.JX101693.1.58200_58833.5450	1	0	27	280	catB3	633	633	100	catB3.l15.c4.ctg.1	1584	26.4	.	.	.	.	.	.	.	.	.	.	.	.	.	.	.	.	.	catB3;b'catB3 is a plasmid or chromosome-encoded variant of the cat gene found in Salmonella typhimurium, Acinetobacter baumannii and Escherichia coli.'
26141_1_257	CAF108	DASSIM	E. coli	NA	NA	NA	NA	NA	NA	NA	NA	NA	NA	NA	NA	NA	NA	NA	NA	NA	NA	NA	NA	NA	NA	NA	NA	NA	NA	NA	NA	NA	NA	NA
26141_1_258	CAC10J	DASSIM	E. coli	catB3.3002676.JX101693.1.58200_58833.5450	catB3.3002676.JX101693.1.58200_58833.5450	1	0	16	194	catB3	633	442	100	catB3.l15.c30.ctg.1	1641	17.7	.	.	.	.	.	.	.	.	.	.	.	.	.	.	.	.	.	b'catB3 is a plasmid or chromosome-encoded variant of the cat gene found in Salmonella typhimurium, Acinetobacter baumannii and Escherichia coli.';catB3
26141_1_259	CAD10H	DASSIM	E. coli	NA	NA	NA	NA	NA	NA	NA	NA	NA	NA	NA	NA	NA	NA	NA	NA	NA	NA	NA	NA	NA	NA	NA	NA	NA	NA	NA	NA	NA	NA	NA
26141_1_260	CAE10C	DASSIM	E. coli	NA	NA	NA	NA	NA	NA	NA	NA	NA	NA	NA	NA	NA	NA	NA	NA	NA	NA	NA	NA	NA	NA	NA	NA	NA	NA	NA	NA	NA	NA	NA
26141_1_261	CAF10A	DASSIM	E. coli	NA	NA	NA	NA	NA	NA	NA	NA	NA	NA	NA	NA	NA	NA	NA	NA	NA	NA	NA	NA	NA	NA	NA	NA	NA	NA	NA	NA	NA	NA	NA
26141_1_262	CAB10K	DASSIM	E. coli	NA	NA	NA	NA	NA	NA	NA	NA	NA	NA	NA	NA	NA	NA	NA	NA	NA	NA	NA	NA	NA	NA	NA	NA	NA	NA	NA	NA	NA	NA	NA
26141_1_263	CAC107	DASSIM	E. coli	NA	NA	NA	NA	NA	NA	NA	NA	NA	NA	NA	NA	NA	NA	NA	NA	NA	NA	NA	NA	NA	NA	NA	NA	NA	NA	NA	NA	NA	NA	NA
26141_1_265	CAE105	DASSIM	E. coli	NA	NA	NA	NA	NA	NA	NA	NA	NA	NA	NA	NA	NA	NA	NA	NA	NA	NA	NA	NA	NA	NA	NA	NA	NA	NA	NA	NA	NA	NA	NA
26141_1_266	CAF103	DASSIM	E. coli	NA	NA	NA	NA	NA	NA	NA	NA	NA	NA	NA	NA	NA	NA	NA	NA	NA	NA	NA	NA	NA	NA	NA	NA	NA	NA	NA	NA	NA	NA	NA
26141_1_267	CAC109	DASSIM	E. coli	catB3.3002676.JX101693.1.58200_58833.5450	catB3.3002676.JX101693.1.58200_58833.5450	1	0	16	368	catB3	633	442	100	catB3.l15.c4.ctg.1	1224	44.8	.	.	.	.	.	.	.	.	.	.	.	.	.	.	.	.	.	catB3;b'catB3 is a plasmid or chromosome-encoded variant of the cat gene found in Salmonella typhimurium, Acinetobacter baumannii and Escherichia coli.'
26141_1_268	CAD108	DASSIM	E. coli	catB3.3002676.JX101693.1.58200_58833.5450	catB3.3002676.JX101693.1.58200_58833.5450	1	0	16	302	catB3	633	442	100	catB3.l15.c4.ctg.1	1306	34.7	.	.	.	.	.	.	.	.	.	.	.	.	.	.	.	.	.	b'catB3 is a plasmid or chromosome-encoded variant of the cat gene found in Salmonella typhimurium, Acinetobacter baumannii and Escherichia coli.';catB3
26141_1_270	CAC103	DASSIM	E. coli	catB3.3002676.JX101693.1.58200_58833.5450	catB3.3002676.JX101693.1.58200_58833.5450	1	0	16	184	catB3	633	442	100	catB3.l15.c4.ctg.1	1533	18	.	.	.	.	.	.	.	.	.	.	.	.	.	.	.	.	.	catB3;b'catB3 is a plasmid or chromosome-encoded variant of the cat gene found in Salmonella typhimurium, Acinetobacter baumannii and Escherichia coli.'
26141_1_271	CAD104	DASSIM	E. coli	NA	NA	NA	NA	NA	NA	NA	NA	NA	NA	NA	NA	NA	NA	NA	NA	NA	NA	NA	NA	NA	NA	NA	NA	NA	NA	NA	NA	NA	NA	NA
26141_1_272	CAF102	DASSIM	E. coli	catB3.3002676.JX101693.1.58200_58833.5450	catB3.3002676.JX101693.1.58200_58833.5450	1	0	16	224	catB3	633	442	100	catB3.l15.c4.ctg.1	1372	24.6	.	.	.	.	.	.	.	.	.	.	.	.	.	.	.	.	.	b'catB3 is a plasmid or chromosome-encoded variant of the cat gene found in Salmonella typhimurium, Acinetobacter baumannii and Escherichia coli.';catB3
26141_1_273	CAC102	DASSIM	E. coli	catB3.3002676.JX101693.1.58200_58833.5450	catB3.3002676.JX101693.1.58200_58833.5450	1	0	16	346	catB3	633	442	100	catB3.l15.c4.ctg.1	1433	36.3	.	.	.	.	.	.	.	.	.	.	.	.	.	.	.	.	.	b'catB3 is a plasmid or chromosome-encoded variant of the cat gene found in Salmonella typhimurium, Acinetobacter baumannii and Escherichia coli.';catB3
26141_1_274	CAD105	DASSIM	E. coli	catB3.3002676.JX101693.1.58200_58833.5450	catB3.3002676.JX101693.1.58200_58833.5450	1	0	27	276	catB3	633	633	100	catB3.l15.c4.ctg.1	1673	24.8	.	.	.	.	.	.	.	.	.	.	.	.	.	.	.	.	.	b'catB3 is a plasmid or chromosome-encoded variant of the cat gene found in Salmonella typhimurium, Acinetobacter baumannii and Escherichia coli.';catB3
26141_1_275	CAC104	DASSIM	E. coli	NA	NA	NA	NA	NA	NA	NA	NA	NA	NA	NA	NA	NA	NA	NA	NA	NA	NA	NA	NA	NA	NA	NA	NA	NA	NA	NA	NA	NA	NA	NA
26141_1_276	CAD103	DASSIM	E. coli	NA	NA	NA	NA	NA	NA	NA	NA	NA	NA	NA	NA	NA	NA	NA	NA	NA	NA	NA	NA	NA	NA	NA	NA	NA	NA	NA	NA	NA	NA	NA
26141_1_277	CAB10W	DASSIM	E. coli	catB3.3002676.JX101693.1.58200_58833.5450	catB3.3002676.JX101693.1.58200_58833.5450	1	0	16	276	catB3	633	442	100	catB3.l15.c4.ctg.1	1530	27.2	.	.	.	.	.	.	.	.	.	.	.	.	.	.	.	.	.	b'catB3 is a plasmid or chromosome-encoded variant of the cat gene found in Salmonella typhimurium, Acinetobacter baumannii and Escherichia coli.';catB3
26141_1_278	CAC100	DASSIM	E. coli	catB3.3002676.JX101693.1.58200_58833.5450	catB3.3002676.JX101693.1.58200_58833.5450	1	0	16	236	catB3	633	442	100	catB3.l15.c4.ctg.1	1268	27.6	.	.	.	.	.	.	.	.	.	.	.	.	.	.	.	.	.	catB3;b'catB3 is a plasmid or chromosome-encoded variant of the cat gene found in Salmonella typhimurium, Acinetobacter baumannii and Escherichia coli.'
26141_1_279	CAD101	DASSIM	E. coli	catB3.3002676.JX101693.1.58200_58833.5450	catB3.3002676.JX101693.1.58200_58833.5450	1	0	16	218	catB3	633	442	100	catB3.l15.c4.ctg.1	1510	21.8	.	.	.	.	.	.	.	.	.	.	.	.	.	.	.	.	.	catB3;b'catB3 is a plasmid or chromosome-encoded variant of the cat gene found in Salmonella typhimurium, Acinetobacter baumannii and Escherichia coli.'
26141_1_280	CAF107	DASSIM	E. coli	catB3.3002676.JX101693.1.58200_58833.5450	catB3.3002676.JX101693.1.58200_58833.5450	1	0	16	248	catB3	633	442	100	catB3.l15.c4.ctg.1	1393	26.8	.	.	.	.	.	.	.	.	.	.	.	.	.	.	.	.	.	catB3;b'catB3 is a plasmid or chromosome-encoded variant of the cat gene found in Salmonella typhimurium, Acinetobacter baumannii and Escherichia coli.'
26141_1_282	CAE104	DASSIM	E. coli	NA	NA	NA	NA	NA	NA	NA	NA	NA	NA	NA	NA	NA	NA	NA	NA	NA	NA	NA	NA	NA	NA	NA	NA	NA	NA	NA	NA	NA	NA	NA
26141_1_283	CAE10J	DASSIM	E. coli	NA	NA	NA	NA	NA	NA	NA	NA	NA	NA	NA	NA	NA	NA	NA	NA	NA	NA	NA	NA	NA	NA	NA	NA	NA	NA	NA	NA	NA	NA	NA
26141_1_284	CAC146	DASSIM	E. coli	NA	NA	NA	NA	NA	NA	NA	NA	NA	NA	NA	NA	NA	NA	NA	NA	NA	NA	NA	NA	NA	NA	NA	NA	NA	NA	NA	NA	NA	NA	NA
26141_1_285	CAC12C	DASSIM	E. coli	catB3.3002676.JX101693.1.58200_58833.5450	catB3.3002676.JX101693.1.58200_58833.5450	1	0	16	164	catB3	633	442	100	catB3.l15.c4.ctg.1	1208	20.1	.	.	.	.	.	.	.	.	.	.	.	.	.	.	.	.	.	catB3;b'catB3 is a plasmid or chromosome-encoded variant of the cat gene found in Salmonella typhimurium, Acinetobacter baumannii and Escherichia coli.'
26141_1_286	CAE117	DASSIM	E. coli	catB3.3002676.JX101693.1.58200_58833.5450	catB3.3002676.JX101693.1.58200_58833.5450	1	0	16	140	catB3	633	442	100	catB3.l6.c4.ctg.1	1502	13.7	.	.	.	.	.	.	.	.	.	.	.	.	.	.	.	.	.	b'catB3 is a plasmid or chromosome-encoded variant of the cat gene found in Salmonella typhimurium, Acinetobacter baumannii and Escherichia coli.';catB3
26141_1_287	CAL117	DASSIM	E. coli	NA	NA	NA	NA	NA	NA	NA	NA	NA	NA	NA	NA	NA	NA	NA	NA	NA	NA	NA	NA	NA	NA	NA	NA	NA	NA	NA	NA	NA	NA	NA
26141_1_288	CAL118	DASSIM	E. coli	NA	NA	NA	NA	NA	NA	NA	NA	NA	NA	NA	NA	NA	NA	NA	NA	NA	NA	NA	NA	NA	NA	NA	NA	NA	NA	NA	NA	NA	NA	NA
26141_1_289	CAL10X	DASSIM	E. coli	NA	NA	NA	NA	NA	NA	NA	NA	NA	NA	NA	NA	NA	NA	NA	NA	NA	NA	NA	NA	NA	NA	NA	NA	NA	NA	NA	NA	NA	NA	NA
26141_1_290	CAL10Y	DASSIM	E. coli	catB3.3002676.JX101693.1.58200_58833.5450	catB3.3002676.JX101693.1.58200_58833.5450	1	0	16	196	catB3	633	442	100	catB3.l15.c4.ctg.1	1348	22	.	.	.	.	.	.	.	.	.	.	.	.	.	.	.	.	.	catB3;b'catB3 is a plasmid or chromosome-encoded variant of the cat gene found in Salmonella typhimurium, Acinetobacter baumannii and Escherichia coli.'
26141_1_291	CAB159	DASSIM	E. coli	NA	NA	NA	NA	NA	NA	NA	NA	NA	NA	NA	NA	NA	NA	NA	NA	NA	NA	NA	NA	NA	NA	NA	NA	NA	NA	NA	NA	NA	NA	NA
26141_1_292	CAC12A	DASSIM	E. coli	NA	NA	NA	NA	NA	NA	NA	NA	NA	NA	NA	NA	NA	NA	NA	NA	NA	NA	NA	NA	NA	NA	NA	NA	NA	NA	NA	NA	NA	NA	NA
26141_1_293	CAM10P	DASSIM	E. coli	catB3.3002676.JX101693.1.58200_58833.5450	catB3.3002676.JX101693.1.58200_58833.5450	1	0	16	160	catB3	633	442	100	catB3.l15.c4.ctg.1	1294	18.1	.	.	.	.	.	.	.	.	.	.	.	.	.	.	.	.	.	catB3;b'catB3 is a plasmid or chromosome-encoded variant of the cat gene found in Salmonella typhimurium, Acinetobacter baumannii and Escherichia coli.'
26141_1_295	CAD117	DASSIM	E. coli	NA	NA	NA	NA	NA	NA	NA	NA	NA	NA	NA	NA	NA	NA	NA	NA	NA	NA	NA	NA	NA	NA	NA	NA	NA	NA	NA	NA	NA	NA	NA
26141_1_296	CAD10R	DASSIM	E. coli	catB3.3002676.JX101693.1.58200_58833.5450	catB3.3002676.JX101693.1.58200_58833.5450	1	0	16	164	catB3	633	442	100	catB3.l15.c4.ctg.1	1372	17.5	.	.	.	.	.	.	.	.	.	.	.	.	.	.	.	.	.	b'catB3 is a plasmid or chromosome-encoded variant of the cat gene found in Salmonella typhimurium, Acinetobacter baumannii and Escherichia coli.';catB3
26141_1_297	CAC105	DASSIM	E. coli	NA	NA	NA	NA	NA	NA	NA	NA	NA	NA	NA	NA	NA	NA	NA	NA	NA	NA	NA	NA	NA	NA	NA	NA	NA	NA	NA	NA	NA	NA	NA
26141_1_298	CAD10A	DASSIM	E. coli	NA	NA	NA	NA	NA	NA	NA	NA	NA	NA	NA	NA	NA	NA	NA	NA	NA	NA	NA	NA	NA	NA	NA	NA	NA	NA	NA	NA	NA	NA	NA
26141_1_299	CAC11J	DASSIM	E. coli	catB3.3002676.JX101693.1.58200_58833.5450	catB3.3002676.JX101693.1.58200_58833.5450	1	0	16	258	catB3	633	442	100	catB3.l15.c4.ctg.1	1260	30.8	.	.	.	.	.	.	.	.	.	.	.	.	.	.	.	.	.	catB3;b'catB3 is a plasmid or chromosome-encoded variant of the cat gene found in Salmonella typhimurium, Acinetobacter baumannii and Escherichia coli.'
28099_1_1	CAB161	DASSIM	E. coli	NA	NA	NA	NA	NA	NA	NA	NA	NA	NA	NA	NA	NA	NA	NA	NA	NA	NA	NA	NA	NA	NA	NA	NA	NA	NA	NA	NA	NA	NA	NA
28099_1_2	CAB16W	DASSIM	E. coli	catB3.3002676.JX101693.1.58200_58833.5450	catB3.3002676.JX101693.1.58200_58833.5450	1	0	16	200	catB3	633	442	100	catB3.l15.c4.ctg.1	1582	19.1	.	.	.	.	.	.	.	.	.	.	.	.	.	.	.	.	.	b'catB3 is a plasmid or chromosome-encoded variant of the cat gene found in Salmonella typhimurium, Acinetobacter baumannii and Escherichia coli.';catB3
28099_1_7	CEF191	DASSIM	E. coli	catB3.3002676.JX101693.1.58200_58833.5450	catB3.3002676.JX101693.1.58200_58833.5450	1	0	528	68	catB3	633	442	99.77	catB3.l6.c30.ctg.1	1371	7.3	0	.	p	.	0	S61R	NONSYN	181	183	AGT	644	646	CGT	15;15;15	C,A;G;T	0,13;15;14	.	b'catB3 is a plasmid or chromosome-encoded variant of the cat gene found in Salmonella typhimurium, Acinetobacter baumannii and Escherichia coli.';catB3
28099_1_10	CAB15Z	DASSIM	E. coli	catB3.3002676.JX101693.1.58200_58833.5450	catB3.3002676.JX101693.1.58200_58833.5450	1	0	16	54	catB3	633	442	100	catB3.l6.c30.ctg.1	1220	6.2	.	.	.	.	.	.	.	.	.	.	.	.	.	.	.	.	.	catB3;b'catB3 is a plasmid or chromosome-encoded variant of the cat gene found in Salmonella typhimurium, Acinetobacter baumannii and Escherichia coli.'
28099_1_11	CAL11J	DASSIM	E. coli	NA	NA	NA	NA	NA	NA	NA	NA	NA	NA	NA	NA	NA	NA	NA	NA	NA	NA	NA	NA	NA	NA	NA	NA	NA	NA	NA	NA	NA	NA	NA
28099_1_14	CAB15Y	DASSIM	E. coli	NA	NA	NA	NA	NA	NA	NA	NA	NA	NA	NA	NA	NA	NA	NA	NA	NA	NA	NA	NA	NA	NA	NA	NA	NA	NA	NA	NA	NA	NA	NA
28099_1_18	CAB15M	DASSIM	E. coli	NA	NA	NA	NA	NA	NA	NA	NA	NA	NA	NA	NA	NA	NA	NA	NA	NA	NA	NA	NA	NA	NA	NA	NA	NA	NA	NA	NA	NA	NA	NA
28099_1_19	CAL11H	DASSIM	E. coli	NA	NA	NA	NA	NA	NA	NA	NA	NA	NA	NA	NA	NA	NA	NA	NA	NA	NA	NA	NA	NA	NA	NA	NA	NA	NA	NA	NA	NA	NA	NA
28099_1_22	CAB15H	DASSIM	E. coli	NA	NA	NA	NA	NA	NA	NA	NA	NA	NA	NA	NA	NA	NA	NA	NA	NA	NA	NA	NA	NA	NA	NA	NA	NA	NA	NA	NA	NA	NA	NA
28099_1_23	CAF11K	DASSIM	E. coli	NA	NA	NA	NA	NA	NA	NA	NA	NA	NA	NA	NA	NA	NA	NA	NA	NA	NA	NA	NA	NA	NA	NA	NA	NA	NA	NA	NA	NA	NA	NA
28099_1_26	CAC11R	DASSIM	E. coli	catB3.3002676.JX101693.1.58200_58833.5450	catB3.3002676.JX101693.1.58200_58833.5450	1	0	16	108	catB3	633	442	100	catB3.l6.c4.ctg.1	1156	13.4	.	.	.	.	.	.	.	.	.	.	.	.	.	.	.	.	.	b'catB3 is a plasmid or chromosome-encoded variant of the cat gene found in Salmonella typhimurium, Acinetobacter baumannii and Escherichia coli.';catB3
28099_1_27	CAF11J	DASSIM	E. coli	NA	NA	NA	NA	NA	NA	NA	NA	NA	NA	NA	NA	NA	NA	NA	NA	NA	NA	NA	NA	NA	NA	NA	NA	NA	NA	NA	NA	NA	NA	NA
28099_1_30	CAC11Q	DASSIM	E. coli	catB3.3002676.JX101693.1.58200_58833.5450	catB3.3002676.JX101693.1.58200_58833.5450	1	0	16	94	catB3	633	442	100	catB3.l15.c4.ctg.1	1138	11.9	.	.	.	.	.	.	.	.	.	.	.	.	.	.	.	.	.	b'catB3 is a plasmid or chromosome-encoded variant of the cat gene found in Salmonella typhimurium, Acinetobacter baumannii and Escherichia coli.';catB3
28099_1_31	CAE133	DASSIM	E. coli	NA	NA	NA	NA	NA	NA	NA	NA	NA	NA	NA	NA	NA	NA	NA	NA	NA	NA	NA	NA	NA	NA	NA	NA	NA	NA	NA	NA	NA	NA	NA
28099_1_34	CAC11P	DASSIM	E. coli	NA	NA	NA	NA	NA	NA	NA	NA	NA	NA	NA	NA	NA	NA	NA	NA	NA	NA	NA	NA	NA	NA	NA	NA	NA	NA	NA	NA	NA	NA	NA
28099_1_35	CAE131	DASSIM	E. coli	NA	NA	NA	NA	NA	NA	NA	NA	NA	NA	NA	NA	NA	NA	NA	NA	NA	NA	NA	NA	NA	NA	NA	NA	NA	NA	NA	NA	NA	NA	NA
28099_1_38	CAC11N	DASSIM	E. coli	NA	NA	NA	NA	NA	NA	NA	NA	NA	NA	NA	NA	NA	NA	NA	NA	NA	NA	NA	NA	NA	NA	NA	NA	NA	NA	NA	NA	NA	NA	NA
28099_1_39	CAD11X	DASSIM	E. coli	NA	NA	NA	NA	NA	NA	NA	NA	NA	NA	NA	NA	NA	NA	NA	NA	NA	NA	NA	NA	NA	NA	NA	NA	NA	NA	NA	NA	NA	NA	NA
28099_1_41	CAC13I	DASSIM	E. coli	catB3.3002676.JX101693.1.58200_58833.5450	catB3.3002676.JX101693.1.58200_58833.5450	1	0	16	18	catB3	633	242	100	catB3.l15.c4.ctg.1	352	3.4	.	.	.	.	.	.	.	.	.	.	.	.	.	.	.	.	.	b'catB3 is a plasmid or chromosome-encoded variant of the cat gene found in Salmonella typhimurium, Acinetobacter baumannii and Escherichia coli.';catB3
28099_1_42	CAC11K	DASSIM	E. coli	catB3.3002676.JX101693.1.58200_58833.5450	catB3.3002676.JX101693.1.58200_58833.5450	1	0	16	242	catB3	633	442	100	catB3.l6.c30.ctg.1	1662	21.6	.	.	.	.	.	.	.	.	.	.	.	.	.	.	.	.	.	catB3;b'catB3 is a plasmid or chromosome-encoded variant of the cat gene found in Salmonella typhimurium, Acinetobacter baumannii and Escherichia coli.'
28099_1_43	CAC14L	DASSIM	E. coli	NA	NA	NA	NA	NA	NA	NA	NA	NA	NA	NA	NA	NA	NA	NA	NA	NA	NA	NA	NA	NA	NA	NA	NA	NA	NA	NA	NA	NA	NA	NA
28099_1_46	CAC11H	DASSIM	E. coli	NA	NA	NA	NA	NA	NA	NA	NA	NA	NA	NA	NA	NA	NA	NA	NA	NA	NA	NA	NA	NA	NA	NA	NA	NA	NA	NA	NA	NA	NA	NA
28099_1_47	CAB19C	DASSIM	E. coli	NA	NA	NA	NA	NA	NA	NA	NA	NA	NA	NA	NA	NA	NA	NA	NA	NA	NA	NA	NA	NA	NA	NA	NA	NA	NA	NA	NA	NA	NA	NA
28099_1_49	CAD10N	DASSIM	E. coli	catB3.3002676.JX101693.1.58200_58833.5450	catB3.3002676.JX101693.1.58200_58833.5450	1	0	16	356	catB3	633	442	100	catB3.l6.c30.ctg.1	1943	27.4	.	.	.	.	.	.	.	.	.	.	.	.	.	.	.	.	.	b'catB3 is a plasmid or chromosome-encoded variant of the cat gene found in Salmonella typhimurium, Acinetobacter baumannii and Escherichia coli.';catB3
28099_1_50	CAC11G	DASSIM	E. coli	NA	NA	NA	NA	NA	NA	NA	NA	NA	NA	NA	NA	NA	NA	NA	NA	NA	NA	NA	NA	NA	NA	NA	NA	NA	NA	NA	NA	NA	NA	NA
28099_1_51	CAB18F	DASSIM	E. coli	catB3.3002676.JX101693.1.58200_58833.5450	catB3.3002676.JX101693.1.58200_58833.5450	1	0	16	384	catB3	633	442	100	catB3.l15.c30.ctg.1	1569	36.9	.	.	.	.	.	.	.	.	.	.	.	.	.	.	.	.	.	catB3;b'catB3 is a plasmid or chromosome-encoded variant of the cat gene found in Salmonella typhimurium, Acinetobacter baumannii and Escherichia coli.'
28099_1_53	CAD13V	DASSIM	E. coli	NA	NA	NA	NA	NA	NA	NA	NA	NA	NA	NA	NA	NA	NA	NA	NA	NA	NA	NA	NA	NA	NA	NA	NA	NA	NA	NA	NA	NA	NA	NA
28099_1_54	CAB15B	DASSIM	E. coli	catB3.3002676.JX101693.1.58200_58833.5450	catB3.3002676.JX101693.1.58200_58833.5450	1	0	27	226	catB3	633	633	100	catB3.l15.c4.ctg.1	1668	20.3	.	.	.	.	.	.	.	.	.	.	.	.	.	.	.	.	.	b'catB3 is a plasmid or chromosome-encoded variant of the cat gene found in Salmonella typhimurium, Acinetobacter baumannii and Escherichia coli.';catB3
28099_1_55	CAB18D	DASSIM	E. coli	NA	NA	NA	NA	NA	NA	NA	NA	NA	NA	NA	NA	NA	NA	NA	NA	NA	NA	NA	NA	NA	NA	NA	NA	NA	NA	NA	NA	NA	NA	NA
28099_1_57	CAD120	DASSIM	E. coli	NA	NA	NA	NA	NA	NA	NA	NA	NA	NA	NA	NA	NA	NA	NA	NA	NA	NA	NA	NA	NA	NA	NA	NA	NA	NA	NA	NA	NA	NA	NA
28099_1_58	CAB15A	DASSIM	E. coli	NA	NA	NA	NA	NA	NA	NA	NA	NA	NA	NA	NA	NA	NA	NA	NA	NA	NA	NA	NA	NA	NA	NA	NA	NA	NA	NA	NA	NA	NA	NA
28099_1_59	CAB18C	DASSIM	E. coli	catB3.3002676.JX101693.1.58200_58833.5450	catB3.3002676.JX101693.1.58200_58833.5450	1	0	16	288	catB3	633	442	100	catB3.l15.c17.ctg.1	1352	31.6	.	.	.	.	.	.	.	.	.	.	.	.	.	.	.	.	.	b'catB3 is a plasmid or chromosome-encoded variant of the cat gene found in Salmonella typhimurium, Acinetobacter baumannii and Escherichia coli.';catB3
28099_1_61	CAH10J	DASSIM	E. coli	NA	NA	NA	NA	NA	NA	NA	NA	NA	NA	NA	NA	NA	NA	NA	NA	NA	NA	NA	NA	NA	NA	NA	NA	NA	NA	NA	NA	NA	NA	NA
28099_1_62	CAB158	DASSIM	E. coli	NA	NA	NA	NA	NA	NA	NA	NA	NA	NA	NA	NA	NA	NA	NA	NA	NA	NA	NA	NA	NA	NA	NA	NA	NA	NA	NA	NA	NA	NA	NA
28099_1_63	CAJ10S	DASSIM	E. coli	NA	NA	NA	NA	NA	NA	NA	NA	NA	NA	NA	NA	NA	NA	NA	NA	NA	NA	NA	NA	NA	NA	NA	NA	NA	NA	NA	NA	NA	NA	NA
28099_1_65	CAI10H	DASSIM	E. coli	NA	NA	NA	NA	NA	NA	NA	NA	NA	NA	NA	NA	NA	NA	NA	NA	NA	NA	NA	NA	NA	NA	NA	NA	NA	NA	NA	NA	NA	NA	NA
28099_1_66	CAB157	DASSIM	E. coli	catB3.3002676.JX101693.1.58200_58833.5450	catB3.3002676.JX101693.1.58200_58833.5450	1	0	16	308	catB3	633	442	100	catB3.l15.c4.ctg.1	1596	28.8	.	.	.	.	.	.	.	.	.	.	.	.	.	.	.	.	.	b'catB3 is a plasmid or chromosome-encoded variant of the cat gene found in Salmonella typhimurium, Acinetobacter baumannii and Escherichia coli.';catB3
28099_1_69	CAJ10D	DASSIM	E. coli	NA	NA	NA	NA	NA	NA	NA	NA	NA	NA	NA	NA	NA	NA	NA	NA	NA	NA	NA	NA	NA	NA	NA	NA	NA	NA	NA	NA	NA	NA	NA
28099_1_70	CAB14Y	DASSIM	E. coli	NA	NA	NA	NA	NA	NA	NA	NA	NA	NA	NA	NA	NA	NA	NA	NA	NA	NA	NA	NA	NA	NA	NA	NA	NA	NA	NA	NA	NA	NA	NA
28099_1_71	CAD11V	DASSIM	E. coli	catB3.3002676.JX101693.1.58200_58833.5450	catB3.3002676.JX101693.1.58200_58833.5450	1	0	27	246	catB3	633	633	100	catB3.l15.c4.ctg.1	1747	21	.	.	.	.	.	.	.	.	.	.	.	.	.	.	.	.	.	catB3;b'catB3 is a plasmid or chromosome-encoded variant of the cat gene found in Salmonella typhimurium, Acinetobacter baumannii and Escherichia coli.'
28099_1_73	CAB15S	DASSIM	E. coli	NA	NA	NA	NA	NA	NA	NA	NA	NA	NA	NA	NA	NA	NA	NA	NA	NA	NA	NA	NA	NA	NA	NA	NA	NA	NA	NA	NA	NA	NA	NA
28099_1_74	CAB138	DASSIM	E. coli	NA	NA	NA	NA	NA	NA	NA	NA	NA	NA	NA	NA	NA	NA	NA	NA	NA	NA	NA	NA	NA	NA	NA	NA	NA	NA	NA	NA	NA	NA	NA
28099_1_75	CAD11U	DASSIM	E. coli	catB3.3002676.JX101693.1.58200_58833.5450	catB3.3002676.JX101693.1.58200_58833.5450	1	0	16	290	catB3	633	442	100	catB3.l6.c17.ctg.1	1316	32.2	.	.	.	.	.	.	.	.	.	.	.	.	.	.	.	.	.	catB3;b'catB3 is a plasmid or chromosome-encoded variant of the cat gene found in Salmonella typhimurium, Acinetobacter baumannii and Escherichia coli.'
28099_1_77	CAC13H	DASSIM	E. coli	NA	NA	NA	NA	NA	NA	NA	NA	NA	NA	NA	NA	NA	NA	NA	NA	NA	NA	NA	NA	NA	NA	NA	NA	NA	NA	NA	NA	NA	NA	NA
28099_1_78	CAB12E	DASSIM	E. coli	catB3.3002676.JX101693.1.58200_58833.5450	catB3.3002676.JX101693.1.58200_58833.5450	1	0	16	362	catB3	633	442	100	catB3.l6.c17.ctg.1	1608	33.6	.	.	.	.	.	.	.	.	.	.	.	.	.	.	.	.	.	catB3;b'catB3 is a plasmid or chromosome-encoded variant of the cat gene found in Salmonella typhimurium, Acinetobacter baumannii and Escherichia coli.'
28099_1_79	CAI113	DASSIM	E. coli	catB3.3002676.JX101693.1.58200_58833.5450	catB3.3002676.JX101693.1.58200_58833.5450	1	0	16	292	catB3	633	442	100	catB3.l15.c4.ctg.1	1568	27.9	.	.	.	.	.	.	.	.	.	.	.	.	.	.	.	.	.	b'catB3 is a plasmid or chromosome-encoded variant of the cat gene found in Salmonella typhimurium, Acinetobacter baumannii and Escherichia coli.';catB3
28099_1_81	CAC132	DASSIM	E. coli	NA	NA	NA	NA	NA	NA	NA	NA	NA	NA	NA	NA	NA	NA	NA	NA	NA	NA	NA	NA	NA	NA	NA	NA	NA	NA	NA	NA	NA	NA	NA
28099_1_82	CAB11X	DASSIM	E. coli	NA	NA	NA	NA	NA	NA	NA	NA	NA	NA	NA	NA	NA	NA	NA	NA	NA	NA	NA	NA	NA	NA	NA	NA	NA	NA	NA	NA	NA	NA	NA
28099_1_83	CAE12Z	DASSIM	E. coli	NA	NA	NA	NA	NA	NA	NA	NA	NA	NA	NA	NA	NA	NA	NA	NA	NA	NA	NA	NA	NA	NA	NA	NA	NA	NA	NA	NA	NA	NA	NA
28099_1_85	CAD10H	DASSIM	E. coli	catB3.3002676.JX101693.1.58200_58833.5450	catB3.3002676.JX101693.1.58200_58833.5450	1	0	16	300	catB3	633	442	100	catB3.l15.c17.ctg.1	1430	31.4	.	.	.	.	.	.	.	.	.	.	.	.	.	.	.	.	.	b'catB3 is a plasmid or chromosome-encoded variant of the cat gene found in Salmonella typhimurium, Acinetobacter baumannii and Escherichia coli.';catB3
28099_1_86	CAB11P	DASSIM	E. coli	NA	NA	NA	NA	NA	NA	NA	NA	NA	NA	NA	NA	NA	NA	NA	NA	NA	NA	NA	NA	NA	NA	NA	NA	NA	NA	NA	NA	NA	NA	NA
28099_1_87	CAF11H	DASSIM	E. coli	NA	NA	NA	NA	NA	NA	NA	NA	NA	NA	NA	NA	NA	NA	NA	NA	NA	NA	NA	NA	NA	NA	NA	NA	NA	NA	NA	NA	NA	NA	NA
28099_1_89	CAD141	DASSIM	E. coli	catB3.3002676.JX101693.1.58200_58833.5450	catB3.3002676.JX101693.1.58200_58833.5450	1	0	16	364	catB3	633	442	100	catB3.l6.c4.ctg.1	1500	36.2	.	.	.	.	.	.	.	.	.	.	.	.	.	.	.	.	.	catB3;b'catB3 is a plasmid or chromosome-encoded variant of the cat gene found in Salmonella typhimurium, Acinetobacter baumannii and Escherichia coli.'
28099_1_90	CAC10X	DASSIM	E. coli	catB3.3002676.JX101693.1.58200_58833.5450	catB3.3002676.JX101693.1.58200_58833.5450	1	0	16	112	catB3	633	442	100	catB3.l15.c4.ctg.1	1312	12.4	.	.	.	.	.	.	.	.	.	.	.	.	.	.	.	.	.	catB3;b'catB3 is a plasmid or chromosome-encoded variant of the cat gene found in Salmonella typhimurium, Acinetobacter baumannii and Escherichia coli.'
28099_1_91	CAD12P	DASSIM	E. coli	NA	NA	NA	NA	NA	NA	NA	NA	NA	NA	NA	NA	NA	NA	NA	NA	NA	NA	NA	NA	NA	NA	NA	NA	NA	NA	NA	NA	NA	NA	NA
28099_1_93	CAG11T	DASSIM	E. coli	NA	NA	NA	NA	NA	NA	NA	NA	NA	NA	NA	NA	NA	NA	NA	NA	NA	NA	NA	NA	NA	NA	NA	NA	NA	NA	NA	NA	NA	NA	NA
28099_1_94	CAC11A	DASSIM	E. coli	NA	NA	NA	NA	NA	NA	NA	NA	NA	NA	NA	NA	NA	NA	NA	NA	NA	NA	NA	NA	NA	NA	NA	NA	NA	NA	NA	NA	NA	NA	NA
28099_1_95	CAD12M	DASSIM	E. coli	catB3.3002676.JX101693.1.58200_58833.5450	catB3.3002676.JX101693.1.58200_58833.5450	1	0	16	232	catB3	633	442	100	catB3.l15.c4.ctg.1	1563	22.4	.	.	.	.	.	.	.	.	.	.	.	.	.	.	.	.	.	b'catB3 is a plasmid or chromosome-encoded variant of the cat gene found in Salmonella typhimurium, Acinetobacter baumannii and Escherichia coli.';catB3
28099_1_98	CAH10I	DASSIM	E. coli	NA	NA	NA	NA	NA	NA	NA	NA	NA	NA	NA	NA	NA	NA	NA	NA	NA	NA	NA	NA	NA	NA	NA	NA	NA	NA	NA	NA	NA	NA	NA
28099_1_99	CAC114	DASSIM	E. coli	NA	NA	NA	NA	NA	NA	NA	NA	NA	NA	NA	NA	NA	NA	NA	NA	NA	NA	NA	NA	NA	NA	NA	NA	NA	NA	NA	NA	NA	NA	NA
28099_1_100	CAD12L	DASSIM	E. coli	NA	NA	NA	NA	NA	NA	NA	NA	NA	NA	NA	NA	NA	NA	NA	NA	NA	NA	NA	NA	NA	NA	NA	NA	NA	NA	NA	NA	NA	NA	NA
28099_1_102	CAI10H	DASSIM	E. coli	NA	NA	NA	NA	NA	NA	NA	NA	NA	NA	NA	NA	NA	NA	NA	NA	NA	NA	NA	NA	NA	NA	NA	NA	NA	NA	NA	NA	NA	NA	NA
28099_1_103	CAC10W	DASSIM	E. coli	NA	NA	NA	NA	NA	NA	NA	NA	NA	NA	NA	NA	NA	NA	NA	NA	NA	NA	NA	NA	NA	NA	NA	NA	NA	NA	NA	NA	NA	NA	NA
28099_1_104	CAD12K	DASSIM	E. coli	NA	NA	NA	NA	NA	NA	NA	NA	NA	NA	NA	NA	NA	NA	NA	NA	NA	NA	NA	NA	NA	NA	NA	NA	NA	NA	NA	NA	NA	NA	NA
28099_1_106	CAI10X	DASSIM	E. coli	NA	NA	NA	NA	NA	NA	NA	NA	NA	NA	NA	NA	NA	NA	NA	NA	NA	NA	NA	NA	NA	NA	NA	NA	NA	NA	NA	NA	NA	NA	NA
28099_1_107	CAC10M	DASSIM	E. coli	NA	NA	NA	NA	NA	NA	NA	NA	NA	NA	NA	NA	NA	NA	NA	NA	NA	NA	NA	NA	NA	NA	NA	NA	NA	NA	NA	NA	NA	NA	NA
28099_1_110	CAB15V	DASSIM	E. coli	NA	NA	NA	NA	NA	NA	NA	NA	NA	NA	NA	NA	NA	NA	NA	NA	NA	NA	NA	NA	NA	NA	NA	NA	NA	NA	NA	NA	NA	NA	NA
28099_1_111	CAC10I	DASSIM	E. coli	NA	NA	NA	NA	NA	NA	NA	NA	NA	NA	NA	NA	NA	NA	NA	NA	NA	NA	NA	NA	NA	NA	NA	NA	NA	NA	NA	NA	NA	NA	NA
28099_1_112	CAC14J	DASSIM	E. coli	catB3.3002676.JX101693.1.58200_58833.5450	catB3.3002676.JX101693.1.58200_58833.5450	1	0	16	422	catB3	633	442	100	catB3.l15.c4.ctg.1	1508	41.8	.	.	.	.	.	.	.	.	.	.	.	.	.	.	.	.	.	b'catB3 is a plasmid or chromosome-encoded variant of the cat gene found in Salmonella typhimurium, Acinetobacter baumannii and Escherichia coli.';catB3
28099_1_114	CAC13G	DASSIM	E. coli	catB3.3002676.JX101693.1.58200_58833.5450	catB3.3002676.JX101693.1.58200_58833.5450	1	0	16	378	catB3	633	442	100	catB3.l15.c4.ctg.1	1577	36.1	.	.	.	.	.	.	.	.	.	.	.	.	.	.	.	.	.	b'catB3 is a plasmid or chromosome-encoded variant of the cat gene found in Salmonella typhimurium, Acinetobacter baumannii and Escherichia coli.';catB3
28099_1_115	CAC10G	DASSIM	E. coli	NA	NA	NA	NA	NA	NA	NA	NA	NA	NA	NA	NA	NA	NA	NA	NA	NA	NA	NA	NA	NA	NA	NA	NA	NA	NA	NA	NA	NA	NA	NA
28099_1_116	CAB199	DASSIM	E. coli	catB3.3002676.JX101693.1.58200_58833.5450	catB3.3002676.JX101693.1.58200_58833.5450	1	0	16	336	catB3	633	442	100	catB3.l15.c4.ctg.1	1688	29.5	.	.	.	.	.	.	.	.	.	.	.	.	.	.	.	.	.	b'catB3 is a plasmid or chromosome-encoded variant of the cat gene found in Salmonella typhimurium, Acinetobacter baumannii and Escherichia coli.';catB3
28099_1_118	CAC131	DASSIM	E. coli	catB3.3002676.JX101693.1.58200_58833.5450	catB3.3002676.JX101693.1.58200_58833.5450	1	0	16	372	catB3	633	442	100	catB3.l6.c30.ctg.1	1476	37.8	.	.	.	.	.	.	.	.	.	.	.	.	.	.	.	.	.	b'catB3 is a plasmid or chromosome-encoded variant of the cat gene found in Salmonella typhimurium, Acinetobacter baumannii and Escherichia coli.';catB3
28099_1_119	CAC10C	DASSIM	E. coli	NA	NA	NA	NA	NA	NA	NA	NA	NA	NA	NA	NA	NA	NA	NA	NA	NA	NA	NA	NA	NA	NA	NA	NA	NA	NA	NA	NA	NA	NA	NA
28099_1_120	CAB190	DASSIM	E. coli	NA	NA	NA	NA	NA	NA	NA	NA	NA	NA	NA	NA	NA	NA	NA	NA	NA	NA	NA	NA	NA	NA	NA	NA	NA	NA	NA	NA	NA	NA	NA
28099_1_123	CAC108	DASSIM	E. coli	catB3.3002676.JX101693.1.58200_58833.5450	catB3.3002676.JX101693.1.58200_58833.5450	1	0	16	274	catB3	633	442	100	catB3.l15.c4.ctg.1	1395	29.3	.	.	.	.	.	.	.	.	.	.	.	.	.	.	.	.	.	catB3;b'catB3 is a plasmid or chromosome-encoded variant of the cat gene found in Salmonella typhimurium, Acinetobacter baumannii and Escherichia coli.'
28099_1_125	CAB195	DASSIM	E. coli	catB3.3002676.JX101693.1.58200_58833.5450	catB3.3002676.JX101693.1.58200_58833.5450	1	0	16	396	catB3	633	442	100	catB3.l15.c4.ctg.1	1531	38.5	.	.	.	.	.	.	.	.	.	.	.	.	.	.	.	.	.	catB3;b'catB3 is a plasmid or chromosome-encoded variant of the cat gene found in Salmonella typhimurium, Acinetobacter baumannii and Escherichia coli.'
28099_1_127	CAD13Y	DASSIM	E. coli	catB3.3002676.JX101693.1.58200_58833.5450	catB3.3002676.JX101693.1.58200_58833.5450	1	0	16	406	catB3	633	442	100	catB3.l15.c4.ctg.1	1570	39	.	.	.	.	.	.	.	.	.	.	.	.	.	.	.	.	.	catB3;b'catB3 is a plasmid or chromosome-encoded variant of the cat gene found in Salmonella typhimurium, Acinetobacter baumannii and Escherichia coli.'
28099_1_128	CAC106	DASSIM	E. coli	NA	NA	NA	NA	NA	NA	NA	NA	NA	NA	NA	NA	NA	NA	NA	NA	NA	NA	NA	NA	NA	NA	NA	NA	NA	NA	NA	NA	NA	NA	NA
28099_1_129	CAB194	DASSIM	E. coli	catB3.3002676.JX101693.1.58200_58833.5450	catB3.3002676.JX101693.1.58200_58833.5450	1	0	16	820	catB3	633	442	100	catB3.l6.c17.ctg.1	1339	91.6	.	.	.	.	.	.	.	.	.	.	.	.	.	.	.	.	.	b'catB3 is a plasmid or chromosome-encoded variant of the cat gene found in Salmonella typhimurium, Acinetobacter baumannii and Escherichia coli.';catB3
28099_1_131	CAG11H	DASSIM	E. coli	NA	NA	NA	NA	NA	NA	NA	NA	NA	NA	NA	NA	NA	NA	NA	NA	NA	NA	NA	NA	NA	NA	NA	NA	NA	NA	NA	NA	NA	NA	NA
28099_1_132	CAB114	DASSIM	E. coli	NA	NA	NA	NA	NA	NA	NA	NA	NA	NA	NA	NA	NA	NA	NA	NA	NA	NA	NA	NA	NA	NA	NA	NA	NA	NA	NA	NA	NA	NA	NA
28099_1_133	CAC14R	DASSIM	E. coli	NA	NA	NA	NA	NA	NA	NA	NA	NA	NA	NA	NA	NA	NA	NA	NA	NA	NA	NA	NA	NA	NA	NA	NA	NA	NA	NA	NA	NA	NA	NA
28099_1_135	CAH10B	DASSIM	E. coli	NA	NA	NA	NA	NA	NA	NA	NA	NA	NA	NA	NA	NA	NA	NA	NA	NA	NA	NA	NA	NA	NA	NA	NA	NA	NA	NA	NA	NA	NA	NA
28099_1_136	CAB116	DASSIM	E. coli	NA	NA	NA	NA	NA	NA	NA	NA	NA	NA	NA	NA	NA	NA	NA	NA	NA	NA	NA	NA	NA	NA	NA	NA	NA	NA	NA	NA	NA	NA	NA
28099_1_137	CAC14S	DASSIM	E. coli	NA	NA	NA	NA	NA	NA	NA	NA	NA	NA	NA	NA	NA	NA	NA	NA	NA	NA	NA	NA	NA	NA	NA	NA	NA	NA	NA	NA	NA	NA	NA
28099_1_139	CAI10C	DASSIM	E. coli	NA	NA	NA	NA	NA	NA	NA	NA	NA	NA	NA	NA	NA	NA	NA	NA	NA	NA	NA	NA	NA	NA	NA	NA	NA	NA	NA	NA	NA	NA	NA
28099_1_141	CAC14G	DASSIM	E. coli	catB3.3002676.JX101693.1.58200_58833.5450	catB3.3002676.JX101693.1.58200_58833.5450	1	0	16	204	catB3	633	442	100	catB3.l15.c4.ctg.1	1529	19.5	.	.	.	.	.	.	.	.	.	.	.	.	.	.	.	.	.	catB3;b'catB3 is a plasmid or chromosome-encoded variant of the cat gene found in Salmonella typhimurium, Acinetobacter baumannii and Escherichia coli.'
28099_1_143	CAI10W	DASSIM	E. coli	NA	NA	NA	NA	NA	NA	NA	NA	NA	NA	NA	NA	NA	NA	NA	NA	NA	NA	NA	NA	NA	NA	NA	NA	NA	NA	NA	NA	NA	NA	NA
28099_1_144	CAB111	DASSIM	E. coli	NA	NA	NA	NA	NA	NA	NA	NA	NA	NA	NA	NA	NA	NA	NA	NA	NA	NA	NA	NA	NA	NA	NA	NA	NA	NA	NA	NA	NA	NA	NA
28099_1_145	CAD12G	DASSIM	E. coli	NA	NA	NA	NA	NA	NA	NA	NA	NA	NA	NA	NA	NA	NA	NA	NA	NA	NA	NA	NA	NA	NA	NA	NA	NA	NA	NA	NA	NA	NA	NA
28099_1_148	CAB10Z	DASSIM	E. coli	catB3.3002676.JX101693.1.58200_58833.5450	catB3.3002676.JX101693.1.58200_58833.5450	1	0	16	290	catB3	633	442	100	catB3.l15.c4.ctg.1	1645	26.4	.	.	.	.	.	.	.	.	.	.	.	.	.	.	.	.	.	catB3;b'catB3 is a plasmid or chromosome-encoded variant of the cat gene found in Salmonella typhimurium, Acinetobacter baumannii and Escherichia coli.'
28099_1_149	CAD12D	DASSIM	E. coli	catB3.3002676.JX101693.1.58200_58833.5450	catB3.3002676.JX101693.1.58200_58833.5450	1	0	16	230	catB3	633	442	100	catB3.l15.c4.ctg.1	1607	21.6	.	.	.	.	.	.	.	.	.	.	.	.	.	.	.	.	.	catB3;b'catB3 is a plasmid or chromosome-encoded variant of the cat gene found in Salmonella typhimurium, Acinetobacter baumannii and Escherichia coli.'
28099_1_151	CAC13D	DASSIM	E. coli	catB3.3002676.JX101693.1.58200_58833.5450	catB3.3002676.JX101693.1.58200_58833.5450	1	0	16	336	catB3	633	442	100	catB3.l15.c4.ctg.1	1487	33.7	.	.	.	.	.	.	.	.	.	.	.	.	.	.	.	.	.	catB3;b'catB3 is a plasmid or chromosome-encoded variant of the cat gene found in Salmonella typhimurium, Acinetobacter baumannii and Escherichia coli.'
28099_1_152	CAB10T	DASSIM	E. coli	catB3.3002676.JX101693.1.58200_58833.5450	catB3.3002676.JX101693.1.58200_58833.5450	1	0	16	296	catB3	633	442	100	catB3.l15.c4.ctg.1	1439	30.4	.	.	.	.	.	.	.	.	.	.	.	.	.	.	.	.	.	catB3;b'catB3 is a plasmid or chromosome-encoded variant of the cat gene found in Salmonella typhimurium, Acinetobacter baumannii and Escherichia coli.'
28099_1_153	CAD12F	DASSIM	E. coli	catB3.3002676.JX101693.1.58200_58833.5450	catB3.3002676.JX101693.1.58200_58833.5450	1	0	528	38	catB3	633	442	99.77	catB3.l6.c4.ctg.1	775	7	0	.	p	.	0	P88S	NONSYN	262	264	CCG	406	408	TCG	6;7;7	T;C;G	6;7;7	.	catB3;b'catB3 is a plasmid or chromosome-encoded variant of the cat gene found in Salmonella typhimurium, Acinetobacter baumannii and Escherichia coli.'
28099_1_155	CAC130	DASSIM	E. coli	catB3.3002676.JX101693.1.58200_58833.5450	catB3.3002676.JX101693.1.58200_58833.5450	1	0	16	310	catB3	633	442	100	catB3.l6.c30.ctg.1	1524	30.3	.	.	.	.	.	.	.	.	.	.	.	.	.	.	.	.	.	b'catB3 is a plasmid or chromosome-encoded variant of the cat gene found in Salmonella typhimurium, Acinetobacter baumannii and Escherichia coli.';catB3
28099_1_156	CAB10R	DASSIM	E. coli	catB3.3002676.JX101693.1.58200_58833.5450	catB3.3002676.JX101693.1.58200_58833.5450	1	0	16	186	catB3	633	442	100	catB3.l15.c4.ctg.1	1388	20.1	.	.	.	.	.	.	.	.	.	.	.	.	.	.	.	.	.	b'catB3 is a plasmid or chromosome-encoded variant of the cat gene found in Salmonella typhimurium, Acinetobacter baumannii and Escherichia coli.';catB3
28099_1_157	CAD12H	DASSIM	E. coli	NA	NA	NA	NA	NA	NA	NA	NA	NA	NA	NA	NA	NA	NA	NA	NA	NA	NA	NA	NA	NA	NA	NA	NA	NA	NA	NA	NA	NA	NA	NA
28099_1_159	CAD107	DASSIM	E. coli	NA	NA	NA	NA	NA	NA	NA	NA	NA	NA	NA	NA	NA	NA	NA	NA	NA	NA	NA	NA	NA	NA	NA	NA	NA	NA	NA	NA	NA	NA	NA
28099_1_160	CAB16C	DASSIM	E. coli	catB3.3002676.JX101693.1.58200_58833.5450	catB3.3002676.JX101693.1.58200_58833.5450	1	0	16	508	catB3	633	442	100	catB3.l15.c4.ctg.1	1566	48.6	.	.	.	.	.	.	.	.	.	.	.	.	.	.	.	.	.	catB3;b'catB3 is a plasmid or chromosome-encoded variant of the cat gene found in Salmonella typhimurium, Acinetobacter baumannii and Escherichia coli.'
28099_1_161	CAD12M	DASSIM	E. coli	NA	NA	NA	NA	NA	NA	NA	NA	NA	NA	NA	NA	NA	NA	NA	NA	NA	NA	NA	NA	NA	NA	NA	NA	NA	NA	NA	NA	NA	NA	NA
28099_1_163	CAD13W	DASSIM	E. coli	catB3.3002676.JX101693.1.58200_58833.5450	catB3.3002676.JX101693.1.58200_58833.5450	1	0	16	298	catB3	633	442	100	catB3.l15.c4.ctg.1	1381	32.1	.	.	.	.	.	.	.	.	.	.	.	.	.	.	.	.	.	b'catB3 is a plasmid or chromosome-encoded variant of the cat gene found in Salmonella typhimurium, Acinetobacter baumannii and Escherichia coli.';catB3
28099_1_165	CAD14P	DASSIM	E. coli	catB3.3002676.JX101693.1.58200_58833.5450	catB3.3002676.JX101693.1.58200_58833.5450	1	0	16	268	catB3	633	442	100	catB3.l15.c4.ctg.1	1543	26.2	.	.	.	.	.	.	.	.	.	.	.	.	.	.	.	.	.	b'catB3 is a plasmid or chromosome-encoded variant of the cat gene found in Salmonella typhimurium, Acinetobacter baumannii and Escherichia coli.';catB3
28099_1_167	CAG11D	DASSIM	E. coli	NA	NA	NA	NA	NA	NA	NA	NA	NA	NA	NA	NA	NA	NA	NA	NA	NA	NA	NA	NA	NA	NA	NA	NA	NA	NA	NA	NA	NA	NA	NA
28099_1_168	CAB16L	DASSIM	E. coli	catB3.3002676.JX101693.1.58200_58833.5450	catB3.3002676.JX101693.1.58200_58833.5450	1	0	16	278	catB3	633	442	100	catB3.l15.c4.ctg.1	1673	24.9	.	.	.	.	.	.	.	.	.	.	.	.	.	.	.	.	.	b'catB3 is a plasmid or chromosome-encoded variant of the cat gene found in Salmonella typhimurium, Acinetobacter baumannii and Escherichia coli.';catB3
28099_1_169	CAC14I	DASSIM	E. coli	catB3.3002676.JX101693.1.58200_58833.5450	catB3.3002676.JX101693.1.58200_58833.5450	1	0	16	1372	catB3	633	442	100	catB3.l15.c4.ctg.1	1490	137.8	.	.	.	.	.	.	.	.	.	.	.	.	.	.	.	.	.	catB3;b'catB3 is a plasmid or chromosome-encoded variant of the cat gene found in Salmonella typhimurium, Acinetobacter baumannii and Escherichia coli.'
28099_1_171	CAH10A	DASSIM	E. coli	catB3.3002676.JX101693.1.58200_58833.5450	catB3.3002676.JX101693.1.58200_58833.5450	1	0	16	244	catB3	633	442	100	catB3.l6.c17.ctg.1	1487	24.5	.	.	.	.	.	.	.	.	.	.	.	.	.	.	.	.	.	catB3;b'catB3 is a plasmid or chromosome-encoded variant of the cat gene found in Salmonella typhimurium, Acinetobacter baumannii and Escherichia coli.'
28099_1_172	CAB16G	DASSIM	E. coli	catB3.3002676.JX101693.1.58200_58833.5450	catB3.3002676.JX101693.1.58200_58833.5450	1	0	16	322	catB3	633	442	100	catB3.l15.c4.ctg.1	1495	32.2	.	.	.	.	.	.	.	.	.	.	.	.	.	.	.	.	.	catB3;b'catB3 is a plasmid or chromosome-encoded variant of the cat gene found in Salmonella typhimurium, Acinetobacter baumannii and Escherichia coli.'
28099_1_173	CAN10W	DASSIM	E. coli	NA	NA	NA	NA	NA	NA	NA	NA	NA	NA	NA	NA	NA	NA	NA	NA	NA	NA	NA	NA	NA	NA	NA	NA	NA	NA	NA	NA	NA	NA	NA
28099_1_175	CAI10A	DASSIM	E. coli	catB3.3002676.JX101693.1.58200_58833.5450	catB3.3002676.JX101693.1.58200_58833.5450	1	0	16	212	catB3	633	442	100	catB3.l15.c4.ctg.1	1384	23.1	.	.	.	.	.	.	.	.	.	.	.	.	.	.	.	.	.	catB3;b'catB3 is a plasmid or chromosome-encoded variant of the cat gene found in Salmonella typhimurium, Acinetobacter baumannii and Escherichia coli.'
28099_1_176	CAB16I	DASSIM	E. coli	NA	NA	NA	NA	NA	NA	NA	NA	NA	NA	NA	NA	NA	NA	NA	NA	NA	NA	NA	NA	NA	NA	NA	NA	NA	NA	NA	NA	NA	NA	NA
28099_1_177	CAF11G	DASSIM	E. coli	catB3.3002676.JX101693.1.58200_58833.5450	catB3.3002676.JX101693.1.58200_58833.5450	1	0	16	308	catB3	633	442	100	catB3.l15.c17.ctg.1	1499	30.8	.	.	.	.	.	.	.	.	.	.	.	.	.	.	.	.	.	b'catB3 is a plasmid or chromosome-encoded variant of the cat gene found in Salmonella typhimurium, Acinetobacter baumannii and Escherichia coli.';catB3
28099_1_179	CAI10U	DASSIM	E. coli	NA	NA	NA	NA	NA	NA	NA	NA	NA	NA	NA	NA	NA	NA	NA	NA	NA	NA	NA	NA	NA	NA	NA	NA	NA	NA	NA	NA	NA	NA	NA
28099_1_180	CAB16N	DASSIM	E. coli	NA	NA	NA	NA	NA	NA	NA	NA	NA	NA	NA	NA	NA	NA	NA	NA	NA	NA	NA	NA	NA	NA	NA	NA	NA	NA	NA	NA	NA	NA	NA
28099_1_181	CAM114	DASSIM	E. coli	catB3.3002676.JX101693.1.58200_58833.5450	catB3.3002676.JX101693.1.58200_58833.5450	1	0	16	456	catB3	633	442	100	catB3.l15.c17.ctg.1	1462	46.6	.	.	.	.	.	.	.	.	.	.	.	.	.	.	.	.	.	b'catB3 is a plasmid or chromosome-encoded variant of the cat gene found in Salmonella typhimurium, Acinetobacter baumannii and Escherichia coli.';catB3
28099_1_185	CAK103	DASSIM	E. coli	catB3.3002676.JX101693.1.58200_58833.5450	catB3.3002676.JX101693.1.58200_58833.5450	1	0	16	310	catB3	633	442	100	catB3.l15.c4.ctg.1	1378	33.4	.	.	.	.	.	.	.	.	.	.	.	.	.	.	.	.	.	catB3;b'catB3 is a plasmid or chromosome-encoded variant of the cat gene found in Salmonella typhimurium, Acinetobacter baumannii and Escherichia coli.'
28099_1_187	CAC11S	DASSIM	E. coli	catB3.3002676.JX101693.1.58200_58833.5450	catB3.3002676.JX101693.1.58200_58833.5450	1	0	16	308	catB3	633	442	100	catB3.l15.c4.ctg.1	1555	29.8	.	.	.	.	.	.	.	.	.	.	.	.	.	.	.	.	.	b'catB3 is a plasmid or chromosome-encoded variant of the cat gene found in Salmonella typhimurium, Acinetobacter baumannii and Escherichia coli.';catB3
28099_1_188	CAD142	DASSIM	E. coli	catB3.3002676.JX101693.1.58200_58833.5450	catB3.3002676.JX101693.1.58200_58833.5450	1	0	16	154	catB3	633	442	100	catB3.l15.c4.ctg.1	1089	20.2	.	.	.	.	.	.	.	.	.	.	.	.	.	.	.	.	.	catB3;b'catB3 is a plasmid or chromosome-encoded variant of the cat gene found in Salmonella typhimurium, Acinetobacter baumannii and Escherichia coli.'
28099_1_189	CAM10X	DASSIM	E. coli	catB3.3002676.JX101693.1.58200_58833.5450	catB3.3002676.JX101693.1.58200_58833.5450	1	0	16	278	catB3	633	442	100	catB3.l15.c4.ctg.1	1342	30.7	.	.	.	.	.	.	.	.	.	.	.	.	.	.	.	.	.	b'catB3 is a plasmid or chromosome-encoded variant of the cat gene found in Salmonella typhimurium, Acinetobacter baumannii and Escherichia coli.';catB3
28099_1_191	CAD106	DASSIM	E. coli	NA	NA	NA	NA	NA	NA	NA	NA	NA	NA	NA	NA	NA	NA	NA	NA	NA	NA	NA	NA	NA	NA	NA	NA	NA	NA	NA	NA	NA	NA	NA
28099_1_192	CAD144	DASSIM	E. coli	NA	NA	NA	NA	NA	NA	NA	NA	NA	NA	NA	NA	NA	NA	NA	NA	NA	NA	NA	NA	NA	NA	NA	NA	NA	NA	NA	NA	NA	NA	NA
28099_1_193	CAN10M	DASSIM	E. coli	NA	NA	NA	NA	NA	NA	NA	NA	NA	NA	NA	NA	NA	NA	NA	NA	NA	NA	NA	NA	NA	NA	NA	NA	NA	NA	NA	NA	NA	NA	NA
28099_1_195	CAD13B	DASSIM	E. coli	NA	NA	NA	NA	NA	NA	NA	NA	NA	NA	NA	NA	NA	NA	NA	NA	NA	NA	NA	NA	NA	NA	NA	NA	NA	NA	NA	NA	NA	NA	NA
28099_1_196	CAE108	DASSIM	E. coli	catB3.3002676.JX101693.1.58200_58833.5450	catB3.3002676.JX101693.1.58200_58833.5450	1	0	16	248	catB3	633	442	100	catB3.l6.c30.ctg.1	1384	26.9	.	.	.	.	.	.	.	.	.	.	.	.	.	.	.	.	.	b'catB3 is a plasmid or chromosome-encoded variant of the cat gene found in Salmonella typhimurium, Acinetobacter baumannii and Escherichia coli.';catB3
28099_1_199	CAG11C	DASSIM	E. coli	NA	NA	NA	NA	NA	NA	NA	NA	NA	NA	NA	NA	NA	NA	NA	NA	NA	NA	NA	NA	NA	NA	NA	NA	NA	NA	NA	NA	NA	NA	NA
28099_1_200	CAE10M	DASSIM	E. coli	NA	NA	NA	NA	NA	NA	NA	NA	NA	NA	NA	NA	NA	NA	NA	NA	NA	NA	NA	NA	NA	NA	NA	NA	NA	NA	NA	NA	NA	NA	NA
28099_1_203	CAH100	DASSIM	E. coli	NA	NA	NA	NA	NA	NA	NA	NA	NA	NA	NA	NA	NA	NA	NA	NA	NA	NA	NA	NA	NA	NA	NA	NA	NA	NA	NA	NA	NA	NA	NA
28099_1_204	CAE112	DASSIM	E. coli	catB3.3002676.JX101693.1.58200_58833.5450	catB3.3002676.JX101693.1.58200_58833.5450	1	0	27	212	catB3	633	633	100	catB3.l6.c4.ctg.1	1707	18.6	.	.	.	.	.	.	.	.	.	.	.	.	.	.	.	.	.	b'catB3 is a plasmid or chromosome-encoded variant of the cat gene found in Salmonella typhimurium, Acinetobacter baumannii and Escherichia coli.';catB3
28099_1_205	CAC147	DASSIM	E. coli	NA	NA	NA	NA	NA	NA	NA	NA	NA	NA	NA	NA	NA	NA	NA	NA	NA	NA	NA	NA	NA	NA	NA	NA	NA	NA	NA	NA	NA	NA	NA
28099_1_207	CAH11I	DASSIM	E. coli	NA	NA	NA	NA	NA	NA	NA	NA	NA	NA	NA	NA	NA	NA	NA	NA	NA	NA	NA	NA	NA	NA	NA	NA	NA	NA	NA	NA	NA	NA	NA
28099_1_208	CAE118	DASSIM	E. coli	catB3.3002676.JX101693.1.58200_58833.5450	catB3.3002676.JX101693.1.58200_58833.5450	1	0	16	222	catB3	633	442	100	catB3.l15.c4.ctg.1	1502	22	.	.	.	.	.	.	.	.	.	.	.	.	.	.	.	.	.	b'catB3 is a plasmid or chromosome-encoded variant of the cat gene found in Salmonella typhimurium, Acinetobacter baumannii and Escherichia coli.';catB3
28099_1_209	CAD13E	DASSIM	E. coli	NA	NA	NA	NA	NA	NA	NA	NA	NA	NA	NA	NA	NA	NA	NA	NA	NA	NA	NA	NA	NA	NA	NA	NA	NA	NA	NA	NA	NA	NA	NA
28099_1_211	CAI10T	DASSIM	E. coli	NA	NA	NA	NA	NA	NA	NA	NA	NA	NA	NA	NA	NA	NA	NA	NA	NA	NA	NA	NA	NA	NA	NA	NA	NA	NA	NA	NA	NA	NA	NA
28099_1_212	CAE119	DASSIM	E. coli	NA	NA	NA	NA	NA	NA	NA	NA	NA	NA	NA	NA	NA	NA	NA	NA	NA	NA	NA	NA	NA	NA	NA	NA	NA	NA	NA	NA	NA	NA	NA
28099_1_213	CAE11A	DASSIM	E. coli	NA	NA	NA	NA	NA	NA	NA	NA	NA	NA	NA	NA	NA	NA	NA	NA	NA	NA	NA	NA	NA	NA	NA	NA	NA	NA	NA	NA	NA	NA	NA
28099_1_214	CAD13F	DASSIM	E. coli	catB3.3002676.JX101693.1.58200_58833.5450	catB3.3002676.JX101693.1.58200_58833.5450	1	0	16	180	catB3	633	442	100	catB3.l15.c4.ctg.1	1609	16.7	.	.	.	.	.	.	.	.	.	.	.	.	.	.	.	.	.	b'catB3 is a plasmid or chromosome-encoded variant of the cat gene found in Salmonella typhimurium, Acinetobacter baumannii and Escherichia coli.';catB3
28099_1_216	CAM10W	DASSIM	E. coli	NA	NA	NA	NA	NA	NA	NA	NA	NA	NA	NA	NA	NA	NA	NA	NA	NA	NA	NA	NA	NA	NA	NA	NA	NA	NA	NA	NA	NA	NA	NA
28099_1_217	CAE11B	DASSIM	E. coli	catB3.3002676.JX101693.1.58200_58833.5450	catB3.3002676.JX101693.1.58200_58833.5450	1	0	16	236	catB3	633	442	100	catB3.l15.c4.ctg.1	1608	22.1	.	.	.	.	.	.	.	.	.	.	.	.	.	.	.	.	.	catB3;b'catB3 is a plasmid or chromosome-encoded variant of the cat gene found in Salmonella typhimurium, Acinetobacter baumannii and Escherichia coli.'
28099_1_218	CAD13G	DASSIM	E. coli	NA	NA	NA	NA	NA	NA	NA	NA	NA	NA	NA	NA	NA	NA	NA	NA	NA	NA	NA	NA	NA	NA	NA	NA	NA	NA	NA	NA	NA	NA	NA
28099_1_220	CAC13B	DASSIM	E. coli	catB3.3002676.JX101693.1.58200_58833.5450	catB3.3002676.JX101693.1.58200_58833.5450	1	0	16	374	catB3	633	442	100	catB3.l15.c30.ctg.1	1733	32.3	.	.	.	.	.	.	.	.	.	.	.	.	.	.	.	.	.	b'catB3 is a plasmid or chromosome-encoded variant of the cat gene found in Salmonella typhimurium, Acinetobacter baumannii and Escherichia coli.';catB3
28099_1_221	CAE11S	DASSIM	E. coli	NA	NA	NA	NA	NA	NA	NA	NA	NA	NA	NA	NA	NA	NA	NA	NA	NA	NA	NA	NA	NA	NA	NA	NA	NA	NA	NA	NA	NA	NA	NA
28099_1_222	CAD13H	DASSIM	E. coli	NA	NA	NA	NA	NA	NA	NA	NA	NA	NA	NA	NA	NA	NA	NA	NA	NA	NA	NA	NA	NA	NA	NA	NA	NA	NA	NA	NA	NA	NA	NA
28099_1_224	CAC12Z	DASSIM	E. coli	NA	NA	NA	NA	NA	NA	NA	NA	NA	NA	NA	NA	NA	NA	NA	NA	NA	NA	NA	NA	NA	NA	NA	NA	NA	NA	NA	NA	NA	NA	NA
28099_1_225	CAE12S	DASSIM	E. coli	NA	NA	NA	NA	NA	NA	NA	NA	NA	NA	NA	NA	NA	NA	NA	NA	NA	NA	NA	NA	NA	NA	NA	NA	NA	NA	NA	NA	NA	NA	NA
28099_1_226	CAD13I	DASSIM	E. coli	NA	NA	NA	NA	NA	NA	NA	NA	NA	NA	NA	NA	NA	NA	NA	NA	NA	NA	NA	NA	NA	NA	NA	NA	NA	NA	NA	NA	NA	NA	NA
28099_1_228	CAD102	DASSIM	E. coli	NA	NA	NA	NA	NA	NA	NA	NA	NA	NA	NA	NA	NA	NA	NA	NA	NA	NA	NA	NA	NA	NA	NA	NA	NA	NA	NA	NA	NA	NA	NA
28099_1_229	CAF10P	DASSIM	E. coli	NA	NA	NA	NA	NA	NA	NA	NA	NA	NA	NA	NA	NA	NA	NA	NA	NA	NA	NA	NA	NA	NA	NA	NA	NA	NA	NA	NA	NA	NA	NA
28099_1_230	CAD145	DASSIM	E. coli	NA	NA	NA	NA	NA	NA	NA	NA	NA	NA	NA	NA	NA	NA	NA	NA	NA	NA	NA	NA	NA	NA	NA	NA	NA	NA	NA	NA	NA	NA	NA
28099_1_232	CAD13A	DASSIM	E. coli	NA	NA	NA	NA	NA	NA	NA	NA	NA	NA	NA	NA	NA	NA	NA	NA	NA	NA	NA	NA	NA	NA	NA	NA	NA	NA	NA	NA	NA	NA	NA
28099_1_233	CAF10Q	DASSIM	E. coli	NA	NA	NA	NA	NA	NA	NA	NA	NA	NA	NA	NA	NA	NA	NA	NA	NA	NA	NA	NA	NA	NA	NA	NA	NA	NA	NA	NA	NA	NA	NA
28099_1_234	CAD146	DASSIM	E. coli	NA	NA	NA	NA	NA	NA	NA	NA	NA	NA	NA	NA	NA	NA	NA	NA	NA	NA	NA	NA	NA	NA	NA	NA	NA	NA	NA	NA	NA	NA	NA
28099_1_236	CAG127	DASSIM	E. coli	NA	NA	NA	NA	NA	NA	NA	NA	NA	NA	NA	NA	NA	NA	NA	NA	NA	NA	NA	NA	NA	NA	NA	NA	NA	NA	NA	NA	NA	NA	NA
28099_1_237	CAF10T	DASSIM	E. coli	NA	NA	NA	NA	NA	NA	NA	NA	NA	NA	NA	NA	NA	NA	NA	NA	NA	NA	NA	NA	NA	NA	NA	NA	NA	NA	NA	NA	NA	NA	NA
28099_1_238	CAD147	DASSIM	E. coli	NA	NA	NA	NA	NA	NA	NA	NA	NA	NA	NA	NA	NA	NA	NA	NA	NA	NA	NA	NA	NA	NA	NA	NA	NA	NA	NA	NA	NA	NA	NA
28099_1_240	CAH11G	DASSIM	E. coli	NA	NA	NA	NA	NA	NA	NA	NA	NA	NA	NA	NA	NA	NA	NA	NA	NA	NA	NA	NA	NA	NA	NA	NA	NA	NA	NA	NA	NA	NA	NA
28099_1_241	CAF10X	DASSIM	E. coli	NA	NA	NA	NA	NA	NA	NA	NA	NA	NA	NA	NA	NA	NA	NA	NA	NA	NA	NA	NA	NA	NA	NA	NA	NA	NA	NA	NA	NA	NA	NA
28099_1_242	CAD148	DASSIM	E. coli	NA	NA	NA	NA	NA	NA	NA	NA	NA	NA	NA	NA	NA	NA	NA	NA	NA	NA	NA	NA	NA	NA	NA	NA	NA	NA	NA	NA	NA	NA	NA
28099_1_244	CAI10P	DASSIM	E. coli	NA	NA	NA	NA	NA	NA	NA	NA	NA	NA	NA	NA	NA	NA	NA	NA	NA	NA	NA	NA	NA	NA	NA	NA	NA	NA	NA	NA	NA	NA	NA
28099_1_245	CAG101	DASSIM	E. coli	catB3.3002676.JX101693.1.58200_58833.5450	catB3.3002676.JX101693.1.58200_58833.5450	1	0	16	220	catB3	633	442	100	catB3.l15.c4.ctg.1	1433	22.6	.	.	.	.	.	.	.	.	.	.	.	.	.	.	.	.	.	catB3;b'catB3 is a plasmid or chromosome-encoded variant of the cat gene found in Salmonella typhimurium, Acinetobacter baumannii and Escherichia coli.'
28099_1_246	CAD149	DASSIM	E. coli	NA	NA	NA	NA	NA	NA	NA	NA	NA	NA	NA	NA	NA	NA	NA	NA	NA	NA	NA	NA	NA	NA	NA	NA	NA	NA	NA	NA	NA	NA	NA
28099_1_248	CAL111	DASSIM	E. coli	NA	NA	NA	NA	NA	NA	NA	NA	NA	NA	NA	NA	NA	NA	NA	NA	NA	NA	NA	NA	NA	NA	NA	NA	NA	NA	NA	NA	NA	NA	NA
28099_1_249	CAG109	DASSIM	E. coli	NA	NA	NA	NA	NA	NA	NA	NA	NA	NA	NA	NA	NA	NA	NA	NA	NA	NA	NA	NA	NA	NA	NA	NA	NA	NA	NA	NA	NA	NA	NA
28099_1_250	CAD14D	DASSIM	E. coli	NA	NA	NA	NA	NA	NA	NA	NA	NA	NA	NA	NA	NA	NA	NA	NA	NA	NA	NA	NA	NA	NA	NA	NA	NA	NA	NA	NA	NA	NA	NA
28099_1_252	CAC139	DASSIM	E. coli	catB3.3002676.JX101693.1.58200_58833.5450	catB3.3002676.JX101693.1.58200_58833.5450	1	0	16	364	catB3	633	442	100	catB3.l15.c4.ctg.1	1711	32	.	.	.	.	.	.	.	.	.	.	.	.	.	.	.	.	.	catB3;b'catB3 is a plasmid or chromosome-encoded variant of the cat gene found in Salmonella typhimurium, Acinetobacter baumannii and Escherichia coli.'
28099_1_253	CAG10H	DASSIM	E. coli	catB3.3002676.JX101693.1.58200_58833.5450	catB3.3002676.JX101693.1.58200_58833.5450	1	0	16	170	catB3	633	442	100	catB3.l15.c4.ctg.1	1628	15.7	.	.	.	.	.	.	.	.	.	.	.	.	.	.	.	.	.	b'catB3 is a plasmid or chromosome-encoded variant of the cat gene found in Salmonella typhimurium, Acinetobacter baumannii and Escherichia coli.';catB3
28099_1_254	CAD14E	DASSIM	E. coli	NA	NA	NA	NA	NA	NA	NA	NA	NA	NA	NA	NA	NA	NA	NA	NA	NA	NA	NA	NA	NA	NA	NA	NA	NA	NA	NA	NA	NA	NA	NA
28099_1_256	CAC12B	DASSIM	E. coli	catB3.3002676.JX101693.1.58200_58833.5450	catB3.3002676.JX101693.1.58200_58833.5450	1	0	16	304	catB3	633	442	100	catB3.l15.c4.ctg.1	1597	28.5	.	.	.	.	.	.	.	.	.	.	.	.	.	.	.	.	.	b'catB3 is a plasmid or chromosome-encoded variant of the cat gene found in Salmonella typhimurium, Acinetobacter baumannii and Escherichia coli.';catB3
28099_1_257	CAC13X	DASSIM	E. coli	NA	NA	NA	NA	NA	NA	NA	NA	NA	NA	NA	NA	NA	NA	NA	NA	NA	NA	NA	NA	NA	NA	NA	NA	NA	NA	NA	NA	NA	NA	NA
28099_1_258	CAD14G	DASSIM	E. coli	NA	NA	NA	NA	NA	NA	NA	NA	NA	NA	NA	NA	NA	NA	NA	NA	NA	NA	NA	NA	NA	NA	NA	NA	NA	NA	NA	NA	NA	NA	NA
28099_1_260	CAD100	DASSIM	E. coli	NA	NA	NA	NA	NA	NA	NA	NA	NA	NA	NA	NA	NA	NA	NA	NA	NA	NA	NA	NA	NA	NA	NA	NA	NA	NA	NA	NA	NA	NA	NA
28099_1_261	CAC13U	DASSIM	E. coli	catB3.3002676.JX101693.1.58200_58833.5450	catB3.3002676.JX101693.1.58200_58833.5450	1	0	16	118	catB3	633	442	100	catB3.l15.c4.ctg.1	1269	13.6	.	.	.	.	.	.	.	.	.	.	.	.	.	.	.	.	.	b'catB3 is a plasmid or chromosome-encoded variant of the cat gene found in Salmonella typhimurium, Acinetobacter baumannii and Escherichia coli.';catB3
28099_1_264	CAD118	DASSIM	E. coli	NA	NA	NA	NA	NA	NA	NA	NA	NA	NA	NA	NA	NA	NA	NA	NA	NA	NA	NA	NA	NA	NA	NA	NA	NA	NA	NA	NA	NA	NA	NA
28099_1_266	CAD14J	DASSIM	E. coli	NA	NA	NA	NA	NA	NA	NA	NA	NA	NA	NA	NA	NA	NA	NA	NA	NA	NA	NA	NA	NA	NA	NA	NA	NA	NA	NA	NA	NA	NA	NA
28099_1_268	CAD13L	DASSIM	E. coli	catB3.3002676.JX101693.1.58200_58833.5450	catB3.3002676.JX101693.1.58200_58833.5450	1	0	16	232	catB3	633	442	100	catB3.l15.c4.ctg.1	1276	26.7	.	.	.	.	.	.	.	.	.	.	.	.	.	.	.	.	.	b'catB3 is a plasmid or chromosome-encoded variant of the cat gene found in Salmonella typhimurium, Acinetobacter baumannii and Escherichia coli.';catB3
28099_1_269	CAC13S	DASSIM	E. coli	NA	NA	NA	NA	NA	NA	NA	NA	NA	NA	NA	NA	NA	NA	NA	NA	NA	NA	NA	NA	NA	NA	NA	NA	NA	NA	NA	NA	NA	NA	NA
28099_1_270	CAD14K	DASSIM	E. coli	NA	NA	NA	NA	NA	NA	NA	NA	NA	NA	NA	NA	NA	NA	NA	NA	NA	NA	NA	NA	NA	NA	NA	NA	NA	NA	NA	NA	NA	NA	NA
28099_1_272	CAG126	DASSIM	E. coli	NA	NA	NA	NA	NA	NA	NA	NA	NA	NA	NA	NA	NA	NA	NA	NA	NA	NA	NA	NA	NA	NA	NA	NA	NA	NA	NA	NA	NA	NA	NA
28099_1_273	CAC13R	DASSIM	E. coli	NA	NA	NA	NA	NA	NA	NA	NA	NA	NA	NA	NA	NA	NA	NA	NA	NA	NA	NA	NA	NA	NA	NA	NA	NA	NA	NA	NA	NA	NA	NA
28099_1_274	CAE11D	DASSIM	E. coli	NA	NA	NA	NA	NA	NA	NA	NA	NA	NA	NA	NA	NA	NA	NA	NA	NA	NA	NA	NA	NA	NA	NA	NA	NA	NA	NA	NA	NA	NA	NA
28099_1_277	CAC13Q	DASSIM	E. coli	NA	NA	NA	NA	NA	NA	NA	NA	NA	NA	NA	NA	NA	NA	NA	NA	NA	NA	NA	NA	NA	NA	NA	NA	NA	NA	NA	NA	NA	NA	NA
28099_1_278	CAE12U	DASSIM	E. coli	NA	NA	NA	NA	NA	NA	NA	NA	NA	NA	NA	NA	NA	NA	NA	NA	NA	NA	NA	NA	NA	NA	NA	NA	NA	NA	NA	NA	NA	NA	NA
28099_1_280	CAI10N	DASSIM	E. coli	catB3.3002676.JX101693.1.58200_58833.5450	catB3.3002676.JX101693.1.58200_58833.5450	1	0	16	138	catB3	633	442	100	catB3.l6.c30.ctg.1	1590	13.1	.	.	.	.	.	.	.	.	.	.	.	.	.	.	.	.	.	catB3;b'catB3 is a plasmid or chromosome-encoded variant of the cat gene found in Salmonella typhimurium, Acinetobacter baumannii and Escherichia coli.'
28099_1_281	CAC13P	DASSIM	E. coli	NA	NA	NA	NA	NA	NA	NA	NA	NA	NA	NA	NA	NA	NA	NA	NA	NA	NA	NA	NA	NA	NA	NA	NA	NA	NA	NA	NA	NA	NA	NA
28099_1_282	CAE12W	DASSIM	E. coli	NA	NA	NA	NA	NA	NA	NA	NA	NA	NA	NA	NA	NA	NA	NA	NA	NA	NA	NA	NA	NA	NA	NA	NA	NA	NA	NA	NA	NA	NA	NA
28099_1_284	CAK10P	DASSIM	E. coli	NA	NA	NA	NA	NA	NA	NA	NA	NA	NA	NA	NA	NA	NA	NA	NA	NA	NA	NA	NA	NA	NA	NA	NA	NA	NA	NA	NA	NA	NA	NA
28099_1_285	CAC13N	DASSIM	E. coli	catB3.3002676.JX101693.1.58200_58833.5450	catB3.3002676.JX101693.1.58200_58833.5450	1	0	27	120	catB3	633	633	100	catB3.l15.c4.ctg.1	1655	10.7	.	.	.	.	.	.	.	.	.	.	.	.	.	.	.	.	.	b'catB3 is a plasmid or chromosome-encoded variant of the cat gene found in Salmonella typhimurium, Acinetobacter baumannii and Escherichia coli.';catB3
28099_1_286	CAE12X	DASSIM	E. coli	NA	NA	NA	NA	NA	NA	NA	NA	NA	NA	NA	NA	NA	NA	NA	NA	NA	NA	NA	NA	NA	NA	NA	NA	NA	NA	NA	NA	NA	NA	NA
28099_1_288	CAC11Y	DASSIM	E. coli	catB3.3002676.JX101693.1.58200_58833.5450	catB3.3002676.JX101693.1.58200_58833.5450	1	0	16	224	catB3	633	442	100	catB3.l15.c4.ctg.1	1412	23.9	.	.	.	.	.	.	.	.	.	.	.	.	.	.	.	.	.	catB3;b'catB3 is a plasmid or chromosome-encoded variant of the cat gene found in Salmonella typhimurium, Acinetobacter baumannii and Escherichia coli.'
28099_1_289	CAC13M	DASSIM	E. coli	NA	NA	NA	NA	NA	NA	NA	NA	NA	NA	NA	NA	NA	NA	NA	NA	NA	NA	NA	NA	NA	NA	NA	NA	NA	NA	NA	NA	NA	NA	NA
28099_1_293	CAC13L	DASSIM	E. coli	NA	NA	NA	NA	NA	NA	NA	NA	NA	NA	NA	NA	NA	NA	NA	NA	NA	NA	NA	NA	NA	NA	NA	NA	NA	NA	NA	NA	NA	NA	NA
28099_1_294	CAF10Z	DASSIM	E. coli	NA	NA	NA	NA	NA	NA	NA	NA	NA	NA	NA	NA	NA	NA	NA	NA	NA	NA	NA	NA	NA	NA	NA	NA	NA	NA	NA	NA	NA	NA	NA
28099_1_297	CAB184	DASSIM	E. coli	catB3.3002676.JX101693.1.58200_58833.5450	catB3.3002676.JX101693.1.58200_58833.5450	1	0	16	98	catB3	633	442	100	catB3.l15.c4.ctg.1	1378	10.7	.	.	.	.	.	.	.	.	.	.	.	.	.	.	.	.	.	b'catB3 is a plasmid or chromosome-encoded variant of the cat gene found in Salmonella typhimurium, Acinetobacter baumannii and Escherichia coli.';catB3
28099_1_300	CAD114	DASSIM	E. coli	catB3.3002676.JX101693.1.58200_58833.5450	catB3.3002676.JX101693.1.58200_58833.5450	1	0	16	398	catB3	633	442	100	catB3.l15.c17.ctg.1	1551	38.5	.	.	.	.	.	.	.	.	.	.	.	.	.	.	.	.	.	b'catB3 is a plasmid or chromosome-encoded variant of the cat gene found in Salmonella typhimurium, Acinetobacter baumannii and Escherichia coli.';catB3
28099_1_301	CAD13Q	DASSIM	E. coli	NA	NA	NA	NA	NA	NA	NA	NA	NA	NA	NA	NA	NA	NA	NA	NA	NA	NA	NA	NA	NA	NA	NA	NA	NA	NA	NA	NA	NA	NA	NA
28099_1_302	CAB18U	DASSIM	E. coli	NA	NA	NA	NA	NA	NA	NA	NA	NA	NA	NA	NA	NA	NA	NA	NA	NA	NA	NA	NA	NA	NA	NA	NA	NA	NA	NA	NA	NA	NA	NA
28099_1_303	CAF113	DASSIM	E. coli	NA	NA	NA	NA	NA	NA	NA	NA	NA	NA	NA	NA	NA	NA	NA	NA	NA	NA	NA	NA	NA	NA	NA	NA	NA	NA	NA	NA	NA	NA	NA
28099_1_305	CAG125	DASSIM	E. coli	NA	NA	NA	NA	NA	NA	NA	NA	NA	NA	NA	NA	NA	NA	NA	NA	NA	NA	NA	NA	NA	NA	NA	NA	NA	NA	NA	NA	NA	NA	NA
28099_1_306	CAB18S	DASSIM	E. coli	NA	NA	NA	NA	NA	NA	NA	NA	NA	NA	NA	NA	NA	NA	NA	NA	NA	NA	NA	NA	NA	NA	NA	NA	NA	NA	NA	NA	NA	NA	NA
28099_1_307	CAF114	DASSIM	E. coli	NA	NA	NA	NA	NA	NA	NA	NA	NA	NA	NA	NA	NA	NA	NA	NA	NA	NA	NA	NA	NA	NA	NA	NA	NA	NA	NA	NA	NA	NA	NA
28099_1_309	CAH119	DASSIM	E. coli	NA	NA	NA	NA	NA	NA	NA	NA	NA	NA	NA	NA	NA	NA	NA	NA	NA	NA	NA	NA	NA	NA	NA	NA	NA	NA	NA	NA	NA	NA	NA
28099_1_311	CAF115	DASSIM	E. coli	catB3.3002676.JX101693.1.58200_58833.5450	catB3.3002676.JX101693.1.58200_58833.5450	1	0	16	212	catB3	633	442	100	catB3.l15.c4.ctg.1	1517	21	.	.	.	.	.	.	.	.	.	.	.	.	.	.	.	.	.	catB3;b'catB3 is a plasmid or chromosome-encoded variant of the cat gene found in Salmonella typhimurium, Acinetobacter baumannii and Escherichia coli.'
28099_1_313	CAI10M	DASSIM	E. coli	NA	NA	NA	NA	NA	NA	NA	NA	NA	NA	NA	NA	NA	NA	NA	NA	NA	NA	NA	NA	NA	NA	NA	NA	NA	NA	NA	NA	NA	NA	NA
28099_1_314	CAB18A	DASSIM	E. coli	catB3.3002676.JX101693.1.58200_58833.5450	catB3.3002676.JX101693.1.58200_58833.5450	1	0	16	54	catB3	633	394	100	catB3.l15.c4.ctg.1	781	8.1	.	.	.	.	.	.	.	.	.	.	.	.	.	.	.	.	.	catB3;b'catB3 is a plasmid or chromosome-encoded variant of the cat gene found in Salmonella typhimurium, Acinetobacter baumannii and Escherichia coli.'
28099_1_315	CAL11A	DASSIM	E. coli	NA	NA	NA	NA	NA	NA	NA	NA	NA	NA	NA	NA	NA	NA	NA	NA	NA	NA	NA	NA	NA	NA	NA	NA	NA	NA	NA	NA	NA	NA	NA
28099_1_317	CAJ10L	DASSIM	E. coli	NA	NA	NA	NA	NA	NA	NA	NA	NA	NA	NA	NA	NA	NA	NA	NA	NA	NA	NA	NA	NA	NA	NA	NA	NA	NA	NA	NA	NA	NA	NA
28099_1_318	CAB189	DASSIM	E. coli	catB3.3002676.JX101693.1.58200_58833.5450	catB3.3002676.JX101693.1.58200_58833.5450	1	0	16	48	catB3	633	384	100	catB3.l15.c4.ctg.2	674	8.3	.	.	.	.	.	.	.	.	.	.	.	.	.	.	.	.	.	catB3;b'catB3 is a plasmid or chromosome-encoded variant of the cat gene found in Salmonella typhimurium, Acinetobacter baumannii and Escherichia coli.'
28099_1_319	CAF11A	DASSIM	E. coli	catB3.3002676.JX101693.1.58200_58833.5450	catB3.3002676.JX101693.1.58200_58833.5450	1	0	16	228	catB3	633	442	100	catB3.l6.c17.ctg.1	1527	22.3	.	.	.	.	.	.	.	.	.	.	.	.	.	.	.	.	.	catB3;b'catB3 is a plasmid or chromosome-encoded variant of the cat gene found in Salmonella typhimurium, Acinetobacter baumannii and Escherichia coli.'
28099_1_321	CAB16R	DASSIM	E. coli	NA	NA	NA	NA	NA	NA	NA	NA	NA	NA	NA	NA	NA	NA	NA	NA	NA	NA	NA	NA	NA	NA	NA	NA	NA	NA	NA	NA	NA	NA	NA
28099_1_322	CAB188	DASSIM	E. coli	NA	NA	NA	NA	NA	NA	NA	NA	NA	NA	NA	NA	NA	NA	NA	NA	NA	NA	NA	NA	NA	NA	NA	NA	NA	NA	NA	NA	NA	NA	NA
28099_1_323	CAF11B	DASSIM	E. coli	catB3.3002676.JX101693.1.58200_58833.5450	catB3.3002676.JX101693.1.58200_58833.5450	1	0	16	334	catB3	633	442	100	catB3.l15.c4.ctg.1	1386	36.2	.	.	.	.	.	.	.	.	.	.	.	.	.	.	.	.	.	b'catB3 is a plasmid or chromosome-encoded variant of the cat gene found in Salmonella typhimurium, Acinetobacter baumannii and Escherichia coli.';catB3
28099_1_325	CAC13J	DASSIM	E. coli	catB3.3002676.JX101693.1.58200_58833.5450	catB3.3002676.JX101693.1.58200_58833.5450	1	0	16	352	catB3	633	442	100	catB3.l15.c4.ctg.1	1472	35.9	.	.	.	.	.	.	.	.	.	.	.	.	.	.	.	.	.	catB3;b'catB3 is a plasmid or chromosome-encoded variant of the cat gene found in Salmonella typhimurium, Acinetobacter baumannii and Escherichia coli.'
28099_1_326	CAB183	DASSIM	E. coli	catB3.3002676.JX101693.1.58200_58833.5450	catB3.3002676.JX101693.1.58200_58833.5450	1	0	16	104	catB3	633	442	100	catB3.l6.c4.ctg.1	1140	12.8	.	.	.	.	.	.	.	.	.	.	.	.	.	.	.	.	.	b'catB3 is a plasmid or chromosome-encoded variant of the cat gene found in Salmonella typhimurium, Acinetobacter baumannii and Escherichia coli.';catB3
28099_1_327	CAF11C	DASSIM	E. coli	catB3.3002676.JX101693.1.58200_58833.5450	catB3.3002676.JX101693.1.58200_58833.5450	1	0	16	164	catB3	633	442	100	catB3.l15.c4.ctg.1	1363	18	.	.	.	.	.	.	.	.	.	.	.	.	.	.	.	.	.	b'catB3 is a plasmid or chromosome-encoded variant of the cat gene found in Salmonella typhimurium, Acinetobacter baumannii and Escherichia coli.';catB3
28099_1_329	CAC134	DASSIM	E. coli	catB3.3002676.JX101693.1.58200_58833.5450	catB3.3002676.JX101693.1.58200_58833.5450	1	0	16	472	catB3	633	442	100	catB3.l6.c30.ctg.1	1689	42	.	.	.	.	.	.	.	.	.	.	.	.	.	.	.	.	.	catB3;b'catB3 is a plasmid or chromosome-encoded variant of the cat gene found in Salmonella typhimurium, Acinetobacter baumannii and Escherichia coli.'
28099_1_330	CAB182	DASSIM	E. coli	NA	NA	NA	NA	NA	NA	NA	NA	NA	NA	NA	NA	NA	NA	NA	NA	NA	NA	NA	NA	NA	NA	NA	NA	NA	NA	NA	NA	NA	NA	NA
28099_1_331	CAG11J	DASSIM	E. coli	catB3.3002676.JX101693.1.58200_58833.5450	catB3.3002676.JX101693.1.58200_58833.5450	1	0	16	242	catB3	633	442	100	catB3.l15.c4.ctg.1	1417	25.5	.	.	.	.	.	.	.	.	.	.	.	.	.	.	.	.	.	catB3;b'catB3 is a plasmid or chromosome-encoded variant of the cat gene found in Salmonella typhimurium, Acinetobacter baumannii and Escherichia coli.'
28099_1_333	CAD10V	DASSIM	E. coli	NA	NA	NA	NA	NA	NA	NA	NA	NA	NA	NA	NA	NA	NA	NA	NA	NA	NA	NA	NA	NA	NA	NA	NA	NA	NA	NA	NA	NA	NA	NA
28099_1_334	CAB181	DASSIM	E. coli	catB3.3002676.JX101693.1.58200_58833.5450	catB3.3002676.JX101693.1.58200_58833.5450	1	0	16	112	catB3	633	442	100	catB3.l6.c4.ctg.1	1034	15.6	.	.	.	.	.	.	.	.	.	.	.	.	.	.	.	.	.	b'catB3 is a plasmid or chromosome-encoded variant of the cat gene found in Salmonella typhimurium, Acinetobacter baumannii and Escherichia coli.';catB3
28099_1_335	CAG129	DASSIM	E. coli	NA	NA	NA	NA	NA	NA	NA	NA	NA	NA	NA	NA	NA	NA	NA	NA	NA	NA	NA	NA	NA	NA	NA	NA	NA	NA	NA	NA	NA	NA	NA
28099_1_337	CAD13T	DASSIM	E. coli	catB3.3002676.JX101693.1.58200_58833.5450	catB3.3002676.JX101693.1.58200_58833.5450	1	0	16	190	catB3	633	442	100	catB3.l15.c4.ctg.1	1204	23.2	.	.	.	.	.	.	.	.	.	.	.	.	.	.	.	.	.	catB3;b'catB3 is a plasmid or chromosome-encoded variant of the cat gene found in Salmonella typhimurium, Acinetobacter baumannii and Escherichia coli.'
28099_1_338	CAB180	DASSIM	E. coli	catB3.3002676.JX101693.1.58200_58833.5450	catB3.3002676.JX101693.1.58200_58833.5450	1	0	16	66	catB3	633	442	100	catB3.l15.c4.ctg.1	1098	8.5	.	.	.	.	.	.	.	.	.	.	.	.	.	.	.	.	.	b'catB3 is a plasmid or chromosome-encoded variant of the cat gene found in Salmonella typhimurium, Acinetobacter baumannii and Escherichia coli.';catB3
28099_1_339	CAG12A	DASSIM	E. coli	NA	NA	NA	NA	NA	NA	NA	NA	NA	NA	NA	NA	NA	NA	NA	NA	NA	NA	NA	NA	NA	NA	NA	NA	NA	NA	NA	NA	NA	NA	NA
28099_1_341	CAG123	DASSIM	E. coli	catB3.3002676.JX101693.1.58200_58833.5450	catB3.3002676.JX101693.1.58200_58833.5450	1	0	16	188	catB3	633	442	100	catB3.l6.c30.ctg.1	1600	17.7	.	.	.	.	.	.	.	.	.	.	.	.	.	.	.	.	.	b'catB3 is a plasmid or chromosome-encoded variant of the cat gene found in Salmonella typhimurium, Acinetobacter baumannii and Escherichia coli.';catB3
28099_1_342	CAB17W	DASSIM	E. coli	NA	NA	NA	NA	NA	NA	NA	NA	NA	NA	NA	NA	NA	NA	NA	NA	NA	NA	NA	NA	NA	NA	NA	NA	NA	NA	NA	NA	NA	NA	NA
28099_1_343	CAI10Y	DASSIM	E. coli	NA	NA	NA	NA	NA	NA	NA	NA	NA	NA	NA	NA	NA	NA	NA	NA	NA	NA	NA	NA	NA	NA	NA	NA	NA	NA	NA	NA	NA	NA	NA
28099_1_345	CAH117	DASSIM	E. coli	NA	NA	NA	NA	NA	NA	NA	NA	NA	NA	NA	NA	NA	NA	NA	NA	NA	NA	NA	NA	NA	NA	NA	NA	NA	NA	NA	NA	NA	NA	NA
28099_1_346	CAB17U	DASSIM	E. coli	NA	NA	NA	NA	NA	NA	NA	NA	NA	NA	NA	NA	NA	NA	NA	NA	NA	NA	NA	NA	NA	NA	NA	NA	NA	NA	NA	NA	NA	NA	NA
28099_1_347	CAI10Z	DASSIM	E. coli	catB3.3002676.JX101693.1.58200_58833.5450	catB3.3002676.JX101693.1.58200_58833.5450	1	0	16	246	catB3	633	442	100	catB3.l15.c4.ctg.1	1549	23.8	.	.	.	.	.	.	.	.	.	.	.	.	.	.	.	.	.	b'catB3 is a plasmid or chromosome-encoded variant of the cat gene found in Salmonella typhimurium, Acinetobacter baumannii and Escherichia coli.';catB3
28099_1_349	CAI10J	DASSIM	E. coli	NA	NA	NA	NA	NA	NA	NA	NA	NA	NA	NA	NA	NA	NA	NA	NA	NA	NA	NA	NA	NA	NA	NA	NA	NA	NA	NA	NA	NA	NA	NA
28099_1_350	CAB17S	DASSIM	E. coli	catB3.3002676.JX101693.1.58200_58833.5450	catB3.3002676.JX101693.1.58200_58833.5450	1	0	16	268	catB3	633	442	100	catB3.l15.c4.ctg.1	1618	24.9	.	.	.	.	.	.	.	.	.	.	.	.	.	.	.	.	.	b'catB3 is a plasmid or chromosome-encoded variant of the cat gene found in Salmonella typhimurium, Acinetobacter baumannii and Escherichia coli.';catB3
28099_1_351	CAI111	DASSIM	E. coli	NA	NA	NA	NA	NA	NA	NA	NA	NA	NA	NA	NA	NA	NA	NA	NA	NA	NA	NA	NA	NA	NA	NA	NA	NA	NA	NA	NA	NA	NA	NA
28099_1_353	CAJ10E	DASSIM	E. coli	NA	NA	NA	NA	NA	NA	NA	NA	NA	NA	NA	NA	NA	NA	NA	NA	NA	NA	NA	NA	NA	NA	NA	NA	NA	NA	NA	NA	NA	NA	NA
28099_1_354	CAB17R	DASSIM	E. coli	NA	NA	NA	NA	NA	NA	NA	NA	NA	NA	NA	NA	NA	NA	NA	NA	NA	NA	NA	NA	NA	NA	NA	NA	NA	NA	NA	NA	NA	NA	NA
28099_1_355	CAJ10G	DASSIM	E. coli	NA	NA	NA	NA	NA	NA	NA	NA	NA	NA	NA	NA	NA	NA	NA	NA	NA	NA	NA	NA	NA	NA	NA	NA	NA	NA	NA	NA	NA	NA	NA
28099_1_357	CAB15T	DASSIM	E. coli	catB3.3002676.JX101693.1.58200_58833.5450	catB3.3002676.JX101693.1.58200_58833.5450	1	0	16	236	catB3	633	442	100	catB3.l15.c30.ctg.1	1714	20.7	.	.	.	.	.	.	.	.	.	.	.	.	.	.	.	.	.	b'catB3 is a plasmid or chromosome-encoded variant of the cat gene found in Salmonella typhimurium, Acinetobacter baumannii and Escherichia coli.';catB3
28099_1_358	CAB17Q	DASSIM	E. coli	NA	NA	NA	NA	NA	NA	NA	NA	NA	NA	NA	NA	NA	NA	NA	NA	NA	NA	NA	NA	NA	NA	NA	NA	NA	NA	NA	NA	NA	NA	NA
28099_1_359	CAJ10H	DASSIM	E. coli	NA	NA	NA	NA	NA	NA	NA	NA	NA	NA	NA	NA	NA	NA	NA	NA	NA	NA	NA	NA	NA	NA	NA	NA	NA	NA	NA	NA	NA	NA	NA
28099_1_361	CAB15R	DASSIM	E. coli	NA	NA	NA	NA	NA	NA	NA	NA	NA	NA	NA	NA	NA	NA	NA	NA	NA	NA	NA	NA	NA	NA	NA	NA	NA	NA	NA	NA	NA	NA	NA
28099_1_362	CAB17M	DASSIM	E. coli	NA	NA	NA	NA	NA	NA	NA	NA	NA	NA	NA	NA	NA	NA	NA	NA	NA	NA	NA	NA	NA	NA	NA	NA	NA	NA	NA	NA	NA	NA	NA
28099_1_363	CAJ10I	DASSIM	E. coli	NA	NA	NA	NA	NA	NA	NA	NA	NA	NA	NA	NA	NA	NA	NA	NA	NA	NA	NA	NA	NA	NA	NA	NA	NA	NA	NA	NA	NA	NA	NA
28099_1_365	CAB15P	DASSIM	E. coli	NA	NA	NA	NA	NA	NA	NA	NA	NA	NA	NA	NA	NA	NA	NA	NA	NA	NA	NA	NA	NA	NA	NA	NA	NA	NA	NA	NA	NA	NA	NA
28099_1_366	CAB171	DASSIM	E. coli	catB3.3002676.JX101693.1.58200_58833.5450	catB3.3002676.JX101693.1.58200_58833.5450	1	0	16	102	catB3	633	442	100	catB3.l15.c4.ctg.1	1451	10.2	.	.	.	.	.	.	.	.	.	.	.	.	.	.	.	.	.	catB3;b'catB3 is a plasmid or chromosome-encoded variant of the cat gene found in Salmonella typhimurium, Acinetobacter baumannii and Escherichia coli.'
28099_1_367	CAJ10J	DASSIM	E. coli	catB3.3002676.JX101693.1.58200_58833.5450	catB3.3002676.JX101693.1.58200_58833.5450	1	0	16	174	catB3	633	442	100	catB3.l15.c4.ctg.1	1414	18.5	.	.	.	.	.	.	.	.	.	.	.	.	.	.	.	.	.	b'catB3 is a plasmid or chromosome-encoded variant of the cat gene found in Salmonella typhimurium, Acinetobacter baumannii and Escherichia coli.';catB3
28099_1_370	CAB170	DASSIM	E. coli	NA	NA	NA	NA	NA	NA	NA	NA	NA	NA	NA	NA	NA	NA	NA	NA	NA	NA	NA	NA	NA	NA	NA	NA	NA	NA	NA	NA	NA	NA	NA
28099_1_371	CAJ10K	DASSIM	E. coli	NA	NA	NA	NA	NA	NA	NA	NA	NA	NA	NA	NA	NA	NA	NA	NA	NA	NA	NA	NA	NA	NA	NA	NA	NA	NA	NA	NA	NA	NA	NA
28099_1_373	CAB165	DASSIM	E. coli	NA	NA	NA	NA	NA	NA	NA	NA	NA	NA	NA	NA	NA	NA	NA	NA	NA	NA	NA	NA	NA	NA	NA	NA	NA	NA	NA	NA	NA	NA	NA
28099_1_374	CAB16Z	DASSIM	E. coli	NA	NA	NA	NA	NA	NA	NA	NA	NA	NA	NA	NA	NA	NA	NA	NA	NA	NA	NA	NA	NA	NA	NA	NA	NA	NA	NA	NA	NA	NA	NA
28099_1_375	CAJ10N	DASSIM	E. coli	NA	NA	NA	NA	NA	NA	NA	NA	NA	NA	NA	NA	NA	NA	NA	NA	NA	NA	NA	NA	NA	NA	NA	NA	NA	NA	NA	NA	NA	NA	NA
28099_1_377	CAB164	DASSIM	E. coli	catB3.3002676.JX101693.1.58200_58833.5450	catB3.3002676.JX101693.1.58200_58833.5450	1	0	16	200	catB3	633	442	100	catB3.l15.c4.ctg.1	1665	18.1	.	.	.	.	.	.	.	.	.	.	.	.	.	.	.	.	.	catB3;b'catB3 is a plasmid or chromosome-encoded variant of the cat gene found in Salmonella typhimurium, Acinetobacter baumannii and Escherichia coli.'
28099_1_378	CAB16Y	DASSIM	E. coli	catB3.3002676.JX101693.1.58200_58833.5450	catB3.3002676.JX101693.1.58200_58833.5450	1	0	16	86	catB3	633	442	100	catB3.l15.c4.ctg.1	1353	9.3	.	.	.	.	.	.	.	.	.	.	.	.	.	.	.	.	.	b'catB3 is a plasmid or chromosome-encoded variant of the cat gene found in Salmonella typhimurium, Acinetobacter baumannii and Escherichia coli.';catB3
28099_1_379	CAJ10P	DASSIM	E. coli	catB3.3002676.JX101693.1.58200_58833.5450	catB3.3002676.JX101693.1.58200_58833.5450	1	0	16	338	catB3	633	442	100	catB3.l15.c4.ctg.1	1515	33.1	.	.	.	.	.	.	.	.	.	.	.	.	.	.	.	.	.	catB3;b'catB3 is a plasmid or chromosome-encoded variant of the cat gene found in Salmonella typhimurium, Acinetobacter baumannii and Escherichia coli.'
28099_1_381	CAB163	DASSIM	E. coli	NA	NA	NA	NA	NA	NA	NA	NA	NA	NA	NA	NA	NA	NA	NA	NA	NA	NA	NA	NA	NA	NA	NA	NA	NA	NA	NA	NA	NA	NA	NA
28099_1_382	CAB16X	DASSIM	E. coli	NA	NA	NA	NA	NA	NA	NA	NA	NA	NA	NA	NA	NA	NA	NA	NA	NA	NA	NA	NA	NA	NA	NA	NA	NA	NA	NA	NA	NA	NA	NA
28099_1_383	CAK10R	DASSIM	E. coli	NA	NA	NA	NA	NA	NA	NA	NA	NA	NA	NA	NA	NA	NA	NA	NA	NA	NA	NA	NA	NA	NA	NA	NA	NA	NA	NA	NA	NA	NA	NA
28099_2_3	CAK10S	DASSIM	E. coli	NA	NA	NA	NA	NA	NA	NA	NA	NA	NA	NA	NA	NA	NA	NA	NA	NA	NA	NA	NA	NA	NA	NA	NA	NA	NA	NA	NA	NA	NA	NA
28099_2_8	CAK10U	DASSIM	E. coli	catB3.3002676.JX101693.1.58200_58833.5450	catB3.3002676.JX101693.1.58200_58833.5450	1	0	16	154	catB3	633	307	100	catB3.l15.c4.ctg.1	1296	17.5	.	.	.	.	.	.	.	.	.	.	.	.	.	.	.	.	.	b'catB3 is a plasmid or chromosome-encoded variant of the cat gene found in Salmonella typhimurium, Acinetobacter baumannii and Escherichia coli.';catB3
28099_2_12	CAL115	DASSIM	E. coli	NA	NA	NA	NA	NA	NA	NA	NA	NA	NA	NA	NA	NA	NA	NA	NA	NA	NA	NA	NA	NA	NA	NA	NA	NA	NA	NA	NA	NA	NA	NA
28099_2_16	CAL116	DASSIM	E. coli	NA	NA	NA	NA	NA	NA	NA	NA	NA	NA	NA	NA	NA	NA	NA	NA	NA	NA	NA	NA	NA	NA	NA	NA	NA	NA	NA	NA	NA	NA	NA
28099_2_24	CAL11B	DASSIM	E. coli	NA	NA	NA	NA	NA	NA	NA	NA	NA	NA	NA	NA	NA	NA	NA	NA	NA	NA	NA	NA	NA	NA	NA	NA	NA	NA	NA	NA	NA	NA	NA
28099_2_32	CAL11C	DASSIM	E. coli	NA	NA	NA	NA	NA	NA	NA	NA	NA	NA	NA	NA	NA	NA	NA	NA	NA	NA	NA	NA	NA	NA	NA	NA	NA	NA	NA	NA	NA	NA	NA
28099_2_36	CAH11K	DASSIM	E. coli	NA	NA	NA	NA	NA	NA	NA	NA	NA	NA	NA	NA	NA	NA	NA	NA	NA	NA	NA	NA	NA	NA	NA	NA	NA	NA	NA	NA	NA	NA	NA
28099_2_40	CAI10V	DASSIM	E. coli	NA	NA	NA	NA	NA	NA	NA	NA	NA	NA	NA	NA	NA	NA	NA	NA	NA	NA	NA	NA	NA	NA	NA	NA	NA	NA	NA	NA	NA	NA	NA
28099_2_44	CAM110	DASSIM	E. coli	NA	NA	NA	NA	NA	NA	NA	NA	NA	NA	NA	NA	NA	NA	NA	NA	NA	NA	NA	NA	NA	NA	NA	NA	NA	NA	NA	NA	NA	NA	NA
28099_2_48	CAM112	DASSIM	E. coli	NA	NA	NA	NA	NA	NA	NA	NA	NA	NA	NA	NA	NA	NA	NA	NA	NA	NA	NA	NA	NA	NA	NA	NA	NA	NA	NA	NA	NA	NA	NA
28099_2_56	CAN107	DASSIM	E. coli	NA	NA	NA	NA	NA	NA	NA	NA	NA	NA	NA	NA	NA	NA	NA	NA	NA	NA	NA	NA	NA	NA	NA	NA	NA	NA	NA	NA	NA	NA	NA
28099_2_60	CAN108	DASSIM	E. coli	NA	NA	NA	NA	NA	NA	NA	NA	NA	NA	NA	NA	NA	NA	NA	NA	NA	NA	NA	NA	NA	NA	NA	NA	NA	NA	NA	NA	NA	NA	NA
28099_2_64	CAN10Q	DASSIM	E. coli	NA	NA	NA	NA	NA	NA	NA	NA	NA	NA	NA	NA	NA	NA	NA	NA	NA	NA	NA	NA	NA	NA	NA	NA	NA	NA	NA	NA	NA	NA	NA
28099_2_76	CAC13Z	DASSIM	E. coli	catB3.3002676.JX101693.1.58200_58833.5450	catB3.3002676.JX101693.1.58200_58833.5450	1	0	16	302	catB3	633	442	100	catB3.l15.c4.ctg.1	1706	26.4	.	.	.	.	.	.	.	.	.	.	.	.	.	.	.	.	.	b'catB3 is a plasmid or chromosome-encoded variant of the cat gene found in Salmonella typhimurium, Acinetobacter baumannii and Escherichia coli.';catB3
28099_2_80	CAC140	DASSIM	E. coli	NA	NA	NA	NA	NA	NA	NA	NA	NA	NA	NA	NA	NA	NA	NA	NA	NA	NA	NA	NA	NA	NA	NA	NA	NA	NA	NA	NA	NA	NA	NA
28099_2_84	CAC141	DASSIM	E. coli	NA	NA	NA	NA	NA	NA	NA	NA	NA	NA	NA	NA	NA	NA	NA	NA	NA	NA	NA	NA	NA	NA	NA	NA	NA	NA	NA	NA	NA	NA	NA
28099_2_88	CAC132	DASSIM	E. coli	NA	NA	NA	NA	NA	NA	NA	NA	NA	NA	NA	NA	NA	NA	NA	NA	NA	NA	NA	NA	NA	NA	NA	NA	NA	NA	NA	NA	NA	NA	NA
28099_2_92	CAB190	DASSIM	E. coli	NA	NA	NA	NA	NA	NA	NA	NA	NA	NA	NA	NA	NA	NA	NA	NA	NA	NA	NA	NA	NA	NA	NA	NA	NA	NA	NA	NA	NA	NA	NA
28099_2_96	CAB19F	DASSIM	E. coli	catB3.3002676.JX101693.1.58200_58833.5450	catB3.3002676.JX101693.1.58200_58833.5450	1	0	16	202	catB3	633	442	100	catB3.l15.c4.ctg.1	1489	20.1	.	.	.	.	.	.	.	.	.	.	.	.	.	.	.	.	.	catB3;b'catB3 is a plasmid or chromosome-encoded variant of the cat gene found in Salmonella typhimurium, Acinetobacter baumannii and Escherichia coli.'
28099_2_97	CAC14N	DASSIM	E. coli	catB3.3002676.JX101693.1.58200_58833.5450	catB3.3002676.JX101693.1.58200_58833.5450	1	0	16	218	catB3	633	442	100	catB3.l15.c4.ctg.1	1333	24.4	.	.	.	.	.	.	.	.	.	.	.	.	.	.	.	.	.	catB3;b'catB3 is a plasmid or chromosome-encoded variant of the cat gene found in Salmonella typhimurium, Acinetobacter baumannii and Escherichia coli.'
28099_2_101	CAL11K	DASSIM	E. coli	catB3.3002676.JX101693.1.58200_58833.5450	catB3.3002676.JX101693.1.58200_58833.5450	1	0	16	214	catB3	633	442	100	catB3.l15.c4.ctg.1	1420	22.4	.	.	.	.	.	.	.	.	.	.	.	.	.	.	.	.	.	catB3;b'catB3 is a plasmid or chromosome-encoded variant of the cat gene found in Salmonella typhimurium, Acinetobacter baumannii and Escherichia coli.'
28099_2_105	CAC14P	DASSIM	E. coli	catB3.3002676.JX101693.1.58200_58833.5450	catB3.3002676.JX101693.1.58200_58833.5450	1	0	16	110	catB3	633	442	100	catB3.l6.c4.ctg.1	1441	11.2	.	.	.	.	.	.	.	.	.	.	.	.	.	.	.	.	.	b'catB3 is a plasmid or chromosome-encoded variant of the cat gene found in Salmonella typhimurium, Acinetobacter baumannii and Escherichia coli.';catB3
28099_2_109	CAC14T	DASSIM	E. coli	NA	NA	NA	NA	NA	NA	NA	NA	NA	NA	NA	NA	NA	NA	NA	NA	NA	NA	NA	NA	NA	NA	NA	NA	NA	NA	NA	NA	NA	NA	NA
28099_2_113	CAC15X	DASSIM	E. coli	catB3.3002676.JX101693.1.58200_58833.5450	catB3.3002676.JX101693.1.58200_58833.5450	1	0	16	248	catB3	633	442	100	catB3.l15.c4.ctg.1	1427	25.9	.	.	.	.	.	.	.	.	.	.	.	.	.	.	.	.	.	b'catB3 is a plasmid or chromosome-encoded variant of the cat gene found in Salmonella typhimurium, Acinetobacter baumannii and Escherichia coli.';catB3
28099_2_117	CAD11Z	DASSIM	E. coli	catB3.3002676.JX101693.1.58200_58833.5450	catB3.3002676.JX101693.1.58200_58833.5450	1	0	16	168	catB3	633	442	100	catB3.l15.c4.ctg.1	1355	18.4	.	.	.	.	.	.	.	.	.	.	.	.	.	.	.	.	.	catB3;b'catB3 is a plasmid or chromosome-encoded variant of the cat gene found in Salmonella typhimurium, Acinetobacter baumannii and Escherichia coli.'
28099_2_121	CAE14Q	DASSIM	E. coli	catB3.3002676.JX101693.1.58200_58833.5450	catB3.3002676.JX101693.1.58200_58833.5450	1	0	16	206	catB3	633	442	100	catB3.l15.c4.ctg.1	1347	22.7	.	.	.	.	.	.	.	.	.	.	.	.	.	.	.	.	.	catB3;b'catB3 is a plasmid or chromosome-encoded variant of the cat gene found in Salmonella typhimurium, Acinetobacter baumannii and Escherichia coli.'
28099_2_126	CAK171	DASSIM	E. coli	NA	NA	NA	NA	NA	NA	NA	NA	NA	NA	NA	NA	NA	NA	NA	NA	NA	NA	NA	NA	NA	NA	NA	NA	NA	NA	NA	NA	NA	NA	NA
28099_2_130	CAC12H	DASSIM	E. coli	NA	NA	NA	NA	NA	NA	NA	NA	NA	NA	NA	NA	NA	NA	NA	NA	NA	NA	NA	NA	NA	NA	NA	NA	NA	NA	NA	NA	NA	NA	NA
28099_2_138	CAE135	DASSIM	E. coli	catB3.3002676.JX101693.1.58200_58833.5450	catB3.3002676.JX101693.1.58200_58833.5450	1	0	16	178	catB3	633	442	100	catB3.l15.c4.ctg.1	1583	17	.	.	.	.	.	.	.	.	.	.	.	.	.	.	.	.	.	b'catB3 is a plasmid or chromosome-encoded variant of the cat gene found in Salmonella typhimurium, Acinetobacter baumannii and Escherichia coli.';catB3
28099_2_142	CAF167	DASSIM	E. coli	NA	NA	NA	NA	NA	NA	NA	NA	NA	NA	NA	NA	NA	NA	NA	NA	NA	NA	NA	NA	NA	NA	NA	NA	NA	NA	NA	NA	NA	NA	NA
28099_2_146	CAF16Y	DASSIM	E. coli	NA	NA	NA	NA	NA	NA	NA	NA	NA	NA	NA	NA	NA	NA	NA	NA	NA	NA	NA	NA	NA	NA	NA	NA	NA	NA	NA	NA	NA	NA	NA
28099_2_150	CAE136	DASSIM	E. coli	NA	NA	NA	NA	NA	NA	NA	NA	NA	NA	NA	NA	NA	NA	NA	NA	NA	NA	NA	NA	NA	NA	NA	NA	NA	NA	NA	NA	NA	NA	NA
28099_2_154	CAB18K	DASSIM	E. coli	catB3.3002676.JX101693.1.58200_58833.5450	catB3.3002676.JX101693.1.58200_58833.5450	1	0	16	246	catB3	633	442	100	catB3.l15.c4.ctg.1	1434	25.7	.	.	.	.	.	.	.	.	.	.	.	.	.	.	.	.	.	catB3;b'catB3 is a plasmid or chromosome-encoded variant of the cat gene found in Salmonella typhimurium, Acinetobacter baumannii and Escherichia coli.'
28099_2_158	CAB19H	DASSIM	E. coli	NA	NA	NA	NA	NA	NA	NA	NA	NA	NA	NA	NA	NA	NA	NA	NA	NA	NA	NA	NA	NA	NA	NA	NA	NA	NA	NA	NA	NA	NA	NA
28099_2_162	CAB18R	DASSIM	E. coli	NA	NA	NA	NA	NA	NA	NA	NA	NA	NA	NA	NA	NA	NA	NA	NA	NA	NA	NA	NA	NA	NA	NA	NA	NA	NA	NA	NA	NA	NA	NA
28099_2_166	CAJ10T	DASSIM	E. coli	NA	NA	NA	NA	NA	NA	NA	NA	NA	NA	NA	NA	NA	NA	NA	NA	NA	NA	NA	NA	NA	NA	NA	NA	NA	NA	NA	NA	NA	NA	NA
28099_2_170	CAF158	DASSIM	E. coli	NA	NA	NA	NA	NA	NA	NA	NA	NA	NA	NA	NA	NA	NA	NA	NA	NA	NA	NA	NA	NA	NA	NA	NA	NA	NA	NA	NA	NA	NA	NA
28099_2_174	CAE11Q	DASSIM	E. coli	NA	NA	NA	NA	NA	NA	NA	NA	NA	NA	NA	NA	NA	NA	NA	NA	NA	NA	NA	NA	NA	NA	NA	NA	NA	NA	NA	NA	NA	NA	NA
28099_2_178	CAC14Q	DASSIM	E. coli	NA	NA	NA	NA	NA	NA	NA	NA	NA	NA	NA	NA	NA	NA	NA	NA	NA	NA	NA	NA	NA	NA	NA	NA	NA	NA	NA	NA	NA	NA	NA
28099_2_182	CAD11B	DASSIM	E. coli	NA	NA	NA	NA	NA	NA	NA	NA	NA	NA	NA	NA	NA	NA	NA	NA	NA	NA	NA	NA	NA	NA	NA	NA	NA	NA	NA	NA	NA	NA	NA
28099_2_186	CAD123	DASSIM	E. coli	NA	NA	NA	NA	NA	NA	NA	NA	NA	NA	NA	NA	NA	NA	NA	NA	NA	NA	NA	NA	NA	NA	NA	NA	NA	NA	NA	NA	NA	NA	NA
28099_2_190	CAE137	DASSIM	E. coli	catB3.3002676.JX101693.1.58200_58833.5450	catB3.3002676.JX101693.1.58200_58833.5450	1	0	27	300	catB3	633	633	100	catB3.l6.c30.ctg.1	1776	25.5	.	.	.	.	.	.	.	.	.	.	.	.	.	.	.	.	.	b'catB3 is a plasmid or chromosome-encoded variant of the cat gene found in Salmonella typhimurium, Acinetobacter baumannii and Escherichia coli.';catB3
28099_2_194	CAF170	DASSIM	E. coli	NA	NA	NA	NA	NA	NA	NA	NA	NA	NA	NA	NA	NA	NA	NA	NA	NA	NA	NA	NA	NA	NA	NA	NA	NA	NA	NA	NA	NA	NA	NA
28099_2_198	CAE11Q	DASSIM	E. coli	NA	NA	NA	NA	NA	NA	NA	NA	NA	NA	NA	NA	NA	NA	NA	NA	NA	NA	NA	NA	NA	NA	NA	NA	NA	NA	NA	NA	NA	NA	NA
28099_2_206	CAD12U	DASSIM	E. coli	catB3.3002676.JX101693.1.58200_58833.5450	catB3.3002676.JX101693.1.58200_58833.5450	1	0	16	446	catB3	633	442	100	catB3.l15.c4.ctg.1	1652	40.5	.	.	.	.	.	.	.	.	.	.	.	.	.	.	.	.	.	b'catB3 is a plasmid or chromosome-encoded variant of the cat gene found in Salmonella typhimurium, Acinetobacter baumannii and Escherichia coli.';catB3
28099_2_210	CAE11U	DASSIM	E. coli	NA	NA	NA	NA	NA	NA	NA	NA	NA	NA	NA	NA	NA	NA	NA	NA	NA	NA	NA	NA	NA	NA	NA	NA	NA	NA	NA	NA	NA	NA	NA
28099_2_215	CAK10X	DASSIM	E. coli	NA	NA	NA	NA	NA	NA	NA	NA	NA	NA	NA	NA	NA	NA	NA	NA	NA	NA	NA	NA	NA	NA	NA	NA	NA	NA	NA	NA	NA	NA	NA
28099_2_219	CAF15A	DASSIM	E. coli	NA	NA	NA	NA	NA	NA	NA	NA	NA	NA	NA	NA	NA	NA	NA	NA	NA	NA	NA	NA	NA	NA	NA	NA	NA	NA	NA	NA	NA	NA	NA
28099_2_223	CAC14V	DASSIM	E. coli	catB3.3002676.JX101693.1.58200_58833.5450	catB3.3002676.JX101693.1.58200_58833.5450	1	0	27	220	catB3	633	633	100	catB3.l6.c30.ctg.1	1664	19.7	.	.	.	.	.	.	.	.	.	.	.	.	.	.	.	.	.	b'catB3 is a plasmid or chromosome-encoded variant of the cat gene found in Salmonella typhimurium, Acinetobacter baumannii and Escherichia coli.';catB3
28099_2_227	CAB1A7	DASSIM	E. coli	NA	NA	NA	NA	NA	NA	NA	NA	NA	NA	NA	NA	NA	NA	NA	NA	NA	NA	NA	NA	NA	NA	NA	NA	NA	NA	NA	NA	NA	NA	NA
28099_2_231	CAD12W	DASSIM	E. coli	NA	NA	NA	NA	NA	NA	NA	NA	NA	NA	NA	NA	NA	NA	NA	NA	NA	NA	NA	NA	NA	NA	NA	NA	NA	NA	NA	NA	NA	NA	NA
28099_2_235	CAD12V	DASSIM	E. coli	NA	NA	NA	NA	NA	NA	NA	NA	NA	NA	NA	NA	NA	NA	NA	NA	NA	NA	NA	NA	NA	NA	NA	NA	NA	NA	NA	NA	NA	NA	NA
28099_2_239	CAB19J	DASSIM	E. coli	catB3.3002676.JX101693.1.58200_58833.5450	catB3.3002676.JX101693.1.58200_58833.5450	1	0	16	450	catB3	633	442	100	catB3.l15.c30.ctg.1	1688	40	.	.	.	.	.	.	.	.	.	.	.	.	.	.	.	.	.	catB3;b'catB3 is a plasmid or chromosome-encoded variant of the cat gene found in Salmonella typhimurium, Acinetobacter baumannii and Escherichia coli.'
28099_2_243	CAF11D	DASSIM	E. coli	NA	NA	NA	NA	NA	NA	NA	NA	NA	NA	NA	NA	NA	NA	NA	NA	NA	NA	NA	NA	NA	NA	NA	NA	NA	NA	NA	NA	NA	NA	NA
28099_2_247	CAC14C	DASSIM	E. coli	NA	NA	NA	NA	NA	NA	NA	NA	NA	NA	NA	NA	NA	NA	NA	NA	NA	NA	NA	NA	NA	NA	NA	NA	NA	NA	NA	NA	NA	NA	NA
28099_2_251	CAD14L	DASSIM	E. coli	NA	NA	NA	NA	NA	NA	NA	NA	NA	NA	NA	NA	NA	NA	NA	NA	NA	NA	NA	NA	NA	NA	NA	NA	NA	NA	NA	NA	NA	NA	NA
28099_2_255	CAF11E	DASSIM	E. coli	NA	NA	NA	NA	NA	NA	NA	NA	NA	NA	NA	NA	NA	NA	NA	NA	NA	NA	NA	NA	NA	NA	NA	NA	NA	NA	NA	NA	NA	NA	NA
28099_2_259	CAC14A	DASSIM	E. coli	NA	NA	NA	NA	NA	NA	NA	NA	NA	NA	NA	NA	NA	NA	NA	NA	NA	NA	NA	NA	NA	NA	NA	NA	NA	NA	NA	NA	NA	NA	NA
28099_2_263	CAC14B	DASSIM	E. coli	catB3.3002676.JX101693.1.58200_58833.5450	catB3.3002676.JX101693.1.58200_58833.5450	1	0	16	230	catB3	633	442	100	catB3.l15.c17.ctg.1	1421	23.9	.	.	.	.	.	.	.	.	.	.	.	.	.	.	.	.	.	b'catB3 is a plasmid or chromosome-encoded variant of the cat gene found in Salmonella typhimurium, Acinetobacter baumannii and Escherichia coli.';catB3
28099_2_283	CAE11I	DASSIM	E. coli	NA	NA	NA	NA	NA	NA	NA	NA	NA	NA	NA	NA	NA	NA	NA	NA	NA	NA	NA	NA	NA	NA	NA	NA	NA	NA	NA	NA	NA	NA	NA
28099_2_287	CAK101	DASSIM	E. coli	NA	NA	NA	NA	NA	NA	NA	NA	NA	NA	NA	NA	NA	NA	NA	NA	NA	NA	NA	NA	NA	NA	NA	NA	NA	NA	NA	NA	NA	NA	NA
28099_2_291	CAB11D	DASSIM	E. coli	NA	NA	NA	NA	NA	NA	NA	NA	NA	NA	NA	NA	NA	NA	NA	NA	NA	NA	NA	NA	NA	NA	NA	NA	NA	NA	NA	NA	NA	NA	NA
28099_2_295	CAE12Q	DASSIM	E. coli	catB3.3002676.JX101693.1.58200_58833.5450	catB3.3002676.JX101693.1.58200_58833.5450	1	0	16	296	catB3	633	442	100	catB3.l15.c4.ctg.1	1500	29.6	.	.	.	.	.	.	.	.	.	.	.	.	.	.	.	.	.	catB3;b'catB3 is a plasmid or chromosome-encoded variant of the cat gene found in Salmonella typhimurium, Acinetobacter baumannii and Escherichia coli.'
28099_2_299	CAH11E	DASSIM	E. coli	NA	NA	NA	NA	NA	NA	NA	NA	NA	NA	NA	NA	NA	NA	NA	NA	NA	NA	NA	NA	NA	NA	NA	NA	NA	NA	NA	NA	NA	NA	NA
28099_2_304	CAK10Q	DASSIM	E. coli	NA	NA	NA	NA	NA	NA	NA	NA	NA	NA	NA	NA	NA	NA	NA	NA	NA	NA	NA	NA	NA	NA	NA	NA	NA	NA	NA	NA	NA	NA	NA
28099_2_308	CAH10L	DASSIM	E. coli	NA	NA	NA	NA	NA	NA	NA	NA	NA	NA	NA	NA	NA	NA	NA	NA	NA	NA	NA	NA	NA	NA	NA	NA	NA	NA	NA	NA	NA	NA	NA
28099_2_316	CAC14F	DASSIM	E. coli	catB3.3002676.JX101693.1.58200_58833.5450	catB3.3002676.JX101693.1.58200_58833.5450	1	0	16	372	catB3	633	442	100	catB3.l15.c4.ctg.1	1610	34.7	.	.	.	.	.	.	.	.	.	.	.	.	.	.	.	.	.	catB3;b'catB3 is a plasmid or chromosome-encoded variant of the cat gene found in Salmonella typhimurium, Acinetobacter baumannii and Escherichia coli.'
28099_2_320	CAC148	DASSIM	E. coli	catB3.3002676.JX101693.1.58200_58833.5450	catB3.3002676.JX101693.1.58200_58833.5450	1	0	16	440	catB3	633	442	100	catB3.l15.c4.ctg.1	1566	42.1	.	.	.	.	.	.	.	.	.	.	.	.	.	.	.	.	.	catB3;b'catB3 is a plasmid or chromosome-encoded variant of the cat gene found in Salmonella typhimurium, Acinetobacter baumannii and Escherichia coli.'
34154_7_3	CAC159	DASSIM	KpSC	catB3.3002676.JX101693.1.58200_58833.5450	catB3.3002676.JX101693.1.58200_58833.5450	1	0	16	266	catB3	633	442	100	catB3.l6.c17.ctg.1	1573	25.4	.	.	.	.	.	.	.	.	.	.	.	.	.	.	.	.	.	catB3;b'catB3 is a plasmid or chromosome-encoded variant of the cat gene found in Salmonella typhimurium, Acinetobacter baumannii and Escherichia coli.'
34154_7_4	CAE11S	DASSIM	KpSC	NA	NA	NA	NA	NA	NA	NA	NA	NA	NA	NA	NA	NA	NA	NA	NA	NA	NA	NA	NA	NA	NA	NA	NA	NA	NA	NA	NA	NA	NA	NA
34154_7_5	CAD1AI	DASSIM	KpSC	catB3.3002676.JX101693.1.58200_58833.5450	catB3.3002676.JX101693.1.58200_58833.5450	1	0	16	248	catB3	633	442	100	catB3.l6.c4.ctg.1	1667	22.1	.	.	.	.	.	.	.	.	.	.	.	.	.	.	.	.	.	b'catB3 is a plasmid or chromosome-encoded variant of the cat gene found in Salmonella typhimurium, Acinetobacter baumannii and Escherichia coli.';catB3
34154_7_6	CAE12H	DASSIM	KpSC	NA	NA	NA	NA	NA	NA	NA	NA	NA	NA	NA	NA	NA	NA	NA	NA	NA	NA	NA	NA	NA	NA	NA	NA	NA	NA	NA	NA	NA	NA	NA
34154_7_8	CAB11B	DASSIM	KpSC	catB3.3002676.JX101693.1.58200_58833.5450	catB3.3002676.JX101693.1.58200_58833.5450	1	0	16	374	catB3	633	442	100	catB3.l15.c4.ctg.1	1803	31	.	.	.	.	.	.	.	.	.	.	.	.	.	.	.	.	.	b'catB3 is a plasmid or chromosome-encoded variant of the cat gene found in Salmonella typhimurium, Acinetobacter baumannii and Escherichia coli.';catB3
34154_7_10	CAB139	DASSIM	KpSC	NA	NA	NA	NA	NA	NA	NA	NA	NA	NA	NA	NA	NA	NA	NA	NA	NA	NA	NA	NA	NA	NA	NA	NA	NA	NA	NA	NA	NA	NA	NA
34154_7_11	CAE15W	DASSIM	KpSC	NA	NA	NA	NA	NA	NA	NA	NA	NA	NA	NA	NA	NA	NA	NA	NA	NA	NA	NA	NA	NA	NA	NA	NA	NA	NA	NA	NA	NA	NA	NA
34154_7_12	CAE12L	DASSIM	KpSC	NA	NA	NA	NA	NA	NA	NA	NA	NA	NA	NA	NA	NA	NA	NA	NA	NA	NA	NA	NA	NA	NA	NA	NA	NA	NA	NA	NA	NA	NA	NA
34154_7_13	CAD1AL	DASSIM	KpSC	catB3.3002676.JX101693.1.58200_58833.5450	catB3.3002676.JX101693.1.58200_58833.5450	1	0	16	270	catB3	633	442	100	catB3.l6.c4.ctg.1	1506	26.9	.	.	.	.	.	.	.	.	.	.	.	.	.	.	.	.	.	b'catB3 is a plasmid or chromosome-encoded variant of the cat gene found in Salmonella typhimurium, Acinetobacter baumannii and Escherichia coli.';catB3
34154_7_14	CAE12R	DASSIM	KpSC	NA	NA	NA	NA	NA	NA	NA	NA	NA	NA	NA	NA	NA	NA	NA	NA	NA	NA	NA	NA	NA	NA	NA	NA	NA	NA	NA	NA	NA	NA	NA
34154_7_16	CAB159	DASSIM	KpSC	NA	NA	NA	NA	NA	NA	NA	NA	NA	NA	NA	NA	NA	NA	NA	NA	NA	NA	NA	NA	NA	NA	NA	NA	NA	NA	NA	NA	NA	NA	NA
34154_7_18	CAB15B	DASSIM	KpSC	catB3.3002676.JX101693.1.58200_58833.5450	catB3.3002676.JX101693.1.58200_58833.5450	1	0	16	236	catB3	633	442	100	catB3.l15.c4.ctg.1	1508	23.3	.	.	.	.	.	.	.	.	.	.	.	.	.	.	.	.	.	b'catB3 is a plasmid or chromosome-encoded variant of the cat gene found in Salmonella typhimurium, Acinetobacter baumannii and Escherichia coli.';catB3
34154_7_19	CAH11E	DASSIM	KpSC	catB3.3002676.JX101693.1.58200_58833.5450	catB3.3002676.JX101693.1.58200_58833.5450	1	0	16	306	catB3	633	442	100	catB3.l15.c4.ctg.1	1672	27.3	.	.	.	.	.	.	.	.	.	.	.	.	.	.	.	.	.	catB3;b'catB3 is a plasmid or chromosome-encoded variant of the cat gene found in Salmonella typhimurium, Acinetobacter baumannii and Escherichia coli.'
34154_7_20	CAE12U	DASSIM	KpSC	catB3.3002676.JX101693.1.58200_58833.5450	catB3.3002676.JX101693.1.58200_58833.5450	1	0	16	164	catB3	633	442	100	catB3.l15.c17.ctg.1	1372	17.2	.	.	.	.	.	.	.	.	.	.	.	.	.	.	.	.	.	b'catB3 is a plasmid or chromosome-encoded variant of the cat gene found in Salmonella typhimurium, Acinetobacter baumannii and Escherichia coli.';catB3
34154_7_22	CAB15M	DASSIM	KpSC	catB3.3002676.JX101693.1.58200_58833.5450	catB3.3002676.JX101693.1.58200_58833.5450	1	0	16	194	catB3	633	442	100	catB3.l15.c4.ctg.1	1439	20.1	.	.	.	.	.	.	.	.	.	.	.	.	.	.	.	.	.	b'catB3 is a plasmid or chromosome-encoded variant of the cat gene found in Salmonella typhimurium, Acinetobacter baumannii and Escherichia coli.';catB3
34154_7_23	CAE12V	DASSIM	KpSC	NA	NA	NA	NA	NA	NA	NA	NA	NA	NA	NA	NA	NA	NA	NA	NA	NA	NA	NA	NA	NA	NA	NA	NA	NA	NA	NA	NA	NA	NA	NA
34154_7_24	CAB13W	DASSIM	KpSC	NA	NA	NA	NA	NA	NA	NA	NA	NA	NA	NA	NA	NA	NA	NA	NA	NA	NA	NA	NA	NA	NA	NA	NA	NA	NA	NA	NA	NA	NA	NA
34154_7_25	CAB15S	DASSIM	KpSC	NA	NA	NA	NA	NA	NA	NA	NA	NA	NA	NA	NA	NA	NA	NA	NA	NA	NA	NA	NA	NA	NA	NA	NA	NA	NA	NA	NA	NA	NA	NA
34154_7_26	CAF102	DASSIM	KpSC	catB3.3002676.JX101693.1.58200_58833.5450	catB3.3002676.JX101693.1.58200_58833.5450	1	0	16	288	catB3	633	442	100	catB3.l15.c4.ctg.1	1451	29.5	.	.	.	.	.	.	.	.	.	.	.	.	.	.	.	.	.	catB3;b'catB3 is a plasmid or chromosome-encoded variant of the cat gene found in Salmonella typhimurium, Acinetobacter baumannii and Escherichia coli.'
34154_7_27	CAB163	DASSIM	KpSC	catB3.3002676.JX101693.1.58200_58833.5450	catB3.3002676.JX101693.1.58200_58833.5450	1	0	16	8	catB3	633	337	100	catB3.l15.c4.ctg.1	469	1.9	.	.	.	.	.	.	.	.	.	.	.	.	.	.	.	.	.	b'catB3 is a plasmid or chromosome-encoded variant of the cat gene found in Salmonella typhimurium, Acinetobacter baumannii and Escherichia coli.';catB3
34154_7_30	CAB15V	DASSIM	KpSC	NA	NA	NA	NA	NA	NA	NA	NA	NA	NA	NA	NA	NA	NA	NA	NA	NA	NA	NA	NA	NA	NA	NA	NA	NA	NA	NA	NA	NA	NA	NA
34154_7_31	CAF103	DASSIM	KpSC	NA	NA	NA	NA	NA	NA	NA	NA	NA	NA	NA	NA	NA	NA	NA	NA	NA	NA	NA	NA	NA	NA	NA	NA	NA	NA	NA	NA	NA	NA	NA
34154_7_32	CAI19F	DASSIM	KpSC	catB3.3002676.JX101693.1.58200_58833.5450	catB3.3002676.JX101693.1.58200_58833.5450	1	0	16	250	catB3	633	442	100	catB3.l15.c4.ctg.1	1540	24	.	.	.	.	.	.	.	.	.	.	.	.	.	.	.	.	.	catB3;b'catB3 is a plasmid or chromosome-encoded variant of the cat gene found in Salmonella typhimurium, Acinetobacter baumannii and Escherichia coli.'
34154_7_33	CAF109	DASSIM	KpSC	catB3.3002676.JX101693.1.58200_58833.5450	catB3.3002676.JX101693.1.58200_58833.5450	1	0	16	144	catB3	633	442	100	catB3.l15.c4.ctg.1	1360	15.6	.	.	.	.	.	.	.	.	.	.	.	.	.	.	.	.	.	catB3;b'catB3 is a plasmid or chromosome-encoded variant of the cat gene found in Salmonella typhimurium, Acinetobacter baumannii and Escherichia coli.'
34154_7_36	CAB15W	DASSIM	KpSC	catB3.3002676.JX101693.1.58200_58833.5450	catB3.3002676.JX101693.1.58200_58833.5450	1	0	16	242	catB3	633	442	100	catB3.l15.c4.ctg.1	1508	24.1	.	.	.	.	.	.	.	.	.	.	.	.	.	.	.	.	.	b'catB3 is a plasmid or chromosome-encoded variant of the cat gene found in Salmonella typhimurium, Acinetobacter baumannii and Escherichia coli.';catB3
34154_7_38	CAB166	DASSIM	KpSC	NA	NA	NA	NA	NA	NA	NA	NA	NA	NA	NA	NA	NA	NA	NA	NA	NA	NA	NA	NA	NA	NA	NA	NA	NA	NA	NA	NA	NA	NA	NA
34154_7_39	CAF10C	DASSIM	KpSC	catB3.3002676.JX101693.1.58200_58833.5450	catB3.3002676.JX101693.1.58200_58833.5450	1	0	16	248	catB3	633	442	100	catB3.l15.c4.ctg.1	1507	24.7	.	.	.	.	.	.	.	.	.	.	.	.	.	.	.	.	.	b'catB3 is a plasmid or chromosome-encoded variant of the cat gene found in Salmonella typhimurium, Acinetobacter baumannii and Escherichia coli.';catB3
34154_7_40	CAG19R	DASSIM	KpSC	catB3.3002676.JX101693.1.58200_58833.5450	catB3.3002676.JX101693.1.58200_58833.5450	1	0	16	256	catB3	633	442	100	catB3.l15.c4.ctg.1	1551	24.4	.	.	.	.	.	.	.	.	.	.	.	.	.	.	.	.	.	catB3;b'catB3 is a plasmid or chromosome-encoded variant of the cat gene found in Salmonella typhimurium, Acinetobacter baumannii and Escherichia coli.'
34154_7_41	CAF10I	DASSIM	KpSC	NA	NA	NA	NA	NA	NA	NA	NA	NA	NA	NA	NA	NA	NA	NA	NA	NA	NA	NA	NA	NA	NA	NA	NA	NA	NA	NA	NA	NA	NA	NA
34154_7_42	CAE1AJ	DASSIM	KpSC	NA	NA	NA	NA	NA	NA	NA	NA	NA	NA	NA	NA	NA	NA	NA	NA	NA	NA	NA	NA	NA	NA	NA	NA	NA	NA	NA	NA	NA	NA	NA
34154_7_44	CAB16A	DASSIM	KpSC	NA	NA	NA	NA	NA	NA	NA	NA	NA	NA	NA	NA	NA	NA	NA	NA	NA	NA	NA	NA	NA	NA	NA	NA	NA	NA	NA	NA	NA	NA	NA
34154_7_46	CAB16G	DASSIM	KpSC	catB3.3002676.JX101693.1.58200_58833.5450	catB3.3002676.JX101693.1.58200_58833.5450	1	0	16	226	catB3	633	442	100	catB3.l15.c4.ctg.1	1489	22.4	.	.	.	.	.	.	.	.	.	.	.	.	.	.	.	.	.	catB3;b'catB3 is a plasmid or chromosome-encoded variant of the cat gene found in Salmonella typhimurium, Acinetobacter baumannii and Escherichia coli.'
34154_7_47	CAF10J	DASSIM	KpSC	NA	NA	NA	NA	NA	NA	NA	NA	NA	NA	NA	NA	NA	NA	NA	NA	NA	NA	NA	NA	NA	NA	NA	NA	NA	NA	NA	NA	NA	NA	NA
34154_7_48	CAF19Y	DASSIM	KpSC	NA	NA	NA	NA	NA	NA	NA	NA	NA	NA	NA	NA	NA	NA	NA	NA	NA	NA	NA	NA	NA	NA	NA	NA	NA	NA	NA	NA	NA	NA	NA
34154_7_49	CAE19Z	DASSIM	KpSC	NA	NA	NA	NA	NA	NA	NA	NA	NA	NA	NA	NA	NA	NA	NA	NA	NA	NA	NA	NA	NA	NA	NA	NA	NA	NA	NA	NA	NA	NA	NA
34154_7_50	CAF10K	DASSIM	KpSC	NA	NA	NA	NA	NA	NA	NA	NA	NA	NA	NA	NA	NA	NA	NA	NA	NA	NA	NA	NA	NA	NA	NA	NA	NA	NA	NA	NA	NA	NA	NA
34154_7_52	CAB16N	DASSIM	KpSC	NA	NA	NA	NA	NA	NA	NA	NA	NA	NA	NA	NA	NA	NA	NA	NA	NA	NA	NA	NA	NA	NA	NA	NA	NA	NA	NA	NA	NA	NA	NA
34154_7_54	CAB16R	DASSIM	KpSC	NA	NA	NA	NA	NA	NA	NA	NA	NA	NA	NA	NA	NA	NA	NA	NA	NA	NA	NA	NA	NA	NA	NA	NA	NA	NA	NA	NA	NA	NA	NA
34154_7_55	CAL188	DASSIM	KpSC	NA	NA	NA	NA	NA	NA	NA	NA	NA	NA	NA	NA	NA	NA	NA	NA	NA	NA	NA	NA	NA	NA	NA	NA	NA	NA	NA	NA	NA	NA	NA
34154_7_56	CAF10M	DASSIM	KpSC	NA	NA	NA	NA	NA	NA	NA	NA	NA	NA	NA	NA	NA	NA	NA	NA	NA	NA	NA	NA	NA	NA	NA	NA	NA	NA	NA	NA	NA	NA	NA
34154_7_58	CAC105	DASSIM	KpSC	catB3.3002676.JX101693.1.58200_58833.5450	catB3.3002676.JX101693.1.58200_58833.5450	1	0	16	250	catB3	633	442	100	catB3.l15.c4.ctg.1	1666	22.5	.	.	.	.	.	.	.	.	.	.	.	.	.	.	.	.	.	b'catB3 is a plasmid or chromosome-encoded variant of the cat gene found in Salmonella typhimurium, Acinetobacter baumannii and Escherichia coli.';catB3
34154_7_59	CAE1B6	DASSIM	KpSC	NA	NA	NA	NA	NA	NA	NA	NA	NA	NA	NA	NA	NA	NA	NA	NA	NA	NA	NA	NA	NA	NA	NA	NA	NA	NA	NA	NA	NA	NA	NA
34154_7_60	CAF10S	DASSIM	KpSC	NA	NA	NA	NA	NA	NA	NA	NA	NA	NA	NA	NA	NA	NA	NA	NA	NA	NA	NA	NA	NA	NA	NA	NA	NA	NA	NA	NA	NA	NA	NA
34154_7_62	CAI1AT	DASSIM	KpSC	catB3.3002676.JX101693.1.58200_58833.5450	catB3.3002676.JX101693.1.58200_58833.5450	1	0	16	308	catB3	633	442	100	catB3.l15.c4.ctg.1	1411	32.5	.	.	.	.	.	.	.	.	.	.	.	.	.	.	.	.	.	catB3;b'catB3 is a plasmid or chromosome-encoded variant of the cat gene found in Salmonella typhimurium, Acinetobacter baumannii and Escherichia coli.'
34154_7_63	CAF113	DASSIM	KpSC	NA	NA	NA	NA	NA	NA	NA	NA	NA	NA	NA	NA	NA	NA	NA	NA	NA	NA	NA	NA	NA	NA	NA	NA	NA	NA	NA	NA	NA	NA	NA
34154_7_68	CAF11A	DASSIM	KpSC	NA	NA	NA	NA	NA	NA	NA	NA	NA	NA	NA	NA	NA	NA	NA	NA	NA	NA	NA	NA	NA	NA	NA	NA	NA	NA	NA	NA	NA	NA	NA
34154_7_69	CAI191	DASSIM	KpSC	catB3.3002676.JX101693.1.58200_58833.5450	catB3.3002676.JX101693.1.58200_58833.5450	1	0	16	174	catB3	633	442	100	catB3.l15.c4.ctg.1	1454	17.3	.	.	.	.	.	.	.	.	.	.	.	.	.	.	.	.	.	catB3;b'catB3 is a plasmid or chromosome-encoded variant of the cat gene found in Salmonella typhimurium, Acinetobacter baumannii and Escherichia coli.'
34154_7_70	CAF11C	DASSIM	KpSC	NA	NA	NA	NA	NA	NA	NA	NA	NA	NA	NA	NA	NA	NA	NA	NA	NA	NA	NA	NA	NA	NA	NA	NA	NA	NA	NA	NA	NA	NA	NA
34154_7_74	CAC10Q	DASSIM	KpSC	NA	NA	NA	NA	NA	NA	NA	NA	NA	NA	NA	NA	NA	NA	NA	NA	NA	NA	NA	NA	NA	NA	NA	NA	NA	NA	NA	NA	NA	NA	NA
34154_7_75	CAH18C	DASSIM	KpSC	NA	NA	NA	NA	NA	NA	NA	NA	NA	NA	NA	NA	NA	NA	NA	NA	NA	NA	NA	NA	NA	NA	NA	NA	NA	NA	NA	NA	NA	NA	NA
34154_7_76	CAG104	DASSIM	KpSC	catB3.3002676.JX101693.1.58200_58833.5450	catB3.3002676.JX101693.1.58200_58833.5450	1	0	16	222	catB3	633	442	100	catB3.l15.c4.ctg.1	1539	21.6	.	.	.	.	.	.	.	.	.	.	.	.	.	.	.	.	.	catB3;b'catB3 is a plasmid or chromosome-encoded variant of the cat gene found in Salmonella typhimurium, Acinetobacter baumannii and Escherichia coli.'
34154_7_77	CAG1A1	DASSIM	KpSC	NA	NA	NA	NA	NA	NA	NA	NA	NA	NA	NA	NA	NA	NA	NA	NA	NA	NA	NA	NA	NA	NA	NA	NA	NA	NA	NA	NA	NA	NA	NA
34154_7_78	CAG106	DASSIM	KpSC	NA	NA	NA	NA	NA	NA	NA	NA	NA	NA	NA	NA	NA	NA	NA	NA	NA	NA	NA	NA	NA	NA	NA	NA	NA	NA	NA	NA	NA	NA	NA
34154_7_80	CAC10Z	DASSIM	KpSC	NA	NA	NA	NA	NA	NA	NA	NA	NA	NA	NA	NA	NA	NA	NA	NA	NA	NA	NA	NA	NA	NA	NA	NA	NA	NA	NA	NA	NA	NA	NA
34154_7_83	CAI193	DASSIM	KpSC	NA	NA	NA	NA	NA	NA	NA	NA	NA	NA	NA	NA	NA	NA	NA	NA	NA	NA	NA	NA	NA	NA	NA	NA	NA	NA	NA	NA	NA	NA	NA
34154_7_84	CAG10G	DASSIM	KpSC	NA	NA	NA	NA	NA	NA	NA	NA	NA	NA	NA	NA	NA	NA	NA	NA	NA	NA	NA	NA	NA	NA	NA	NA	NA	NA	NA	NA	NA	NA	NA
34154_7_86	CAC11A	DASSIM	KpSC	NA	NA	NA	NA	NA	NA	NA	NA	NA	NA	NA	NA	NA	NA	NA	NA	NA	NA	NA	NA	NA	NA	NA	NA	NA	NA	NA	NA	NA	NA	NA
34154_7_87	CAF1AS	DASSIM	KpSC	catB3.3002676.JX101693.1.58200_58833.5450	catB3.3002676.JX101693.1.58200_58833.5450	1	0	16	336	catB3	633	442	100	catB3.l15.c4.ctg.1	1454	34.4	.	.	.	.	.	.	.	.	.	.	.	.	.	.	.	.	.	b'catB3 is a plasmid or chromosome-encoded variant of the cat gene found in Salmonella typhimurium, Acinetobacter baumannii and Escherichia coli.';catB3
34154_7_88	CAG118	DASSIM	KpSC	NA	NA	NA	NA	NA	NA	NA	NA	NA	NA	NA	NA	NA	NA	NA	NA	NA	NA	NA	NA	NA	NA	NA	NA	NA	NA	NA	NA	NA	NA	NA
34154_7_89	CAC11G	DASSIM	KpSC	NA	NA	NA	NA	NA	NA	NA	NA	NA	NA	NA	NA	NA	NA	NA	NA	NA	NA	NA	NA	NA	NA	NA	NA	NA	NA	NA	NA	NA	NA	NA
34154_7_90	CAF1AS	DASSIM	KpSC	NA	NA	NA	NA	NA	NA	NA	NA	NA	NA	NA	NA	NA	NA	NA	NA	NA	NA	NA	NA	NA	NA	NA	NA	NA	NA	NA	NA	NA	NA	NA
34154_7_91	CAG11F	DASSIM	KpSC	NA	NA	NA	NA	NA	NA	NA	NA	NA	NA	NA	NA	NA	NA	NA	NA	NA	NA	NA	NA	NA	NA	NA	NA	NA	NA	NA	NA	NA	NA	NA
34154_7_94	CAC11K	DASSIM	KpSC	catB3.3002676.JX101693.1.58200_58833.5450	catB3.3002676.JX101693.1.58200_58833.5450	1	0	16	276	catB3	633	442	100	catB3.l6.c4.ctg.1	1687	24.6	.	.	.	.	.	.	.	.	.	.	.	.	.	.	.	.	.	catB3;b'catB3 is a plasmid or chromosome-encoded variant of the cat gene found in Salmonella typhimurium, Acinetobacter baumannii and Escherichia coli.'
34154_7_95	CAM1AC	DASSIM	KpSC	NA	NA	NA	NA	NA	NA	NA	NA	NA	NA	NA	NA	NA	NA	NA	NA	NA	NA	NA	NA	NA	NA	NA	NA	NA	NA	NA	NA	NA	NA	NA
34154_7_96	CAG120	DASSIM	KpSC	NA	NA	NA	NA	NA	NA	NA	NA	NA	NA	NA	NA	NA	NA	NA	NA	NA	NA	NA	NA	NA	NA	NA	NA	NA	NA	NA	NA	NA	NA	NA
34154_7_97	CAE1BG	DASSIM	KpSC	catB3.3002676.JX101693.1.58200_58833.5450	catB3.3002676.JX101693.1.58200_58833.5450	1	0	16	230	catB3	633	442	100	catB3.l15.c4.ctg.1	1486	23.1	.	.	.	.	.	.	.	.	.	.	.	.	.	.	.	.	.	catB3;b'catB3 is a plasmid or chromosome-encoded variant of the cat gene found in Salmonella typhimurium, Acinetobacter baumannii and Escherichia coli.'
34154_7_98	CAG12A	DASSIM	KpSC	NA	NA	NA	NA	NA	NA	NA	NA	NA	NA	NA	NA	NA	NA	NA	NA	NA	NA	NA	NA	NA	NA	NA	NA	NA	NA	NA	NA	NA	NA	NA
34154_7_100	CAC11N	DASSIM	KpSC	catB3.3002676.JX101693.1.58200_58833.5450	catB3.3002676.JX101693.1.58200_58833.5450	1	0	16	236	catB3	633	442	100	catB3.l15.c4.ctg.1	1394	25.2	.	.	.	.	.	.	.	.	.	.	.	.	.	.	.	.	.	b'catB3 is a plasmid or chromosome-encoded variant of the cat gene found in Salmonella typhimurium, Acinetobacter baumannii and Escherichia coli.';catB3
34154_7_102	CAC11P	DASSIM	KpSC	NA	NA	NA	NA	NA	NA	NA	NA	NA	NA	NA	NA	NA	NA	NA	NA	NA	NA	NA	NA	NA	NA	NA	NA	NA	NA	NA	NA	NA	NA	NA
34154_7_103	CAE1BH	DASSIM	KpSC	NA	NA	NA	NA	NA	NA	NA	NA	NA	NA	NA	NA	NA	NA	NA	NA	NA	NA	NA	NA	NA	NA	NA	NA	NA	NA	NA	NA	NA	NA	NA
34154_7_104	CAH101	DASSIM	KpSC	catB3.3002676.JX101693.1.58200_58833.5450	catB3.3002676.JX101693.1.58200_58833.5450	1	0	16	204	catB3	633	442	100	catB3.l15.c4.ctg.1	1510	20.2	.	.	.	.	.	.	.	.	.	.	.	.	.	.	.	.	.	catB3;b'catB3 is a plasmid or chromosome-encoded variant of the cat gene found in Salmonella typhimurium, Acinetobacter baumannii and Escherichia coli.'
34154_7_105	CAH104	DASSIM	KpSC	NA	NA	NA	NA	NA	NA	NA	NA	NA	NA	NA	NA	NA	NA	NA	NA	NA	NA	NA	NA	NA	NA	NA	NA	NA	NA	NA	NA	NA	NA	NA
34154_7_106	CAM16Z	DASSIM	KpSC	catB3.3002676.JX101693.1.58200_58833.5450	catB3.3002676.JX101693.1.58200_58833.5450	1	0	16	470	catB3	633	442	100	catB3.l15.c4.ctg.1	1728	40.9	.	.	.	.	.	.	.	.	.	.	.	.	.	.	.	.	.	catB3;b'catB3 is a plasmid or chromosome-encoded variant of the cat gene found in Salmonella typhimurium, Acinetobacter baumannii and Escherichia coli.'
34154_7_108	CAC11Q	DASSIM	KpSC	NA	NA	NA	NA	NA	NA	NA	NA	NA	NA	NA	NA	NA	NA	NA	NA	NA	NA	NA	NA	NA	NA	NA	NA	NA	NA	NA	NA	NA	NA	NA
34154_7_110	CAC11S	DASSIM	KpSC	NA	NA	NA	NA	NA	NA	NA	NA	NA	NA	NA	NA	NA	NA	NA	NA	NA	NA	NA	NA	NA	NA	NA	NA	NA	NA	NA	NA	NA	NA	NA
34154_7_112	CAM11R	DASSIM	KpSC	catB3.3002676.JX101693.1.58200_58833.5450	catB3.3002676.JX101693.1.58200_58833.5450	1	0	16	236	catB3	633	442	100	catB3.l6.c4.ctg.1	1714	20.8	.	.	.	.	.	.	.	.	.	.	.	.	.	.	.	.	.	b'catB3 is a plasmid or chromosome-encoded variant of the cat gene found in Salmonella typhimurium, Acinetobacter baumannii and Escherichia coli.';catB3
34154_7_116	CAC11W	DASSIM	KpSC	NA	NA	NA	NA	NA	NA	NA	NA	NA	NA	NA	NA	NA	NA	NA	NA	NA	NA	NA	NA	NA	NA	NA	NA	NA	NA	NA	NA	NA	NA	NA
34154_7_118	CAC11Y	DASSIM	KpSC	NA	NA	NA	NA	NA	NA	NA	NA	NA	NA	NA	NA	NA	NA	NA	NA	NA	NA	NA	NA	NA	NA	NA	NA	NA	NA	NA	NA	NA	NA	NA
34154_7_119	CAH10K	DASSIM	KpSC	NA	NA	NA	NA	NA	NA	NA	NA	NA	NA	NA	NA	NA	NA	NA	NA	NA	NA	NA	NA	NA	NA	NA	NA	NA	NA	NA	NA	NA	NA	NA
34154_7_122	CAC127	DASSIM	KpSC	NA	NA	NA	NA	NA	NA	NA	NA	NA	NA	NA	NA	NA	NA	NA	NA	NA	NA	NA	NA	NA	NA	NA	NA	NA	NA	NA	NA	NA	NA	NA
34154_7_123	CAH11K	DASSIM	KpSC	NA	NA	NA	NA	NA	NA	NA	NA	NA	NA	NA	NA	NA	NA	NA	NA	NA	NA	NA	NA	NA	NA	NA	NA	NA	NA	NA	NA	NA	NA	NA
34154_7_125	CAC12B	DASSIM	KpSC	NA	NA	NA	NA	NA	NA	NA	NA	NA	NA	NA	NA	NA	NA	NA	NA	NA	NA	NA	NA	NA	NA	NA	NA	NA	NA	NA	NA	NA	NA	NA
34154_7_130	CAC12C	DASSIM	KpSC	catB3.3002676.JX101693.1.58200_58833.5450	catB3.3002676.JX101693.1.58200_58833.5450	1	0	16	178	catB3	633	442	100	catB3.l15.c4.ctg.1	1432	18.6	.	.	.	.	.	.	.	.	.	.	.	.	.	.	.	.	.	b'catB3 is a plasmid or chromosome-encoded variant of the cat gene found in Salmonella typhimurium, Acinetobacter baumannii and Escherichia coli.';catB3
34154_7_131	CAI101	DASSIM	KpSC	catB3.3002676.JX101693.1.58200_58833.5450	catB3.3002676.JX101693.1.58200_58833.5450	1	0	16	256	catB3	633	442	100	catB3.l15.c4.ctg.1	1407	27.1	.	.	.	.	.	.	.	.	.	.	.	.	.	.	.	.	.	catB3;b'catB3 is a plasmid or chromosome-encoded variant of the cat gene found in Salmonella typhimurium, Acinetobacter baumannii and Escherichia coli.'
34154_7_134	CAI105	DASSIM	KpSC	NA	NA	NA	NA	NA	NA	NA	NA	NA	NA	NA	NA	NA	NA	NA	NA	NA	NA	NA	NA	NA	NA	NA	NA	NA	NA	NA	NA	NA	NA	NA
34154_7_136	CAC133	DASSIM	KpSC	catB3.3002676.JX101693.1.58200_58833.5450	catB3.3002676.JX101693.1.58200_58833.5450	1	0	16	130	catB3	633	442	100	catB3.l15.c30.ctg.1	1470	13.2	.	.	.	.	.	.	.	.	.	.	.	.	.	.	.	.	.	catB3;b'catB3 is a plasmid or chromosome-encoded variant of the cat gene found in Salmonella typhimurium, Acinetobacter baumannii and Escherichia coli.'
34154_7_138	CAC134	DASSIM	KpSC	catB3.3002676.JX101693.1.58200_58833.5450	catB3.3002676.JX101693.1.58200_58833.5450	1	0	16	180	catB3	633	442	100	catB3.l15.c4.ctg.1	1443	18.5	.	.	.	.	.	.	.	.	.	.	.	.	.	.	.	.	.	catB3;b'catB3 is a plasmid or chromosome-encoded variant of the cat gene found in Salmonella typhimurium, Acinetobacter baumannii and Escherichia coli.'
34154_7_140	CAI10C	DASSIM	KpSC	NA	NA	NA	NA	NA	NA	NA	NA	NA	NA	NA	NA	NA	NA	NA	NA	NA	NA	NA	NA	NA	NA	NA	NA	NA	NA	NA	NA	NA	NA	NA
34154_7_142	CAI10E	DASSIM	KpSC	catB3.3002676.JX101693.1.58200_58833.5450	catB3.3002676.JX101693.1.58200_58833.5450	1	0	16	246	catB3	633	442	100	catB3.l15.c4.ctg.1	1505	24.5	.	.	.	.	.	.	.	.	.	.	.	.	.	.	.	.	.	catB3;b'catB3 is a plasmid or chromosome-encoded variant of the cat gene found in Salmonella typhimurium, Acinetobacter baumannii and Escherichia coli.'
34154_7_144	CAC137	DASSIM	KpSC	catB3.3002676.JX101693.1.58200_58833.5450	catB3.3002676.JX101693.1.58200_58833.5450	1	0	16	276	catB3	633	442	100	catB3.l15.c17.ctg.1	1455	27.9	.	.	.	.	.	.	.	.	.	.	.	.	.	.	.	.	.	b'catB3 is a plasmid or chromosome-encoded variant of the cat gene found in Salmonella typhimurium, Acinetobacter baumannii and Escherichia coli.';catB3
34154_7_146	CAC13C	DASSIM	KpSC	NA	NA	NA	NA	NA	NA	NA	NA	NA	NA	NA	NA	NA	NA	NA	NA	NA	NA	NA	NA	NA	NA	NA	NA	NA	NA	NA	NA	NA	NA	NA
34154_7_148	CAI10H	DASSIM	KpSC	catB3.3002676.JX101693.1.58200_58833.5450	catB3.3002676.JX101693.1.58200_58833.5450	1	0	16	166	catB3	633	442	100	catB3.l15.c4.ctg.1	1614	15.4	.	.	.	.	.	.	.	.	.	.	.	.	.	.	.	.	.	b'catB3 is a plasmid or chromosome-encoded variant of the cat gene found in Salmonella typhimurium, Acinetobacter baumannii and Escherichia coli.';catB3
34154_7_150	CAC13D	DASSIM	KpSC	catB3.3002676.JX101693.1.58200_58833.5450	catB3.3002676.JX101693.1.58200_58833.5450	1	0	16	84	catB3	633	442	100	catB3.l15.c4.ctg.1	1471	8.5	.	.	.	.	.	.	.	.	.	.	.	.	.	.	.	.	.	b'catB3 is a plasmid or chromosome-encoded variant of the cat gene found in Salmonella typhimurium, Acinetobacter baumannii and Escherichia coli.';catB3
34154_7_152	CAI10J	DASSIM	KpSC	NA	NA	NA	NA	NA	NA	NA	NA	NA	NA	NA	NA	NA	NA	NA	NA	NA	NA	NA	NA	NA	NA	NA	NA	NA	NA	NA	NA	NA	NA	NA
34154_7_153	CAC13G	DASSIM	KpSC	catB3.3002676.JX101693.1.58200_58833.5450	catB3.3002676.JX101693.1.58200_58833.5450	1	0	16	316	catB3	633	442	100	catB3.l15.c4.ctg.1	1443	32.7	.	.	.	.	.	.	.	.	.	.	.	.	.	.	.	.	.	b'catB3 is a plasmid or chromosome-encoded variant of the cat gene found in Salmonella typhimurium, Acinetobacter baumannii and Escherichia coli.';catB3
34154_7_155	CAI10S	DASSIM	KpSC	NA	NA	NA	NA	NA	NA	NA	NA	NA	NA	NA	NA	NA	NA	NA	NA	NA	NA	NA	NA	NA	NA	NA	NA	NA	NA	NA	NA	NA	NA	NA
34154_7_158	CAC13I	DASSIM	KpSC	catB3.3002676.JX101693.1.58200_58833.5450	catB3.3002676.JX101693.1.58200_58833.5450	1	0	16	240	catB3	633	442	100	catB3.l15.c4.ctg.1	1483	24	.	.	.	.	.	.	.	.	.	.	.	.	.	.	.	.	.	catB3;b'catB3 is a plasmid or chromosome-encoded variant of the cat gene found in Salmonella typhimurium, Acinetobacter baumannii and Escherichia coli.'
34154_7_160	CAI10U	DASSIM	KpSC	catB3.3002676.JX101693.1.58200_58833.5450	catB3.3002676.JX101693.1.58200_58833.5450	1	0	16	338	catB3	633	442	100	catB3.l6.c30.ctg.1	1675	30.2	.	.	.	.	.	.	.	.	.	.	.	.	.	.	.	.	.	catB3;b'catB3 is a plasmid or chromosome-encoded variant of the cat gene found in Salmonella typhimurium, Acinetobacter baumannii and Escherichia coli.'
34154_7_162	CAI10V	DASSIM	KpSC	NA	NA	NA	NA	NA	NA	NA	NA	NA	NA	NA	NA	NA	NA	NA	NA	NA	NA	NA	NA	NA	NA	NA	NA	NA	NA	NA	NA	NA	NA	NA
34154_7_164	CAD100	DASSIM	KpSC	catB3.3002676.JX101693.1.58200_58833.5450	catB3.3002676.JX101693.1.58200_58833.5450	1	0	528	274	catB3	633	442	99.77	catB3.l15.c4.ctg.1	1613	25.3	0	.	p	.	0	P88S	NONSYN	262	264	CCG	964	966	TCG	52;51;52	T;C;G	51;50;48	.	catB3;b'catB3 is a plasmid or chromosome-encoded variant of the cat gene found in Salmonella typhimurium, Acinetobacter baumannii and Escherichia coli.'
34154_7_166	CAD101	DASSIM	KpSC	NA	NA	NA	NA	NA	NA	NA	NA	NA	NA	NA	NA	NA	NA	NA	NA	NA	NA	NA	NA	NA	NA	NA	NA	NA	NA	NA	NA	NA	NA	NA
34154_7_168	CAI10W	DASSIM	KpSC	NA	NA	NA	NA	NA	NA	NA	NA	NA	NA	NA	NA	NA	NA	NA	NA	NA	NA	NA	NA	NA	NA	NA	NA	NA	NA	NA	NA	NA	NA	NA
34154_7_172	CAD107	DASSIM	KpSC	NA	NA	NA	NA	NA	NA	NA	NA	NA	NA	NA	NA	NA	NA	NA	NA	NA	NA	NA	NA	NA	NA	NA	NA	NA	NA	NA	NA	NA	NA	NA
34154_7_174	CAD10C	DASSIM	KpSC	catB3.3002676.JX101693.1.58200_58833.5450	catB3.3002676.JX101693.1.58200_58833.5450	1	0	16	568	catB3	633	442	100	catB3.l15.c4.ctg.1	1522	55.6	.	.	.	.	.	.	.	.	.	.	.	.	.	.	.	.	.	b'catB3 is a plasmid or chromosome-encoded variant of the cat gene found in Salmonella typhimurium, Acinetobacter baumannii and Escherichia coli.';catB3
34154_7_176	CAJ10A	DASSIM	KpSC	catB3.3002676.JX101693.1.58200_58833.5450	catB3.3002676.JX101693.1.58200_58833.5450	1	0	16	228	catB3	633	442	100	catB3.l15.c4.ctg.1	1401	23.9	.	.	.	.	.	.	.	.	.	.	.	.	.	.	.	.	.	b'catB3 is a plasmid or chromosome-encoded variant of the cat gene found in Salmonella typhimurium, Acinetobacter baumannii and Escherichia coli.';catB3
34154_7_178	CAJ10D	DASSIM	KpSC	NA	NA	NA	NA	NA	NA	NA	NA	NA	NA	NA	NA	NA	NA	NA	NA	NA	NA	NA	NA	NA	NA	NA	NA	NA	NA	NA	NA	NA	NA	NA
34154_7_179	CAD10F	DASSIM	KpSC	catB3.3002676.JX101693.1.58200_58833.5450	catB3.3002676.JX101693.1.58200_58833.5450	1	0	16	294	catB3	633	442	100	catB3.l15.c4.ctg.1	1643	26.8	.	.	.	.	.	.	.	.	.	.	.	.	.	.	.	.	.	b'catB3 is a plasmid or chromosome-encoded variant of the cat gene found in Salmonella typhimurium, Acinetobacter baumannii and Escherichia coli.';catB3
34154_7_183	CAK10Q	DASSIM	KpSC	NA	NA	NA	NA	NA	NA	NA	NA	NA	NA	NA	NA	NA	NA	NA	NA	NA	NA	NA	NA	NA	NA	NA	NA	NA	NA	NA	NA	NA	NA	NA
34154_7_184	CAD10N	DASSIM	KpSC	catB3.3002676.JX101693.1.58200_58833.5450	catB3.3002676.JX101693.1.58200_58833.5450	1	0	16	260	catB3	633	442	100	catB3.l15.c4.ctg.1	1456	26.5	.	.	.	.	.	.	.	.	.	.	.	.	.	.	.	.	.	b'catB3 is a plasmid or chromosome-encoded variant of the cat gene found in Salmonella typhimurium, Acinetobacter baumannii and Escherichia coli.';catB3
34154_7_185	CAD10V	DASSIM	KpSC	catB3.3002676.JX101693.1.58200_58833.5450	catB3.3002676.JX101693.1.58200_58833.5450	1	0	16	252	catB3	633	442	100	catB3.l15.c4.ctg.1	1504	24.8	.	.	.	.	.	.	.	.	.	.	.	.	.	.	.	.	.	b'catB3 is a plasmid or chromosome-encoded variant of the cat gene found in Salmonella typhimurium, Acinetobacter baumannii and Escherichia coli.';catB3
34154_7_189	CAL108	DASSIM	KpSC	catB3.3002676.JX101693.1.58200_58833.5450	catB3.3002676.JX101693.1.58200_58833.5450	1	0	16	304	catB3	633	442	100	catB3.l6.c4.ctg.1	1539	29.5	.	.	.	.	.	.	.	.	.	.	.	.	.	.	.	.	.	b'catB3 is a plasmid or chromosome-encoded variant of the cat gene found in Salmonella typhimurium, Acinetobacter baumannii and Escherichia coli.';catB3
34154_7_191	CAB16X	DASSIM	KpSC	NA	NA	NA	NA	NA	NA	NA	NA	NA	NA	NA	NA	NA	NA	NA	NA	NA	NA	NA	NA	NA	NA	NA	NA	NA	NA	NA	NA	NA	NA	NA
34154_7_194	CAL111	DASSIM	KpSC	catB3.3002676.JX101693.1.58200_58833.5450	catB3.3002676.JX101693.1.58200_58833.5450	1	0	16	280	catB3	633	442	100	catB3.l15.c4.ctg.1	1461	28.7	.	.	.	.	.	.	.	.	.	.	.	.	.	.	.	.	.	b'catB3 is a plasmid or chromosome-encoded variant of the cat gene found in Salmonella typhimurium, Acinetobacter baumannii and Escherichia coli.';catB3
34154_7_197	CAL11A	DASSIM	KpSC	catB3.3002676.JX101693.1.58200_58833.5450	catB3.3002676.JX101693.1.58200_58833.5450	1	0	16	288	catB3	633	442	100	catB3.l15.c4.ctg.1	1496	28.4	.	.	.	.	.	.	.	.	.	.	.	.	.	.	.	.	.	b'catB3 is a plasmid or chromosome-encoded variant of the cat gene found in Salmonella typhimurium, Acinetobacter baumannii and Escherichia coli.';catB3
34154_7_199	CAB16Z	DASSIM	KpSC	NA	NA	NA	NA	NA	NA	NA	NA	NA	NA	NA	NA	NA	NA	NA	NA	NA	NA	NA	NA	NA	NA	NA	NA	NA	NA	NA	NA	NA	NA	NA
34154_7_202	CAL11C	DASSIM	KpSC	catB3.3002676.JX101693.1.58200_58833.5450	catB3.3002676.JX101693.1.58200_58833.5450	1	0	16	272	catB3	633	442	100	catB3.l15.c4.ctg.1	1500	26.9	.	.	.	.	.	.	.	.	.	.	.	.	.	.	.	.	.	catB3;b'catB3 is a plasmid or chromosome-encoded variant of the cat gene found in Salmonella typhimurium, Acinetobacter baumannii and Escherichia coli.'
34154_7_204	CAB170	DASSIM	KpSC	catB3.3002676.JX101693.1.58200_58833.5450	catB3.3002676.JX101693.1.58200_58833.5450	1	0	16	252	catB3	633	442	100	catB3.l15.c4.ctg.1	1406	26.4	.	.	.	.	.	.	.	.	.	.	.	.	.	.	.	.	.	catB3;b'catB3 is a plasmid or chromosome-encoded variant of the cat gene found in Salmonella typhimurium, Acinetobacter baumannii and Escherichia coli.'
34154_7_205	CAM105	DASSIM	KpSC	NA	NA	NA	NA	NA	NA	NA	NA	NA	NA	NA	NA	NA	NA	NA	NA	NA	NA	NA	NA	NA	NA	NA	NA	NA	NA	NA	NA	NA	NA	NA
34154_7_207	CAB17M	DASSIM	KpSC	catB3.3002676.JX101693.1.58200_58833.5450	catB3.3002676.JX101693.1.58200_58833.5450	1	0	528	262	catB3	633	442	99.77	catB3.l6.c4.ctg.1	1443	27.1	0	.	p	.	0	P88S	NONSYN	262	264	CCG	776	778	TCG	55;56;56	T;C;G	54;54;54	.	b'catB3 is a plasmid or chromosome-encoded variant of the cat gene found in Salmonella typhimurium, Acinetobacter baumannii and Escherichia coli.';catB3
34154_7_210	CAM108	DASSIM	KpSC	catB3.3002676.JX101693.1.58200_58833.5450	catB3.3002676.JX101693.1.58200_58833.5450	1	0	16	110	catB3	633	260	100	catB3.l15.c4.ctg.1	1435	11.5	.	.	.	.	.	.	.	.	.	.	.	.	.	.	.	.	.	catB3;b'catB3 is a plasmid or chromosome-encoded variant of the cat gene found in Salmonella typhimurium, Acinetobacter baumannii and Escherichia coli.'
34154_7_212	CAB17N	DASSIM	KpSC	NA	NA	NA	NA	NA	NA	NA	NA	NA	NA	NA	NA	NA	NA	NA	NA	NA	NA	NA	NA	NA	NA	NA	NA	NA	NA	NA	NA	NA	NA	NA
34154_7_213	CAB17P	DASSIM	KpSC	NA	NA	NA	NA	NA	NA	NA	NA	NA	NA	NA	NA	NA	NA	NA	NA	NA	NA	NA	NA	NA	NA	NA	NA	NA	NA	NA	NA	NA	NA	NA
34154_7_216	CAM109	DASSIM	KpSC	catB3.3002676.JX101693.1.58200_58833.5450	catB3.3002676.JX101693.1.58200_58833.5450	1	0	16	250	catB3	633	442	100	catB3.l15.c4.ctg.1	1626	23.2	.	.	.	.	.	.	.	.	.	.	.	.	.	.	.	.	.	b'catB3 is a plasmid or chromosome-encoded variant of the cat gene found in Salmonella typhimurium, Acinetobacter baumannii and Escherichia coli.';catB3
34154_7_218	CAM10E	DASSIM	KpSC	catB3.3002676.JX101693.1.58200_58833.5450	catB3.3002676.JX101693.1.58200_58833.5450	1	0	16	254	catB3	633	442	100	catB3.l15.c4.ctg.1	1418	26.7	.	.	.	.	.	.	.	.	.	.	.	.	.	.	.	.	.	b'catB3 is a plasmid or chromosome-encoded variant of the cat gene found in Salmonella typhimurium, Acinetobacter baumannii and Escherichia coli.';catB3
34154_7_219	CAB17W	DASSIM	KpSC	NA	NA	NA	NA	NA	NA	NA	NA	NA	NA	NA	NA	NA	NA	NA	NA	NA	NA	NA	NA	NA	NA	NA	NA	NA	NA	NA	NA	NA	NA	NA
34154_7_221	CAB180	DASSIM	KpSC	NA	NA	NA	NA	NA	NA	NA	NA	NA	NA	NA	NA	NA	NA	NA	NA	NA	NA	NA	NA	NA	NA	NA	NA	NA	NA	NA	NA	NA	NA	NA
34154_7_224	CAM10J	DASSIM	KpSC	NA	NA	NA	NA	NA	NA	NA	NA	NA	NA	NA	NA	NA	NA	NA	NA	NA	NA	NA	NA	NA	NA	NA	NA	NA	NA	NA	NA	NA	NA	NA
34154_7_226	CAM10T	DASSIM	KpSC	NA	NA	NA	NA	NA	NA	NA	NA	NA	NA	NA	NA	NA	NA	NA	NA	NA	NA	NA	NA	NA	NA	NA	NA	NA	NA	NA	NA	NA	NA	NA
34154_7_227	CAB183	DASSIM	KpSC	catB3.3002676.JX101693.1.58200_58833.5450	catB3.3002676.JX101693.1.58200_58833.5450	1	0	16	240	catB3	633	442	100	catB3.l6.c4.ctg.1	1742	20.7	.	.	.	.	.	.	.	.	.	.	.	.	.	.	.	.	.	catB3;b'catB3 is a plasmid or chromosome-encoded variant of the cat gene found in Salmonella typhimurium, Acinetobacter baumannii and Escherichia coli.'
34154_7_231	CAN100	DASSIM	KpSC	NA	NA	NA	NA	NA	NA	NA	NA	NA	NA	NA	NA	NA	NA	NA	NA	NA	NA	NA	NA	NA	NA	NA	NA	NA	NA	NA	NA	NA	NA	NA
34154_7_232	CAB188	DASSIM	KpSC	NA	NA	NA	NA	NA	NA	NA	NA	NA	NA	NA	NA	NA	NA	NA	NA	NA	NA	NA	NA	NA	NA	NA	NA	NA	NA	NA	NA	NA	NA	NA
34154_7_234	CAC147	DASSIM	KpSC	catB3.3002676.JX101693.1.58200_58833.5450	catB3.3002676.JX101693.1.58200_58833.5450	1	0	16	278	catB3	633	442	100	catB3.l15.c4.ctg.1	1615	25.9	.	.	.	.	.	.	.	.	.	.	.	.	.	.	.	.	.	catB3;b'catB3 is a plasmid or chromosome-encoded variant of the cat gene found in Salmonella typhimurium, Acinetobacter baumannii and Escherichia coli.'
34154_7_235	CAC13L	DASSIM	KpSC	NA	NA	NA	NA	NA	NA	NA	NA	NA	NA	NA	NA	NA	NA	NA	NA	NA	NA	NA	NA	NA	NA	NA	NA	NA	NA	NA	NA	NA	NA	NA
34154_7_239	CAF16Y	DASSIM	KpSC	catB3.3002676.JX101693.1.58200_58833.5450	catB3.3002676.JX101693.1.58200_58833.5450	1	0	16	124	catB3	633	442	100	catB3.l15.c4.ctg.1	1190	15.4	.	.	.	.	.	.	.	.	.	.	.	.	.	.	.	.	.	catB3;b'catB3 is a plasmid or chromosome-encoded variant of the cat gene found in Salmonella typhimurium, Acinetobacter baumannii and Escherichia coli.'
34154_7_240	CAC13R	DASSIM	KpSC	NA	NA	NA	NA	NA	NA	NA	NA	NA	NA	NA	NA	NA	NA	NA	NA	NA	NA	NA	NA	NA	NA	NA	NA	NA	NA	NA	NA	NA	NA	NA
34154_7_242	CAF1AJ	DASSIM	KpSC	catB3.3002676.JX101693.1.58200_58833.5450	catB3.3002676.JX101693.1.58200_58833.5450	1	0	16	110	catB3	633	442	100	catB3.l15.c4.ctg.1	1394	11.7	.	.	.	.	.	.	.	.	.	.	.	.	.	.	.	.	.	catB3;b'catB3 is a plasmid or chromosome-encoded variant of the cat gene found in Salmonella typhimurium, Acinetobacter baumannii and Escherichia coli.'
34154_7_247	CAF11D	DASSIM	KpSC	NA	NA	NA	NA	NA	NA	NA	NA	NA	NA	NA	NA	NA	NA	NA	NA	NA	NA	NA	NA	NA	NA	NA	NA	NA	NA	NA	NA	NA	NA	NA
34154_7_248	CAC13T	DASSIM	KpSC	NA	NA	NA	NA	NA	NA	NA	NA	NA	NA	NA	NA	NA	NA	NA	NA	NA	NA	NA	NA	NA	NA	NA	NA	NA	NA	NA	NA	NA	NA	NA
34154_7_249	CAC13X	DASSIM	KpSC	NA	NA	NA	NA	NA	NA	NA	NA	NA	NA	NA	NA	NA	NA	NA	NA	NA	NA	NA	NA	NA	NA	NA	NA	NA	NA	NA	NA	NA	NA	NA
34154_7_252	CAC14A	DASSIM	KpSC	catB3.3002676.JX101693.1.58200_58833.5450	catB3.3002676.JX101693.1.58200_58833.5450	1	0	16	214	catB3	633	442	100	catB3.l15.c4.ctg.1	1492	21.1	.	.	.	.	.	.	.	.	.	.	.	.	.	.	.	.	.	b'catB3 is a plasmid or chromosome-encoded variant of the cat gene found in Salmonella typhimurium, Acinetobacter baumannii and Escherichia coli.';catB3
34154_7_254	CAC14C	DASSIM	KpSC	catB3.3002676.JX101693.1.58200_58833.5450	catB3.3002676.JX101693.1.58200_58833.5450	1	0	16	324	catB3	633	442	100	catB3.l15.c4.ctg.1	1304	37	.	.	.	.	.	.	.	.	.	.	.	.	.	.	.	.	.	b'catB3 is a plasmid or chromosome-encoded variant of the cat gene found in Salmonella typhimurium, Acinetobacter baumannii and Escherichia coli.';catB3
34154_7_255	CAC13Y	DASSIM	KpSC	catB3.3002676.JX101693.1.58200_58833.5450	catB3.3002676.JX101693.1.58200_58833.5450	1	0	16	218	catB3	633	442	100	catB3.l15.c17.ctg.1	1206	25.9	.	.	.	.	.	.	.	.	.	.	.	.	.	.	.	.	.	b'catB3 is a plasmid or chromosome-encoded variant of the cat gene found in Salmonella typhimurium, Acinetobacter baumannii and Escherichia coli.';catB3
34154_7_259	CAF11G	DASSIM	KpSC	catB3.3002676.JX101693.1.58200_58833.5450	catB3.3002676.JX101693.1.58200_58833.5450	1	0	16	258	catB3	633	442	100	catB3.l15.c4.ctg.1	1551	24.8	.	.	.	.	.	.	.	.	.	.	.	.	.	.	.	.	.	b'catB3 is a plasmid or chromosome-encoded variant of the cat gene found in Salmonella typhimurium, Acinetobacter baumannii and Escherichia coli.';catB3
34154_7_260	CAC143	DASSIM	KpSC	NA	NA	NA	NA	NA	NA	NA	NA	NA	NA	NA	NA	NA	NA	NA	NA	NA	NA	NA	NA	NA	NA	NA	NA	NA	NA	NA	NA	NA	NA	NA
34154_7_262	CAD12F	DASSIM	KpSC	catB3.3002676.JX101693.1.58200_58833.5450	catB3.3002676.JX101693.1.58200_58833.5450	1	0	528	240	catB3	633	442	99.77	catB3.l6.c4.ctg.1	1386	25.6	0	.	p	.	0	P88S	NONSYN	262	264	CCG	836	838	TCG	35;35;35	T;C;G	35;34;34	.	b'catB3 is a plasmid or chromosome-encoded variant of the cat gene found in Salmonella typhimurium, Acinetobacter baumannii and Escherichia coli.';catB3
34154_7_263	CAD110	DASSIM	KpSC	catB3.3002676.JX101693.1.58200_58833.5450	catB3.3002676.JX101693.1.58200_58833.5450	1	0	16	224	catB3	633	442	100	catB3.l15.c4.ctg.1	1378	24.2	.	.	.	.	.	.	.	.	.	.	.	.	.	.	.	.	.	catB3;b'catB3 is a plasmid or chromosome-encoded variant of the cat gene found in Salmonella typhimurium, Acinetobacter baumannii and Escherichia coli.'
34154_7_267	CAD14M	DASSIM	KpSC	NA	NA	NA	NA	NA	NA	NA	NA	NA	NA	NA	NA	NA	NA	NA	NA	NA	NA	NA	NA	NA	NA	NA	NA	NA	NA	NA	NA	NA	NA	NA
34154_7_268	CAD12Z	DASSIM	KpSC	catB3.3002676.JX101693.1.58200_58833.5450	catB3.3002676.JX101693.1.58200_58833.5450	1	0	16	270	catB3	633	442	100	catB3.l15.c4.ctg.1	1433	27.8	.	.	.	.	.	.	.	.	.	.	.	.	.	.	.	.	.	catB3;b'catB3 is a plasmid or chromosome-encoded variant of the cat gene found in Salmonella typhimurium, Acinetobacter baumannii and Escherichia coli.'
34154_7_269	CAN10W	DASSIM	KpSC	NA	NA	NA	NA	NA	NA	NA	NA	NA	NA	NA	NA	NA	NA	NA	NA	NA	NA	NA	NA	NA	NA	NA	NA	NA	NA	NA	NA	NA	NA	NA
34154_7_271	CAD134	DASSIM	KpSC	catB3.3002676.JX101693.1.58200_58833.5450	catB3.3002676.JX101693.1.58200_58833.5450	1	0	16	160	catB3	633	442	100	catB3.l15.c4.ctg.1	1350	17.4	.	.	.	.	.	.	.	.	.	.	.	.	.	.	.	.	.	catB3;b'catB3 is a plasmid or chromosome-encoded variant of the cat gene found in Salmonella typhimurium, Acinetobacter baumannii and Escherichia coli.'
34154_7_274	CAC14I	DASSIM	KpSC	NA	NA	NA	NA	NA	NA	NA	NA	NA	NA	NA	NA	NA	NA	NA	NA	NA	NA	NA	NA	NA	NA	NA	NA	NA	NA	NA	NA	NA	NA	NA
34154_7_276	CAD135	DASSIM	KpSC	catB3.3002676.JX101693.1.58200_58833.5450	catB3.3002676.JX101693.1.58200_58833.5450	1	0	16	240	catB3	633	442	100	catB3.l15.c4.ctg.1	1552	23.2	.	.	.	.	.	.	.	.	.	.	.	.	.	.	.	.	.	catB3;b'catB3 is a plasmid or chromosome-encoded variant of the cat gene found in Salmonella typhimurium, Acinetobacter baumannii and Escherichia coli.'
34154_7_277	CAD137	DASSIM	KpSC	NA	NA	NA	NA	NA	NA	NA	NA	NA	NA	NA	NA	NA	NA	NA	NA	NA	NA	NA	NA	NA	NA	NA	NA	NA	NA	NA	NA	NA	NA	NA
34154_7_279	CAC14G	DASSIM	KpSC	catB3.3002676.JX101693.1.58200_58833.5450	catB3.3002676.JX101693.1.58200_58833.5450	1	0	16	248	catB3	633	442	100	catB3.l15.c4.ctg.1	1550	24.1	.	.	.	.	.	.	.	.	.	.	.	.	.	.	.	.	.	catB3;b'catB3 is a plasmid or chromosome-encoded variant of the cat gene found in Salmonella typhimurium, Acinetobacter baumannii and Escherichia coli.'
34154_7_281	CAB194	DASSIM	KpSC	NA	NA	NA	NA	NA	NA	NA	NA	NA	NA	NA	NA	NA	NA	NA	NA	NA	NA	NA	NA	NA	NA	NA	NA	NA	NA	NA	NA	NA	NA	NA
34154_7_283	CAD13B	DASSIM	KpSC	catB3.3002676.JX101693.1.58200_58833.5450	catB3.3002676.JX101693.1.58200_58833.5450	1	0	16	386	catB3	633	442	100	catB3.l15.c4.ctg.1	1704	33.9	.	.	.	.	.	.	.	.	.	.	.	.	.	.	.	.	.	b'catB3 is a plasmid or chromosome-encoded variant of the cat gene found in Salmonella typhimurium, Acinetobacter baumannii and Escherichia coli.';catB3
34154_7_287	CAB195	DASSIM	KpSC	NA	NA	NA	NA	NA	NA	NA	NA	NA	NA	NA	NA	NA	NA	NA	NA	NA	NA	NA	NA	NA	NA	NA	NA	NA	NA	NA	NA	NA	NA	NA
34154_7_289	CAD12I	DASSIM	KpSC	catB3.3002676.JX101693.1.58200_58833.5450	catB3.3002676.JX101693.1.58200_58833.5450	1	0	16	138	catB3	633	442	100	catB3.l15.c17.ctg.1	1541	13.2	.	.	.	.	.	.	.	.	.	.	.	.	.	.	.	.	.	catB3;b'catB3 is a plasmid or chromosome-encoded variant of the cat gene found in Salmonella typhimurium, Acinetobacter baumannii and Escherichia coli.'
34154_7_291	CAD13G	DASSIM	KpSC	NA	NA	NA	NA	NA	NA	NA	NA	NA	NA	NA	NA	NA	NA	NA	NA	NA	NA	NA	NA	NA	NA	NA	NA	NA	NA	NA	NA	NA	NA	NA
34154_7_294	CAD11T	DASSIM	KpSC	catB3.3002676.JX101693.1.58200_58833.5450	catB3.3002676.JX101693.1.58200_58833.5450	1	0	16	142	catB3	633	442	100	catB3.l15.c4.ctg.1	1545	13.9	.	.	.	.	.	.	.	.	.	.	.	.	.	.	.	.	.	b'catB3 is a plasmid or chromosome-encoded variant of the cat gene found in Salmonella typhimurium, Acinetobacter baumannii and Escherichia coli.';catB3
34154_7_296	CAD13I	DASSIM	KpSC	catB3.3002676.JX101693.1.58200_58833.5450	catB3.3002676.JX101693.1.58200_58833.5450	1	0	16	264	catB3	633	442	100	catB3.l15.c17.ctg.1	1654	23.9	.	.	.	.	.	.	.	.	.	.	.	.	.	.	.	.	.	catB3;b'catB3 is a plasmid or chromosome-encoded variant of the cat gene found in Salmonella typhimurium, Acinetobacter baumannii and Escherichia coli.'
34154_7_298	CAE12Z	DASSIM	KpSC	NA	NA	NA	NA	NA	NA	NA	NA	NA	NA	NA	NA	NA	NA	NA	NA	NA	NA	NA	NA	NA	NA	NA	NA	NA	NA	NA	NA	NA	NA	NA
34154_7_299	CAD13J	DASSIM	KpSC	catB3.3002676.JX101693.1.58200_58833.5450	catB3.3002676.JX101693.1.58200_58833.5450	1	0	16	272	catB3	633	442	100	catB3.l15.c4.ctg.1	1400	28.9	.	.	.	.	.	.	.	.	.	.	.	.	.	.	.	.	.	catB3;b'catB3 is a plasmid or chromosome-encoded variant of the cat gene found in Salmonella typhimurium, Acinetobacter baumannii and Escherichia coli.'
34154_7_303	CAD11U	DASSIM	KpSC	catB3.3002676.JX101693.1.58200_58833.5450	catB3.3002676.JX101693.1.58200_58833.5450	1	0	16	220	catB3	633	442	100	catB3.l15.c4.ctg.1	1444	22.9	.	.	.	.	.	.	.	.	.	.	.	.	.	.	.	.	.	catB3;b'catB3 is a plasmid or chromosome-encoded variant of the cat gene found in Salmonella typhimurium, Acinetobacter baumannii and Escherichia coli.'
34154_7_304	CAD13L	DASSIM	KpSC	catB3.3002676.JX101693.1.58200_58833.5450	catB3.3002676.JX101693.1.58200_58833.5450	1	0	16	280	catB3	633	442	100	catB3.l15.c4.ctg.1	1563	26.8	.	.	.	.	.	.	.	.	.	.	.	.	.	.	.	.	.	catB3;b'catB3 is a plasmid or chromosome-encoded variant of the cat gene found in Salmonella typhimurium, Acinetobacter baumannii and Escherichia coli.'
34154_7_306	CAJ10S	DASSIM	KpSC	NA	NA	NA	NA	NA	NA	NA	NA	NA	NA	NA	NA	NA	NA	NA	NA	NA	NA	NA	NA	NA	NA	NA	NA	NA	NA	NA	NA	NA	NA	NA
34154_7_307	CAD13Q	DASSIM	KpSC	catB3.3002676.JX101693.1.58200_58833.5450	catB3.3002676.JX101693.1.58200_58833.5450	1	0	16	296	catB3	633	442	100	catB3.l15.c4.ctg.1	1565	27.9	.	.	.	.	.	.	.	.	.	.	.	.	.	.	.	.	.	b'catB3 is a plasmid or chromosome-encoded variant of the cat gene found in Salmonella typhimurium, Acinetobacter baumannii and Escherichia coli.';catB3
34154_7_312	CAD13U	DASSIM	KpSC	NA	NA	NA	NA	NA	NA	NA	NA	NA	NA	NA	NA	NA	NA	NA	NA	NA	NA	NA	NA	NA	NA	NA	NA	NA	NA	NA	NA	NA	NA	NA
34154_7_313	CAD13Y	DASSIM	KpSC	catB3.3002676.JX101693.1.58200_58833.5450	catB3.3002676.JX101693.1.58200_58833.5450	1	0	16	272	catB3	633	442	100	catB3.l15.c4.ctg.1	1587	25.7	.	.	.	.	.	.	.	.	.	.	.	.	.	.	.	.	.	catB3;b'catB3 is a plasmid or chromosome-encoded variant of the cat gene found in Salmonella typhimurium, Acinetobacter baumannii and Escherichia coli.'
34154_7_316	CAD11X	DASSIM	KpSC	NA	NA	NA	NA	NA	NA	NA	NA	NA	NA	NA	NA	NA	NA	NA	NA	NA	NA	NA	NA	NA	NA	NA	NA	NA	NA	NA	NA	NA	NA	NA
34154_7_317	CAL11H	DASSIM	KpSC	NA	NA	NA	NA	NA	NA	NA	NA	NA	NA	NA	NA	NA	NA	NA	NA	NA	NA	NA	NA	NA	NA	NA	NA	NA	NA	NA	NA	NA	NA	NA
34154_7_318	CAD142	DASSIM	KpSC	catB3.3002676.JX101693.1.58200_58833.5450	catB3.3002676.JX101693.1.58200_58833.5450	1	0	16	218	catB3	633	442	100	catB3.l15.c17.ctg.1	1268	25.7	.	.	.	.	.	.	.	.	.	.	.	.	.	.	.	.	.	b'catB3 is a plasmid or chromosome-encoded variant of the cat gene found in Salmonella typhimurium, Acinetobacter baumannii and Escherichia coli.';catB3
34154_7_322	CAB19D	DASSIM	KpSC	NA	NA	NA	NA	NA	NA	NA	NA	NA	NA	NA	NA	NA	NA	NA	NA	NA	NA	NA	NA	NA	NA	NA	NA	NA	NA	NA	NA	NA	NA	NA
34154_7_323	CAD144	DASSIM	KpSC	NA	NA	NA	NA	NA	NA	NA	NA	NA	NA	NA	NA	NA	NA	NA	NA	NA	NA	NA	NA	NA	NA	NA	NA	NA	NA	NA	NA	NA	NA	NA
34154_7_324	CAC15X	DASSIM	KpSC	NA	NA	NA	NA	NA	NA	NA	NA	NA	NA	NA	NA	NA	NA	NA	NA	NA	NA	NA	NA	NA	NA	NA	NA	NA	NA	NA	NA	NA	NA	NA
34154_7_325	CAD149	DASSIM	KpSC	NA	NA	NA	NA	NA	NA	NA	NA	NA	NA	NA	NA	NA	NA	NA	NA	NA	NA	NA	NA	NA	NA	NA	NA	NA	NA	NA	NA	NA	NA	NA
34154_7_330	CAC14N	DASSIM	KpSC	NA	NA	NA	NA	NA	NA	NA	NA	NA	NA	NA	NA	NA	NA	NA	NA	NA	NA	NA	NA	NA	NA	NA	NA	NA	NA	NA	NA	NA	NA	NA
34154_7_331	CAD14D	DASSIM	KpSC	NA	NA	NA	NA	NA	NA	NA	NA	NA	NA	NA	NA	NA	NA	NA	NA	NA	NA	NA	NA	NA	NA	NA	NA	NA	NA	NA	NA	NA	NA	NA
34154_7_332	CAC14U	DASSIM	KpSC	catB3.3002676.JX101693.1.58200_58833.5450	catB3.3002676.JX101693.1.58200_58833.5450	1	0	16	204	catB3	633	442	100	catB3.l15.c4.ctg.1	1423	21.1	.	.	.	.	.	.	.	.	.	.	.	.	.	.	.	.	.	catB3;b'catB3 is a plasmid or chromosome-encoded variant of the cat gene found in Salmonella typhimurium, Acinetobacter baumannii and Escherichia coli.'
34154_7_333	CAD14E	DASSIM	KpSC	catB3.3002676.JX101693.1.58200_58833.5450	catB3.3002676.JX101693.1.58200_58833.5450	1	0	528	222	catB3	633	442	99.77	catB3.l15.c4.ctg.1	1543	21.5	0	.	p	.	0	P88S	NONSYN	262	264	CCG	889	891	TCG	47;48;48	T;C;G	46;46;46	.	catB3;b'catB3 is a plasmid or chromosome-encoded variant of the cat gene found in Salmonella typhimurium, Acinetobacter baumannii and Escherichia coli.'
34154_7_338	CAE135	DASSIM	KpSC	NA	NA	NA	NA	NA	NA	NA	NA	NA	NA	NA	NA	NA	NA	NA	NA	NA	NA	NA	NA	NA	NA	NA	NA	NA	NA	NA	NA	NA	NA	NA
34154_7_339	CAD14F	DASSIM	KpSC	NA	NA	NA	NA	NA	NA	NA	NA	NA	NA	NA	NA	NA	NA	NA	NA	NA	NA	NA	NA	NA	NA	NA	NA	NA	NA	NA	NA	NA	NA	NA
34154_7_340	CAD14G	DASSIM	KpSC	NA	NA	NA	NA	NA	NA	NA	NA	NA	NA	NA	NA	NA	NA	NA	NA	NA	NA	NA	NA	NA	NA	NA	NA	NA	NA	NA	NA	NA	NA	NA
34154_7_343	CAF158	DASSIM	KpSC	NA	NA	NA	NA	NA	NA	NA	NA	NA	NA	NA	NA	NA	NA	NA	NA	NA	NA	NA	NA	NA	NA	NA	NA	NA	NA	NA	NA	NA	NA	NA
34154_7_344	CAE11Q	DASSIM	KpSC	catB3.3002676.JX101693.1.58200_58833.5450	catB3.3002676.JX101693.1.58200_58833.5450	1	0	16	278	catB3	633	442	100	catB3.l6.c4.ctg.1	1526	27.2	.	.	.	.	.	.	.	.	.	.	.	.	.	.	.	.	.	b'catB3 is a plasmid or chromosome-encoded variant of the cat gene found in Salmonella typhimurium, Acinetobacter baumannii and Escherichia coli.';catB3
34154_7_345	CAD14H	DASSIM	KpSC	NA	NA	NA	NA	NA	NA	NA	NA	NA	NA	NA	NA	NA	NA	NA	NA	NA	NA	NA	NA	NA	NA	NA	NA	NA	NA	NA	NA	NA	NA	NA
34154_7_348	CAD14I	DASSIM	KpSC	NA	NA	NA	NA	NA	NA	NA	NA	NA	NA	NA	NA	NA	NA	NA	NA	NA	NA	NA	NA	NA	NA	NA	NA	NA	NA	NA	NA	NA	NA	NA
34154_7_351	CAE11N	DASSIM	KpSC	catB3.3002676.JX101693.1.58200_58833.5450	catB3.3002676.JX101693.1.58200_58833.5450	1	0	16	520	catB3	633	442	100	catB3.l15.c17.ctg.1	1628	47.7	.	.	.	.	.	.	.	.	.	.	.	.	.	.	.	.	.	b'catB3 is a plasmid or chromosome-encoded variant of the cat gene found in Salmonella typhimurium, Acinetobacter baumannii and Escherichia coli.';catB3
34154_7_352	CAB1AA	DASSIM	KpSC	NA	NA	NA	NA	NA	NA	NA	NA	NA	NA	NA	NA	NA	NA	NA	NA	NA	NA	NA	NA	NA	NA	NA	NA	NA	NA	NA	NA	NA	NA	NA
34154_7_353	CAE105	DASSIM	KpSC	NA	NA	NA	NA	NA	NA	NA	NA	NA	NA	NA	NA	NA	NA	NA	NA	NA	NA	NA	NA	NA	NA	NA	NA	NA	NA	NA	NA	NA	NA	NA
34154_7_359	CAE108	DASSIM	KpSC	NA	NA	NA	NA	NA	NA	NA	NA	NA	NA	NA	NA	NA	NA	NA	NA	NA	NA	NA	NA	NA	NA	NA	NA	NA	NA	NA	NA	NA	NA	NA
34154_7_360	CAD124	DASSIM	KpSC	catB3.3002676.JX101693.1.58200_58833.5450	catB3.3002676.JX101693.1.58200_58833.5450	1	0	16	284	catB3	633	442	100	catB3.l6.c4.ctg.1	1601	26.5	.	.	.	.	.	.	.	.	.	.	.	.	.	.	.	.	.	catB3;b'catB3 is a plasmid or chromosome-encoded variant of the cat gene found in Salmonella typhimurium, Acinetobacter baumannii and Escherichia coli.'
34154_7_361	CAE10T	DASSIM	KpSC	NA	NA	NA	NA	NA	NA	NA	NA	NA	NA	NA	NA	NA	NA	NA	NA	NA	NA	NA	NA	NA	NA	NA	NA	NA	NA	NA	NA	NA	NA	NA
34154_7_366	CAD125	DASSIM	KpSC	NA	NA	NA	NA	NA	NA	NA	NA	NA	NA	NA	NA	NA	NA	NA	NA	NA	NA	NA	NA	NA	NA	NA	NA	NA	NA	NA	NA	NA	NA	NA
34154_7_367	CAE10V	DASSIM	KpSC	NA	NA	NA	NA	NA	NA	NA	NA	NA	NA	NA	NA	NA	NA	NA	NA	NA	NA	NA	NA	NA	NA	NA	NA	NA	NA	NA	NA	NA	NA	NA
34154_7_368	CAB1AG	DASSIM	KpSC	NA	NA	NA	NA	NA	NA	NA	NA	NA	NA	NA	NA	NA	NA	NA	NA	NA	NA	NA	NA	NA	NA	NA	NA	NA	NA	NA	NA	NA	NA	NA
34154_7_369	CAE10X	DASSIM	KpSC	NA	NA	NA	NA	NA	NA	NA	NA	NA	NA	NA	NA	NA	NA	NA	NA	NA	NA	NA	NA	NA	NA	NA	NA	NA	NA	NA	NA	NA	NA	NA
34154_7_374	CAC156	DASSIM	KpSC	catB3.3002676.JX101693.1.58200_58833.5450	catB3.3002676.JX101693.1.58200_58833.5450	1	0	16	254	catB3	633	442	100	catB3.l15.c4.ctg.1	1516	25	.	.	.	.	.	.	.	.	.	.	.	.	.	.	.	.	.	b'catB3 is a plasmid or chromosome-encoded variant of the cat gene found in Salmonella typhimurium, Acinetobacter baumannii and Escherichia coli.';catB3
34154_7_375	CAE11A	DASSIM	KpSC	NA	NA	NA	NA	NA	NA	NA	NA	NA	NA	NA	NA	NA	NA	NA	NA	NA	NA	NA	NA	NA	NA	NA	NA	NA	NA	NA	NA	NA	NA	NA
34154_7_376	CAE11I	DASSIM	KpSC	NA	NA	NA	NA	NA	NA	NA	NA	NA	NA	NA	NA	NA	NA	NA	NA	NA	NA	NA	NA	NA	NA	NA	NA	NA	NA	NA	NA	NA	NA	NA
34154_7_378	CAF15D	DASSIM	KpSC	catB3.3002676.JX101693.1.58200_58833.5450	catB3.3002676.JX101693.1.58200_58833.5450	1	0	16	246	catB3	633	442	100	catB3.l15.c30.ctg.1	1681	21.9	.	.	.	.	.	.	.	.	.	.	.	.	.	.	.	.	.	b'catB3 is a plasmid or chromosome-encoded variant of the cat gene found in Salmonella typhimurium, Acinetobacter baumannii and Escherichia coli.';catB3
34154_7_379	CAC158	DASSIM	KpSC	NA	NA	NA	NA	NA	NA	NA	NA	NA	NA	NA	NA	NA	NA	NA	NA	NA	NA	NA	NA	NA	NA	NA	NA	NA	NA	NA	NA	NA	NA	NA
34154_7_380	CAE11K	DASSIM	KpSC	catB3.3002676.JX101693.1.58200_58833.5450	catB3.3002676.JX101693.1.58200_58833.5450	1	0	16	248	catB3	633	442	100	catB3.l15.c4.ctg.1	1504	24.7	.	.	.	.	.	.	.	.	.	.	.	.	.	.	.	.	.	catB3;b'catB3 is a plasmid or chromosome-encoded variant of the cat gene found in Salmonella typhimurium, Acinetobacter baumannii and Escherichia coli.'
15966_8_34	NA	musicha	E. coli	NA	NA	NA	NA	NA	NA	NA	NA	NA	NA	NA	NA	NA	NA	NA	NA	NA	NA	NA	NA	NA	NA	NA	NA	NA	NA	NA	NA	NA	NA	NA
15966_8_19	NA	musicha	E. coli	NA	NA	NA	NA	NA	NA	NA	NA	NA	NA	NA	NA	NA	NA	NA	NA	NA	NA	NA	NA	NA	NA	NA	NA	NA	NA	NA	NA	NA	NA	NA
15966_8_51	NA	musicha	E. coli	NA	NA	NA	NA	NA	NA	NA	NA	NA	NA	NA	NA	NA	NA	NA	NA	NA	NA	NA	NA	NA	NA	NA	NA	NA	NA	NA	NA	NA	NA	NA
15966_8_35	NA	musicha	E. coli	NA	NA	NA	NA	NA	NA	NA	NA	NA	NA	NA	NA	NA	NA	NA	NA	NA	NA	NA	NA	NA	NA	NA	NA	NA	NA	NA	NA	NA	NA	NA
15966_8_36	NA	musicha	E. coli	NA	NA	NA	NA	NA	NA	NA	NA	NA	NA	NA	NA	NA	NA	NA	NA	NA	NA	NA	NA	NA	NA	NA	NA	NA	NA	NA	NA	NA	NA	NA
15966_8_38	NA	musicha	E. coli	NA	NA	NA	NA	NA	NA	NA	NA	NA	NA	NA	NA	NA	NA	NA	NA	NA	NA	NA	NA	NA	NA	NA	NA	NA	NA	NA	NA	NA	NA	NA
15966_8_41	NA	musicha	E. coli	NA	NA	NA	NA	NA	NA	NA	NA	NA	NA	NA	NA	NA	NA	NA	NA	NA	NA	NA	NA	NA	NA	NA	NA	NA	NA	NA	NA	NA	NA	NA
16228_1_42	NA	musicha	E. coli	NA	NA	NA	NA	NA	NA	NA	NA	NA	NA	NA	NA	NA	NA	NA	NA	NA	NA	NA	NA	NA	NA	NA	NA	NA	NA	NA	NA	NA	NA	NA
15966_8_26	NA	musicha	E. coli	NA	NA	NA	NA	NA	NA	NA	NA	NA	NA	NA	NA	NA	NA	NA	NA	NA	NA	NA	NA	NA	NA	NA	NA	NA	NA	NA	NA	NA	NA	NA
15966_8_4	NA	musicha	E. coli	NA	NA	NA	NA	NA	NA	NA	NA	NA	NA	NA	NA	NA	NA	NA	NA	NA	NA	NA	NA	NA	NA	NA	NA	NA	NA	NA	NA	NA	NA	NA
15966_8_33	NA	musicha	E. coli	NA	NA	NA	NA	NA	NA	NA	NA	NA	NA	NA	NA	NA	NA	NA	NA	NA	NA	NA	NA	NA	NA	NA	NA	NA	NA	NA	NA	NA	NA	NA
15966_8_40	NA	musicha	E. coli	NA	NA	NA	NA	NA	NA	NA	NA	NA	NA	NA	NA	NA	NA	NA	NA	NA	NA	NA	NA	NA	NA	NA	NA	NA	NA	NA	NA	NA	NA	NA
15966_8_52	NA	musicha	E. coli	NA	NA	NA	NA	NA	NA	NA	NA	NA	NA	NA	NA	NA	NA	NA	NA	NA	NA	NA	NA	NA	NA	NA	NA	NA	NA	NA	NA	NA	NA	NA
15966_8_24	NA	musicha	E. coli	NA	NA	NA	NA	NA	NA	NA	NA	NA	NA	NA	NA	NA	NA	NA	NA	NA	NA	NA	NA	NA	NA	NA	NA	NA	NA	NA	NA	NA	NA	NA
15966_8_58	NA	musicha	E. coli	NA	NA	NA	NA	NA	NA	NA	NA	NA	NA	NA	NA	NA	NA	NA	NA	NA	NA	NA	NA	NA	NA	NA	NA	NA	NA	NA	NA	NA	NA	NA
15966_8_53	NA	musicha	E. coli	NA	NA	NA	NA	NA	NA	NA	NA	NA	NA	NA	NA	NA	NA	NA	NA	NA	NA	NA	NA	NA	NA	NA	NA	NA	NA	NA	NA	NA	NA	NA
15966_8_20	NA	musicha	E. coli	NA	NA	NA	NA	NA	NA	NA	NA	NA	NA	NA	NA	NA	NA	NA	NA	NA	NA	NA	NA	NA	NA	NA	NA	NA	NA	NA	NA	NA	NA	NA
15966_8_9	NA	musicha	E. coli	NA	NA	NA	NA	NA	NA	NA	NA	NA	NA	NA	NA	NA	NA	NA	NA	NA	NA	NA	NA	NA	NA	NA	NA	NA	NA	NA	NA	NA	NA	NA
15966_8_15	NA	musicha	E. coli	NA	NA	NA	NA	NA	NA	NA	NA	NA	NA	NA	NA	NA	NA	NA	NA	NA	NA	NA	NA	NA	NA	NA	NA	NA	NA	NA	NA	NA	NA	NA
15966_8_22	NA	musicha	E. coli	NA	NA	NA	NA	NA	NA	NA	NA	NA	NA	NA	NA	NA	NA	NA	NA	NA	NA	NA	NA	NA	NA	NA	NA	NA	NA	NA	NA	NA	NA	NA
15966_8_64	NA	musicha	E. coli	NA	NA	NA	NA	NA	NA	NA	NA	NA	NA	NA	NA	NA	NA	NA	NA	NA	NA	NA	NA	NA	NA	NA	NA	NA	NA	NA	NA	NA	NA	NA
15966_8_68	NA	musicha	E. coli	catB3.3002676.JX101693.1.58200_58833.5450	catB3.3002676.JX101693.1.58200_58833.5450	1	0	16	474	catB3	633	442	100	catB3.l15.c4.ctg.1	1200	39.4	.	.	.	.	.	.	.	.	.	.	.	.	.	.	.	.	.	b'catB3 is a plasmid or chromosome-encoded variant of the cat gene found in Salmonella typhimurium, Acinetobacter baumannii and Escherichia coli.';catB3
15966_8_71	NA	musicha	E. coli	catB3.3002676.JX101693.1.58200_58833.5450	catB3.3002676.JX101693.1.58200_58833.5450	1	0	27	1092	catB3	633	633	100	catB3.l6.c4.ctg.1	1282	84	.	.	.	.	.	.	.	.	.	.	.	.	.	.	.	.	.	b'catB3 is a plasmid or chromosome-encoded variant of the cat gene found in Salmonella typhimurium, Acinetobacter baumannii and Escherichia coli.';catB3
15966_8_75	NA	musicha	E. coli	catB3.3002676.JX101693.1.58200_58833.5450	catB3.3002676.JX101693.1.58200_58833.5450	1	0	16	716	catB3	633	442	100	catB3.l15.c30.ctg.1	1075	66	.	.	.	.	.	.	.	.	.	.	.	.	.	.	.	.	.	catB3;b'catB3 is a plasmid or chromosome-encoded variant of the cat gene found in Salmonella typhimurium, Acinetobacter baumannii and Escherichia coli.'
15966_8_77	NA	musicha	E. coli	catB3.3002676.JX101693.1.58200_58833.5450	catB3.3002676.JX101693.1.58200_58833.5450	1	0	16	386	catB3	633	250	100	catB3.l15.c30.ctg.1	1028	37.3	.	.	.	.	.	.	.	.	.	.	.	.	.	.	.	.	.	catB3;b'catB3 is a plasmid or chromosome-encoded variant of the cat gene found in Salmonella typhimurium, Acinetobacter baumannii and Escherichia coli.'
15966_8_10	NA	musicha	E. coli	NA	NA	NA	NA	NA	NA	NA	NA	NA	NA	NA	NA	NA	NA	NA	NA	NA	NA	NA	NA	NA	NA	NA	NA	NA	NA	NA	NA	NA	NA	NA
15966_8_31	NA	musicha	E. coli	NA	NA	NA	NA	NA	NA	NA	NA	NA	NA	NA	NA	NA	NA	NA	NA	NA	NA	NA	NA	NA	NA	NA	NA	NA	NA	NA	NA	NA	NA	NA
15966_8_43	NA	musicha	E. coli	NA	NA	NA	NA	NA	NA	NA	NA	NA	NA	NA	NA	NA	NA	NA	NA	NA	NA	NA	NA	NA	NA	NA	NA	NA	NA	NA	NA	NA	NA	NA
15966_8_62	NA	musicha	E. coli	NA	NA	NA	NA	NA	NA	NA	NA	NA	NA	NA	NA	NA	NA	NA	NA	NA	NA	NA	NA	NA	NA	NA	NA	NA	NA	NA	NA	NA	NA	NA
15966_8_55	NA	musicha	E. coli	NA	NA	NA	NA	NA	NA	NA	NA	NA	NA	NA	NA	NA	NA	NA	NA	NA	NA	NA	NA	NA	NA	NA	NA	NA	NA	NA	NA	NA	NA	NA
15966_8_56	NA	musicha	E. coli	NA	NA	NA	NA	NA	NA	NA	NA	NA	NA	NA	NA	NA	NA	NA	NA	NA	NA	NA	NA	NA	NA	NA	NA	NA	NA	NA	NA	NA	NA	NA
15966_8_61	NA	musicha	E. coli	NA	NA	NA	NA	NA	NA	NA	NA	NA	NA	NA	NA	NA	NA	NA	NA	NA	NA	NA	NA	NA	NA	NA	NA	NA	NA	NA	NA	NA	NA	NA
16228_1_16	NA	musicha	E. coli	NA	NA	NA	NA	NA	NA	NA	NA	NA	NA	NA	NA	NA	NA	NA	NA	NA	NA	NA	NA	NA	NA	NA	NA	NA	NA	NA	NA	NA	NA	NA
15966_8_2	NA	musicha	E. coli	NA	NA	NA	NA	NA	NA	NA	NA	NA	NA	NA	NA	NA	NA	NA	NA	NA	NA	NA	NA	NA	NA	NA	NA	NA	NA	NA	NA	NA	NA	NA
15966_8_23	NA	musicha	E. coli	NA	NA	NA	NA	NA	NA	NA	NA	NA	NA	NA	NA	NA	NA	NA	NA	NA	NA	NA	NA	NA	NA	NA	NA	NA	NA	NA	NA	NA	NA	NA
15966_8_74	NA	musicha	E. coli	NA	NA	NA	NA	NA	NA	NA	NA	NA	NA	NA	NA	NA	NA	NA	NA	NA	NA	NA	NA	NA	NA	NA	NA	NA	NA	NA	NA	NA	NA	NA
16228_1_24	NA	musicha	E. coli	NA	NA	NA	NA	NA	NA	NA	NA	NA	NA	NA	NA	NA	NA	NA	NA	NA	NA	NA	NA	NA	NA	NA	NA	NA	NA	NA	NA	NA	NA	NA
15966_8_18	NA	musicha	E. coli	NA	NA	NA	NA	NA	NA	NA	NA	NA	NA	NA	NA	NA	NA	NA	NA	NA	NA	NA	NA	NA	NA	NA	NA	NA	NA	NA	NA	NA	NA	NA
15966_8_30	NA	musicha	E. coli	NA	NA	NA	NA	NA	NA	NA	NA	NA	NA	NA	NA	NA	NA	NA	NA	NA	NA	NA	NA	NA	NA	NA	NA	NA	NA	NA	NA	NA	NA	NA
15966_8_37	NA	musicha	E. coli	NA	NA	NA	NA	NA	NA	NA	NA	NA	NA	NA	NA	NA	NA	NA	NA	NA	NA	NA	NA	NA	NA	NA	NA	NA	NA	NA	NA	NA	NA	NA
16228_1_20	NA	musicha	E. coli	NA	NA	NA	NA	NA	NA	NA	NA	NA	NA	NA	NA	NA	NA	NA	NA	NA	NA	NA	NA	NA	NA	NA	NA	NA	NA	NA	NA	NA	NA	NA
15966_8_44	NA	musicha	E. coli	NA	NA	NA	NA	NA	NA	NA	NA	NA	NA	NA	NA	NA	NA	NA	NA	NA	NA	NA	NA	NA	NA	NA	NA	NA	NA	NA	NA	NA	NA	NA
15966_8_46	NA	musicha	E. coli	NA	NA	NA	NA	NA	NA	NA	NA	NA	NA	NA	NA	NA	NA	NA	NA	NA	NA	NA	NA	NA	NA	NA	NA	NA	NA	NA	NA	NA	NA	NA
15966_8_47	NA	musicha	E. coli	NA	NA	NA	NA	NA	NA	NA	NA	NA	NA	NA	NA	NA	NA	NA	NA	NA	NA	NA	NA	NA	NA	NA	NA	NA	NA	NA	NA	NA	NA	NA
16228_1_17	NA	musicha	E. coli	NA	NA	NA	NA	NA	NA	NA	NA	NA	NA	NA	NA	NA	NA	NA	NA	NA	NA	NA	NA	NA	NA	NA	NA	NA	NA	NA	NA	NA	NA	NA
15966_8_27	NA	musicha	E. coli	NA	NA	NA	NA	NA	NA	NA	NA	NA	NA	NA	NA	NA	NA	NA	NA	NA	NA	NA	NA	NA	NA	NA	NA	NA	NA	NA	NA	NA	NA	NA
15966_8_39	NA	musicha	E. coli	NA	NA	NA	NA	NA	NA	NA	NA	NA	NA	NA	NA	NA	NA	NA	NA	NA	NA	NA	NA	NA	NA	NA	NA	NA	NA	NA	NA	NA	NA	NA
15966_8_48	NA	musicha	E. coli	NA	NA	NA	NA	NA	NA	NA	NA	NA	NA	NA	NA	NA	NA	NA	NA	NA	NA	NA	NA	NA	NA	NA	NA	NA	NA	NA	NA	NA	NA	NA
15966_8_49	NA	musicha	E. coli	NA	NA	NA	NA	NA	NA	NA	NA	NA	NA	NA	NA	NA	NA	NA	NA	NA	NA	NA	NA	NA	NA	NA	NA	NA	NA	NA	NA	NA	NA	NA
15966_8_54	NA	musicha	E. coli	NA	NA	NA	NA	NA	NA	NA	NA	NA	NA	NA	NA	NA	NA	NA	NA	NA	NA	NA	NA	NA	NA	NA	NA	NA	NA	NA	NA	NA	NA	NA
15966_8_59	NA	musicha	E. coli	NA	NA	NA	NA	NA	NA	NA	NA	NA	NA	NA	NA	NA	NA	NA	NA	NA	NA	NA	NA	NA	NA	NA	NA	NA	NA	NA	NA	NA	NA	NA
15966_8_73	NA	musicha	E. coli	NA	NA	NA	NA	NA	NA	NA	NA	NA	NA	NA	NA	NA	NA	NA	NA	NA	NA	NA	NA	NA	NA	NA	NA	NA	NA	NA	NA	NA	NA	NA
15966_8_76	NA	musicha	E. coli	NA	NA	NA	NA	NA	NA	NA	NA	NA	NA	NA	NA	NA	NA	NA	NA	NA	NA	NA	NA	NA	NA	NA	NA	NA	NA	NA	NA	NA	NA	NA
15966_8_8	NA	musicha	E. coli	NA	NA	NA	NA	NA	NA	NA	NA	NA	NA	NA	NA	NA	NA	NA	NA	NA	NA	NA	NA	NA	NA	NA	NA	NA	NA	NA	NA	NA	NA	NA
15966_8_1	NA	musicha	E. coli	NA	NA	NA	NA	NA	NA	NA	NA	NA	NA	NA	NA	NA	NA	NA	NA	NA	NA	NA	NA	NA	NA	NA	NA	NA	NA	NA	NA	NA	NA	NA
15966_8_16	NA	musicha	E. coli	catB3.3002676.JX101693.1.58200_58833.5450	catB3.3002676.JX101693.1.58200_58833.5450	1	0	16	410	catB3	633	250	100	catB3.l15.c17.ctg.1	821	49.2	.	.	.	.	.	.	.	.	.	.	.	.	.	.	.	.	.	b'catB3 is a plasmid or chromosome-encoded variant of the cat gene found in Salmonella typhimurium, Acinetobacter baumannii and Escherichia coli.';catB3
15966_8_66	NA	musicha	E. coli	NA	NA	NA	NA	NA	NA	NA	NA	NA	NA	NA	NA	NA	NA	NA	NA	NA	NA	NA	NA	NA	NA	NA	NA	NA	NA	NA	NA	NA	NA	NA
15966_8_69	NA	musicha	E. coli	catB3.3002676.JX101693.1.58200_58833.5450	catB3.3002676.JX101693.1.58200_58833.5450	1	0	16	420	catB3	633	250	100	catB3.l15.c4.ctg.1	850	48.8	.	.	.	.	.	.	.	.	.	.	.	.	.	.	.	.	.	b'catB3 is a plasmid or chromosome-encoded variant of the cat gene found in Salmonella typhimurium, Acinetobacter baumannii and Escherichia coli.';catB3
15966_8_11	NA	musicha	E. coli	NA	NA	NA	NA	NA	NA	NA	NA	NA	NA	NA	NA	NA	NA	NA	NA	NA	NA	NA	NA	NA	NA	NA	NA	NA	NA	NA	NA	NA	NA	NA
15966_8_70	NA	musicha	E. coli	NA	NA	NA	NA	NA	NA	NA	NA	NA	NA	NA	NA	NA	NA	NA	NA	NA	NA	NA	NA	NA	NA	NA	NA	NA	NA	NA	NA	NA	NA	NA
16228_1_33	NA	musicha	E. coli	NA	NA	NA	NA	NA	NA	NA	NA	NA	NA	NA	NA	NA	NA	NA	NA	NA	NA	NA	NA	NA	NA	NA	NA	NA	NA	NA	NA	NA	NA	NA
16228_1_43	NA	musicha	E. coli	catB3.3002676.JX101693.1.58200_58833.5450	catB3.3002676.JX101693.1.58200_58833.5450	1	0	16	496	catB3	633	442	100	catB3.l15.c4.ctg.1	939	52.5	.	.	.	.	.	.	.	.	.	.	.	.	.	.	.	.	.	catB3;b'catB3 is a plasmid or chromosome-encoded variant of the cat gene found in Salmonella typhimurium, Acinetobacter baumannii and Escherichia coli.'
16228_1_45	NA	musicha	E. coli	NA	NA	NA	NA	NA	NA	NA	NA	NA	NA	NA	NA	NA	NA	NA	NA	NA	NA	NA	NA	NA	NA	NA	NA	NA	NA	NA	NA	NA	NA	NA
15966_8_82	NA	musicha	E. coli	NA	NA	NA	NA	NA	NA	NA	NA	NA	NA	NA	NA	NA	NA	NA	NA	NA	NA	NA	NA	NA	NA	NA	NA	NA	NA	NA	NA	NA	NA	NA
15966_8_84	NA	musicha	E. coli	NA	NA	NA	NA	NA	NA	NA	NA	NA	NA	NA	NA	NA	NA	NA	NA	NA	NA	NA	NA	NA	NA	NA	NA	NA	NA	NA	NA	NA	NA	NA
16228_1_22	NA	musicha	E. coli	NA	NA	NA	NA	NA	NA	NA	NA	NA	NA	NA	NA	NA	NA	NA	NA	NA	NA	NA	NA	NA	NA	NA	NA	NA	NA	NA	NA	NA	NA	NA
16228_1_44	NA	musicha	E. coli	NA	NA	NA	NA	NA	NA	NA	NA	NA	NA	NA	NA	NA	NA	NA	NA	NA	NA	NA	NA	NA	NA	NA	NA	NA	NA	NA	NA	NA	NA	NA
15966_8_12	NA	musicha	E. coli	NA	NA	NA	NA	NA	NA	NA	NA	NA	NA	NA	NA	NA	NA	NA	NA	NA	NA	NA	NA	NA	NA	NA	NA	NA	NA	NA	NA	NA	NA	NA
15966_8_5	NA	musicha	E. coli	NA	NA	NA	NA	NA	NA	NA	NA	NA	NA	NA	NA	NA	NA	NA	NA	NA	NA	NA	NA	NA	NA	NA	NA	NA	NA	NA	NA	NA	NA	NA
15966_8_79	NA	musicha	E. coli	catB3.3002676.JX101693.1.58200_58833.5450	catB3.3002676.JX101693.1.58200_58833.5450	1	0	16	672	catB3	633	442	100	catB3.l15.c17.ctg.1	1108	60.3	.	.	.	.	.	.	.	.	.	.	.	.	.	.	.	.	.	catB3;b'catB3 is a plasmid or chromosome-encoded variant of the cat gene found in Salmonella typhimurium, Acinetobacter baumannii and Escherichia coli.'
15966_8_13	NA	musicha	E. coli	NA	NA	NA	NA	NA	NA	NA	NA	NA	NA	NA	NA	NA	NA	NA	NA	NA	NA	NA	NA	NA	NA	NA	NA	NA	NA	NA	NA	NA	NA	NA
15966_8_14	NA	musicha	E. coli	NA	NA	NA	NA	NA	NA	NA	NA	NA	NA	NA	NA	NA	NA	NA	NA	NA	NA	NA	NA	NA	NA	NA	NA	NA	NA	NA	NA	NA	NA	NA
15966_8_17	NA	musicha	E. coli	NA	NA	NA	NA	NA	NA	NA	NA	NA	NA	NA	NA	NA	NA	NA	NA	NA	NA	NA	NA	NA	NA	NA	NA	NA	NA	NA	NA	NA	NA	NA
15966_8_3	NA	musicha	E. coli	NA	NA	NA	NA	NA	NA	NA	NA	NA	NA	NA	NA	NA	NA	NA	NA	NA	NA	NA	NA	NA	NA	NA	NA	NA	NA	NA	NA	NA	NA	NA
15966_8_6	NA	musicha	E. coli	catB3.3002676.JX101693.1.58200_58833.5450	catB3.3002676.JX101693.1.58200_58833.5450	1	0	16	408	catB3	633	442	100	catB3.l6.c30.ctg.1	1033	38.7	.	.	.	.	.	.	.	.	.	.	.	.	.	.	.	.	.	catB3;b'catB3 is a plasmid or chromosome-encoded variant of the cat gene found in Salmonella typhimurium, Acinetobacter baumannii and Escherichia coli.'
15966_8_94	NA	musicha	E. coli	NA	NA	NA	NA	NA	NA	NA	NA	NA	NA	NA	NA	NA	NA	NA	NA	NA	NA	NA	NA	NA	NA	NA	NA	NA	NA	NA	NA	NA	NA	NA
15966_8_65	NA	musicha	E. coli	catB3.3002676.JX101693.1.58200_58833.5450	catB3.3002676.JX101693.1.58200_58833.5450	1	0	27	852	catB3	633	633	100	catB3.l6.c17.ctg.1	1183	71.3	.	.	.	.	.	.	.	.	.	.	.	.	.	.	.	.	.	b'catB3 is a plasmid or chromosome-encoded variant of the cat gene found in Salmonella typhimurium, Acinetobacter baumannii and Escherichia coli.';catB3
15966_8_7	NA	musicha	E. coli	NA	NA	NA	NA	NA	NA	NA	NA	NA	NA	NA	NA	NA	NA	NA	NA	NA	NA	NA	NA	NA	NA	NA	NA	NA	NA	NA	NA	NA	NA	NA
16228_1_47	NA	musicha	E. coli	catB3.3002676.JX101693.1.58200_58833.5450	catB3.3002676.JX101693.1.58200_58833.5450	1	0	16	464	catB3	633	442	100	catB3.l15.c30.ctg.1	1094	42	.	.	.	.	.	.	.	.	.	.	.	.	.	.	.	.	.	b'catB3 is a plasmid or chromosome-encoded variant of the cat gene found in Salmonella typhimurium, Acinetobacter baumannii and Escherichia coli.';catB3
16228_1_47	NA	musicha	E. coli	catB3.3002676.JX101693.1.58200_58833.5450	catB3.3002676.JX101693.1.58200_58833.5450	1	0	16	464	catB3	633	442	100	catB3.l15.c30.ctg.1	1094	42	.	.	.	.	.	.	.	.	.	.	.	.	.	.	.	.	.	b'catB3 is a plasmid or chromosome-encoded variant of the cat gene found in Salmonella typhimurium, Acinetobacter baumannii and Escherichia coli.';catB3
15966_8_63	NA	musicha	E. coli	catB3.3002676.JX101693.1.58200_58833.5450	catB3.3002676.JX101693.1.58200_58833.5450	1	0	16	550	catB3	633	442	100	catB3.l6.c4.ctg.1	1129	48.4	.	.	.	.	.	.	.	.	.	.	.	.	.	.	.	.	.	catB3;b'catB3 is a plasmid or chromosome-encoded variant of the cat gene found in Salmonella typhimurium, Acinetobacter baumannii and Escherichia coli.'
15966_8_67	NA	musicha	E. coli	catB3.3002676.JX101693.1.58200_58833.5450	catB3.3002676.JX101693.1.58200_58833.5450	1	0	16	606	catB3	633	442	100	catB3.l6.c30.ctg.1	1153	51.9	.	.	.	.	.	.	.	.	.	.	.	.	.	.	.	.	.	catB3;b'catB3 is a plasmid or chromosome-encoded variant of the cat gene found in Salmonella typhimurium, Acinetobacter baumannii and Escherichia coli.'
15966_8_80	NA	musicha	E. coli	catB3.3002676.JX101693.1.58200_58833.5450	catB3.3002676.JX101693.1.58200_58833.5450	1	0	16	328	catB3	633	442	100	catB3.l15.c30.ctg.1	1150	28.4	.	.	.	.	.	.	.	.	.	.	.	.	.	.	.	.	.	catB3;b'catB3 is a plasmid or chromosome-encoded variant of the cat gene found in Salmonella typhimurium, Acinetobacter baumannii and Escherichia coli.'
15966_8_81	NA	musicha	E. coli	catB3.3002676.JX101693.1.58200_58833.5450	catB3.3002676.JX101693.1.58200_58833.5450	1	0	16	418	catB3	633	442	100	catB3.l15.c30.ctg.1	1007	41.4	.	.	.	.	.	.	.	.	.	.	.	.	.	.	.	.	.	catB3;b'catB3 is a plasmid or chromosome-encoded variant of the cat gene found in Salmonella typhimurium, Acinetobacter baumannii and Escherichia coli.'
15966_8_85	NA	musicha	E. coli	catB3.3002676.JX101693.1.58200_58833.5450	catB3.3002676.JX101693.1.58200_58833.5450	1	0	16	626	catB3	633	442	100	catB3.l15.c30.ctg.1	1297	48.1	.	.	.	.	.	.	.	.	.	.	.	.	.	.	.	.	.	b'catB3 is a plasmid or chromosome-encoded variant of the cat gene found in Salmonella typhimurium, Acinetobacter baumannii and Escherichia coli.';catB3
16228_1_48	NA	musicha	E. coli	catB3.3002676.JX101693.1.58200_58833.5450	catB3.3002676.JX101693.1.58200_58833.5450	1	0	16	786	catB3	633	442	100	catB3.l15.c30.ctg.1	1212	64.7	.	.	.	.	.	.	.	.	.	.	.	.	.	.	.	.	.	catB3;b'catB3 is a plasmid or chromosome-encoded variant of the cat gene found in Salmonella typhimurium, Acinetobacter baumannii and Escherichia coli.'
16228_1_49	NA	musicha	E. coli	NA	NA	NA	NA	NA	NA	NA	NA	NA	NA	NA	NA	NA	NA	NA	NA	NA	NA	NA	NA	NA	NA	NA	NA	NA	NA	NA	NA	NA	NA	NA
15966_8_72	NA	musicha	E. coli	catB3.3002676.JX101693.1.58200_58833.5450	catB3.3002676.JX101693.1.58200_58833.5450	1	0	516	724	catB3	633	442	100	catB3.l15.c4.ctg.1	1083	65	.	.	.	.	.	.	.	.	.	.	.	.	.	.	.	.	.	catB3;b'catB3 is a plasmid or chromosome-encoded variant of the cat gene found in Salmonella typhimurium, Acinetobacter baumannii and Escherichia coli.'
15966_8_72	NA	musicha	E. coli	catB3.3002676.JX101693.1.58200_58833.5450	catB3.3002676.JX101693.1.58200_58833.5450	1	0	516	724	catB3	633	126	93.65	catB3.l15.c4.ctg.2	126	7.7	0	.	p	.	0	Y81H	NONSYN	241	243	TAC	46	48	CAT	9;9;9	C;A;T	6;6;6	.	catB3;b'catB3 is a plasmid or chromosome-encoded variant of the cat gene found in Salmonella typhimurium, Acinetobacter baumannii and Escherichia coli.'
16228_1_41	NA	musicha	E. coli	catB3.3002676.JX101693.1.58200_58833.5450	catB3.3002676.JX101693.1.58200_58833.5450	1	0	16	676	catB3	633	442	100	catB3.l15.c4.ctg.1	1079	62.5	.	.	.	.	.	.	.	.	.	.	.	.	.	.	.	.	.	b'catB3 is a plasmid or chromosome-encoded variant of the cat gene found in Salmonella typhimurium, Acinetobacter baumannii and Escherichia coli.';catB3
15966_8_28	NA	musicha	E. coli	NA	NA	NA	NA	NA	NA	NA	NA	NA	NA	NA	NA	NA	NA	NA	NA	NA	NA	NA	NA	NA	NA	NA	NA	NA	NA	NA	NA	NA	NA	NA
15966_8_29	NA	musicha	E. coli	NA	NA	NA	NA	NA	NA	NA	NA	NA	NA	NA	NA	NA	NA	NA	NA	NA	NA	NA	NA	NA	NA	NA	NA	NA	NA	NA	NA	NA	NA	NA
15966_8_32	NA	musicha	E. coli	NA	NA	NA	NA	NA	NA	NA	NA	NA	NA	NA	NA	NA	NA	NA	NA	NA	NA	NA	NA	NA	NA	NA	NA	NA	NA	NA	NA	NA	NA	NA
15966_8_78	NA	musicha	E. coli	NA	NA	NA	NA	NA	NA	NA	NA	NA	NA	NA	NA	NA	NA	NA	NA	NA	NA	NA	NA	NA	NA	NA	NA	NA	NA	NA	NA	NA	NA	NA
15966_8_25	NA	musicha	E. coli	NA	NA	NA	NA	NA	NA	NA	NA	NA	NA	NA	NA	NA	NA	NA	NA	NA	NA	NA	NA	NA	NA	NA	NA	NA	NA	NA	NA	NA	NA	NA
15966_8_42	NA	musicha	E. coli	NA	NA	NA	NA	NA	NA	NA	NA	NA	NA	NA	NA	NA	NA	NA	NA	NA	NA	NA	NA	NA	NA	NA	NA	NA	NA	NA	NA	NA	NA	NA
15966_8_45	NA	musicha	E. coli	NA	NA	NA	NA	NA	NA	NA	NA	NA	NA	NA	NA	NA	NA	NA	NA	NA	NA	NA	NA	NA	NA	NA	NA	NA	NA	NA	NA	NA	NA	NA
15966_8_50	NA	musicha	E. coli	NA	NA	NA	NA	NA	NA	NA	NA	NA	NA	NA	NA	NA	NA	NA	NA	NA	NA	NA	NA	NA	NA	NA	NA	NA	NA	NA	NA	NA	NA	NA
16228_1_46	NA	musicha	E. coli	NA	NA	NA	NA	NA	NA	NA	NA	NA	NA	NA	NA	NA	NA	NA	NA	NA	NA	NA	NA	NA	NA	NA	NA	NA	NA	NA	NA	NA	NA	NA
15966_8_21	NA	musicha	KpSC	NA	NA	NA	NA	NA	NA	NA	NA	NA	NA	NA	NA	NA	NA	NA	NA	NA	NA	NA	NA	NA	NA	NA	NA	NA	NA	NA	NA	NA	NA	NA
15966_8_57	NA	musicha	KpSC	NA	NA	NA	NA	NA	NA	NA	NA	NA	NA	NA	NA	NA	NA	NA	NA	NA	NA	NA	NA	NA	NA	NA	NA	NA	NA	NA	NA	NA	NA	NA
15966_8_86	NA	musicha	KpSC	NA	NA	NA	NA	NA	NA	NA	NA	NA	NA	NA	NA	NA	NA	NA	NA	NA	NA	NA	NA	NA	NA	NA	NA	NA	NA	NA	NA	NA	NA	NA
15966_8_87	NA	musicha	KpSC	NA	NA	NA	NA	NA	NA	NA	NA	NA	NA	NA	NA	NA	NA	NA	NA	NA	NA	NA	NA	NA	NA	NA	NA	NA	NA	NA	NA	NA	NA	NA
15966_8_88	NA	musicha	KpSC	NA	NA	NA	NA	NA	NA	NA	NA	NA	NA	NA	NA	NA	NA	NA	NA	NA	NA	NA	NA	NA	NA	NA	NA	NA	NA	NA	NA	NA	NA	NA
15966_8_89	NA	musicha	KpSC	NA	NA	NA	NA	NA	NA	NA	NA	NA	NA	NA	NA	NA	NA	NA	NA	NA	NA	NA	NA	NA	NA	NA	NA	NA	NA	NA	NA	NA	NA	NA
15966_8_91	NA	musicha	KpSC	NA	NA	NA	NA	NA	NA	NA	NA	NA	NA	NA	NA	NA	NA	NA	NA	NA	NA	NA	NA	NA	NA	NA	NA	NA	NA	NA	NA	NA	NA	NA
15966_8_93	NA	musicha	KpSC	NA	NA	NA	NA	NA	NA	NA	NA	NA	NA	NA	NA	NA	NA	NA	NA	NA	NA	NA	NA	NA	NA	NA	NA	NA	NA	NA	NA	NA	NA	NA
15966_8_95	NA	musicha	KpSC	catB3.3002676.JX101693.1.58200_58833.5450	catB3.3002676.JX101693.1.58200_58833.5450	1	0	4	450	catB3	633	217	100	catB3.l15.c4.ctg.1	546	56.4	.	.	.	.	.	.	.	.	.	.	.	.	.	.	.	.	.	b'catB3 is a plasmid or chromosome-encoded variant of the cat gene found in Salmonella typhimurium, Acinetobacter baumannii and Escherichia coli.';catB3
15966_8_95	NA	musicha	KpSC	catB3.3002676.JX101693.1.58200_58833.5450	catB3.3002676.JX101693.1.58200_58833.5450	1	0	4	450	catB3	633	98	100	catB3.l15.c4.ctg.2	383	24.9	.	.	.	.	.	.	.	.	.	.	.	.	.	.	.	.	.	b'catB3 is a plasmid or chromosome-encoded variant of the cat gene found in Salmonella typhimurium, Acinetobacter baumannii and Escherichia coli.';catB3
15966_8_95	NA	musicha	KpSC	catB3.3002676.JX101693.1.58200_58833.5450	catB3.3002676.JX101693.1.58200_58833.5450	1	0	4	450	catB3	633	322	100	catB3.l15.c4.ctg.3	387	4.1	.	.	.	.	.	.	.	.	.	.	.	.	.	.	.	.	.	b'catB3 is a plasmid or chromosome-encoded variant of the cat gene found in Salmonella typhimurium, Acinetobacter baumannii and Escherichia coli.';catB3
16228_1_11	NA	musicha	KpSC	NA	NA	NA	NA	NA	NA	NA	NA	NA	NA	NA	NA	NA	NA	NA	NA	NA	NA	NA	NA	NA	NA	NA	NA	NA	NA	NA	NA	NA	NA	NA
16228_1_13	NA	musicha	KpSC	NA	NA	NA	NA	NA	NA	NA	NA	NA	NA	NA	NA	NA	NA	NA	NA	NA	NA	NA	NA	NA	NA	NA	NA	NA	NA	NA	NA	NA	NA	NA
16228_1_14	NA	musicha	KpSC	NA	NA	NA	NA	NA	NA	NA	NA	NA	NA	NA	NA	NA	NA	NA	NA	NA	NA	NA	NA	NA	NA	NA	NA	NA	NA	NA	NA	NA	NA	NA
16228_1_15	NA	musicha	KpSC	NA	NA	NA	NA	NA	NA	NA	NA	NA	NA	NA	NA	NA	NA	NA	NA	NA	NA	NA	NA	NA	NA	NA	NA	NA	NA	NA	NA	NA	NA	NA
16228_1_18	NA	musicha	KpSC	NA	NA	NA	NA	NA	NA	NA	NA	NA	NA	NA	NA	NA	NA	NA	NA	NA	NA	NA	NA	NA	NA	NA	NA	NA	NA	NA	NA	NA	NA	NA
16228_1_19	NA	musicha	KpSC	NA	NA	NA	NA	NA	NA	NA	NA	NA	NA	NA	NA	NA	NA	NA	NA	NA	NA	NA	NA	NA	NA	NA	NA	NA	NA	NA	NA	NA	NA	NA
16228_1_2	NA	musicha	KpSC	NA	NA	NA	NA	NA	NA	NA	NA	NA	NA	NA	NA	NA	NA	NA	NA	NA	NA	NA	NA	NA	NA	NA	NA	NA	NA	NA	NA	NA	NA	NA
16228_1_21	NA	musicha	KpSC	NA	NA	NA	NA	NA	NA	NA	NA	NA	NA	NA	NA	NA	NA	NA	NA	NA	NA	NA	NA	NA	NA	NA	NA	NA	NA	NA	NA	NA	NA	NA
16228_1_23	NA	musicha	KpSC	NA	NA	NA	NA	NA	NA	NA	NA	NA	NA	NA	NA	NA	NA	NA	NA	NA	NA	NA	NA	NA	NA	NA	NA	NA	NA	NA	NA	NA	NA	NA
16228_1_26	NA	musicha	KpSC	catB3.3002676.JX101693.1.58200_58833.5450	catB3.3002676.JX101693.1.58200_58833.5450	1	0	16	382	catB3	633	442	100	catB3.l15.c30.ctg.1	1060	35.9	.	.	.	.	.	.	.	.	.	.	.	.	.	.	.	.	.	b'catB3 is a plasmid or chromosome-encoded variant of the cat gene found in Salmonella typhimurium, Acinetobacter baumannii and Escherichia coli.';catB3
16228_1_28	NA	musicha	KpSC	NA	NA	NA	NA	NA	NA	NA	NA	NA	NA	NA	NA	NA	NA	NA	NA	NA	NA	NA	NA	NA	NA	NA	NA	NA	NA	NA	NA	NA	NA	NA
16228_1_29	NA	musicha	KpSC	catB3.3002676.JX101693.1.58200_58833.5450	catB3.3002676.JX101693.1.58200_58833.5450	1	0	16	458	catB3	633	442	100	catB3.l15.c17.ctg.1	1138	40.1	.	.	.	.	.	.	.	.	.	.	.	.	.	.	.	.	.	catB3;b'catB3 is a plasmid or chromosome-encoded variant of the cat gene found in Salmonella typhimurium, Acinetobacter baumannii and Escherichia coli.'
16228_1_3	NA	musicha	KpSC	NA	NA	NA	NA	NA	NA	NA	NA	NA	NA	NA	NA	NA	NA	NA	NA	NA	NA	NA	NA	NA	NA	NA	NA	NA	NA	NA	NA	NA	NA	NA
16228_1_30	NA	musicha	KpSC	NA	NA	NA	NA	NA	NA	NA	NA	NA	NA	NA	NA	NA	NA	NA	NA	NA	NA	NA	NA	NA	NA	NA	NA	NA	NA	NA	NA	NA	NA	NA
16228_1_31	NA	musicha	KpSC	NA	NA	NA	NA	NA	NA	NA	NA	NA	NA	NA	NA	NA	NA	NA	NA	NA	NA	NA	NA	NA	NA	NA	NA	NA	NA	NA	NA	NA	NA	NA
16228_1_32	NA	musicha	KpSC	NA	NA	NA	NA	NA	NA	NA	NA	NA	NA	NA	NA	NA	NA	NA	NA	NA	NA	NA	NA	NA	NA	NA	NA	NA	NA	NA	NA	NA	NA	NA
16228_1_34	NA	musicha	KpSC	catB3.3002676.JX101693.1.58200_58833.5450	catB3.3002676.JX101693.1.58200_58833.5450	1	0	16	452	catB3	633	442	100	catB3.l15.c17.ctg.1	958	46.8	.	.	.	.	.	.	.	.	.	.	.	.	.	.	.	.	.	b'catB3 is a plasmid or chromosome-encoded variant of the cat gene found in Salmonella typhimurium, Acinetobacter baumannii and Escherichia coli.';catB3
16228_1_36	NA	musicha	KpSC	catB3.3002676.JX101693.1.58200_58833.5450	catB3.3002676.JX101693.1.58200_58833.5450	1	0	16	452	catB3	633	442	100	catB3.l15.c4.ctg.1	1159	38.7	.	.	.	.	.	.	.	.	.	.	.	.	.	.	.	.	.	b'catB3 is a plasmid or chromosome-encoded variant of the cat gene found in Salmonella typhimurium, Acinetobacter baumannii and Escherichia coli.';catB3
16228_1_38	NA	musicha	KpSC	NA	NA	NA	NA	NA	NA	NA	NA	NA	NA	NA	NA	NA	NA	NA	NA	NA	NA	NA	NA	NA	NA	NA	NA	NA	NA	NA	NA	NA	NA	NA
16228_1_39	NA	musicha	KpSC	NA	NA	NA	NA	NA	NA	NA	NA	NA	NA	NA	NA	NA	NA	NA	NA	NA	NA	NA	NA	NA	NA	NA	NA	NA	NA	NA	NA	NA	NA	NA
16228_1_4	NA	musicha	KpSC	NA	NA	NA	NA	NA	NA	NA	NA	NA	NA	NA	NA	NA	NA	NA	NA	NA	NA	NA	NA	NA	NA	NA	NA	NA	NA	NA	NA	NA	NA	NA
16228_1_40	NA	musicha	KpSC	NA	NA	NA	NA	NA	NA	NA	NA	NA	NA	NA	NA	NA	NA	NA	NA	NA	NA	NA	NA	NA	NA	NA	NA	NA	NA	NA	NA	NA	NA	NA
16228_1_47	NA	musicha	KpSC	catB3.3002676.JX101693.1.58200_58833.5450	catB3.3002676.JX101693.1.58200_58833.5450	1	0	16	464	catB3	633	442	100	catB3.l15.c30.ctg.1	1094	42	.	.	.	.	.	.	.	.	.	.	.	.	.	.	.	.	.	b'catB3 is a plasmid or chromosome-encoded variant of the cat gene found in Salmonella typhimurium, Acinetobacter baumannii and Escherichia coli.';catB3
16228_1_47	NA	musicha	KpSC	catB3.3002676.JX101693.1.58200_58833.5450	catB3.3002676.JX101693.1.58200_58833.5450	1	0	16	464	catB3	633	442	100	catB3.l15.c30.ctg.1	1094	42	.	.	.	.	.	.	.	.	.	.	.	.	.	.	.	.	.	b'catB3 is a plasmid or chromosome-encoded variant of the cat gene found in Salmonella typhimurium, Acinetobacter baumannii and Escherichia coli.';catB3
16228_1_5	NA	musicha	KpSC	catB3.3002676.JX101693.1.58200_58833.5450	catB3.3002676.JX101693.1.58200_58833.5450	1	0	16	430	catB3	633	217	100	catB3.l15.c4.ctg.1	967	44.4	.	.	.	.	.	.	.	.	.	.	.	.	.	.	.	.	.	catB3;b'catB3 is a plasmid or chromosome-encoded variant of the cat gene found in Salmonella typhimurium, Acinetobacter baumannii and Escherichia coli.'
16228_1_50	NA	musicha	KpSC	NA	NA	NA	NA	NA	NA	NA	NA	NA	NA	NA	NA	NA	NA	NA	NA	NA	NA	NA	NA	NA	NA	NA	NA	NA	NA	NA	NA	NA	NA	NA
16228_1_51	NA	musicha	KpSC	NA	NA	NA	NA	NA	NA	NA	NA	NA	NA	NA	NA	NA	NA	NA	NA	NA	NA	NA	NA	NA	NA	NA	NA	NA	NA	NA	NA	NA	NA	NA
16228_1_52	NA	musicha	KpSC	NA	NA	NA	NA	NA	NA	NA	NA	NA	NA	NA	NA	NA	NA	NA	NA	NA	NA	NA	NA	NA	NA	NA	NA	NA	NA	NA	NA	NA	NA	NA
16228_1_53	NA	musicha	KpSC	NA	NA	NA	NA	NA	NA	NA	NA	NA	NA	NA	NA	NA	NA	NA	NA	NA	NA	NA	NA	NA	NA	NA	NA	NA	NA	NA	NA	NA	NA	NA
16228_1_54	NA	musicha	KpSC	NA	NA	NA	NA	NA	NA	NA	NA	NA	NA	NA	NA	NA	NA	NA	NA	NA	NA	NA	NA	NA	NA	NA	NA	NA	NA	NA	NA	NA	NA	NA
16228_1_55	NA	musicha	KpSC	NA	NA	NA	NA	NA	NA	NA	NA	NA	NA	NA	NA	NA	NA	NA	NA	NA	NA	NA	NA	NA	NA	NA	NA	NA	NA	NA	NA	NA	NA	NA
16228_1_56	NA	musicha	KpSC	NA	NA	NA	NA	NA	NA	NA	NA	NA	NA	NA	NA	NA	NA	NA	NA	NA	NA	NA	NA	NA	NA	NA	NA	NA	NA	NA	NA	NA	NA	NA
16228_1_57	NA	musicha	KpSC	NA	NA	NA	NA	NA	NA	NA	NA	NA	NA	NA	NA	NA	NA	NA	NA	NA	NA	NA	NA	NA	NA	NA	NA	NA	NA	NA	NA	NA	NA	NA
16228_1_58	NA	musicha	KpSC	NA	NA	NA	NA	NA	NA	NA	NA	NA	NA	NA	NA	NA	NA	NA	NA	NA	NA	NA	NA	NA	NA	NA	NA	NA	NA	NA	NA	NA	NA	NA
16228_1_59	NA	musicha	KpSC	NA	NA	NA	NA	NA	NA	NA	NA	NA	NA	NA	NA	NA	NA	NA	NA	NA	NA	NA	NA	NA	NA	NA	NA	NA	NA	NA	NA	NA	NA	NA
16228_1_6	NA	musicha	KpSC	NA	NA	NA	NA	NA	NA	NA	NA	NA	NA	NA	NA	NA	NA	NA	NA	NA	NA	NA	NA	NA	NA	NA	NA	NA	NA	NA	NA	NA	NA	NA
16228_1_61	NA	musicha	KpSC	NA	NA	NA	NA	NA	NA	NA	NA	NA	NA	NA	NA	NA	NA	NA	NA	NA	NA	NA	NA	NA	NA	NA	NA	NA	NA	NA	NA	NA	NA	NA
16228_1_63	NA	musicha	KpSC	NA	NA	NA	NA	NA	NA	NA	NA	NA	NA	NA	NA	NA	NA	NA	NA	NA	NA	NA	NA	NA	NA	NA	NA	NA	NA	NA	NA	NA	NA	NA
16228_1_64	NA	musicha	KpSC	NA	NA	NA	NA	NA	NA	NA	NA	NA	NA	NA	NA	NA	NA	NA	NA	NA	NA	NA	NA	NA	NA	NA	NA	NA	NA	NA	NA	NA	NA	NA
16228_1_65	NA	musicha	KpSC	NA	NA	NA	NA	NA	NA	NA	NA	NA	NA	NA	NA	NA	NA	NA	NA	NA	NA	NA	NA	NA	NA	NA	NA	NA	NA	NA	NA	NA	NA	NA
16228_1_66	NA	musicha	KpSC	NA	NA	NA	NA	NA	NA	NA	NA	NA	NA	NA	NA	NA	NA	NA	NA	NA	NA	NA	NA	NA	NA	NA	NA	NA	NA	NA	NA	NA	NA	NA
16228_1_67	NA	musicha	KpSC	NA	NA	NA	NA	NA	NA	NA	NA	NA	NA	NA	NA	NA	NA	NA	NA	NA	NA	NA	NA	NA	NA	NA	NA	NA	NA	NA	NA	NA	NA	NA
16228_1_68	NA	musicha	KpSC	NA	NA	NA	NA	NA	NA	NA	NA	NA	NA	NA	NA	NA	NA	NA	NA	NA	NA	NA	NA	NA	NA	NA	NA	NA	NA	NA	NA	NA	NA	NA
16228_1_69	NA	musicha	KpSC	NA	NA	NA	NA	NA	NA	NA	NA	NA	NA	NA	NA	NA	NA	NA	NA	NA	NA	NA	NA	NA	NA	NA	NA	NA	NA	NA	NA	NA	NA	NA
16228_1_7	NA	musicha	KpSC	NA	NA	NA	NA	NA	NA	NA	NA	NA	NA	NA	NA	NA	NA	NA	NA	NA	NA	NA	NA	NA	NA	NA	NA	NA	NA	NA	NA	NA	NA	NA
16228_1_70	NA	musicha	KpSC	NA	NA	NA	NA	NA	NA	NA	NA	NA	NA	NA	NA	NA	NA	NA	NA	NA	NA	NA	NA	NA	NA	NA	NA	NA	NA	NA	NA	NA	NA	NA
16228_1_71	NA	musicha	KpSC	NA	NA	NA	NA	NA	NA	NA	NA	NA	NA	NA	NA	NA	NA	NA	NA	NA	NA	NA	NA	NA	NA	NA	NA	NA	NA	NA	NA	NA	NA	NA
16228_1_72	NA	musicha	KpSC	NA	NA	NA	NA	NA	NA	NA	NA	NA	NA	NA	NA	NA	NA	NA	NA	NA	NA	NA	NA	NA	NA	NA	NA	NA	NA	NA	NA	NA	NA	NA
16228_1_73	NA	musicha	KpSC	NA	NA	NA	NA	NA	NA	NA	NA	NA	NA	NA	NA	NA	NA	NA	NA	NA	NA	NA	NA	NA	NA	NA	NA	NA	NA	NA	NA	NA	NA	NA
16228_1_74	NA	musicha	KpSC	NA	NA	NA	NA	NA	NA	NA	NA	NA	NA	NA	NA	NA	NA	NA	NA	NA	NA	NA	NA	NA	NA	NA	NA	NA	NA	NA	NA	NA	NA	NA
16228_1_75	NA	musicha	KpSC	catB3.3002676.JX101693.1.58200_58833.5450	catB3.3002676.JX101693.1.58200_58833.5450	1	0	16	282	catB3	633	442	100	catB3.l6.c17.ctg.1	905	30.8	.	.	.	.	.	.	.	.	.	.	.	.	.	.	.	.	.	b'catB3 is a plasmid or chromosome-encoded variant of the cat gene found in Salmonella typhimurium, Acinetobacter baumannii and Escherichia coli.';catB3
16228_1_76	NA	musicha	KpSC	NA	NA	NA	NA	NA	NA	NA	NA	NA	NA	NA	NA	NA	NA	NA	NA	NA	NA	NA	NA	NA	NA	NA	NA	NA	NA	NA	NA	NA	NA	NA
16228_1_77	NA	musicha	KpSC	NA	NA	NA	NA	NA	NA	NA	NA	NA	NA	NA	NA	NA	NA	NA	NA	NA	NA	NA	NA	NA	NA	NA	NA	NA	NA	NA	NA	NA	NA	NA
16228_1_78	NA	musicha	KpSC	NA	NA	NA	NA	NA	NA	NA	NA	NA	NA	NA	NA	NA	NA	NA	NA	NA	NA	NA	NA	NA	NA	NA	NA	NA	NA	NA	NA	NA	NA	NA
16228_1_79	NA	musicha	KpSC	catB3.3002676.JX101693.1.58200_58833.5450	catB3.3002676.JX101693.1.58200_58833.5450	1	0	16	688	catB3	633	442	100	catB3.l15.c30.ctg.1	1203	57	.	.	.	.	.	.	.	.	.	.	.	.	.	.	.	.	.	catB3;b'catB3 is a plasmid or chromosome-encoded variant of the cat gene found in Salmonella typhimurium, Acinetobacter baumannii and Escherichia coli.'
16228_1_8	NA	musicha	KpSC	NA	NA	NA	NA	NA	NA	NA	NA	NA	NA	NA	NA	NA	NA	NA	NA	NA	NA	NA	NA	NA	NA	NA	NA	NA	NA	NA	NA	NA	NA	NA
16228_1_80	NA	musicha	KpSC	NA	NA	NA	NA	NA	NA	NA	NA	NA	NA	NA	NA	NA	NA	NA	NA	NA	NA	NA	NA	NA	NA	NA	NA	NA	NA	NA	NA	NA	NA	NA
16228_1_81	NA	musicha	KpSC	catB3.3002676.JX101693.1.58200_58833.5450	catB3.3002676.JX101693.1.58200_58833.5450	1	0	16	464	catB3	633	442	100	catB3.l15.c4.ctg.1	1031	45	.	.	.	.	.	.	.	.	.	.	.	.	.	.	.	.	.	catB3;b'catB3 is a plasmid or chromosome-encoded variant of the cat gene found in Salmonella typhimurium, Acinetobacter baumannii and Escherichia coli.'
16228_1_82	NA	musicha	KpSC	NA	NA	NA	NA	NA	NA	NA	NA	NA	NA	NA	NA	NA	NA	NA	NA	NA	NA	NA	NA	NA	NA	NA	NA	NA	NA	NA	NA	NA	NA	NA
16228_1_83	NA	musicha	KpSC	NA	NA	NA	NA	NA	NA	NA	NA	NA	NA	NA	NA	NA	NA	NA	NA	NA	NA	NA	NA	NA	NA	NA	NA	NA	NA	NA	NA	NA	NA	NA
16228_1_84	NA	musicha	KpSC	NA	NA	NA	NA	NA	NA	NA	NA	NA	NA	NA	NA	NA	NA	NA	NA	NA	NA	NA	NA	NA	NA	NA	NA	NA	NA	NA	NA	NA	NA	NA
16228_1_85	NA	musicha	KpSC	catB3.3002676.JX101693.1.58200_58833.5450	catB3.3002676.JX101693.1.58200_58833.5450	1	0	16	176	catB3	633	217	100	catB3.l15.c30.ctg.1	953	18.1	.	.	.	.	.	.	.	.	.	.	.	.	.	.	.	.	.	b'catB3 is a plasmid or chromosome-encoded variant of the cat gene found in Salmonella typhimurium, Acinetobacter baumannii and Escherichia coli.';catB3
16228_1_9	NA	musicha	KpSC	NA	NA	NA	NA	NA	NA	NA	NA	NA	NA	NA	NA	NA	NA	NA	NA	NA	NA	NA	NA	NA	NA	NA	NA	NA	NA	NA	NA	NA	NA	NA
